# Supplementary material for: Ultramicroporous Lonsdaleite Topology MOF with High Propane Uptake and Propane/Methane Selectivity for Propane Capture from Simulated Natural Gas
Source: ACS Mater Lett. 2023 Dec 1;6(1):56–65. doi: 10.1021/acsmaterialslett.3c01157 (PMC10762655; doi:10.1021/acsmaterialslett.3c01157)
Supplement: Supplementary file 2 — tz3c01157_si_002.zip [file tz3c01157_si_002.zip]

Archive with 8 entries (6 files):
- Supporting Information for Publication/
- __MACOSX/._Supporting Information for Publication
- Supporting Information for Publication/Supporting Information for Publication/
- __MACOSX/Supporting Information for Publication/._Supporting Information for Publication
- Supporting Information for Publication/Supporting Information for Publication/Revised SI.docx
- __MACOSX/Supporting Information for Publication/Supporting Information for Publication/._Revised SI.docx
- Supporting Information for Publication/Supporting Information for Publication/AIF files.zip
- __MACOSX/Supporting Information for Publication/Supporting Information for Publication/._AIF files.zip
