# Supplementary material for: Ultramicroporous Lonsdaleite Topology MOF with High Propane Uptake and Propane/Methane Selectivity for Propane Capture from Simulated Natural Gas
Source: ACS Mater Lett. 2023 Dec 1;6(1):56–65. doi: 10.1021/acsmaterialslett.3c01157 (PMC10762655; doi:10.1021/acsmaterialslett.3c01157)
Supplement: Supplementary file 3 — tz3c01157_si_003.cif [file tz3c01157_si_003.cif]

data_3
_audit_creation_date               2023-07-10
_audit_creation_method
;
Olex2 1.5
(compiled 2023.03.06 svn.rbb2c1857 for OlexSys, GUI svn.r6748)
;
_shelx_SHELXL_version_number       '2018/3'
_audit_contact_author_address      ?
_audit_contact_author_email        ?
_audit_contact_author_name         ''
_audit_contact_author_phone        ?
_publ_contact_author_id_orcid      ?
_publ_section_references
;
Dolomanov, O.V., Bourhis, L.J., Gildea, R.J, Howard, J.A.K. & Puschmann, H.
 (2009), J. Appl. Cryst. 42, 339-341.

Sheldrick, G.M. (2015). Acta Cryst. A71, 3-8.

Sheldrick, G.M. (2015). Acta Cryst. C71, 3-8.
;
_chemical_name_common              ?
_chemical_name_systematic          ?
_chemical_formula_moiety           'C40 H32 N8 Ni2 O4 S2, 3(C3 H8)'
_chemical_formula_sum              'C49 H56 N8 Ni2 O4 S2'
_chemical_formula_weight           1002.55
_chemical_absolute_configuration   rm
_chemical_melting_point            ?
loop_
  _atom_type_symbol
  _atom_type_description
  _atom_type_scat_dispersion_real
  _atom_type_scat_dispersion_imag
  _atom_type_scat_source
 'C' 'C' 0.0181 0.0091 'International Tables Vol C Tables 4.2.6.8 and 6.1.1.4'
 'H' 'H' 0.0000 0.0000 'International Tables Vol C Tables 4.2.6.8 and 6.1.1.4'
 'N' 'N' 0.0311 0.0180 'International Tables Vol C Tables 4.2.6.8 and 6.1.1.4'
 'Ni' 'Ni' -3.0029 0.5091
 'International Tables Vol C Tables 4.2.6.8 and 6.1.1.4'
 'O' 'O' 0.0492 0.0322 'International Tables Vol C Tables 4.2.6.8 and 6.1.1.4'
 'S' 'S' 0.3331 0.5567 'International Tables Vol C Tables 4.2.6.8 and 6.1.1.4'

_shelx_space_group_comment
;
The symmetry employed for this shelxl refinement is uniquely defined
by the following loop, which should always be used as a source of
symmetry information in preference to the above space-group names.
They are only intended as comments.
;
_space_group_crystal_system        'orthorhombic'
_space_group_IT_number             20
_space_group_name_H-M_alt          'C 2 2 21'
_space_group_name_Hall             'C 2c 2'
loop_
  _space_group_symop_operation_xyz
 'x, y, z'
 '-x, -y, z+1/2'
 'x, -y, -z'
 '-x, y, -z+1/2'
 'x+1/2, y+1/2, z'
 '-x+1/2, -y+1/2, z+1/2'
 'x+1/2, -y+1/2, -z'
 '-x+1/2, y+1/2, -z+1/2'

_cell_length_a                     24.5233(10)
_cell_length_b                     9.6304(4)
_cell_length_c                     22.8429(9)
_cell_angle_alpha                  90
_cell_angle_beta                   90
_cell_angle_gamma                  90
_cell_volume                       5394.8(4)
_cell_formula_units_Z              4
_cell_measurement_reflns_used      5135
_cell_measurement_temperature      222.15
_cell_measurement_theta_max        67.57
_cell_measurement_theta_min        3.60
_shelx_estimated_absorpt_T_max     0.855
_shelx_estimated_absorpt_T_min     0.697
_exptl_absorpt_coefficient_mu      1.965
_exptl_absorpt_correction_T_max    0.7510
_exptl_absorpt_correction_T_min    0.6049
_exptl_absorpt_correction_type     multi-scan
_exptl_absorpt_process_details
;
SADABS-2016/2 (Bruker,2016/2) was used for absorption correction.
wR2(int) was 0.1651 before and 0.1043 after correction.
The Ratio of minimum to maximum transmission is 0.8055.
The \l/2 correction factor is Not present.
;
_exptl_absorpt_special_details     ?
_exptl_crystal_colour              'clear light blue'
_exptl_crystal_colour_lustre       clear
_exptl_crystal_colour_modifier     light
_exptl_crystal_colour_primary      blue
_exptl_crystal_density_diffrn      1.234
_exptl_crystal_density_meas        ?
_exptl_crystal_density_method      ?
_exptl_crystal_description         needle
_exptl_crystal_F_000               2104
_exptl_crystal_size_max            0.198
_exptl_crystal_size_mid            0.114
_exptl_crystal_size_min            0.082
_exptl_transmission_factor_max     ?
_exptl_transmission_factor_min     ?
_diffrn_reflns_av_R_equivalents    0.1281
_diffrn_reflns_av_unetI/netI       0.0793
_diffrn_reflns_Laue_measured_fraction_full  0.981
_diffrn_reflns_Laue_measured_fraction_max  0.980
_diffrn_reflns_limit_h_max         28
_diffrn_reflns_limit_h_min         -29
_diffrn_reflns_limit_k_max         11
_diffrn_reflns_limit_k_min         -11
_diffrn_reflns_limit_l_max         27
_diffrn_reflns_limit_l_min         -27
_diffrn_reflns_number              27442
_diffrn_reflns_point_group_measured_fraction_full  0.978
_diffrn_reflns_point_group_measured_fraction_max  0.976
_diffrn_reflns_theta_full          67.679
_diffrn_reflns_theta_max           68.609
_diffrn_reflns_theta_min           3.605
_diffrn_ambient_temperature        222.15
_diffrn_detector_area_resol_mean   ?
_diffrn_measured_fraction_theta_full  0.981
_diffrn_measured_fraction_theta_max  0.980
_diffrn_measurement_device_type    'Bruker APEX-II CCD'
_diffrn_measurement_method         '\f and \w scans'
_diffrn_radiation_type             CuK\a
_diffrn_radiation_wavelength       1.54178
_diffrn_source                     ?
_diffrn_source_current             1.0
_diffrn_source_power               0.05
_diffrn_source_voltage             50.0
_diffrn_standards_number           0
_reflns_Friedel_coverage           0.788
_reflns_Friedel_fraction_full      0.973
_reflns_Friedel_fraction_max       0.970
_reflns_number_gt                  3925
_reflns_number_total               4862
_reflns_special_details
;
 Reflections were merged by SHELXL according to the crystal
 class for the calculation of statistics and refinement.
 
 _reflns_Friedel_fraction is defined as the number of unique
 Friedel pairs measured divided by the number that would be
 possible theoretically, ignoring centric projections and
 systematic absences. Completness statistics refer to single and
 composite reflections containing twin component 1 only.
;
_reflns_threshold_expression       'I > 2\s(I)'
_computing_cell_refinement         'SAINT V8.40B (?, 2016)'
_computing_data_collection         ?
_computing_data_reduction          'SAINT V8.40B (?, 2016)'
_computing_molecular_graphics      'Olex2 1.5 (Dolomanov et al., 2009)'
_computing_publication_material    'Olex2 1.5 (Dolomanov et al., 2009)'
_computing_structure_refinement    'SHELXL 2018/3 (Sheldrick, 2015)'
_computing_structure_solution      'SHELXT 2018/2 (Sheldrick, 2018)'
_refine_diff_density_max           0.384
_refine_diff_density_min           -0.494
_refine_diff_density_rms           0.068
_refine_ls_abs_structure_details
;
 Refined as an inversion twin.
;
_refine_ls_abs_structure_Flack     -0.07(5)
_refine_ls_extinction_coef         .
_refine_ls_extinction_method       none
_refine_ls_goodness_of_fit_ref     1.022
_refine_ls_hydrogen_treatment      constr
_refine_ls_matrix_type             full
_refine_ls_number_parameters       342
_refine_ls_number_reflns           4862
_refine_ls_number_restraints       115
_refine_ls_R_factor_all            0.0709
_refine_ls_R_factor_gt             0.0556
_refine_ls_restrained_S_all        1.011
_refine_ls_shift/su_max            0.000
_refine_ls_shift/su_mean           0.000
_refine_ls_structure_factor_coef   Fsqd
_refine_ls_weighting_details      
 'w=1/[\s^2^(Fo^2^)+(0.0870P)^2^] where P=(Fo^2^+2Fc^2^)/3'
_refine_ls_weighting_scheme        calc
_refine_ls_wR_factor_gt            0.1351
_refine_ls_wR_factor_ref           0.1493
_refine_special_details
;
 Refined as a 2-component inversion twin.
;
_olex2_refinement_description
;
1. Twinned data refinement
 Scales: 1.07(5)
 -0.07(5)
2. Fixed Uiso
 At 1.2 times of:
  All C(H) groups, All C(H,H) groups, All N(H) groups
 At 1.5 times of:
  All C(H,H,H) groups
3. Restrained distances
 C25-C26
 1.55 with sigma of 0.02
 C25-C24
 1.55 with sigma of 0.02
 C22A-C23A
 1.55 with sigma of 0.02
 C22A-C21A
 1.55 with sigma of 0.02
 C21A-C23A
 2.3 with sigma of 0.02
 C24-C26
 2.3 with sigma of 0.02
 C22B-C21B
 1.55 with sigma of 0.02
 C21B-C23B
 2.3 with sigma of 0.02
 C23B-C22B
 1.5 with sigma of 0.02
 H23F-H21D
 2.3 with sigma of 0.02
 H26A-H24C
 2.1 with sigma of 0.02
 H24A-H25B
 2.33 with sigma of 0.02
 H26A-H24B
 2.2 with sigma of 0.02
4. Rigid bond restraints
 C23A, C22A, C21A
 with sigma for 1-2 distances of 0.001 and sigma for 1-3 distances of 0.002
 C24, C25, C26
 with sigma for 1-2 distances of 0.005 and sigma for 1-3 distances of 0.01
5. Uiso/Uaniso restraints and constraints
C22A \\sim C21A \\sim C26 \\sim C23A \\sim C25 \\sim C24 \\sim C23B \\sim C21B
\\sim C22B: within 2A with sigma of 0.01 and sigma for terminal atoms of 0.02
within 2A
Uanis(C23A) \\sim Ueq, Uanis(C22A) \\sim Ueq, Uanis(C21A) \\sim Ueq: with sigma
of 0.001 and sigma for terminal atoms of 0.002
Uanis(C24) \\sim Ueq, Uanis(C25) \\sim Ueq, Uanis(C26) \\sim Ueq: with sigma of
0.01 and sigma for terminal atoms of 0.02
6. Others
 Sof(C23B)=Sof(H23D)=Sof(H23E)=Sof(H23F)=Sof(C21B)=Sof(H21D)=Sof(H21E)=
 Sof(H21F)=Sof(C22B)=Sof(H22C)=Sof(H22D)=1-FVAR(1)
 Sof(C22A)=Sof(H22A)=Sof(H22B)=Sof(C21A)=Sof(H21A)=Sof(H21B)=Sof(H21C)=
 Sof(C23A)=Sof(H23A)=Sof(H23B)=Sof(H23C)=FVAR(1)
 Fixed Sof: C26(0.5) H26A(0.5) H26B(0.5) H26C(0.5) C25(0.5) H25A(0.5)
 H25B(0.5) C24(0.5) H24A(0.5) H24B(0.5) H24C(0.5)
7.a Ternary CH refined with riding coordinates:
 N1(H1), C2(H2)
7.b Secondary CH2 refined with riding coordinates:
 C3(H3A,H3B), C22A(H22A,H22B), C25(H25A,H25B), C22B(H22C,H22D)
7.c Aromatic/amide H refined with riding coordinates:
 C18(H18), C10(H10), C17(H17), C19(H19), C11(H11), C16(H16), C7(H7), C6(H6),
 C13(H13), C8(H8), C9(H9), C12(H12)
7.d Idealised Me refined as rotating group:
 C21A(H21A,H21B,H21C), C26(H26A,H26B,H26C), C23A(H23A,H23B,H23C), C24(H24A,
 H24B,H24C), C23B(H23D,H23E,H23F), C21B(H21D,H21E,H21F)
;
_atom_sites_solution_hydrogens     geom
_atom_sites_solution_primary       dual
_atom_sites_solution_secondary     ?
loop_
  _atom_site_label
  _atom_site_type_symbol
  _atom_site_fract_x
  _atom_site_fract_y
  _atom_site_fract_z
  _atom_site_U_iso_or_equiv
  _atom_site_adp_type
  _atom_site_occupancy
  _atom_site_site_symmetry_order
  _atom_site_calc_flag
  _atom_site_refinement_flags_posn
  _atom_site_refinement_flags_adp
  _atom_site_refinement_flags_occupancy
  _atom_site_disorder_assembly
  _atom_site_disorder_group
 Ni1 Ni 0.22683(4) 0.28608(8) 0.21552(4) 0.0324(2) Uani 1 1 d . . . . .
 S1 S 0.41300(9) 0.2849(2) 0.27004(16) 0.1052(11) Uani 1 1 d . . . . .
 O005 O 0.22089(16) 0.4790(4) 0.17912(16) 0.0369(8) Uani 1 1 d . . . . .
 O006 O 0.23648(15) 0.0913(3) 0.24906(15) 0.0356(8) Uani 1 1 d . . . . .
 N3 N 0.14125(17) 0.2764(4) 0.22078(19) 0.0338(8) Uani 1 1 d . . . . .
 N1 N 0.2316(2) 0.3347(4) 0.30912(18) 0.0343(9) Uani 1 1 d . . . . .
 H1 H 0.257025 0.414012 0.313031 0.041 Uiso 1 1 calc R U . . .
 N2 N 0.2269(2) 0.1920(5) 0.13202(19) 0.0389(9) Uani 1 1 d . . . . .
 N4 N 0.31152(19) 0.3056(5) 0.2171(2) 0.0384(9) Uani 1 1 d . . . . .
 C1 C 0.2425(2) 0.5861(5) 0.2011(2) 0.0334(11) Uani 1 1 d . . . . .
 C5 C 0.1840(2) 0.3686(6) 0.3433(2) 0.0374(11) Uani 1 1 d . . . . .
 C18 C 0.0616(3) 0.1637(6) 0.2584(3) 0.0432(13) Uani 1 1 d . . . . .
 H18 H 0.045961 0.084824 0.275885 0.052 Uiso 1 1 calc R U . . .
 C14 C 0.2302(3) 0.0399(6) 0.0277(2) 0.0431(12) Uani 1 1 d . . . . .
 C2 C 0.2583(2) 0.2133(6) 0.3383(2) 0.0375(11) Uani 1 1 d . . . . .
 H2 H 0.296483 0.237006 0.348389 0.045 Uiso 1 1 calc R U . . .
 C10 C 0.2702(3) 0.1943(6) 0.0978(2) 0.0454(13) Uani 1 1 d . . . . .
 H10 H 0.300177 0.248932 0.109057 0.055 Uiso 1 1 calc R U . . .
 C17 C 0.1095(2) 0.3826(5) 0.2048(3) 0.0395(12) Uani 1 1 d . . . . .
 H17 H 0.125502 0.457625 0.184876 0.047 Uiso 1 1 calc R U . . .
 C19 C 0.1172(3) 0.1683(5) 0.2471(3) 0.0418(13) Uani 1 1 d . . . . .
 H19 H 0.138851 0.092375 0.258377 0.050 Uiso 1 1 calc R U . . .
 C11 C 0.2736(3) 0.1200(6) 0.0459(2) 0.0459(12) Uani 1 1 d . . . . .
 H11 H 0.305533 0.124207 0.023121 0.055 Uiso 1 1 calc R U . . .
 C16 C 0.0545(2) 0.3874(5) 0.2161(3) 0.0410(11) Uani 1 1 d . . . . .
 H16 H 0.033927 0.465539 0.205160 0.049 Uiso 1 1 calc R U . . .
 C20 C 0.3537(3) 0.2988(6) 0.2390(3) 0.0482(14) Uani 1 1 d . . . . .
 C15 C 0.0295(2) 0.2766(6) 0.2437(2) 0.0386(11) Uani 1 1 d . . . . .
 C4 C 0.1778(3) 0.2801(7) 0.3907(2) 0.0454(13) Uani 1 1 d . . . . .
 C7 C 0.1022(3) 0.4877(9) 0.3681(3) 0.0600(18) Uani 1 1 d . . . . .
 H7 H 0.076638 0.558597 0.361130 0.072 Uiso 1 1 calc R U . . .
 C6 C 0.1477(3) 0.4737(6) 0.3317(3) 0.0474(14) Uani 1 1 d . . . . .
 H6 H 0.153230 0.534533 0.300072 0.057 Uiso 1 1 calc R U . . .
 C3 C 0.2254(4) 0.1855(6) 0.3951(3) 0.0547(16) Uani 1 1 d . . . . .
 H3A H 0.213625 0.088348 0.397115 0.066 Uiso 1 1 calc R U . . .
 H3B H 0.247280 0.206836 0.429893 0.066 Uiso 1 1 calc R U . . .
 C13 C 0.1863(3) 0.0320(10) 0.0656(4) 0.073(3) Uani 1 1 d . . . . .
 H13 H 0.156299 -0.024466 0.056125 0.088 Uiso 1 1 calc R U . . .
 C8 C 0.0948(3) 0.3972(9) 0.4145(3) 0.066(2) Uani 1 1 d . . . . .
 H8 H 0.063841 0.406353 0.438566 0.079 Uiso 1 1 calc R U . . .
 C9 C 0.1320(3) 0.2942(8) 0.4259(3) 0.0564(16) Uani 1 1 d . . . . .
 H9 H 0.126517 0.233242 0.457519 0.068 Uiso 1 1 calc R U . . .
 C12 C 0.1863(3) 0.1055(10) 0.1164(4) 0.072(2) Uani 1 1 d . . . . .
 H12 H 0.156459 0.095462 0.141897 0.086 Uiso 1 1 calc R U . . .
 C22A C 0.0160(19) -0.128(5) 0.395(3) 0.262(12) Uani 0.68(2) 1 d D U P A 1
 H22A H 0.001117 -0.196891 0.422563 0.315 Uiso 0.68(2) 1 calc R U P A 1
 H22B H 0.013334 -0.162067 0.355135 0.315 Uiso 0.68(2) 1 calc R U P A 1
 C21A C -0.0110(19) 0.016(5) 0.403(3) 0.262(12) Uani 0.68(2) 1 d D U P A 1
 H21A H -0.046222 0.016797 0.383605 0.393 Uiso 0.68(2) 1 calc R U P A 1
 H21B H 0.012145 0.087050 0.385828 0.393 Uiso 0.68(2) 1 calc R U P A 1
 H21C H -0.015970 0.035547 0.444360 0.393 Uiso 0.68(2) 1 calc R U P A 1
 C26 C 0.158(3) 0.477(9) 0.024(3) 0.31(3) Uani 0.5 1 d D U P B -1
 H26A H 0.160701 0.433442 -0.013987 0.465 Uiso 0.5 1 calc DR U P B -1
 H26B H 0.139680 0.415174 0.051128 0.465 Uiso 0.5 1 calc R U P B -1
 H26C H 0.194485 0.497060 0.038679 0.465 Uiso 0.5 1 calc R U P B -1
 C23A C 0.0746(16) -0.084(6) 0.412(2) 0.262(12) Uani 0.68(2) 1 d D U P A 1
 H23A H 0.098478 -0.098986 0.378495 0.393 Uiso 0.68(2) 1 calc R U P A 1
 H23B H 0.087105 -0.138533 0.444688 0.393 Uiso 0.68(2) 1 calc R U P A 1
 H23C H 0.074905 0.013869 0.422133 0.393 Uiso 0.68(2) 1 calc R U P A 1
 C25 C 0.126(3) 0.614(7) 0.019(3) 0.32(3) Uani 0.5 1 d D U P B -1
 H25A H 0.148039 0.692255 0.005646 0.383 Uiso 0.5 1 calc R U P B -1
 H25B H 0.106418 0.638778 0.055106 0.383 Uiso 0.5 1 calc DR U P B -1
 C24 C 0.087(3) 0.561(8) -0.029(3) 0.33(3) Uani 0.5 1 d D U P B -1
 H24A H 0.056999 0.626063 -0.033881 0.495 Uiso 0.5 1 calc DR U P B -1
 H24B H 0.072422 0.471115 -0.017540 0.495 Uiso 0.5 1 calc DR U P B -1
 H24C H 0.106596 0.552022 -0.065488 0.495 Uiso 0.5 1 calc DR U P B -1
 C23B C 0.034(4) -0.148(13) 0.451(5) 0.264(15) Uani 0.32(2) 1 d D U P A 2
 H23D H 0.040715 -0.234360 0.472066 0.396 Uiso 0.32(2) 1 calc R U P A 2
 H23E H 0.049364 -0.071371 0.472787 0.396 Uiso 0.32(2) 1 calc R U P A 2
 H23F H 0.050451 -0.153240 0.412655 0.396 Uiso 0.32(2) 1 calc DR U P A 2
 C21B C -0.041(4) -0.276(11) 0.423(5) 0.27(2) Uani 0.32(2) 1 d D U P A 2
 H21D H -0.008896 -0.335204 0.426421 0.412 Uiso 0.32(2) 1 calc DR U P A 2
 H21E H -0.052018 -0.272316 0.382122 0.412 Uiso 0.32(2) 1 calc R U P A 2
 H21F H -0.070257 -0.314433 0.446229 0.412 Uiso 0.32(2) 1 calc R U P A 2
 C22B C -0.027(4) -0.127(10) 0.445(5) 0.265(13) Uani 0.32(2) 1 d D U P A 2
 H22C H -0.035850 -0.055955 0.415788 0.318 Uiso 0.32(2) 1 calc R U P A 2
 H22D H -0.044545 -0.105749 0.482174 0.318 Uiso 0.32(2) 1 calc R U P A 2

loop_
  _atom_site_aniso_label
  _atom_site_aniso_U_11
  _atom_site_aniso_U_22
  _atom_site_aniso_U_33
  _atom_site_aniso_U_23
  _atom_site_aniso_U_13
  _atom_site_aniso_U_12
 Ni1 0.0309(4) 0.0281(4) 0.0380(4) -0.0020(4) 0.0008(4) -0.0012(4)
 S1 0.0630(12) 0.0507(9) 0.202(3) 0.0234(15) -0.0676(17) -0.0120(10)
 O005 0.037(2) 0.0312(16) 0.0424(18) -0.0009(15) -0.0024(16) -0.0057(16)
 O006 0.039(2) 0.0296(17) 0.0379(18) -0.0005(14) 0.0007(15) 0.0017(15)
 N3 0.0298(19) 0.0309(19) 0.041(2) 0.000(2) -0.0001(18) -0.0002(18)
 N1 0.040(2) 0.0271(18) 0.0362(19) -0.0013(16) 0.003(2) 0.0036(19)
 N2 0.038(2) 0.038(2) 0.041(2) -0.0086(17) 0.000(2) -0.004(2)
 N4 0.033(2) 0.035(2) 0.047(2) -0.007(2) 0.002(2) -0.0049(17)
 C1 0.032(3) 0.029(2) 0.039(3) 0.000(2) 0.0042(19) 0.0006(19)
 C5 0.039(3) 0.035(3) 0.039(2) -0.005(2) 0.005(2) -0.004(2)
 C18 0.038(3) 0.033(3) 0.059(3) 0.003(3) 0.006(3) -0.001(2)
 C14 0.048(3) 0.042(3) 0.040(3) -0.005(2) 0.002(3) 0.000(3)
 C2 0.044(3) 0.028(2) 0.041(2) -0.004(2) -0.003(2) 0.004(2)
 C10 0.045(3) 0.051(3) 0.040(3) -0.006(2) 0.004(3) -0.014(3)
 C17 0.038(3) 0.032(2) 0.048(3) 0.004(2) -0.002(2) 0.000(2)
 C19 0.038(3) 0.028(2) 0.059(3) 0.003(2) 0.005(3) -0.001(2)
 C11 0.047(3) 0.052(3) 0.039(2) -0.006(2) 0.006(3) -0.006(3)
 C16 0.035(3) 0.028(2) 0.059(3) 0.006(3) 0.000(3) 0.000(2)
 C20 0.041(3) 0.031(3) 0.072(4) -0.003(3) -0.006(3) -0.005(3)
 C15 0.033(3) 0.034(3) 0.049(3) -0.003(2) 0.002(2) 0.001(2)
 C4 0.058(3) 0.039(3) 0.039(2) -0.002(3) 0.008(3) -0.001(3)
 C7 0.048(4) 0.068(4) 0.063(4) -0.010(4) 0.010(3) 0.015(3)
 C6 0.049(4) 0.041(3) 0.052(3) -0.005(3) 0.001(3) 0.008(3)
 C3 0.087(5) 0.039(3) 0.038(3) -0.001(2) 0.013(3) 0.017(3)
 C13 0.049(4) 0.094(6) 0.076(5) -0.047(5) 0.008(4) -0.026(4)
 C8 0.049(4) 0.085(5) 0.064(4) -0.012(4) 0.015(3) 0.005(4)
 C9 0.063(4) 0.060(4) 0.046(3) 0.000(3) 0.016(3) -0.010(4)
 C12 0.046(4) 0.096(6) 0.074(5) -0.040(5) 0.019(4) -0.021(4)
 C22A 0.262(12) 0.262(12) 0.262(12) 0.0000(14) 0.0000(14) -0.0001(14)
 C21A 0.262(12) 0.262(12) 0.262(12) 0.000(3) 0.000(3) 0.000(3)
 C26 0.31(3) 0.31(3) 0.31(4) 0.00(2) -0.016(18) -0.013(17)
 C23A 0.262(12) 0.262(12) 0.262(12) 0.000(3) 0.000(3) 0.000(2)
 C25 0.32(3) 0.32(3) 0.32(3) 0.000(13) -0.010(12) -0.005(12)
 C24 0.33(3) 0.33(4) 0.33(3) 0.006(19) -0.025(17) -0.002(19)
 C23B 0.26(2) 0.27(2) 0.26(2) 0.005(17) -0.002(17) -0.001(17)
 C21B 0.28(3) 0.27(3) 0.28(3) 0.00(3) 0.00(3) 0.00(3)
 C22B 0.264(16) 0.265(16) 0.266(16) -0.001(12) 0.000(12) -0.002(12)

_geom_special_details
;
 All esds (except the esd in the dihedral angle between two l.s. planes)
 are estimated using the full covariance matrix.  The cell esds are taken
 into account individually in the estimation of esds in distances, angles
 and torsion angles; correlations between esds in cell parameters are only
 used when they are defined by crystal symmetry.  An approximate (isotropic)
 treatment of cell esds is used for estimating esds involving l.s. planes.
;
loop_
  _geom_bond_atom_site_label_1
  _geom_bond_atom_site_label_2
  _geom_bond_distance
  _geom_bond_site_symmetry_2
  _geom_bond_publ_flag
 Ni1 O005 2.041(4) . ?
 Ni1 O006 2.040(3) . ?
 Ni1 N3 2.104(4) . ?
 Ni1 N1 2.192(4) . ?
 Ni1 N2 2.112(4) . ?
 Ni1 N4 2.086(5) . ?
 S1 C20 1.623(7) . ?
 O005 C1 1.264(6) . ?
 O006 C1 1.250(7) 8_545 ?
 N3 C17 1.337(7) . ?
 N3 C19 1.339(7) . ?
 N1 H1 0.9900 . ?
 N1 C5 1.442(7) . ?
 N1 C2 1.498(7) . ?
 N2 C10 1.319(8) . ?
 N2 C12 1.347(9) . ?
 N4 C20 1.151(8) . ?
 C1 C2 1.521(7) 8 ?
 C5 C4 1.385(8) . ?
 C5 C6 1.375(9) . ?
 C18 H18 0.9400 . ?
 C18 C19 1.388(9) . ?
 C18 C15 1.384(8) . ?
 C14 C14 1.482(11) 3 ?
 C14 C11 1.379(10) . ?
 C14 C13 1.383(10) . ?
 C2 H2 0.9900 . ?
 C2 C3 1.552(8) . ?
 C10 H10 0.9400 . ?
 C10 C11 1.387(8) . ?
 C17 H17 0.9400 . ?
 C17 C16 1.374(8) . ?
 C19 H19 0.9400 . ?
 C11 H11 0.9400 . ?
 C16 H16 0.9400 . ?
 C16 C15 1.382(8) . ?
 C15 C15 1.475(11) 4 ?
 C4 C3 1.486(10) . ?
 C4 C9 1.387(9) . ?
 C7 H7 0.9400 . ?
 C7 C6 1.398(10) . ?
 C7 C8 1.384(12) . ?
 C6 H6 0.9400 . ?
 C3 H3A 0.9800 . ?
 C3 H3B 0.9800 . ?
 C13 H13 0.9400 . ?
 C13 C12 1.360(11) . ?
 C8 H8 0.9400 . ?
 C8 C9 1.374(12) . ?
 C9 H9 0.9400 . ?
 C12 H12 0.9400 . ?
 C22A H22A 0.9800 . ?
 C22A H22B 0.9800 . ?
 C22A C21A 1.55(3) . ?
 C22A C23A 1.54(3) . ?
 C21A H21A 0.9700 . ?
 C21A H21B 0.9700 . ?
 C21A H21C 0.9700 . ?
 C26 H26A 0.9700 . ?
 C26 H26B 0.9700 . ?
 C26 H26C 0.9700 . ?
 C26 C25 1.55(3) . ?
 C23A H23A 0.9700 . ?
 C23A H23B 0.9700 . ?
 C23A H23C 0.9700 . ?
 C25 H25A 0.9800 . ?
 C25 H25B 0.9800 . ?
 C25 C24 1.53(3) . ?
 C24 H24A 0.9700 . ?
 C24 H24B 0.9700 . ?
 C24 H24C 0.9700 . ?
 C23B H23D 0.9700 . ?
 C23B H23E 0.9700 . ?
 C23B H23F 0.9700 . ?
 C23B C22B 1.51(3) . ?
 C21B H21D 0.9700 . ?
 C21B H21E 0.9700 . ?
 C21B H21F 0.9700 . ?
 C21B C22B 1.56(3) . ?
 C22B H22C 0.9800 . ?
 C22B H22D 0.9800 . ?

loop_
  _geom_angle_atom_site_label_1
  _geom_angle_atom_site_label_2
  _geom_angle_atom_site_label_3
  _geom_angle
  _geom_angle_site_symmetry_1
  _geom_angle_site_symmetry_3
  _geom_angle_publ_flag
 O005 Ni1 N3 89.57(17) . . ?
 O005 Ni1 N1 101.93(15) . . ?
 O005 Ni1 N2 91.30(16) . . ?
 O005 Ni1 N4 89.77(18) . . ?
 O006 Ni1 O005 176.82(16) . . ?
 O006 Ni1 N3 93.07(16) . . ?
 O006 Ni1 N1 79.86(15) . . ?
 O006 Ni1 N2 86.83(16) . . ?
 O006 Ni1 N4 87.76(17) . . ?
 N3 Ni1 N1 90.40(18) . . ?
 N3 Ni1 N2 91.91(18) . . ?
 N2 Ni1 N1 166.59(17) . . ?
 N4 Ni1 N3 175.00(18) . . ?
 N4 Ni1 N1 84.89(19) . . ?
 N4 Ni1 N2 93.1(2) . . ?
 C1 O005 Ni1 123.4(3) . . ?
 C1 O006 Ni1 115.2(3) 8_545 . ?
 C17 N3 Ni1 122.1(4) . . ?
 C17 N3 C19 117.4(5) . . ?
 C19 N3 Ni1 120.0(4) . . ?
 Ni1 N1 H1 106.6 . . ?
 C5 N1 Ni1 122.3(4) . . ?
 C5 N1 H1 106.6 . . ?
 C5 N1 C2 106.8(4) . . ?
 C2 N1 Ni1 106.9(3) . . ?
 C2 N1 H1 106.6 . . ?
 C10 N2 Ni1 122.0(4) . . ?
 C10 N2 C12 116.7(5) . . ?
 C12 N2 Ni1 120.3(4) . . ?
 C20 N4 Ni1 153.8(5) . . ?
 O005 C1 C2 114.5(4) . 8 ?
 O006 C1 O005 124.6(5) 8 . ?
 O006 C1 C2 120.9(4) 8 8 ?
 C4 C5 N1 112.0(5) . . ?
 C6 C5 N1 125.9(5) . . ?
 C6 C5 C4 122.1(6) . . ?
 C19 C18 H18 120.4 . . ?
 C15 C18 H18 120.4 . . ?
 C15 C18 C19 119.2(5) . . ?
 C11 C14 C14 123.2(4) . 3 ?
 C11 C14 C13 116.4(5) . . ?
 C13 C14 C14 120.4(4) . 3 ?
 N1 C2 C1 111.0(4) . 8_545 ?
 N1 C2 H2 109.7 . . ?
 N1 C2 C3 106.2(4) . . ?
 C1 C2 H2 109.7 8_545 . ?
 C1 C2 C3 110.5(5) 8_545 . ?
 C3 C2 H2 109.7 . . ?
 N2 C10 H10 118.4 . . ?
 N2 C10 C11 123.2(6) . . ?
 C11 C10 H10 118.4 . . ?
 N3 C17 H17 118.4 . . ?
 N3 C17 C16 123.1(5) . . ?
 C16 C17 H17 118.4 . . ?
 N3 C19 C18 122.8(5) . . ?
 N3 C19 H19 118.6 . . ?
 C18 C19 H19 118.6 . . ?
 C14 C11 C10 119.9(6) . . ?
 C14 C11 H11 120.0 . . ?
 C10 C11 H11 120.0 . . ?
 C17 C16 H16 120.2 . . ?
 C17 C16 C15 119.7(5) . . ?
 C15 C16 H16 120.2 . . ?
 N4 C20 S1 178.5(6) . . ?
 C18 C15 C15 120.7(4) . 4 ?
 C16 C15 C18 117.7(5) . . ?
 C16 C15 C15 121.5(4) . 4 ?
 C5 C4 C3 110.1(5) . . ?
 C5 C4 C9 118.9(6) . . ?
 C9 C4 C3 131.0(6) . . ?
 C6 C7 H7 120.0 . . ?
 C8 C7 H7 120.0 . . ?
 C8 C7 C6 120.0(7) . . ?
 C5 C6 C7 118.2(6) . . ?
 C5 C6 H6 120.9 . . ?
 C7 C6 H6 120.9 . . ?
 C2 C3 H3A 110.9 . . ?
 C2 C3 H3B 110.9 . . ?
 C4 C3 C2 104.3(5) . . ?
 C4 C3 H3A 110.9 . . ?
 C4 C3 H3B 110.9 . . ?
 H3A C3 H3B 108.9 . . ?
 C14 C13 H13 119.8 . . ?
 C12 C13 C14 120.3(7) . . ?
 C12 C13 H13 119.8 . . ?
 C7 C8 H8 119.6 . . ?
 C9 C8 C7 120.8(7) . . ?
 C9 C8 H8 119.6 . . ?
 C4 C9 H9 120.0 . . ?
 C8 C9 C4 119.9(7) . . ?
 C8 C9 H9 120.0 . . ?
 N2 C12 C13 123.2(7) . . ?
 N2 C12 H12 118.4 . . ?
 C13 C12 H12 118.4 . . ?
 H22A C22A H22B 109.9 . . ?
 C21A C22A H22A 112.3 . . ?
 C21A C22A H22B 112.3 . . ?
 C23A C22A H22A 112.3 . . ?
 C23A C22A H22B 112.3 . . ?
 C23A C22A C21A 97(2) . . ?
 C22A C21A H21A 109.5 . . ?
 C22A C21A H21B 109.5 . . ?
 C22A C21A H21C 109.5 . . ?
 H21A C21A H21B 109.5 . . ?
 H21A C21A H21C 109.5 . . ?
 H21B C21A H21C 109.5 . . ?
 H26A C26 H26B 109.5 . . ?
 H26A C26 H26C 109.5 . . ?
 H26B C26 H26C 109.5 . . ?
 C25 C26 H26A 109.5 . . ?
 C25 C26 H26B 109.5 . . ?
 C25 C26 H26C 109.5 . . ?
 C22A C23A H23A 109.5 . . ?
 C22A C23A H23B 109.5 . . ?
 C22A C23A H23C 109.5 . . ?
 H23A C23A H23B 109.5 . . ?
 H23A C23A H23C 109.5 . . ?
 H23B C23A H23C 109.5 . . ?
 C26 C25 H25A 112.7 . . ?
 C26 C25 H25B 112.7 . . ?
 C26 C25 C24 95(2) . . ?
 H25A C25 H25B 110.2 . . ?
 C24 C25 H25A 112.7 . . ?
 C24 C25 H25B 112.7 . . ?
 C25 C24 H24A 109.5 . . ?
 C25 C24 H24B 109.5 . . ?
 C25 C24 H24C 109.5 . . ?
 H24A C24 H24B 109.5 . . ?
 H24A C24 H24C 109.5 . . ?
 H24B C24 H24C 109.5 . . ?
 H23D C23B H23E 109.5 . . ?
 H23D C23B H23F 109.5 . . ?
 H23E C23B H23F 109.5 . . ?
 C22B C23B H23D 109.5 . . ?
 C22B C23B H23E 109.5 . . ?
 C22B C23B H23F 109.5 . . ?
 H21D C21B H21E 109.5 . . ?
 H21D C21B H21F 109.5 . . ?
 H21E C21B H21F 109.5 . . ?
 C22B C21B H21D 109.5 . . ?
 C22B C21B H21E 109.5 . . ?
 C22B C21B H21F 109.5 . . ?
 C23B C22B C21B 97(2) . . ?
 C23B C22B H22C 112.3 . . ?
 C23B C22B H22D 112.3 . . ?
 C21B C22B H22C 112.3 . . ?
 C21B C22B H22D 112.3 . . ?
 H22C C22B H22D 109.9 . . ?

loop_
  _geom_torsion_atom_site_label_1
  _geom_torsion_atom_site_label_2
  _geom_torsion_atom_site_label_3
  _geom_torsion_atom_site_label_4
  _geom_torsion
  _geom_torsion_site_symmetry_1
  _geom_torsion_site_symmetry_2
  _geom_torsion_site_symmetry_3
  _geom_torsion_site_symmetry_4
  _geom_torsion_publ_flag
 Ni1 O005 C1 O006 -10.0(7) . . . 8 ?
 Ni1 O005 C1 C2 169.6(3) . . . 8 ?
 Ni1 N3 C17 C16 -169.6(5) . . . . ?
 Ni1 N3 C19 C18 171.8(5) . . . . ?
 Ni1 N1 C5 C4 122.8(4) . . . . ?
 Ni1 N1 C5 C6 -56.4(7) . . . . ?
 Ni1 N1 C2 C1 -16.7(5) . . . 8_545 ?
 Ni1 N1 C2 C3 -136.8(4) . . . . ?
 Ni1 N2 C10 C11 172.2(5) . . . . ?
 Ni1 N2 C12 C13 -173.9(8) . . . . ?
 N3 C17 C16 C15 -2.0(9) . . . . ?
 N1 C5 C4 C3 5.7(7) . . . . ?
 N1 C5 C4 C9 -176.2(6) . . . . ?
 N1 C5 C6 C7 177.0(6) . . . . ?
 N1 C2 C3 C4 7.4(6) . . . . ?
 N2 C10 C11 C14 0.6(10) . . . . ?
 C1 C2 C3 C4 -113.1(5) 8_545 . . . ?
 C5 N1 C2 C1 115.8(5) . . . 8_545 ?
 C5 N1 C2 C3 -4.4(6) . . . . ?
 C5 C4 C3 C2 -8.0(7) . . . . ?
 C5 C4 C9 C8 -2.0(10) . . . . ?
 C14 C14 C11 C10 178.5(7) 3 . . . ?
 C14 C14 C13 C12 -179.8(9) 3 . . . ?
 C14 C13 C12 N2 2.3(17) . . . . ?
 C2 N1 C5 C4 -0.6(6) . . . . ?
 C2 N1 C5 C6 -179.8(5) . . . . ?
 C10 N2 C12 C13 -5.8(14) . . . . ?
 C17 N3 C19 C18 -0.5(8) . . . . ?
 C17 C16 C15 C18 -0.6(9) . . . . ?
 C17 C16 C15 C15 -179.4(6) . . . 4 ?
 C19 N3 C17 C16 2.5(8) . . . . ?
 C19 C18 C15 C16 2.5(9) . . . . ?
 C19 C18 C15 C15 -178.7(6) . . . 4 ?
 C11 C14 C13 C12 2.8(14) . . . . ?
 C15 C18 C19 N3 -2.0(10) . . . . ?
 C4 C5 C6 C7 -2.1(9) . . . . ?
 C7 C8 C9 C4 0.1(12) . . . . ?
 C6 C5 C4 C3 -175.1(6) . . . . ?
 C6 C5 C4 C9 3.0(9) . . . . ?
 C6 C7 C8 C9 0.9(12) . . . . ?
 C3 C4 C9 C8 175.7(7) . . . . ?
 C13 C14 C11 C10 -4.1(10) . . . . ?
 C8 C7 C6 C5 0.1(11) . . . . ?
 C9 C4 C3 C2 174.2(7) . . . . ?
 C12 N2 C10 C11 4.3(10) . . . . ?

_shelx_res_file
;
TITL 3_a.res in P2(1) New:C2221
    3.res
    created by SHELXL-2018/3 at 12:07:12 on 10-Jul-2023
CELL 1.54178 24.5233 9.6304 22.8429 90 90 90
ZERR 4 0.001 0.0004 0.0009 0 0 0
LATT -7
SYMM -X,-Y,0.5+Z
SYMM +X,-Y,-Z
SYMM -X,+Y,0.5-Z
SFAC C H N Ni O S
UNIT 196 224 32 8 16 8
DFIX 1.55 C25 C26
DFIX 1.55 C25 C24
DFIX 1.55 C22A C23A
DFIX 1.55 C22A C21A
DFIX 2.3 C21A C23A
DFIX 2.3 C24 C26
DELU 0.001 0.002 C23A C22A C21A
ISOR 0.001 0.002 C23A C22A C21A
DFIX 1.55 C22B C21B
DFIX 2.3 C21B C23B
DFIX 1.5 C23B C22B
DFIX 2.3 H23f H21d
DFIX 2.1 H26a H24c
DFIX 2.33 H24a H25b
DFIX 2.2 H26a H24b
ISOR 0.01 0.02 C24 C25 C26
DELU 0.005 0.01 C24 C25 C26
SIMU 0.01 0.02 2 C22A C21A C26 C23A C25 C24 C23B C21B C22B

L.S. 50
PLAN  8
SIZE 0.198 0.114 0.082
TEMP -51
CONF
BOND $H
MORE -1
fmap 2
acta
TWIN -1 0 0 0 -1 0 0 0 -1 2
REM <olex2.extras>
REM <HklSrc "%.\\3.hkl">
REM </olex2.extras>

WGHT    0.087000
BASF  -0.07187
FVAR       0.19831   0.67939
NI1   4    0.226831    0.286084    0.215519    11.00000    0.03094    0.02807 =
         0.03804   -0.00199    0.00081   -0.00116
S1    6    0.413003    0.284902    0.270042    11.00000    0.06303    0.05075 =
         0.20196    0.02340   -0.06760   -0.01199
O005  5    0.220893    0.479023    0.179122    11.00000    0.03695    0.03125 =
         0.04236   -0.00088   -0.00235   -0.00567
O006  5    0.236477    0.091299    0.249061    11.00000    0.03932    0.02961 =
         0.03789   -0.00047    0.00068    0.00170
N3    3    0.141253    0.276404    0.220778    11.00000    0.02976    0.03087 =
         0.04068   -0.00028   -0.00007   -0.00017
N1    3    0.231595    0.334714    0.309121    11.00000    0.03973    0.02705 =
         0.03616   -0.00133    0.00253    0.00360
AFIX  13
H1    2    0.257025    0.414012    0.313031    11.00000   -1.20000
AFIX   0
N2    3    0.226904    0.192017    0.132019    11.00000    0.03814    0.03793 =
         0.04053   -0.00864   -0.00030   -0.00438
N4    3    0.311515    0.305602    0.217082    11.00000    0.03320    0.03525 =
         0.04666   -0.00660    0.00182   -0.00492
C1    1    0.242509    0.586093    0.201148    11.00000    0.03201    0.02910 =
         0.03913   -0.00006    0.00422    0.00065
C5    1    0.184030    0.368559    0.343343    11.00000    0.03864    0.03478 =
         0.03871   -0.00512    0.00509   -0.00351
C18   1    0.061607    0.163729    0.258431    11.00000    0.03797    0.03296 =
         0.05874    0.00250    0.00614   -0.00081
AFIX  43
H18   2    0.045961    0.084824    0.275885    11.00000   -1.20000
AFIX   0
C14   1    0.230219    0.039875    0.027750    11.00000    0.04819    0.04154 =
         0.03958   -0.00509    0.00212    0.00000
C2    1    0.258344    0.213255    0.338308    11.00000    0.04365    0.02837 =
         0.04058   -0.00419   -0.00281    0.00393
AFIX  13
H2    2    0.296483    0.237006    0.348389    11.00000   -1.20000
AFIX   0
C10   1    0.270207    0.194298    0.097762    11.00000    0.04489    0.05150 =
         0.03991   -0.00582    0.00426   -0.01424
AFIX  43
H10   2    0.300177    0.248932    0.109057    11.00000   -1.20000
AFIX   0
C17   1    0.109469    0.382618    0.204804    11.00000    0.03798    0.03219 =
         0.04841    0.00380   -0.00168    0.00031
AFIX  43
H17   2    0.125502    0.457625    0.184876    11.00000   -1.20000
AFIX   0
C19   1    0.117191    0.168331    0.247098    11.00000    0.03844    0.02754 =
         0.05948    0.00260    0.00472   -0.00095
AFIX  43
H19   2    0.138851    0.092375    0.258377    11.00000   -1.20000
AFIX   0
C11   1    0.273643    0.119971    0.045882    11.00000    0.04700    0.05184 =
         0.03891   -0.00561    0.00560   -0.00584
AFIX  43
H11   2    0.305533    0.124207    0.023121    11.00000   -1.20000
AFIX   0
C16   1    0.054469    0.387351    0.216134    11.00000    0.03520    0.02840 =
         0.05947    0.00642    0.00049   -0.00031
AFIX  43
H16   2    0.033927    0.465539    0.205160    11.00000   -1.20000
AFIX   0
C20   1    0.353721    0.298845    0.238962    11.00000    0.04150    0.03076 =
         0.07226   -0.00275   -0.00627   -0.00545
C15   1    0.029499    0.276608    0.243742    11.00000    0.03290    0.03427 =
         0.04870   -0.00293    0.00151    0.00103
C4    1    0.177752    0.280142    0.390706    11.00000    0.05815    0.03900 =
         0.03902   -0.00158    0.00771   -0.00109
C7    1    0.102172    0.487724    0.368138    11.00000    0.04827    0.06840 =
         0.06329   -0.01006    0.01026    0.01505
AFIX  43
H7    2    0.076638    0.558597    0.361130    11.00000   -1.20000
AFIX   0
C6    1    0.147659    0.473705    0.331694    11.00000    0.04913    0.04145 =
         0.05163   -0.00467    0.00126    0.00753
AFIX  43
H6    2    0.153230    0.534533    0.300072    11.00000   -1.20000
AFIX   0
C3    1    0.225414    0.185466    0.395133    11.00000    0.08729    0.03874 =
         0.03814   -0.00121    0.01271    0.01699
AFIX  23
H3A   2    0.213625    0.088348    0.397115    11.00000   -1.20000
H3B   2    0.247280    0.206836    0.429893    11.00000   -1.20000
AFIX   0
C13   1    0.186297    0.031999    0.065589    11.00000    0.04939    0.09379 =
         0.07589   -0.04651    0.00772   -0.02584
AFIX  43
H13   2    0.156299   -0.024466    0.056125    11.00000   -1.20000
AFIX   0
C8    1    0.094755    0.397197    0.414544    11.00000    0.04937    0.08486 =
         0.06383   -0.01243    0.01490    0.00512
AFIX  43
H8    2    0.063841    0.406353    0.438566    11.00000   -1.20000
AFIX   0
C9    1    0.132015    0.294164    0.425914    11.00000    0.06279    0.06040 =
         0.04604   -0.00016    0.01631   -0.00971
AFIX  43
H9    2    0.126517    0.233242    0.457519    11.00000   -1.20000
AFIX   0
C12   1    0.186289    0.105518    0.116406    11.00000    0.04609    0.09577 =
         0.07358   -0.03955    0.01925   -0.02066
AFIX  43
H12   2    0.156459    0.095462    0.141897    11.00000   -1.20000
AFIX   0

PART 1
C22A  1    0.015955   -0.127729    0.395423    21.00000    0.26202    0.26219 =
         0.26209   -0.00005    0.00000   -0.00007
AFIX  23
H22A  2    0.001117   -0.196891    0.422563    21.00000   -1.20000
H22B  2    0.013334   -0.162067    0.355135    21.00000   -1.20000
AFIX   0
C21A  1   -0.011040    0.016353    0.403012    21.00000    0.26230    0.26235 =
         0.26194    0.00011    0.00008    0.00021
AFIX 137
H21A  2   -0.046222    0.016797    0.383605    21.00000   -1.50000
H21B  2    0.012145    0.087050    0.385828    21.00000   -1.50000
H21C  2   -0.015970    0.035547    0.444360    21.00000   -1.50000
AFIX   0

PART -1
C26   1    0.158142    0.477182    0.024166    10.50000    0.30815    0.31206 =
         0.30929   -0.00423   -0.01641   -0.01286
AFIX 137
H26A  2    0.160701    0.433442   -0.013987    10.50000   -1.50000
H26B  2    0.139680    0.415174    0.051128    10.50000   -1.50000
H26C  2    0.194485    0.497060    0.038679    10.50000   -1.50000
AFIX   0

PART 1
C23A  1    0.074554   -0.083760    0.411697    21.00000    0.26204    0.26198 =
         0.26170   -0.00016   -0.00009   -0.00008
AFIX 137
H23A  2    0.098478   -0.098986    0.378495    21.00000   -1.50000
H23B  2    0.087105   -0.138533    0.444688    21.00000   -1.50000
H23C  2    0.074905    0.013869    0.422133    21.00000   -1.50000
AFIX   0

PART -1
C25   1    0.125507    0.614274    0.018859    10.50000    0.31679    0.31996 =
         0.32130    0.00021   -0.01011   -0.00474
AFIX  23
H25A  2    0.148039    0.692255    0.005646    10.50000   -1.20000
H25B  2    0.106418    0.638778    0.055106    10.50000   -1.20000
AFIX   0
C24   1    0.086825    0.560968   -0.028904    10.50000    0.32971    0.33280 =
         0.32720    0.00614   -0.02504   -0.00183
AFIX 137
H24A  2    0.056999    0.626063   -0.033881    10.50000   -1.50000
H24B  2    0.072422    0.471115   -0.017540    10.50000   -1.50000
H24C  2    0.106596    0.552022   -0.065488    10.50000   -1.50000
AFIX   0

PART 2
C23B  1    0.033840   -0.148482    0.451141   -21.00000    0.26313    0.26615 =
         0.26241    0.00495   -0.00166   -0.00097
AFIX 137
H23D  2    0.040715   -0.234360    0.472066   -21.00000   -1.50000
H23E  2    0.049364   -0.071371    0.472787   -21.00000   -1.50000
H23F  2    0.050451   -0.153240    0.412655   -21.00000   -1.50000
AFIX   0
C21B  1   -0.040833   -0.276396    0.422816   -21.00000    0.27632    0.26797 =
         0.27937   -0.00288   -0.00333   -0.00367
AFIX 137
H21D  2   -0.008896   -0.335204    0.426421   -21.00000   -1.50000
H21E  2   -0.052018   -0.272316    0.382122   -21.00000   -1.50000
H21F  2   -0.070257   -0.314433    0.446229   -21.00000   -1.50000
AFIX   0
C22B  1   -0.026904   -0.127424    0.444779   -21.00000    0.26436    0.26528 =
         0.26604   -0.00076   -0.00002   -0.00163
AFIX  23
H22C  2   -0.035850   -0.055955    0.415788   -21.00000   -1.20000
H22D  2   -0.044545   -0.105749    0.482174   -21.00000   -1.20000
AFIX   0
HKLF 4 1 1 0 2 1 0 0 0 1 0


REM  3_a.res in P2(1) New:C2221
REM wR2 = 0.1493, GooF = S = 1.022, Restrained GooF = 1.011 for all data
REM R1 = 0.0556 for 3925 Fo > 4sig(Fo) and 0.0709 for all 4862 data
REM 342 parameters refined using 115 restraints

END

WGHT      0.0872      0.0000

REM Highest difference peak  0.384,  deepest hole -0.494,  1-sigma level  0.068
Q1    1   0.3179  0.1570  0.2209  11.00000  0.05    0.38
Q2    1   0.4189  0.2874  0.2246  11.00000  0.05    0.35
Q3    1   0.1811  0.1180  0.0502  11.00000  0.05    0.28
Q4    1   0.1487  0.1397  0.2085  11.00000  0.05    0.28
Q5    1   0.1394  0.6976  0.0895  11.00000  0.05    0.27
Q6    1   0.2109 -0.0454  0.2610  11.00000  0.05    0.23
Q7    1   0.0289  0.2992  0.4086  11.00000  0.05    0.23
Q8    1   0.1732 -0.2057  0.0765  11.00000  0.05    0.22
;
_shelx_res_checksum                38391
_shelx_hkl_file
;
   1   0   0   92.59    8.70
   2   0   0  818.02   65.49
  -2   0   0  847.42   64.69
  -2   0   0  821.92   64.19
  -3   0   0    0.10    4.60
   3   0   0    1.70    5.10
  -3   0   0    5.10    5.10
   3   0   0   -0.10    4.10
  -4   0   0   20.50   11.30
  -4   0   0   20.40    8.90
   4   0   0   10.20    8.20
   5   0   0  742.43   72.59
  -5   0   0  591.54   62.49
   5   0   0  691.43   57.39
   6   0   0   16.40    7.00
   6   0   0    4.90    4.10
  -6   0   0   19.50   15.00
   6   0   0   11.30    7.60
   6   0   0    4.60    5.30
   7   0   0    6.40    7.70
  -7   0   0   27.90   17.60
   7   0   0    1.30    3.00
   7   0   0    3.40    6.40
   7   0   0    4.50    5.30
   8   0   0   40.10   10.70
   8   0   0   41.90   12.80
   8   0   0   31.00    7.60
   9   0   0   72.39   13.20
   9   0   0   90.29   11.40
   9   0   0   93.59   18.70
  -9   0   0   70.39   12.00
  10   0   0    2.90    3.30
  10   0   0   -0.80    3.70
  10   0   0   -3.70    6.70
   0   0  -1 9999.00  748.13
   1   0   1  495.45   43.70
  -1   0  -1  597.94   45.40
  -1   0  -1  561.64   45.30
   3   0   1  706.03   57.69
   3   0   1  767.82   62.59
  -3   0  -1  654.03   61.49
  -4   0   1  241.38   21.50
   4   0  -1  202.28   21.00
   4   0  -1  191.48   21.90
  -5   0   1   94.09   16.60
  -5   0   1   88.39   29.40
   5   0  -1  132.19   20.30
   5   0  -1   90.19   13.60
  -6   0   1   11.50   12.20
   6   0   1    3.10    3.90
   6   0   1    0.70    4.50
  -6   0  -1   15.70   17.30
   6   0  -1   14.10    6.70
   6   0  -1   15.10    7.00
   6   0  -1   12.30    4.50
   6   0  -1    6.30    6.40
  -7   0   1  131.99   31.90
   7   0  -1  144.19   16.80
   7   0  -1  184.68   22.70
   7   0  -1  135.09   16.70
   7   0  -1  147.09   15.20
   8   0   1   10.80    7.20
   8   0   1   17.00    5.80
   8   0  -1   24.00   11.50
   8   0  -1   22.70    8.40
  -8   0  -1   22.30    6.20
   8   0  -1   46.60   10.10
  10   0   1    3.80    7.50
  10   0  -1    8.30    8.80
  10   0  -1   17.80    6.20
  10   0  -1   10.90    4.70
  11   0  -1    7.50    3.30
   0   0   2 1759.62  128.79
   0   0   2 1617.44  128.69
   0   0  -2 1667.73  129.99
  -1   0   2  574.94   48.10
   1   0  -2  614.94   49.40
   1   0  -2  687.53   49.10
   2   0  -2  920.21   70.59
   2   0  -2  925.01   70.39
   3   0   2   45.70    9.60
  -3   0  -2   81.59   20.00
  -4   0   2  628.74   48.70
  -5   0   2   48.60   11.10
  -5   0   2   43.80   10.70
   5   0  -2   80.69   14.20
   5   0  -2   70.89   12.20
   6   0   2   35.00   11.30
   6   0  -2    8.10    5.10
   6   0  -2    4.90    5.50
   6   0  -2   15.50   14.60
   6   0  -2    9.90    6.70
   6   0  -2    7.60    4.10
  -8   0   2   87.59   27.00
   8   0  -2   53.49   11.00
   8   0  -2   53.99   14.50
   8   0  -2   58.29    9.90
   8   0  -2   80.39   12.90
   9   0   2   11.00   10.80
  10   0  -2   79.29   18.40
  10   0  -2   73.59    9.80
  10   0  -2   61.29   11.20
  11   0  -2    6.50   10.90
  11   0  -2    0.90    3.20
  11   0  -2    0.30    2.50
   0   0   3 4854.51  367.46
   0   0   3 5219.78  368.16
   0   0  -3 4496.95  369.06
  -1   0   3  413.16   30.20
  -1   0   3  323.47   29.90
   1   0  -3  313.67   31.50
   2   0  -3  266.67   23.60
   2   0  -3  247.18   22.50
   4   0  -3  219.48   20.20
   4   0  -3  198.88   20.30
  -6   0   3   52.39   13.20
   6   0   3   63.29   14.80
  -7   0   3   18.20   11.90
   7   0   3   34.10    9.30
   7   0   3   23.80   10.70
   7   0   3   25.70    6.40
   7   0  -3    8.20    7.20
   7   0  -3   11.40    9.40
  -7   0  -3    9.40    7.20
   7   0  -3    6.60    5.30
   7   0  -3    9.50    3.80
   7   0  -3   -2.20    4.80
  -8   0   3  123.69   29.40
   8   0  -3  106.19   15.30
   8   0  -3  122.59   15.90
   8   0  -3  123.29   13.70
   8   0  -3  124.89   19.30
  -9   0   3   52.59   24.50
   9   0   3   36.20   11.20
   9   0   3   29.20    6.30
   9   0  -3   35.10   10.30
   9   0  -3   60.69   15.50
   9   0  -3   52.99    9.20
   9   0  -3   62.09   12.00
  10   0  -3   33.20    8.80
  10   0  -3   32.00   11.90
  10   0  -3   36.40    7.20
  11   0  -3   72.59    9.30
  11   0  -3   78.69   14.60
  11   0  -3   64.19    8.30
   0   0   4 1078.69   88.39
   0   0   4 1219.58   90.19
   0   0  -4  983.90   90.69
   3   0  -4  764.92   61.49
   3   0  -4  727.73   60.29
  -4   0   4    8.60    3.20
   4   0   4    7.00    5.80
   4   0   4    9.30    5.70
   4   0   4    5.80    4.10
   4   0  -4    4.20    4.20
   4   0  -4    1.00    3.70
  -5   0   4   76.69   11.20
  -5   0   4   90.99   12.30
   5   0  -4  107.89   12.60
   5   0  -4   77.09   12.90
  -6   0   4    4.20    6.60
   6   0   4    8.30    5.00
   6   0   4   23.00   10.30
   6   0  -4    3.90    5.80
   6   0  -4    6.20    3.70
  -6   0  -4    9.80    7.40
   6   0  -4   12.50    9.90
   6   0  -4    6.50    5.40
   6   0  -4    6.90    5.10
   7   0   4   33.80   21.60
  -7   0   4   14.80   11.30
   7   0   4   10.00   10.70
   7   0   4   23.10    8.20
   7   0  -4    9.10    6.30
   7   0  -4    3.20    4.90
   7   0  -4   11.70    5.80
   7   0  -4    5.70    3.20
   7   0  -4   10.60    6.80
   8   0  -4   96.19   11.40
   8   0  -4   68.99   15.90
   8   0  -4   84.69   13.80
   8   0  -4   97.59   19.40
   8   0  -4   70.99   13.70
   9   0   4   62.29    7.30
   9   0  -4   80.99   10.40
   9   0  -4   73.49   13.20
   9   0  -4   48.50   11.40
   9   0  -4   71.19   16.70
  10   0  -4  141.49   20.90
  10   0  -4  118.39   13.90
  10   0  -4  115.99   15.20
  10   0  -4  144.59   15.80
  11   0  -4   45.70   12.40
  11   0  -4   39.60    6.60
  11   0  -4   37.40    7.50
   0   0   5  144.19   19.20
   0   0   5  182.28   22.80
   0   0  -5  137.59   22.80
  -1   0   5  267.97   28.50
  -1   0   5  248.18   26.60
   1   0   5  324.97   31.50
  -1   0  -5  241.38   32.50
   1   0  -5  248.18   29.60
   3   0   5   35.10    9.50
  -3   0   5   45.10   14.60
   3   0  -5   45.50   11.60
   3   0  -5   53.89   10.80
  -5   0   5  565.54   48.50
   6   0   5   -0.10    3.40
   6   0   5   28.80   18.80
  -6   0   5   15.10    8.80
   6   0   5    4.70    7.60
  -6   0  -5   -2.60    6.30
   6   0  -5    9.00    4.60
   6   0  -5   14.60    7.10
   6   0  -5   21.30   11.50
   6   0  -5   17.60    6.40
   6   0  -5    5.90    5.30
  -8   0   5  104.79   26.60
   8   0  -5  140.79   17.00
   8   0  -5  118.99   14.30
   8   0  -5  126.39   15.60
   8   0  -5   95.69   18.80
   8   0  -5  100.89   12.20
  -9   0   5   58.49   20.80
   9   0  -5   65.79   12.50
   9   0  -5   66.29   12.20
   9   0  -5   56.19    9.40
   9   0  -5   62.89   15.40
  10   0  -5  378.16   35.40
  10   0  -5  401.56   35.10
  10   0  -5  393.36   39.90
  10   0  -5  389.46   33.50
  11   0  -5    3.20    4.60
  11   0  -5   13.10    8.70
  11   0  -5    7.30    3.40
   0   0   6   31.60   11.10
   0   0   6   25.60   12.00
   0   0  -6   18.60   13.10
  -1   0   6  301.17   30.30
  -1   0   6  273.77   31.70
   1   0  -6  225.98   32.10
   2   0   6  125.99   10.70
   2   0   6  110.39   23.70
   2   0   6  101.99   13.40
  -2   0  -6  140.59   33.10
  -3   0   6  142.59   19.60
   3   0   6  172.58   31.30
   3   0   6  140.59   17.50
   3   0  -6  137.49   21.70
   4   0   6  352.86   34.40
   4   0   6  388.06   48.50
   4   0   6  325.17   29.10
  -4   0  -6  348.87   32.30
   5   0   6   77.19   15.40
   5   0   6   52.39   23.80
   5   0   6   57.29    8.30
  -5   0  -6   74.89   11.80
  -6   0   6   24.20    9.70
   6   0  -6    6.30    6.00
   6   0  -6   16.20    5.90
   6   0  -6    3.60    4.20
   6   0  -6   11.00    5.70
   6   0  -6   13.40    6.00
   6   0  -6   35.10   17.10
  -7   0   6  148.39   24.80
   7   0  -6  170.18   14.90
   7   0  -6  132.79   19.10
   7   0  -6  130.99   16.60
   7   0  -6  175.78   18.60
   7   0  -6  135.89   16.30
   7   0  -6  128.89   16.00
  -8   0   6   89.89   22.20
   8   0  -6   50.49    8.20
   8   0  -6   56.69   11.30
   8   0  -6   60.29   13.50
   8   0  -6   51.69   12.20
   8   0  -6   48.80    9.40
  -9   0   6   71.89   23.50
   9   0  -6   43.40   11.10
   9   0  -6   52.49   10.20
   9   0  -6   60.09   11.80
   9   0  -6   62.89   16.40
   9   0  -6   65.59   15.10
  10   0  -6  139.29   15.20
  10   0  -6  111.79   15.00
  10   0  -6   96.69   19.00
  10   0  -6  119.59   12.90
  11   0  -6    4.10    2.70
  11   0  -6    5.00    4.20
   0   0   7   24.90   13.30
   0   0   7   24.40   14.40
   0   0  -7   14.60   14.20
   1   0   7  105.09   27.40
   1   0   7   94.79   22.70
   1   0   7   86.39    8.90
   1   0  -7   53.89   19.30
  -1   0  -7  116.49   29.70
  -1   0  -7  101.59   14.30
   2   0   7   82.19   22.90
   2   0   7   71.59    7.50
  -2   0  -7  102.89   12.90
   3   0   7  208.38   37.80
   3   0   7  169.38   21.20
  -3   0  -7  192.68   20.30
   4   0   7   11.30    8.70
   4   0   7   10.30    3.50
   4   0   7  -19.60   23.50
  -4   0   7    0.90    6.70
   4   0  -7   -6.90    7.60
  -4   0  -7    9.00    7.70
  -5   0   7  282.67   33.60
   5   0  -7  341.17   27.90
   5   0  -7  263.47   29.20
   5   0  -7  317.27   28.10
   6   0   7    4.30    3.70
  -6   0   7   17.40    9.80
   6   0  -7   10.30    5.70
   6   0  -7    0.60    4.70
   6   0  -7   -2.30    5.10
   6   0  -7    5.70    4.40
   6   0  -7    5.00    5.90
  -7   0   7    3.90   10.80
  -7   0  -7    1.40   10.50
   7   0  -7    6.10    6.80
   7   0  -7    7.10    3.50
   7   0  -7    0.20    4.20
   7   0  -7    6.20    6.80
   7   0  -7   -0.50    5.60
   8   0  -7   36.80   10.30
   8   0  -7   23.80    8.80
   8   0  -7   48.20   10.00
   8   0  -7   23.60    7.90
   8   0  -7   25.40    5.40
  -9   0   7   36.30   22.30
   9   0  -7   69.39   18.30
   9   0  -7   78.59   20.50
   9   0  -7   62.39    8.90
   9   0  -7   38.90    9.20
   9   0  -7   55.69   14.00
  10   0  -7   40.10   12.60
  10   0  -7   32.30    8.60
  10   0  -7   35.20    8.30
  10   0  -7   27.70    5.70
  11   0  -7   21.10    4.00
  11   0  -7   41.20    7.20
  11   0  -7   26.00    5.90
   0   0   8  210.68   39.00
   0   0   8  244.28   21.10
   0   0  -8  280.77   43.30
   0   0  -8  277.17   25.30
  -1   0   8   89.09   23.50
  -1   0  -8    4.60   26.50
  -2   0   8  122.09   26.20
   2   0  -8   85.29   23.90
   2   0  -8  138.89   15.20
   2   0  -8  110.89   14.20
  -3   0   8   38.70   15.20
   3   0  -8   47.60   10.00
   3   0  -8   54.79   17.70
   3   0  -8   51.89    9.50
   3   0  -8   58.29   10.30
   3   0  -8   46.90    9.40
  -4   0   8    4.30    9.20
   4   0  -8    0.40    4.70
   4   0  -8    6.20    5.40
   4   0  -8    2.40    5.50
   4   0  -8   -3.00    4.80
   4   0  -8   -2.40    8.70
  -5   0   8  861.11   80.59
   5   0  -8  861.31   69.29
   5   0  -8  797.42   67.69
   5   0  -8  820.22   67.59
   5   0  -8  849.32   68.19
  -6   0   8   12.50   13.00
   6   0  -8   35.30    9.00
   6   0  -8   39.50    8.30
   6   0  -8   26.40    7.70
   6   0  -8    6.30    9.20
   6   0  -8   23.30    6.70
  -7   0   8   59.99   18.70
   7   0  -8   39.70   10.70
   7   0  -8   43.90   10.60
   7   0  -8   58.79   11.60
   7   0  -8   55.59   10.80
  -8   0   8   61.79   19.90
   8   0  -8   46.60    8.10
   8   0  -8   13.80    9.70
   8   0  -8   22.90    5.70
   8   0  -8   31.20    8.70
   8   0  -8   40.80    9.70
   8   0  -8   41.50   10.90
   9   0  -8   30.80    8.10
   9   0  -8   31.70   10.20
   9   0  -8   28.30    8.30
  10   0  -8   57.69   11.20
  10   0  -8   66.19   11.10
  11   0  -8   49.60    8.30
  11   0  -8   47.90    7.80
   0   0   9   92.09    9.90
   0   0   9  111.69   34.50
   0   0  -9   86.39   11.90
   0   0  -9  171.08   39.10
   0   0  -9   91.49   14.40
   0   0  -9   94.29   14.80
  -1   0   9   -7.20   15.80
   1   0  -9    4.30    5.60
   1   0  -9    3.50    5.70
   1   0  -9   15.20   18.80
  -1   0  -9   46.10   10.40
  -2   0   9   72.29    9.70
  -2   0   9  104.89   26.30
   2   0  -9   89.39   13.80
   2   0  -9  107.09   29.00
   2   0  -9   86.19   12.90
   2   0  -9   82.39   12.70
   2   0  -9   68.99   12.50
   3   0  -9  166.58   17.90
   3   0  -9  151.38   17.90
   3   0  -9  155.18   18.40
   3   0  -9  147.89   16.70
   3   0  -9  174.78   41.20
  -4   0   9  264.87   36.70
   4   0  -9  202.38   21.20
   4   0  -9  203.68   38.40
   4   0  -9  217.18   22.60
   4   0  -9  232.68   22.10
   4   0  -9  199.98   21.90
  -5   0   9  242.48   35.60
   5   0  -9  217.58   22.20
   5   0  -9  209.08   22.30
   5   0  -9  202.08   22.10
   5   0  -9  235.08   23.60
  -6   0   9   41.70   17.30
   6   0  -9   70.39   12.20
   6   0  -9   63.69   12.50
   6   0  -9   85.09   12.30
   6   0  -9   55.19   11.40
  -7   0   9  363.76   46.30
   7   0  -9  333.37   32.10
   7   0  -9  279.97   29.20
   7   0  -9  318.17   31.10
   7   0  -9  338.67   31.00
  -8   0   9    0.60   16.80
   8   0  -9   14.50    7.80
   8   0  -9   17.90    7.90
   8   0  -9    8.50    6.70
   8   0  -9    6.90    5.30
  -9   0   9   81.09   33.20
   9   0  -9   84.79   13.30
   9   0  -9   65.29   13.50
   9   0  -9   72.69   12.50
  10   0  -9   21.60    6.50
  10   0  -9   13.10    6.50
  10   0  -9    9.10    6.60
  11   0  -9    1.10    3.40
  11   0  -9    0.90    3.00
   0   0  10  369.56   32.20
   0   0 -10  539.85  101.89
   0   0 -10  407.66   37.30
   0   0 -10  415.96   37.00
  -1   0  10    7.60   26.70
   1   0 -10   52.59   11.50
   1   0 -10   38.90    8.30
   1   0 -10   52.59   11.90
   1   0 -10   51.79   31.20
   1   0 -10   49.70    9.30
   2   0 -10   10.60   20.90
  -3   0  10  141.79   34.50
  -3   0  10  193.08   17.90
   3   0 -10  188.38   20.70
   3   0 -10  206.28   22.00
   3   0 -10  245.48   47.10
   3   0 -10  222.28   21.80
   3   0 -10  188.98   20.90
  -4   0  10  322.87   30.10
  -4   0  10  439.16   53.49
   4   0 -10  347.27   34.10
   4   0 -10  384.26   33.60
  -5   0  10  129.19   30.40
   5   0 -10  131.09   17.70
   5   0 -10  157.58   19.10
   5   0 -10  146.69   18.10
   5   0 -10  170.68   18.30
  -6   0  10   21.70   17.30
   6   0 -10   19.00    7.30
   6   0 -10    6.40    6.50
   6   0 -10   15.50    7.10
   6   0 -10    1.10    5.90
  -7   0  10   22.40   20.70
   7   0 -10   29.80    7.60
   7   0 -10   18.10    8.80
   7   0 -10   12.50    8.30
   7   0 -10   30.40    9.30
  -8   0  10   16.10   22.10
   8   0 -10   10.30    7.40
   8   0 -10    1.80    6.70
   8   0 -10    5.60    4.80
   8   0 -10    0.30    5.40
   9   0 -10  236.38   23.40
   9   0 -10  206.88   21.50
   9   0 -10  188.18   20.90
  10   0 -10    1.40    6.00
  10   0 -10   -2.80    4.90
  10   0 -10    0.80    4.00
  11   0 -10    6.30    3.40
  11   0 -10    2.40    3.30
   0   0  11  981.90   73.09
   0   0 -11  893.21   77.59
  -1   0  11  -13.30   53.89
  -1   0  11    3.10    3.30
  -1   0 -11   -6.10    5.90
   1   0 -11    0.60    6.10
   1   0 -11   -0.90    6.00
  -1   0 -11    1.10    7.40
   1   0 -11   -2.60    5.00
   1   0 -11    0.50    5.80
  -2   0  11  231.18   50.29
  -2   0  11  262.67   23.60
   2   0 -11  298.47   27.90
   2   0 -11  245.08   27.40
   2   0 -11  290.17   27.10
   2   0 -11  279.67   27.30
  -3   0  11   45.40   26.60
  -3   0  11   90.49   10.70
   3   0 -11  116.19   14.70
   3   0 -11  109.89   14.20
   3   0 -11   92.39   15.60
   3   0 -11   89.09   14.60
  -4   0  11    6.40   21.40
  -4   0  11    8.30    4.10
   4   0 -11    9.70    6.60
   4   0 -11   20.70    8.20
   4   0 -11   12.30    7.00
   4   0 -11   13.60    7.40
  -4   0 -11   10.70    6.40
  -5   0  11   58.69    9.10
   5   0 -11   62.19   12.10
   5   0 -11   88.19   13.80
   5   0 -11   65.29   12.40
   5   0 -11   54.89   12.60
  -6   0  11    0.30   19.60
   6   0 -11    1.00    6.90
   6   0 -11   -0.70    5.10
   6   0 -11    1.90    5.60
   6   0 -11   -3.20    5.40
  -7   0  11   34.90   25.70
   7   0 -11   20.40    9.60
   7   0 -11    9.50    8.00
   7   0 -11   21.20   11.10
   7   0 -11   16.10    8.50
  -8   0  11  -50.09   32.00
   8   0 -11    3.40    6.60
   8   0 -11    4.10    7.40
   8   0 -11    4.70    5.60
   8   0 -11   10.00    5.30
   9   0 -11    2.00    4.60
   9   0 -11    6.50    5.70
   9   0 -11    0.10    5.00
  10   0 -11    4.50    4.30
  10   0 -11    4.60    4.10
  10   0 -11    1.90    4.30
   0   0  12  612.74   47.20
   0   0 -12  591.74   51.89
  -1   0  12   -0.40    3.50
  -1   0 -12    8.10    6.20
   1   0 -12    5.50    6.50
  -1   0 -12   17.60    9.20
   1   0 -12   -4.30    7.50
  -2   0  12  214.78   68.79
  -2   0  12  224.18   20.80
   2   0 -12  226.78   25.10
   2   0 -12  232.88   24.30
   2   0 -12  266.67   26.20
  -3   0  12    5.30    4.30
  -3   0  12   30.70   36.00
   3   0 -12   15.80    7.30
   3   0 -12   11.90    7.50
  -3   0 -12    2.10    5.50
   3   0 -12   13.60    6.50
   3   0 -12   10.80    7.20
  -4   0  12   88.69   32.90
  -4   0  12   63.59    8.90
   4   0 -12   77.69   13.60
   4   0 -12   56.89   12.70
   4   0 -12   59.99   12.00
   4   0 -12   55.09   12.10
  -5   0  12   13.80   25.90
  -5   0  12   50.49    7.60
   5   0 -12   31.40    9.20
   5   0 -12   50.39   11.20
   5   0 -12   46.70   11.20
   5   0 -12   41.40   10.90
  -6   0  12   54.49    8.30
  -6   0  12   54.29   33.40
   6   0 -12   75.99   13.20
   6   0 -12   49.99   11.00
   6   0 -12   49.99   11.40
   6   0 -12   66.39   12.70
  -7   0  12   59.59   33.60
  -7   0  12  100.19   10.90
   7   0 -12   91.19   14.20
   7   0 -12   69.89   12.30
   7   0 -12   80.19   14.30
   7   0 -12   88.49   15.00
   8   0 -12   10.10    6.60
   8   0 -12    2.70    6.40
   8   0 -12   -0.70    4.30
   9   0 -12   20.60    6.90
   9   0 -12   33.80    8.70
   9   0 -12   22.50    7.70
  10   0 -12   -0.10    3.30
  10   0 -12   -1.50    3.30
  10   0 -12    2.20    3.30
   0   0 -13  125.19   14.80
  -1   0  13   26.00    5.00
   1   0 -13   22.70    8.90
   1   0 -13   27.80    8.30
  -2   0  13   37.30    6.50
   2   0 -13   48.40   11.20
   2   0 -13   20.10    7.40
   2   0 -13   32.00    8.10
  -2   0 -13   28.40    7.40
  -3   0  13    1.20    3.30
   3   0 -13    3.00    5.20
   3   0 -13    1.90    5.40
   3   0 -13    3.40    6.80
   3   0 -13   -8.30    4.30
  -4   0  13   65.39    9.40
  -4   0  13   53.99   54.09
   4   0 -13   57.09   11.60
   4   0 -13   76.99   12.90
   4   0 -13   84.19   13.90
   4   0 -13   60.99   13.10
  -5   0  13   -0.40    3.40
   5   0 -13   -0.80    5.80
   5   0 -13    4.20    6.50
   5   0 -13    1.60    6.20
   5   0 -13    0.20    5.60
  -6   0  13   -2.10    3.30
   6   0 -13    8.80    6.40
   6   0 -13    0.90    5.90
   6   0 -13    7.20    6.30
   6   0 -13   -3.00    5.10
  -7   0  13   13.00    5.00
   7   0 -13    6.70    5.70
   7   0 -13   13.40    5.80
   7   0 -13   13.70    6.40
   7   0 -13   10.80    6.60
  -8   0  13    0.00    3.20
   8   0 -13    3.90    5.20
   8   0 -13   -1.40    4.20
   8   0 -13    0.60    4.60
  -9   0  13   55.69    7.00
   9   0 -13   47.30    8.40
   9   0 -13   68.19    8.70
   9   0 -13   51.79    9.10
   0   0 -14   40.30    8.70
   1   0 -14    5.80    5.70
  -1   0 -14    3.60    4.40
   1   0 -14   -0.70    4.20
  -2   0  14   39.80    5.70
   2   0 -14   33.10    9.70
   2   0 -14   33.60    9.20
  -3   0  14    2.30    3.40
   3   0 -14    4.90    5.30
   3   0 -14   -7.50    4.60
   3   0 -14    1.80    5.60
  -4   0  14    7.60    3.60
   4   0 -14   10.40    5.80
   4   0 -14    0.50    5.40
   4   0 -14    4.80    5.70
  -5   0  14    2.90    3.50
   5   0 -14   -4.30    4.20
   5   0 -14    1.50    5.30
   5   0 -14    0.30    4.50
  -6   0  14    3.40    5.60
   6   0 -14    0.10    4.70
   6   0 -14    1.30    5.00
   6   0 -14    2.80    4.70
  -7   0  14    0.50    2.80
   7   0 -14    4.90    5.90
   7   0 -14    2.20    5.30
  -8   0  14   12.10    4.60
   8   0 -14    3.50    4.60
   8   0 -14    7.30    5.20
   8   0 -14    9.80    4.50
   1   0 -15   -1.60    3.70
   2   0 -15   19.60    6.60
  -3   0  15   -2.30    2.30
   3   0 -15    4.30    3.30
   3   0 -15    1.20    4.50
  -4   0  15    4.80    3.40
   4   0 -15    4.70    4.20
   4   0 -15    6.00    4.80
   4   0 -15    7.10    4.50
  -5   0  15   14.50    3.90
   5   0 -15    7.70    5.10
   5   0 -15    4.20    4.40
   5   0 -15    6.50    4.90
  -6   0  15   14.60    4.00
   6   0 -15   12.50    5.30
   6   0 -15   15.40    5.20
   6   0 -15    8.30    4.70
  -7   0  15    2.90    2.40
   7   0 -15    1.40    3.70
   7   0 -15    0.70    2.80
   7   0 -15   -0.80    3.70
  10  -1   0    9.30    7.50
  10  -1   0   -2.20    4.00
  10  -1   0    0.00    3.40
   9  -1   0   45.70    8.70
  -9   1   0   55.49    9.50
   9  -1   0   59.79   11.40
   9  -1   0   40.60   12.80
   8  -1   0   17.00    5.70
   8  -1   0   29.80    9.20
   8  -1   0    4.80    8.90
   7  -1   0   34.70    8.60
   7  -1   0   39.00   11.80
   7  -1   0   33.10    8.50
  -7   1   0    9.10   18.60
   7  -1   0   25.00    6.50
   6  -1   0   36.00   10.90
   6  -1   0   44.40    8.50
   6  -1   0   43.70    7.60
   6  -1   0   56.49   10.40
  -6   1   0   24.20   19.50
   5  -1   0  239.48   25.20
   4  -1   0  131.19   15.70
  -4   1   0  133.39   20.40
   3  -1   0   53.99    8.30
  -3   1   0   69.09   12.20
  -3   1   0   60.69   12.20
  -2   1   0  287.87   26.70
  -2   1   0  339.77   28.20
  -1   1   0 1040.90   80.09
  -1   1   0 1046.00   80.39
   0   1   0    0.50    0.70
   2   1   0  246.68   21.90
   3   1   0   54.69    9.70
   3   1   0   49.20    9.80
  -3  -1   0   61.89    8.80
  -3  -1   0   62.89    9.40
  -4  -1   0  107.09   21.20
  -4  -1   0  151.48   19.00
   4   1   0  134.69   15.80
   4   1   0  154.08   19.80
   5   1   0  314.77   37.00
   5   1   0  251.67   27.30
   6   1   0   40.30    7.10
  -6  -1   0   28.30   17.10
   6   1   0   44.70   11.80
   6   1   0   36.70    8.40
   6   1   0   46.60   10.10
  -7  -1   0   34.10   19.30
   7   1   0   30.80    6.80
   7   1   0   38.50   12.90
   7   1   0   30.80    9.00
   8   1   0   22.30    8.30
   8   1   0   20.50    6.40
   8   1   0   13.70    9.30
   9   1   0   41.20    8.30
   9   1   0   26.60   12.20
   9   1   0   48.80    9.80
  10   1   0   -0.20    7.00
  10   1   0   -1.30    3.20
  11  -1  -1   19.00    4.20
  10  -1  -1   24.80    6.90
  10  -1  -1    8.90    8.00
  10  -1  -1   10.00    4.60
   9  -1   1   39.70   12.40
   9  -1   1   51.19   10.20
   9  -1   1   34.30    7.30
   9  -1  -1   21.10    8.50
   9  -1  -1   20.80    6.80
   9  -1  -1   21.70   10.50
   8  -1   1   13.20    5.60
   8  -1   1   21.10    8.30
  -8   1  -1   20.30    6.40
   8  -1  -1   26.40    8.40
   8  -1  -1   23.50    6.70
   8  -1  -1   25.30    8.20
   8  -1  -1   29.10   10.80
  -7   1   1   42.30   19.80
   7  -1  -1   28.60    9.80
   7  -1  -1   10.40    5.80
   7  -1  -1   14.60    6.80
   7  -1  -1   16.70    5.10
   6  -1   1   14.80    5.30
   6  -1   1   16.90    8.80
  -6   1   1   11.50   11.70
   6  -1   1   26.50    5.40
   6  -1  -1    6.60    4.20
   6  -1  -1   12.50    7.80
  -6   1  -1   10.10   15.70
   6  -1  -1    4.90    5.60
   6  -1  -1    4.10    3.80
   5  -1   1   37.30    8.80
   5  -1   1   39.40    9.80
  -5   1  -1   14.90   13.30
  -4   1   1  506.75   53.49
  -4   1   1  575.44   57.69
   4  -1  -1  539.95   45.70
  -3   1   1  299.47   26.10
  -3   1   1  340.77   27.10
   3  -1  -1  302.77   27.50
   3  -1  -1  266.97   26.40
  -2   1  -1  837.62   71.49
   2  -1  -1  888.61   67.69
   1  -1   1  715.33   58.79
  -1   1  -1  814.62   60.89
  -1   1  -1  718.43   59.99
   0   1   1   40.80    4.90
   0   1   1   35.70    5.40
   0  -1   1   35.60    4.80
   0  -1  -1   42.80    6.10
   0   1  -1   45.70    5.60
   1   1   1  881.31   65.29
  -1  -1  -1  714.03   63.99
  -1  -1  -1  847.82   65.79
  -2  -1  -1  702.63   62.19
  -2  -1  -1  801.32   62.19
   3   1  -1  286.17   25.10
   3   1  -1  280.47   25.90
  -4  -1   1  505.95   41.80
   4   1  -1  531.95   43.60
   4   1  -1  492.25   43.50
   5   1   1   30.00    8.60
   5   1   1   42.60    8.40
  -6  -1   1   14.60   11.20
   6   1   1   19.00    5.30
   6   1   1   14.00    8.70
   6   1   1   24.90    6.70
   6   1  -1   10.70    4.40
   6   1  -1   10.80    7.20
  -7  -1   1    7.50   15.20
   7   1  -1   19.00    7.00
   7   1  -1   14.40    6.70
   7   1  -1   14.30    8.30
   7   1  -1   10.30    4.30
   8   1   1   20.60    6.10
   8   1   1   17.30    8.10
   8   1  -1   18.60   10.30
   8   1  -1   22.20    7.80
   8   1  -1   12.80    7.10
   8   1  -1   30.30    7.20
   9   1   1   49.30    9.90
   9   1   1   35.40    7.50
   9   1   1   53.89   14.10
   9   1  -1   35.00    9.10
   9   1  -1   18.40   10.30
   9   1  -1   18.70    6.60
  10   1   1    2.40    2.90
  10   1   1    9.90    7.20
  10   1  -1    8.60    4.20
  10   1  -1   12.30    7.90
  10   1  -1    6.90    5.10
  11   1  -1   13.30    3.70
  11  -1  -2   15.00    4.90
  11  -1  -2   12.00    3.80
  10  -1  -2   55.09   10.60
  10  -1  -2   73.19   16.00
  10  -1  -2   69.89    9.60
   9  -1   2    9.00    4.20
  -9   1   2  -23.00   20.80
   9  -1   2   10.50    9.60
   9  -1  -2   36.50   12.60
   9  -1  -2   28.40   10.70
   9  -1  -2   27.50   11.00
   8  -1   2   22.10   10.00
  -8   1   2   24.40   17.60
   8  -1  -2   62.99   11.30
   8  -1  -2   38.50   10.20
   8  -1  -2   43.40    8.00
   8  -1  -2   49.60   13.40
   7  -1   2   51.59   10.90
  -7   1   2   26.90   16.90
   7  -1   2   60.29   14.50
   7  -1   2   50.69    8.40
   7  -1  -2   37.60    8.20
   7  -1  -2   24.00    6.20
   7  -1  -2   36.10   11.40
   7  -1  -2   24.80    7.60
  -7   1  -2   34.40    8.10
  -6   1   2  256.57   31.70
   6  -1  -2  211.38   19.90
   6  -1  -2  236.88   24.80
   6  -1  -2  208.48   20.90
  -5   1   2   20.10   12.80
  -5   1   2   36.70   10.50
   5  -1  -2   25.00    9.70
   5  -1  -2   19.20    7.10
  -4   1   2 1198.88  101.29
  -4   1   2 1216.88  100.69
   4  -1  -2 1432.16  103.39
   4  -1  -2 1342.17  101.89
  -3   1   2  327.37   26.30
  -3   1   2  308.17   26.00
   3  -1  -2  301.17   28.00
   3  -1  -2  365.76   28.60
  -2   1   2  277.27   21.70
  -2   1   2  276.47   22.00
   2  -1  -2  275.47   23.10
  -2   1  -2  220.28   29.00
  -1   1   2  914.51   70.59
   0   1   2   64.89    9.60
   0  -1   2   59.39    8.80
   0   1  -2   83.99   11.30
   0  -1  -2   84.29   12.20
  -1  -1  -2  994.20   70.29
   1   1  -2  787.72   64.39
   1   1  -2  781.12   64.79
   2   1   2  184.08   18.10
   4   1  -2 1340.57  102.59
   4   1  -2 1305.57  103.69
  -5  -1   2   29.10    7.10
   5   1   2   40.60    8.60
  -5  -1   2   29.80    7.60
   5   1   2   54.99   12.60
   5   1   2   47.30    7.30
   5   1  -2   20.60    7.00
   6   1  -2  275.57   27.30
   6   1  -2  250.87   22.10
   6   1  -2  265.87   23.50
   6   1  -2  176.48   30.00
   7   1   2   47.40    8.70
  -7  -1   2   22.90   15.90
   7   1   2   40.60   12.80
   7   1  -2   36.50   12.00
   7   1  -2   21.10    7.00
  -7  -1  -2   28.30    7.30
   7   1  -2   35.50    6.70
   7   1  -2   28.00    8.30
  -8  -1   2   48.70   19.00
   8   1  -2   53.69   14.60
   8   1  -2   62.89   12.00
   8   1  -2   59.19   11.10
   8   1  -2   66.49   10.30
   9   1   2    1.50    8.20
   9   1   2   15.40    4.80
   9   1  -2   23.80    8.50
   9   1  -2   24.70   11.10
  10   1  -2   54.89   10.70
  10   1  -2   75.09    9.60
  10   1  -2   89.39   22.00
  11   1  -2    6.60    3.20
  11  -1  -3   25.20    5.00
  11  -1  -3   35.90   10.50
  11  -1  -3   31.40    6.60
  10  -1  -3    0.10    5.30
  10  -1  -3    4.10    4.00
  10  -1  -3    8.50    8.60
   9  -1   3    9.00    7.90
  -9   1   3   14.60   22.60
   9  -1  -3   25.50   11.20
   9  -1  -3   29.50    7.20
   9  -1  -3   37.70    9.60
   9  -1  -3   22.90    8.30
   8  -1   3   47.20    8.10
   8  -1   3   47.80   13.60
  -8   1  -3   24.80    7.60
   8  -1  -3   40.90    9.70
   8  -1  -3   22.20    8.40
   8  -1  -3   32.60    7.50
   8  -1  -3   38.40   12.70
   7  -1   3   47.90   10.20
   7  -1   3   57.89   15.00
  -7   1   3   -0.60   13.20
   7  -1  -3   27.90    7.60
   7  -1  -3   12.60    6.50
  -7   1  -3   44.30    9.50
   7  -1  -3   20.50    8.90
   7  -1  -3   31.20   14.00
   7  -1  -3   21.30    5.30
   6  -1  -3 1400.46  109.69
   6  -1  -3 1382.56  114.49
   6  -1  -3 1476.55  119.09
   6  -1  -3 1576.24  112.79
   6  -1  -3 1305.37  110.79
  -4   1   3  503.75   43.40
  -4   1   3  526.45   43.50
   4  -1  -3  560.34   45.30
   4  -1  -3  522.35   44.30
  -3   1   3   65.89    7.60
   3  -1  -3   61.39    9.10
   3  -1  -3   56.49    8.60
  -1   1   3 1036.40   81.19
  -1   1   3 1035.30   81.89
   1  -1  -3 1039.20   83.39
   0   1   3  130.89   15.30
   0  -1   3  134.09   14.60
   0   1   3   95.19   13.20
   0   1  -3   80.99   15.10
   2   1  -3  879.31   68.39
   2   1  -3  872.91   67.89
   3   1  -3   69.79    7.50
   3   1  -3   62.19    6.90
   4   1  -3  568.14   44.20
   4   1  -3  528.95   45.60
  -6  -1   3 1159.48  110.89
   6   1  -3 1499.55  112.79
   6   1  -3 1438.06  106.69
   6   1  -3 1354.76  111.09
   6   1  -3 1467.75  108.29
  -7  -1   3   25.50   12.60
   7   1  -3   13.60    5.80
   7   1  -3   13.80    6.40
   7   1  -3   20.70    5.30
   7   1  -3   19.90    9.40
  -8  -1   3   15.70   15.10
   8   1   3   36.90   12.40
   8   1   3   43.50    7.60
   8   1  -3   30.40    9.10
   8   1  -3   35.00   11.60
   8   1  -3   40.60    7.90
   9   1   3    9.90    9.60
  -9  -1   3   17.80   21.50
   9   1  -3   20.10    8.20
   9   1  -3   28.40    8.60
   9   1  -3   25.40   10.30
   9   1  -3   24.40    7.10
  10   1  -3    2.60    4.00
  10   1  -3    0.90    5.40
  10   1  -3    4.60    6.50
  11   1  -3   23.50    6.00
  11   1  -3   34.00    5.90
  11  -1  -4    7.60   10.00
  11  -1  -4    2.90    3.10
  11  -1  -4    2.30    4.20
  10  -1  -4   29.60   11.00
  10  -1  -4   19.40    7.40
  10  -1  -4   24.30    7.60
  10  -1  -4   24.70    6.30
   9  -1   4   23.50    4.60
  -9   1   4   81.89   25.80
   9  -1  -4   27.90    9.10
   9  -1  -4   24.40   11.20
   9  -1  -4   27.90    9.30
   9  -1  -4   30.00    7.10
  -8   1   4  362.16   48.00
   8  -1  -4  356.56   34.20
   8  -1  -4  321.67   30.60
   8  -1  -4  399.46   33.50
   8  -1  -4  327.67   37.00
   8  -1  -4  357.06   39.10
  -7   1   4   22.70   15.00
   7  -1   4   10.40    8.30
   7  -1  -4   16.10    5.90
  -7   1  -4   11.70    6.30
   7  -1  -4   19.10    9.20
   7  -1  -4   17.40    6.40
   7  -1  -4   19.60    5.20
   7  -1  -4   15.50    7.30
   6  -1   4  162.78   24.80
  -6   1   4  201.38   26.70
   6  -1   4  178.68   19.70
   6  -1  -4  237.18   24.10
   6  -1  -4  237.48   19.40
   6  -1  -4  214.18   20.60
  -5   1   4   89.59   15.40
   5  -1  -4  127.99   17.80
   5  -1  -4  118.79   14.40
   4  -1   4  146.09   18.00
   4  -1   4  107.59   14.70
   4  -1  -4  162.08   17.30
   4  -1  -4  134.19   14.80
  -3   1   4  469.15   39.80
   3  -1  -4  465.45   39.00
   3  -1  -4  451.25   40.90
   3  -1  -4  503.35   42.60
   2  -1   4  135.09   16.40
   2  -1   4  185.88   23.80
  -2   1   4  172.98   18.00
   2  -1  -4  153.38   19.60
   2  -1  -4  198.88   26.40
  -1   1   4  301.27   28.00
  -1   1   4  289.47   28.40
   1  -1  -4  245.38   28.90
   0  -1   4    5.40    5.40
   0   1   4    1.10    6.50
   0   1   4    0.70    4.40
   0  -1   4    7.00    6.70
   0  -1  -4   -2.70    7.60
   0   1  -4   -0.60    7.20
   1   1   4  902.01   81.59
   1   1   4 1081.39   77.49
   1   1   4  944.71   81.49
   2   1   4  158.48   17.10
  -2  -1   4  145.19   15.80
  -2  -1  -4  127.39   26.70
   2   1  -4  172.08   17.10
   2   1  -4  180.48   19.10
   3   1  -4  502.65   40.30
   3   1  -4  445.26   38.90
   4   1   4  134.89   18.20
   4   1   4  118.39   16.60
   4   1  -4  161.18   16.00
   4   1  -4  128.09   14.40
   4   1  -4  140.49   14.30
   5   1   4   29.20    7.60
   5   1   4   18.70   10.00
   5   1   4   37.00    6.90
  -5  -1  -4   35.70   15.70
  -6  -1   4  254.27   26.10
  -6  -1   4  207.48   26.20
   6   1  -4  255.97   26.30
   6   1  -4  274.07   25.20
   6   1  -4  258.87   23.70
   6   1  -4  249.58   22.10
   6   1  -4  281.57   27.10
   7   1   4   -2.60    5.40
  -7  -1   4   19.30   12.10
   7   1   4    3.90    8.20
   7   1  -4   11.00    5.30
   7   1  -4  -20.50   15.00
   7   1  -4   23.50    8.70
   7   1  -4   23.10    6.60
   7   1  -4    9.20    6.80
  -8  -1   4  351.46   45.50
   8   1  -4  345.97   33.20
   8   1  -4  406.86   32.30
   8   1  -4  407.36   34.20
   8   1  -4  334.07   37.40
   8   1  -4  332.17   34.10
   9   1   4   14.50    3.90
  -9  -1   4   24.30   19.40
   9   1  -4   30.30    8.40
   9   1  -4   26.00    8.70
   9   1  -4   26.70    6.90
   9   1  -4   17.00    9.10
  10   1  -4   28.90   10.00
  10   1  -4   30.60    8.10
  10   1  -4   22.20    6.10
  10   1  -4   21.10    6.90
  11   1  -4    6.30    3.30
  11   1  -4    4.90    9.30
  11   1  -4    2.90    4.00
  11  -1  -5   -2.70    8.00
  11  -1  -5   -2.00    2.50
  11  -1  -5    2.40    4.70
  10  -1  -5  551.14   50.29
  10  -1  -5  516.65   45.00
  10  -1  -5  517.35   45.90
  -9   1   5   38.90   22.60
   9  -1  -5   20.60    8.80
   9  -1  -5   21.30    6.20
   9  -1  -5   35.80   11.50
   9  -1  -5   23.30    8.50
   8  -1   5   27.10   18.80
   8  -1  -5   27.40    9.30
   8  -1  -5   12.80    6.10
   8  -1  -5   38.00    9.00
   8  -1  -5   25.60    5.90
   8  -1  -5   18.10    9.50
   7  -1   5    3.80    8.60
  -7   1   5   59.89   16.80
   7  -1  -5   38.50   10.70
   7  -1  -5   23.50    7.70
   7  -1  -5   26.40    5.30
   7  -1  -5   20.90    7.30
   7  -1  -5   37.60    8.20
  -5   1   5  329.67   29.90
   5  -1  -5  235.58   25.80
   5  -1  -5  278.67   33.50
  -4   1   5  227.38   24.60
   4  -1  -5  251.27   22.90
  -3   1   5   40.60   10.50
   3  -1  -5   31.70    6.50
   3  -1  -5    3.70   12.90
   3  -1  -5   44.10   12.00
   1  -1   5 2753.82  207.48
   1  -1   5 2509.15  207.38
   0  -1   5   37.80   10.10
   0   1   5   38.60   12.60
   0  -1   5   44.40   12.60
   0  -1  -5   35.50   13.20
   0   1  -5   20.60   12.70
   1   1   5 2869.11  210.08
   1   1   5 2615.84  203.68
   1   1   5 2571.04  209.58
  -1  -1  -5 2574.54  213.28
   2   1   5   20.80   20.80
  -2  -1  -5   28.90   17.30
  -3  -1   5   33.00    7.80
   3   1  -5   41.50    9.70
   3   1  -5   57.89   11.90
   4   1   5   60.29    8.60
   4   1   5   73.89   14.40
   5   1  -5  281.27   27.60
  -7  -1   5   28.80   12.70
   7   1  -5   -2.90   15.10
   7   1  -5   28.70    5.90
   7   1  -5   26.00    8.00
   7   1  -5   16.20    6.20
   7   1  -5   33.80    7.50
   7   1  -5   31.20   12.70
  -8  -1   5    7.90   12.40
   8   1   5   -6.50    9.00
   8   1   5    9.70    3.90
   8   1  -5   28.40   10.30
   8   1  -5    9.30    7.20
   8   1  -5   33.30    8.90
   8   1  -5   34.10    8.80
  -9  -1   5   57.09   21.10
   9   1  -5   28.10    8.70
   9   1  -5   19.40    8.30
   9   1  -5   22.30    6.00
   9   1  -5   20.20   10.00
  10   1  -5  504.25   43.60
  10   1  -5  517.65   42.20
  10   1  -5  502.95   44.10
  11   1  -5   -5.80    9.70
  11   1  -5    0.70    4.30
  11   1  -5    0.10    2.80
  11  -1  -6   -1.10    2.30
  11  -1  -6    1.20    3.80
  10  -1  -6   20.30    8.20
  10  -1  -6   21.20    7.50
  10  -1  -6   21.70    5.60
  10  -1  -6   24.40    9.20
  -9   1   6   70.39   21.90
   9  -1  -6   30.90   10.50
   9  -1  -6   27.30    9.80
   9  -1  -6   37.00    9.90
   9  -1  -6   19.20   10.90
   9  -1  -6   21.50    5.80
  -8   1   6   32.10   17.60
   8  -1   6   22.90    5.70
   8  -1  -6   32.10   11.10
   8  -1  -6   64.89   12.60
   8  -1  -6   39.80    8.90
   8  -1  -6   62.19   11.30
   8  -1  -6   41.10    7.00
  -7   1   6   24.50   14.10
   7  -1   6    1.30   10.90
   7  -1  -6   33.30    9.30
   7  -1  -6   15.10    5.90
   7  -1  -6    7.00    5.50
   7  -1  -6   11.90    6.80
   7  -1  -6   19.60    4.70
   7  -1  -6   -2.90    7.00
   6  -1   6   15.70   11.00
  -6   1   6   28.60   12.00
   6  -1  -6   44.20    6.90
   6  -1  -6   41.00   10.00
   6  -1  -6   46.10    8.10
   6  -1  -6   38.00    8.60
   6  -1  -6   40.40    8.60
   6  -1  -6   49.60   10.00
   5  -1   6   21.50    5.10
   5  -1   6   26.90   11.70
   5  -1   6  -17.90   22.20
   5  -1  -6   27.90    7.40
  -5   1  -6   28.10    7.70
   5  -1  -6   32.80    7.10
   5  -1  -6   19.10   14.90
   5  -1  -6   35.30    9.00
   4  -1   6   59.79    9.00
   4  -1   6   73.79   24.40
   4  -1   6   70.49   14.40
  -4   1  -6   65.19   11.50
  -3   1   6  191.58   23.00
   3  -1  -6  169.18   17.20
   3  -1  -6  158.38   23.60
   2  -1   6   46.60    9.20
   2  -1   6   49.90    6.00
   2  -1   6   56.59   16.30
  -2   1  -6   67.89   22.40
   0   1   6   28.10   11.60
   0   1   6   36.10   12.80
   0  -1  -6   11.10   12.10
   0   1  -6   40.80   15.80
  -3  -1   6  194.68   22.20
   3   1  -6  198.48   24.40
   3   1  -6  167.08   24.00
   4   1   6   66.39    8.60
   4   1   6   57.39   13.60
   4   1   6   87.99   26.50
  -4  -1  -6   91.79   14.50
   5   1   6   30.30   10.40
   5   1   6   17.10   22.70
   5   1   6   16.40    4.80
  -5  -1   6   21.80    7.40
   5   1  -6   30.80    7.00
   5   1  -6   40.80    9.10
   5   1  -6   24.30   10.60
  -6  -1   6   41.90   11.10
   6   1  -6   42.40   14.30
   6   1  -6   34.10    7.70
   6   1  -6   34.10    9.00
   6   1  -6   37.00    9.50
   6   1  -6   45.40    8.70
   6   1  -6   36.20    8.60
  -7  -1   6   23.90   11.90
   7   1  -6   14.70    7.90
   7   1  -6   19.70    6.50
   7   1  -6   12.30    5.60
   7   1  -6   13.60    5.80
   7   1  -6   16.20    7.40
   7   1  -6   18.00    5.10
  -8  -1   6   18.40   15.80
  -8  -1  -6   44.90    9.40
   8   1  -6   37.00   10.40
   8   1  -6   52.29    7.60
   8   1  -6   27.80    7.80
   8   1  -6   54.49   10.60
   8   1  -6   52.39   11.60
  -9  -1   6   45.10   21.60
   9   1  -6   18.10   11.90
   9   1  -6   25.00    8.30
   9   1  -6   30.20   10.10
   9   1  -6   34.10    9.00
   9   1  -6   24.40    6.20
  10   1  -6   25.30    7.30
  10   1  -6   21.10    5.30
  10   1  -6   18.50   11.20
  10   1  -6   26.60    7.90
  11   1  -6    2.10    2.20
  11   1  -6   -0.30    3.60
  11  -1  -7    1.50    2.10
  11  -1  -7    1.20    3.40
  11  -1  -7    1.00    4.20
  10  -1  -7   -1.60    4.80
  10  -1  -7    2.60    3.20
  10  -1  -7   -4.70    8.20
  10  -1  -7    3.30    5.40
  -9   1   7   -8.90   18.10
   9  -1  -7   33.70    9.90
   9  -1  -7   38.40   10.70
   9  -1  -7   17.60    6.30
   9  -1  -7   20.50    5.70
   8  -1  -7   31.50    8.80
   8  -1  -7   12.30    6.50
   8  -1  -7   18.70    9.40
   8  -1  -7   30.60    9.40
   8  -1  -7   20.80    5.30
  -7   1   7   23.20   14.80
   7  -1  -7   19.80    8.60
   7  -1  -7   34.10    6.20
   7  -1  -7   28.40    8.10
  -7   1  -7   32.70   13.90
   7  -1  -7   17.30    6.60
   7  -1  -7   33.80    9.20
   7  -1  -7   32.60   10.30
  -6   1   7   22.40   11.80
   6  -1  -7   28.70    8.00
   6  -1  -7   23.40    6.90
   6  -1  -7   17.60    7.20
   6  -1  -7   32.30    6.30
   6  -1  -7   10.40    5.80
   6  -1  -7   22.70    6.20
  -5   1   7   74.29   17.40
  -5   1  -7   12.90    9.50
   5  -1  -7   36.30   10.50
   5  -1  -7   41.00    8.40
  -4   1   7   80.99   18.60
   4  -1   7   57.39   13.20
   4  -1   7    4.30   25.60
  -4   1  -7   43.90   10.60
   4  -1  -7   74.69   10.80
   4  -1  -7   56.99   16.30
   2  -1   7  133.89   12.00
   2  -1   7  109.29   29.60
  -2   1  -7  159.08   21.60
   1  -1   7  262.07   42.80
   1  -1   7  323.97   25.80
   1  -1   7  332.47   40.10
  -1   1  -7  345.67   46.70
   0  -1   7   -7.50   14.00
   0   1   7   -5.20   13.30
   0  -1   7    4.90   10.30
   0   1   7   -6.80   12.10
   0  -1  -7   -2.40   14.20
   0   1  -7   12.60   13.10
   1   1   7  407.06   47.80
   1   1   7  311.67   40.90
   1   1   7  316.37   26.50
  -1  -1  -7  354.06   48.20
  -1  -1  -7  325.67   30.60
   2   1   7  158.78   29.40
   2   1   7  131.99   12.00
  -2  -1  -7  175.48   20.10
   4   1   7   57.99   24.10
  -4  -1   7   61.59   14.90
   4   1   7   56.59   12.50
   4   1   7   47.90    7.50
   4   1  -7   80.49   17.20
   5   1   7   18.10   33.20
   5   1  -7   58.99    9.20
   5   1  -7   46.70    8.30
   5   1  -7   36.70   12.80
   5   1  -7   32.60    8.50
  -6  -1   7   31.80   10.70
   6   1  -7   21.90    6.90
   6   1  -7   16.80    7.10
   6   1  -7   25.40    7.60
   6   1  -7   26.10    8.20
   6   1  -7   24.20    6.70
   7   1   7   13.10    5.40
  -7  -1   7   15.10   12.50
   7   1  -7   29.60    7.10
   7   1  -7   30.30   11.80
   7   1  -7   26.00    8.90
   7   1  -7   24.80    7.50
  -7  -1  -7   17.80   11.90
   7   1  -7   32.20    5.80
   8   1  -7   26.60    7.90
   8   1  -7    3.30    7.40
   8   1  -7   22.10    8.50
   8   1  -7   17.10    7.00
   8   1  -7   21.90    8.40
   8   1  -7   26.90    5.50
  -9  -1   7    4.70   19.40
   9   1  -7   23.40    8.50
   9   1  -7   20.40    5.80
   9   1  -7   31.60   10.50
   9   1  -7   16.30    6.70
   9   1  -7   37.30    9.50
  10   1  -7    2.70    5.10
  10   1  -7    2.20    4.70
  10   1  -7    5.00    3.30
  10   1  -7   10.70   10.80
  11   1  -7    4.10    3.90
  11   1  -7    0.60    2.50
  11   1  -7    3.90    3.70
  11  -1  -8   20.10    5.70
  11  -1  -8   33.50    6.80
  10  -1  -8    8.00   18.50
  10  -1  -8   41.00    9.40
  10  -1  -8   49.20    9.20
   9  -1  -8   15.00    4.80
   9  -1  -8    8.70    6.10
   9  -1  -8   24.30    9.30
   9  -1  -8   25.00    7.90
   9  -1  -8   37.20   12.40
  -8   1   8   20.00   16.30
   8  -1  -8   23.20    7.60
   8  -1  -8   31.00    9.90
   8  -1  -8   20.00    8.20
   8  -1  -8    9.00    6.00
   8  -1  -8   19.70    5.30
   8  -1  -8   17.60    8.90
  -7   1   8   33.60   15.90
   7  -1  -8   59.69    9.40
   7  -1  -8   61.19   12.60
   7  -1  -8   57.49   11.10
   7  -1  -8   58.99   12.00
   7  -1  -8   52.39   11.00
   7  -1  -8   72.99    9.40
  -6   1   8    3.10   10.40
   6  -1  -8    5.70    7.30
   5  -1  -8  125.59   15.70
   5  -1  -8  142.09   17.00
   5  -1  -8  156.58   17.40
   5  -1  -8  156.98   17.50
   5  -1  -8  130.69   15.80
  -4   1   8  135.99   23.60
   4  -1  -8  127.19   15.30
   4  -1  -8  119.89   24.80
   4  -1  -8  110.19   14.20
   4  -1  -8  122.19   14.70
   4  -1  -8  126.69   25.50
  -3   1   8   88.69   22.20
   3  -1  -8   98.69   13.80
   3  -1  -8   86.89   23.20
   3  -1  -8  129.89   14.60
   3  -1  -8  136.19   14.70
   3  -1  -8  108.39   13.40
  -2   1   8   42.00   17.10
   2  -1   8   37.30    5.00
  -2   1  -8   55.59   10.80
   2  -1  -8   28.70   17.10
   2  -1  -8   49.50    9.20
  -2   1  -8   51.29   10.80
   2  -1  -8   45.00    9.60
   1  -1   8  555.64   44.90
  -1   1  -8  575.24   49.40
  -1   1  -8  610.54   76.79
  -1   1  -8  590.44   49.30
   0  -1   8   13.70    4.00
   0  -1   8   43.60   18.30
   0   1   8   21.80   18.70
   0   1   8   14.50    3.70
   0   1  -8   13.80    6.50
   0  -1  -8    9.50    6.00
   0   1  -8    5.30    5.60
   0  -1  -8  -28.30   18.40
   0  -1  -8    8.60    7.40
   0   1  -8   25.10   18.80
   1   1  -8  405.46   36.20
   2   1   8   46.00   44.60
   2   1   8   29.40    4.40
  -2  -1   8   40.20   16.30
   2   1  -8   31.30   16.00
   2   1  -8   58.29   10.30
  -2  -1  -8   43.40   10.30
   2   1  -8   60.89   10.40
   2   1  -8   48.50    8.60
  -2  -1  -8   59.09   10.20
  -3  -1   8  114.29   24.00
   3   1  -8  104.89   13.10
   3   1  -8   96.19   13.10
   3   1  -8  107.29   14.10
   3   1  -8  111.99   13.10
   3   1  -8   86.89   23.70
  -4  -1   8  141.09   26.10
   4   1  -8  126.09   15.20
   4   1  -8  115.09   14.90
   4   1  -8  114.19   14.20
   4   1  -8  135.09   26.10
   5   1  -8  159.48   16.60
   5   1  -8  136.29   15.80
   5   1  -8  128.99   15.50
   5   1  -8  129.09   16.70
   5   1  -8  128.89   25.50
  -7  -1   8   28.60   14.80
   7   1  -8   53.69   10.10
   7   1  -8   56.99   12.10
   7   1  -8   45.30    8.40
   7   1  -8   46.70   10.30
  -8  -1   8   16.60   14.50
   8   1  -8   17.80    7.40
   8   1  -8    0.00    9.00
   8   1  -8    8.80    7.80
   8   1  -8    3.60    5.70
   8   1  -8   16.10    6.70
   8   1  -8    8.00    5.20
   9   1  -8  -26.80   11.40
   9   1  -8    7.30    7.10
   9   1  -8    1.10    3.50
   9   1  -8   12.70    6.80
   9   1  -8   14.30    6.40
  10   1  -8   45.80    9.20
  10   1  -8   64.59   10.40
  10   1  -8   59.99   11.00
  11   1  -8   33.90    6.70
  11   1  -8   23.30    5.80
  11  -1  -9    0.00    3.60
  11  -1  -9   10.30    4.20
  10  -1  -9    3.70    4.70
  10  -1  -9    7.60    6.00
  10  -1  -9    2.30    5.50
  -9   1   9   -9.10   27.50
   9  -1  -9   51.59   11.30
   9  -1  -9   34.80    8.70
   9  -1  -9   47.90   10.00
  -8   1   9    8.60   19.60
   8  -1  -9    7.90    6.90
   8  -1  -9    7.10    7.60
   8  -1  -9   12.10    5.30
   8  -1  -9   20.60    8.70
   7  -1  -9   39.90   10.50
   7  -1  -9   59.89   11.80
   7  -1  -9   34.90    8.10
   7  -1  -9   57.69   11.50
  -6   1   9    3.60   12.40
   6  -1  -9    0.90    4.40
   6  -1  -9    4.70    5.10
   6  -1  -9    5.40    5.80
  -6   1  -9   25.50    7.60
   6  -1  -9    5.70    5.20
  -5   1   9   56.09   18.90
   5  -1  -9   33.20    8.50
   5  -1  -9   19.90    7.40
  -5   1  -9    6.10    7.60
   5  -1  -9   15.80    6.90
   5  -1  -9   28.30    8.50
  -4   1   9   54.29   22.10
   4  -1  -9   74.39   11.90
   4  -1  -9   64.79   11.20
   4  -1  -9   75.29   13.10
   4  -1  -9   68.09   11.60
   3  -1  -9   44.80    9.30
   3  -1  -9   53.49   10.40
   3  -1  -9   41.10   19.70
   3  -1  -9   41.10    9.40
  -3   1  -9   72.29   14.20
   3  -1  -9   47.10    9.50
  -3   1  -9   59.99   11.10
  -2   1   9  119.99   31.80
   2  -1  -9  164.08   17.50
   2  -1  -9  165.58   17.80
   2  -1  -9  147.69   17.50
   2  -1  -9  170.18   37.00
  -1   1   9  559.44   67.79
  -1   1   9  559.74   47.10
   1  -1  -9  585.44   71.19
   1  -1  -9  625.24   50.29
   1  -1  -9  602.84   50.99
   1  -1  -9  645.44   51.39
   0  -1   9  -16.10   23.70
   0   1   9    5.50    3.20
   0  -1   9    7.90    3.00
   0   1   9    5.80   27.00
   0  -1  -9    1.80    6.40
   0   1  -9   12.60    5.90
   0   1  -9   14.90   26.90
   0  -1  -9   -5.80   28.30
   0  -1  -9    9.30    5.50
   0  -1  -9    3.90    5.90
   0   1  -9    1.60    5.10
   0   1  -9    3.90    6.00
  -1  -1   9  627.94   69.79
  -1  -1   9  566.04   48.10
   1   1  -9  595.24   51.49
   1   1  -9  622.84   51.29
   1   1  -9  607.84   50.89
   1   1  -9  712.23   76.29
   1   1  -9  626.84   52.29
  -2  -1   9  149.19   14.20
  -2  -1   9  156.08   31.90
   2   1  -9  151.58   17.60
   2   1  -9  127.19   16.20
   2   1  -9  156.88   35.20
   2   1  -9  158.88   17.30
   2   1  -9  148.89   16.80
   3   1  -9   57.59   11.00
   3   1  -9   50.39    9.70
   3   1  -9   45.40    9.80
  -3  -1  -9   65.89   13.70
   3   1  -9   57.09   11.20
  -4  -1   9   70.19   20.70
   4   1  -9   61.89   21.30
   4   1  -9   77.49   13.10
   4   1  -9   71.09   12.00
   4   1  -9   72.19   12.40
   4   1  -9   68.19   11.50
  -5  -1   9   66.39   20.10
   5   1  -9   27.20    7.40
   5   1  -9   24.00    7.20
  -5  -1  -9    4.50    7.60
   5   1  -9   18.50    7.10
   5   1  -9   12.10    7.10
  -6  -1   9   -1.80   11.50
   6   1  -9    3.10    5.10
   6   1  -9    1.80    5.80
   6   1  -9    2.40    5.30
   6   1  -9    3.80    5.50
  -7  -1   9   20.90   14.80
   7   1  -9   47.10   11.50
   7   1  -9   49.80   11.00
   7   1  -9   56.69    9.80
   7   1  -9   52.89   11.10
  -8  -1   9    4.10   15.40
   8   1  -9   11.90    5.50
   8   1  -9   12.50    7.00
   8   1  -9   14.70    8.20
   8   1  -9   18.60    7.50
   9   1  -9   39.60    9.70
   9   1  -9   44.20    9.40
   9   1  -9   33.70    8.40
  10   1  -9    5.60    5.40
  10   1  -9   11.50    5.60
  10   1  -9   -0.30    4.20
  11   1  -9   16.20    4.50
  11  -1 -10   13.00    4.30
  11  -1 -10   14.10    4.30
  10  -1 -10    0.90    4.60
  10  -1 -10    3.60    4.40
  10  -1 -10   -0.30    4.50
   9  -1 -10   27.60    9.50
   9  -1 -10   38.60    9.00
   9  -1 -10   35.80    8.60
  -8   1  10    1.10   21.60
   8  -1 -10    3.50    7.20
   8  -1 -10    4.70    4.60
   8  -1 -10    5.30    7.40
   8  -1 -10    0.30    5.70
  -7   1  10   40.00   20.20
   7  -1 -10   48.60   10.80
   7  -1 -10   36.00    8.70
   7  -1 -10   46.10   11.30
   7  -1 -10   44.60   10.50
  -6   1  10  148.79   32.40
   6  -1 -10  176.28   20.30
   6  -1 -10  179.88   19.50
   6  -1 -10  142.79   19.10
   6  -1 -10  167.58   19.00
  -5   1  10   56.39   23.90
   5  -1 -10   24.10    8.80
   5  -1 -10   30.50    8.10
   5  -1 -10   18.60    7.60
  -5   1 -10   31.10    8.40
   5  -1 -10   22.50    8.10
  -4   1  10   30.70   22.10
  -4   1  10   73.09    9.00
   4  -1 -10   72.59   20.10
   4  -1 -10   72.29   12.00
  -4   1 -10   42.80   11.70
   4  -1 -10   60.39   14.90
  -3   1  10   15.30    4.30
  -3   1  10   16.50   18.80
  -3   1 -10   -1.90    6.70
  -3   1 -10    2.30    6.10
   3  -1 -10   19.10    7.30
   3  -1 -10   21.80    7.30
   3  -1 -10   29.40    8.20
   3  -1 -10   21.50    7.20
  -2   1  10   61.99   27.00
  -2   1  10   45.30    7.30
  -2   1 -10   70.09   12.30
   2  -1 -10   54.89   10.40
   2  -1 -10   64.09   27.20
   2  -1 -10   52.79   10.90
   2  -1 -10   57.79   11.00
   2  -1 -10   43.90    9.90
   1  -1  10   16.60    4.10
  -1   1  10   18.00   26.40
  -1   1  10   12.10    5.40
   1  -1 -10   67.99   32.90
   1  -1 -10    6.90    6.00
  -1   1 -10   30.40    9.90
   1  -1 -10   14.10    6.80
   1  -1 -10   12.00    6.80
   1  -1 -10   10.60    6.10
  -1   1 -10   18.30    6.60
   0   1  10   -1.40    2.70
   0  -1  10    1.00    3.00
   0  -1 -10    4.10    7.00
   0   1 -10  -51.09   41.30
   0   1 -10    0.70    6.00
   0   1 -10    6.00    5.20
   0  -1 -10   -7.10    5.40
   1   1  10   17.60    3.80
  -1  -1  10  -22.50   22.40
   1   1 -10   32.60   28.10
  -1  -1 -10   17.80    7.10
   1   1 -10   14.10    6.50
   1   1 -10   14.70    7.00
   1   1 -10    5.50    5.00
  -1  -1 -10   19.30    9.10
  -2  -1  10   47.20    7.00
  -2  -1  10   58.09   26.40
   2   1 -10   46.20    9.70
   2   1 -10   48.90   10.10
   2   1 -10   43.70    9.70
   2   1 -10   41.20   10.10
  -2  -1 -10   87.49   15.00
   2   1 -10    9.00   21.70
  -3  -1  10   45.80   23.40
  -3  -1  10   10.50    4.30
   3   1 -10   17.50    7.50
   3   1 -10   18.50    7.20
   3   1 -10   15.10    6.90
   3   1 -10   17.20    6.80
   3   1 -10   27.40   20.40
  -3  -1 -10    0.30    6.70
  -4  -1  10   31.60   20.90
   4   1 -10   79.69   16.70
   4   1 -10   76.79   16.10
   4   1 -10   69.59   24.90
   4   1 -10   57.59   12.90
  -4  -1 -10   42.90   11.10
  -5  -1  10   63.59   21.30
   5   1 -10   25.90    8.10
   5   1 -10   24.90    8.60
  -5  -1 -10   20.10    8.00
   5   1 -10   34.80    9.00
   5   1 -10   29.60    8.30
  -6  -1  10  180.78   34.60
   6   1 -10  170.58   19.10
   6   1 -10  150.58   19.60
   6   1 -10  192.78   19.80
   6   1 -10  142.99   19.50
  -7  -1  10   57.69   20.60
   7   1 -10   56.49   11.50
   7   1 -10   37.50    9.20
   7   1 -10   49.60   11.50
   7   1 -10   43.10   11.00
  -8  -1  10   18.90   19.70
   8   1 -10   12.80    5.80
   8   1 -10    8.40    6.20
   8   1 -10    7.10    6.80
   8   1 -10    5.00    7.10
   9   1 -10   31.30    8.60
   9   1 -10   30.60    8.10
   9   1 -10   28.80    9.00
  10   1 -10    1.70    4.10
  10   1 -10    8.20    6.50
  10   1 -10   -5.10    6.00
  11   1 -10   10.70    4.60
  11   1 -10    7.50    3.70
  10  -1 -11    3.30    4.00
  10  -1 -11   -0.90    3.90
  10  -1 -11   -2.30    3.80
   9  -1 -11    7.80    5.90
   9  -1 -11    5.70    5.80
   9  -1 -11   15.50    6.10
  -8   1  11   54.89   35.00
   8  -1 -11   28.70    9.60
   8  -1 -11   54.29   10.50
   8  -1 -11   55.09   11.00
  -7   1  11   -9.10   21.20
   7  -1 -11   -5.50    5.50
   7  -1 -11    9.20    7.40
   7  -1 -11   -0.10    5.60
   7  -1 -11    6.40   10.30
  -6   1  11  293.17   46.70
   6  -1 -11  227.38   25.50
   6  -1 -11  293.87   26.70
   6  -1 -11  257.67   25.70
   6  -1 -11  198.28   25.00
  -5   1  11   18.90    5.50
   5  -1 -11   13.60    7.60
   5  -1 -11   19.80    7.40
   5  -1 -11   12.80    7.20
   5  -1 -11   19.80    8.20
  -4   1  11   46.40   23.40
  -4   1  11   59.99    8.60
   4  -1 -11   63.09   12.10
   4  -1 -11   54.59   11.70
   4  -1 -11   72.39   12.90
   4  -1 -11   58.59   12.10
  -3   1  11   15.20   23.30
  -3   1  11   13.80    4.80
   3  -1 -11    8.10    5.80
   3  -1 -11   13.50    6.60
  -3   1 -11   25.70    9.30
   3  -1 -11   11.90    7.40
   3  -1 -11   18.20    7.30
  -2   1  11  -23.30   29.40
  -2   1  11    9.10    4.10
   2  -1 -11    5.00    5.50
   2  -1 -11   -2.90    4.50
  -2   1 -11    6.20    6.10
   2  -1 -11   11.20    6.70
   2  -1 -11    4.10    6.30
   1  -1  11   26.30    4.90
  -1   1  11   18.80    4.90
   1  -1 -11   15.30    7.60
   1  -1 -11   22.30    8.30
   1  -1 -11   26.70    8.20
   0   1  11    3.30    3.70
   0  -1  11   -0.80    3.60
   0  -1 -11  -10.30    4.60
   0   1 -11   -2.10    5.10
   0  -1 -11    1.40    6.50
   0   1 -11    7.20    7.80
  -1  -1  11   16.10    4.80
  -1  -1  11  -19.70   44.90
   1   1 -11   75.89   40.30
  -1  -1 -11    9.80   11.30
   1   1 -11   17.20    7.30
   1   1 -11   18.80    8.10
  -1  -1 -11   40.20   11.00
   1   1 -11   22.00    7.80
   1   1 -11   21.80    8.60
  -2  -1  11   13.20   26.30
  -2  -1  11    6.30    3.80
   2   1 -11   -3.90    5.50
  -2  -1 -11   38.40   10.70
   2   1 -11    8.80    6.70
   2   1 -11   -3.80    4.80
   2   1 -11    0.90    5.30
   2   1 -11   12.00   24.80
  -3  -1  11   14.70    4.40
  -3  -1  11   10.10   25.50
   3   1 -11   22.80    8.00
   3   1 -11   16.50    7.20
   3   1 -11   14.80    7.60
   3   1 -11   -2.10   20.10
  -3  -1 -11   18.30    8.20
   3   1 -11   13.20    6.90
  -4  -1  11   47.20    7.10
  -4  -1  11   34.30   22.00
  -4  -1 -11   33.20    9.20
   4   1 -11   64.99   11.70
   4   1 -11   62.69   12.10
   4   1 -11   51.79   11.00
   4   1 -11   53.59   11.90
  -5  -1  11   19.60    7.50
   5   1 -11   17.70    8.40
   5   1 -11   20.80    8.50
   5   1 -11   20.30    8.10
   5   1 -11    9.50    6.60
  -6  -1  11  200.38   41.40
   6   1 -11  270.47   26.60
   6   1 -11  272.87   26.10
   6   1 -11  251.97   26.40
   6   1 -11  231.48   26.60
  -7  -1  11    0.50   20.80
   7   1 -11   -6.60    4.80
   7   1 -11   -1.00   10.10
   7   1 -11   -3.40    7.60
   7   1 -11   -0.30    5.40
   8   1 -11   50.59   10.10
   8   1 -11   34.90    9.60
   8   1 -11   41.20   10.70
   8   1 -11   37.50    8.40
   9   1 -11   11.30    6.40
   9   1 -11   13.10    6.00
   9   1 -11   15.10    6.30
  10   1 -11    3.70    3.70
  10   1 -11   -2.10    3.80
  10   1 -11    2.60    3.60
  10  -1 -12    3.40    3.90
  10  -1 -12   10.70    4.20
  10  -1 -12    5.20    4.40
   9  -1 -12    7.00    5.40
   9  -1 -12    1.60    5.40
   9  -1 -12    3.00    6.20
  -8   1  12   59.39    8.10
   8  -1 -12   41.70   10.00
   8  -1 -12   35.80    8.90
   8  -1 -12   39.80   10.00
  -7   1  12   -5.70    3.70
  -7   1  12  -11.70   30.70
   7  -1 -12    7.00    6.80
   7  -1 -12    4.80    6.30
   7  -1 -12    4.80    6.10
   7  -1 -12    0.00    5.10
  -6   1  12    0.00    3.30
  -6   1  12   20.00   30.90
   6  -1 -12    8.40    7.10
   6  -1 -12   10.30    7.50
   6  -1 -12    0.30    6.60
   6  -1 -12    7.00    6.30
  -5   1  12    3.20    3.50
  -5   1  12   31.00   28.70
   5  -1 -12    3.70    6.30
   5  -1 -12   11.70    7.60
   5  -1 -12    2.30    6.40
   5  -1 -12    6.90    6.10
  -4   1  12   47.40    7.80
  -4   1  12   32.00   29.50
   4  -1 -12   52.59   11.40
   4  -1 -12   66.89   12.30
   4  -1 -12   40.40   10.80
   4  -1 -12   48.20   12.00
  -3   1  12   77.09    9.60
  -3   1  12   56.19   40.50
   3  -1 -12   71.39   13.20
   3  -1 -12   66.29   12.70
   3  -1 -12   69.49   12.60
   3  -1 -12   56.99   12.70
  -2   1  12   31.90   86.99
  -2   1  12  108.09   11.40
   2  -1 -12   93.19   15.50
   2  -1 -12   91.99   15.20
   2  -1 -12  116.89   16.00
   2  -1 -12   99.49   13.70
  -1   1  12   48.30    7.70
  -1   1 -12   77.29   11.70
   1  -1 -12   51.49   12.50
   0  -1  12    3.60    3.50
   0   1  12    4.10    2.80
   0  -1 -12    0.30    5.00
   0   1 -12    1.20    4.60
   0  -1 -12   -3.10    6.90
   0   1 -12    3.70    6.90
  -1  -1  12   44.60    7.00
   1   1 -12   32.90   10.00
   1   1 -12   54.79   12.40
  -2  -1  12   93.69   10.50
   2   1 -12   80.29   14.90
   2   1 -12   84.49   13.70
   2   1 -12   93.09   15.30
   2   1 -12   80.19   12.60
  -3  -1  12   15.90   34.70
  -3  -1  12   53.29    8.50
   3   1 -12   49.50   10.20
   3   1 -12   74.59   13.20
   3   1 -12   60.39   11.80
   3   1 -12   60.69   12.30
  -4  -1  12   44.90    7.60
  -4  -1  12   16.10   29.10
   4   1 -12   44.40   10.50
   4   1 -12   55.79   12.10
   4   1 -12   64.99   12.10
   4   1 -12   34.10   10.00
  -5  -1  12    7.30   25.50
  -5  -1  12    3.20    4.00
   5   1 -12    5.90    6.90
   5   1 -12   -3.00    5.70
   5   1 -12    4.90    7.00
   5   1 -12    8.10    6.60
  -6  -1  12    7.10    4.40
  -6  -1  12  -31.60   24.80
   6   1 -12    6.40    6.90
   6   1 -12   10.90    7.00
   6   1 -12    9.90    7.30
   6   1 -12    9.10    6.90
  -7  -1  12  -15.60   31.30
   7   1 -12    1.50    5.10
   7   1 -12    6.80    5.90
   7   1 -12    3.10    6.70
   7   1 -12    3.30    6.80
   8   1 -12   35.90    8.60
   8   1 -12   33.70    7.60
   8   1 -12   48.10   10.30
   8   1 -12   44.00    9.50
   9   1 -12   11.50    8.40
   9   1 -12   10.20    5.10
   9   1 -12    4.00    8.60
  10   1 -12    9.70    3.90
  10   1 -12    4.30    3.90
  10   1 -12    3.70    4.20
  -9   1  13   10.30    3.50
   9  -1 -13    8.40    4.60
   9  -1 -13   13.70    5.40
   9  -1 -13    8.80    5.50
  -8   1  13    5.60    3.40
   8  -1 -13    6.00    4.90
   8  -1 -13    7.90    5.90
   8  -1 -13    8.80    6.10
   7  -1 -13    3.40    4.90
   7  -1 -13    1.00    4.60
   7  -1 -13   -4.10    4.50
  -6   1  13   80.69    9.80
   6  -1 -13   66.29   12.50
   6  -1 -13   69.19   12.90
   6  -1 -13  104.59   13.80
   6  -1 -13   79.09   13.40
  -5   1  13    9.80    4.20
   5  -1 -13    6.50    7.00
   5  -1 -13    8.90    7.30
   5  -1 -13    0.40    5.60
   5  -1 -13    4.70    6.50
  -4   1  13  182.18   17.70
   4  -1 -13  191.48   21.70
   4  -1 -13  211.58   22.00
   4  -1 -13  164.48   20.60
  -3   1  13    6.50    3.80
   3  -1 -13   -1.40    4.70
   3  -1 -13   -1.30    6.00
   3  -1 -13   11.50    7.20
  -2   1  13   33.00    6.20
   2  -1 -13   31.70    9.20
   2  -1 -13   18.00    8.00
  -1   1  13  126.89   11.70
   1  -1 -13  139.59   17.20
   1  -1 -13   98.09   14.60
   0  -1 -13    2.60    6.20
   0   1 -13   -1.90    6.00
   0   1 -13   -7.80    6.40
   0  -1 -13   -9.80    5.80
  -1  -1  13  126.89   12.00
   1   1 -13  126.19   17.10
   1   1 -13  106.19   15.10
  -2  -1  13   29.60    5.70
   2   1 -13   21.90    7.60
   2   1 -13   12.50    7.00
   2   1 -13   36.10    9.70
  -3  -1  13    3.60    3.60
   3   1 -13    4.70    6.10
   3   1 -13    4.90    6.00
   3   1 -13   -0.20    6.20
   3   1 -13   -1.20    5.60
  -4  -1  13  215.48   54.59
  -4  -1  13  172.78   16.90
   4   1 -13  155.08   20.60
   4   1 -13  195.28   20.70
   4   1 -13  173.48   20.10
  -5  -1  13    1.60    3.20
   5   1 -13    4.20    6.60
   5   1 -13    0.90    5.20
   5   1 -13    7.20    6.60
   5   1 -13    2.20    6.10
  -6  -1  13   84.99   10.00
   6   1 -13   87.99   13.90
   6   1 -13   68.89   12.50
   6   1 -13   64.59   12.30
   6   1 -13   85.89   14.20
  -7  -1  13    1.10    3.40
   7   1 -13    5.00    5.40
   7   1 -13   -1.70    5.00
   7   1 -13    2.40    4.50
   7   1 -13   -0.10    5.60
  -8  -1  13    7.10    3.80
   8   1 -13    5.70    4.90
   8   1 -13    4.00    5.50
   8   1 -13    5.50    5.40
  -9  -1  13   28.40    6.40
   9   1 -13   16.90    5.50
   9   1 -13   16.60    5.70
   9   1 -13   15.60    5.70
  -8   1  14   28.70    4.80
   8  -1 -14   37.20    7.40
   8  -1 -14   29.80    7.10
   8  -1 -14   32.20    6.50
  -7   1  14   17.50    4.70
   7  -1 -14   20.50    7.00
   7  -1 -14   18.60    7.50
   7  -1 -14    9.00    6.20
  -6   1  14  137.59   15.00
   6  -1 -14  125.29   15.60
   6  -1 -14  144.19   15.80
   6  -1 -14  118.39   15.50
  -5   1  14    5.10    3.80
   5  -1 -14   -0.30    4.60
   5  -1 -14    0.60    5.00
   5  -1 -14   -0.80    4.40
  -4   1  14   38.00    6.30
   4  -1 -14   30.80    9.00
   4  -1 -14   31.30    8.80
   4  -1 -14   29.80    7.80
  -3   1  14   14.00    4.40
   3  -1 -14    1.50    5.70
   3  -1 -14   10.80    6.50
   3  -1 -14   14.30    7.10
  -2   1  14   -0.40    2.90
   2  -1 -14    3.10    5.80
   2  -1 -14    2.00    5.40
   1  -1 -14   41.00    9.20
   1  -1 -14   45.90   10.60
   0   1 -14    7.60    5.60
   0  -1 -14    2.30    5.50
  -1  -1  14   37.40    5.30
   1   1 -14   60.59   10.20
   1   1 -14   44.50    9.30
  -2  -1  14   -1.10    2.80
   2   1 -14   -2.60    4.80
   2   1 -14    1.00    4.90
  -3  -1  14   14.60    4.50
   3   1 -14   17.60    7.80
   3   1 -14   16.80    7.00
  -4  -1  14   30.00    5.60
   4   1 -14   33.20    8.60
   4   1 -14   35.40    8.90
   4   1 -14   27.20    8.10
   4   1 -14   23.30    7.20
  -5  -1  14    4.50    3.50
   5   1 -14    4.80    6.30
   5   1 -14    3.40    5.00
   5   1 -14    6.00    5.30
   5   1 -14    6.70    5.70
  -6  -1  14  146.39   13.50
   6   1 -14  137.99   16.20
   6   1 -14  141.29   15.70
   6   1 -14  109.49   15.60
   6   1 -14  139.09   15.90
  -7  -1  14   22.80    4.50
   7   1 -14    3.20    6.20
   7   1 -14   21.20    6.50
  -8  -1  14   44.80    5.80
   8   1 -14   41.70    7.50
   8   1 -14   26.20    7.10
   8   1 -14   34.80    7.70
  -7   1  15    6.20    3.00
   7  -1 -15    7.20    4.30
   7  -1 -15    3.80    3.40
   7  -1 -15   -0.70    3.20
  -6   1  15   32.20    4.70
   6  -1 -15   23.80    6.20
   6  -1 -15   24.10    6.20
   6  -1 -15   22.90    5.90
  -5   1  15   21.00    4.20
   5  -1 -15   16.80    5.10
   5  -1 -15   13.60    5.80
   5  -1 -15   18.90    6.20
  -4   1  15   26.10    4.50
   4  -1 -15   12.90    4.80
   4  -1 -15    2.90    4.40
   4  -1 -15   27.90    6.80
  -3   1  15   11.20    3.10
   3  -1 -15    9.00    5.50
   3  -1 -15    8.30    4.80
   2  -1 -15   -0.40    4.20
   1  -1 -15    7.50    4.60
   1   1 -15   12.70    5.00
   2   1 -15   -3.80    3.50
   2   1 -15    1.60    4.20
  -3  -1  15    8.30    3.10
   3   1 -15    8.10    4.60
   3   1 -15    7.50    5.00
  -4  -1  15   24.30    4.40
   4   1 -15   21.50    6.60
   4   1 -15   20.60    6.10
   4   1 -15   13.70    5.00
  -5  -1  15   21.30    4.40
   5   1 -15   13.50    5.30
   5   1 -15   22.10    5.70
   5   1 -15   22.30    6.30
  -6  -1  15   30.20    4.80
   6   1 -15   25.80    6.30
   6   1 -15   18.60    5.70
   6   1 -15   29.20    6.50
  -7  -1  15    7.00    2.80
   7   1 -15    1.40    3.50
   7   1 -15    3.70    3.60
   7   1 -15    7.20    4.00
  10  -2   0   23.20    5.60
  10  -2   0   31.90    7.60
  10  -2   0   38.70   10.10
   9  -2   0   19.60    6.10
  -9   2   0   21.30    6.40
   9  -2   0   31.40   10.90
   9  -2   0   31.20    8.60
   8  -2   0   19.80    8.20
   8  -2   0   10.40    5.30
   8  -2   0    5.50    7.10
   7  -2   0   14.90    6.60
  -7   2   0   33.50   21.90
   7  -2   0   18.40    5.80
   7  -2   0   17.50    9.80
   7  -2   0   18.60    6.70
   6  -2   0   87.89   12.40
   6  -2   0   87.89   16.10
   6  -2   0   82.39   11.00
   6  -2   0   87.79   10.40
  -5   2   0  862.61   77.59
   5  -2   0  769.62   67.59
   4  -2   0   33.30    7.80
   3  -2   0  252.87   23.20
  -2   2   0  530.55   48.60
   2  -2   0  576.24   48.80
  -2   2   0  640.24   50.09
  -1   2   0   41.20    6.70
   1  -2   0   29.90    5.70
  -1   2   0   34.00    7.10
   2   2   0  447.06   36.20
   3   2   0  248.08   21.70
  -3  -2   0  214.78   20.00
   3   2   0  222.28   21.90
  -3  -2   0  217.88   19.70
   4   2   0   37.90   10.40
  -4  -2   0   60.39   11.00
   4   2   0   37.60    8.80
   5   2   0  854.21   68.79
  -5  -2   0  702.83   72.09
   5   2   0  894.91   73.89
   6   2   0   85.79   12.00
   6   2   0  115.69   16.30
   6   2   0   88.59   10.40
   7   2   0   14.80    5.10
   7   2   0   24.10    8.50
   7   2   0   13.40    9.70
   8   2   0   17.00    6.20
   8   2   0   15.10    7.90
   8   2   0   12.00    9.00
   9   2   0   18.90    9.90
   9   2   0   26.60    6.70
   9   2   0   17.50    6.90
  10   2   0   30.40    6.20
  10   2   0   34.50   11.10
  11  -2  -1   11.30    3.40
 -10   2   1   23.50    6.50
  10  -2   1   23.40    5.20
  10  -2  -1   33.00   10.80
  10  -2  -1   22.50    5.70
  10  -2  -1   37.10    8.30
   8  -2   1   25.80    9.10
   8  -2   1   13.60    5.50
   8  -2   1   18.10    9.90
   8  -2  -1    1.50    7.60
  -8   2  -1   19.10    6.20
   8  -2  -1   11.90    6.50
   8  -2  -1    8.80    6.30
   8  -2  -1    4.60    4.60
   7  -2   1  110.89   13.50
  -7   2   1  121.59   33.10
   7  -2   1  112.79   20.80
   7  -2   1  116.49   15.90
   7  -2  -1  144.09   20.20
   7  -2  -1  148.29   16.70
   7  -2  -1  128.29   15.70
   7  -2  -1  152.28   14.30
  -7   2  -1  103.99   14.90
   6  -2   1   93.49   19.10
  -6   2   1  138.59   28.10
   6  -2   1   99.69   12.30
   6  -2   1  103.99   11.50
   6  -2  -1   81.29   11.20
   6  -2  -1  121.09   15.60
   6  -2  -1   79.59   10.20
  -6   2  -1  133.59   33.10
   6  -2  -1  106.59   13.40
   5  -2   1  138.59   13.90
   5  -2   1  105.19   15.20
   5  -2  -1   92.19   14.10
   4  -2  -1   54.49    8.70
  -4   2  -1   64.49   18.20
  -3   2   1  259.77   26.00
  -3   2   1  267.87   25.50
   3  -2   1  246.38   24.70
   3  -2  -1  313.77   26.30
  -2   2   1 5073.79  366.26
  -2   2   1 4637.64  365.56
   0   2   1 1213.68   92.59
   0   2   1 1271.97   93.39
   0   2  -1 1145.69   92.59
  -1  -2  -1  235.58   21.60
   2   2   1  211.58   17.40
  -2  -2  -1  174.28   19.00
  -2  -2  -1  146.39   18.10
   3   2   1  248.68   27.20
   3   2   1  240.38   23.40
  -3  -2  -1  213.18   27.50
   3   2  -1  290.37   23.20
  -4  -2  -1   37.40   13.60
   4   2  -1   52.09    9.70
   4   2  -1   52.59    9.20
   5   2   1  129.19   17.60
  -5  -2   1  160.18   19.40
  -5  -2   1  176.48   19.80
   5   2   1  164.88   14.80
   5   2  -1  126.79   18.70
   5   2  -1  118.19   16.40
  -5  -2  -1  173.98   27.10
   6   2   1  121.79   12.50
   6   2   1  107.39   13.70
   6   2   1  119.79   17.20
  -6  -2   1  147.39   22.60
   6   2  -1   87.99   11.50
   6   2  -1  108.99   16.30
   7   2   1  125.29   17.30
   7   2   1  101.09   21.50
  -7  -2   1  112.19   28.90
   7   2  -1  163.68   15.90
   7   2  -1  163.38   17.50
   7   2  -1  183.58   18.90
   7   2  -1  187.68   23.10
   8   2   1   19.00    5.80
   8   2   1   12.80    8.70
   8   2   1   28.80    8.50
   8   2  -1    6.00    8.20
   8   2  -1    3.80    6.00
   8   2  -1    6.50    5.20
  10   2   1   16.90   10.00
  10   2  -1   33.60    7.90
  10   2  -1   38.50    6.90
  10   2  -1   47.30   11.80
  11   2  -1   15.30    3.90
  11  -2  -2    2.40    2.80
  11  -2  -2    2.20    3.70
 -10   2   2   27.40    7.70
  10  -2  -2   41.40    9.10
  10  -2  -2   35.20    7.40
  10  -2  -2   38.40   11.40
  -9   2   2   33.50   25.20
   9  -2  -2   46.30   16.30
   9  -2  -2   21.20   11.40
   9  -2  -2   29.60    9.20
   8  -2   2   16.90    5.30
  -8   2   2    3.70   17.80
   8  -2   2   20.20    8.00
   8  -2   2   14.70    9.20
   8  -2  -2    0.60    3.90
   8  -2  -2   -7.90    6.10
   8  -2  -2    2.30    6.30
   8  -2  -2    3.50    6.10
   6  -2   2   48.90    9.80
  -6   2   2   92.49   21.70
   6  -2   2   45.90    8.10
   6  -2   2   47.60   12.30
  -6   2  -2   54.89   10.20
  -5   2   2  108.69   19.20
   5  -2  -2  161.78   23.70
   5  -2  -2  118.79   15.60
   4  -2  -2  252.17   24.30
  -3   2   2  262.57   25.20
  -3   2   2  268.77   25.50
   3  -2  -2  261.87   24.70
   3  -2  -2  314.87   26.60
   2  -2   2  359.06   29.40
   2  -2   2  298.77   30.70
  -2   2  -2  386.56   36.30
  -2   2  -2  307.17   33.50
   0   2   2  276.77   24.50
   0   2   2  294.67   25.60
   0  -2   2  263.47   24.40
   0  -2  -2  267.87   26.50
   0   2  -2  277.97   25.60
   2   2   2  309.47   27.50
   4   2  -2  267.07   22.90
   4   2  -2  281.27   25.50
   6   2  -2   31.10    7.10
   6   2  -2   22.10    8.50
   6   2  -2   18.10    5.10
   6   2  -2   23.70   12.60
   8   2   2   12.40    7.00
   8   2   2   18.20    6.20
  -8  -2   2  -24.40   14.70
   8   2   2   17.30   19.40
   8   2   2   19.70   10.40
   8   2  -2   13.70    8.30
   8   2  -2    4.80    5.40
   8   2  -2    2.10    4.30
   8   2  -2   -3.10    5.20
   9   2   2   14.30    9.70
   9   2  -2   39.60   12.50
   9   2  -2   36.60    9.30
   9   2  -2   25.40    8.60
  10   2  -2   41.30    8.50
  10   2  -2   30.10    6.80
  11   2  -2    1.90    2.40
  11  -2  -3   54.89    9.10
  11  -2  -3   71.99   14.10
  10  -2  -3   22.00    7.70
  10  -2  -3   26.30   10.50
  10  -2  -3   15.90    5.50
  -9   2   3  -25.30   20.30
   9  -2   3   -7.80    8.60
   9  -2   3    6.70    3.50
   9  -2  -3    6.70    6.60
   9  -2  -3    5.00    5.10
   9  -2  -3    6.20    8.00
   9  -2  -3   14.00    8.60
   8  -2   3   14.20   10.70
  -8   2   3   47.50   24.00
   8  -2  -3   37.20   10.10
   8  -2  -3   36.40    7.80
   8  -2  -3   60.79   11.30
   8  -2  -3   41.90   13.40
   7  -2   3   37.10    7.40
   7  -2   3   32.50   12.40
  -7   2   3   -1.20   13.80
   7  -2   3   33.70    9.60
   7  -2  -3   22.50    5.60
   7  -2  -3   24.70   10.40
   7  -2  -3   18.40    7.90
   7  -2  -3   19.90    8.20
   7  -2  -3   16.40    7.20
   6  -2   3   42.20    9.50
   6  -2   3   23.60   11.40
   6  -2   3   34.70    6.90
  -6   2  -3   13.20    5.80
   6  -2  -3   27.80    8.30
   6  -2  -3   16.40    7.10
   6  -2  -3   27.00    5.90
   6  -2  -3   22.90    9.00
   5  -2   3  926.71   73.39
   5  -2   3  826.62   73.89
   5  -2   3  969.80   79.29
  -5   2  -3  999.40   73.89
   4  -2  -3   61.39    9.40
   4  -2  -3   64.19   12.40
  -3   2   3  221.78   23.20
   3  -2  -3  278.57   23.20
   3  -2  -3  247.88   24.30
   2  -2   3   61.89   12.50
   2  -2   3   69.99    9.20
  -2   2  -3   49.70   15.40
   0   2   3 2167.18  170.48
   0   2   3 2501.65  172.48
   0  -2   3 2404.46  171.28
   0  -2  -3 2011.80  172.68
   0   2  -3 1986.90  171.58
   2   2  -3  212.68   19.30
   2   2  -3  238.18   19.10
   3   2   3   92.99   12.70
   4   2  -3   56.59    5.70
   4   2  -3   62.49    5.90
   4   2  -3   64.99    9.50
   5   2   3  957.60   81.49
   5   2   3 1012.30   75.99
   5   2   3  894.41   76.39
   6   2   3   41.10    7.60
   6   2   3   31.70   10.60
   6   2  -3   23.30    5.40
   6   2  -3   22.60    8.20
   6   2  -3   22.70    7.00
   6   2  -3   15.70    9.00
  -7  -2   3   18.80   11.50
   7   2   3   37.10   12.40
   7   2   3   35.40    7.70
   7   2  -3   21.50    7.60
   7   2  -3   22.00    5.50
   7   2  -3  -27.60   22.50
   7   2  -3   18.00    6.70
   7   2  -3   19.80    9.20
   8   2   3   21.80   10.70
  -8  -2   3   60.99   19.60
   8   2  -3   44.90    8.50
   8   2  -3   36.40    9.10
   8   2  -3   44.40    9.80
   8   2  -3   40.50   12.60
  -9  -2   3   16.60   19.60
   9   2   3   -1.20    2.80
   9   2   3    1.90    7.10
   9   2  -3    6.50    5.00
   9   2  -3    6.20    9.00
   9   2  -3    5.20    6.10
   9   2  -3    3.60    6.90
  10   2  -3   23.10    5.90
  10   2  -3   15.80    6.60
  10   2  -3   14.00    8.40
  11   2  -3   47.30    6.60
  11   2  -3   51.09    8.00
  11   2  -3   49.30   14.50
  11  -2  -4   53.09   17.30
  11  -2  -4   35.00    7.40
  11  -2  -4   44.60    6.70
  10  -2  -4   58.59   14.60
  10  -2  -4   59.69    9.30
  10  -2  -4   47.40   10.60
  10  -2  -4   67.69   11.70
  -9   2   4  -22.90   20.00
   9  -2   4   19.50    3.80
   9  -2  -4   18.80    8.70
   9  -2  -4   21.70    8.40
   9  -2  -4   22.50   10.60
   9  -2  -4   18.80    6.20
  -8   2   4   -9.90   14.40
   8  -2   4    5.40    9.70
   8  -2  -4   38.70   12.20
   8  -2  -4   31.40    6.90
   8  -2  -4   34.40    9.20
   8  -2  -4   40.70   10.90
   8  -2  -4   32.30    8.20
  -8   2  -4    3.50    6.80
  -7   2   4   17.80   13.10
   7  -2   4   35.70    7.00
   7  -2   4   26.90   12.10
   7  -2  -4   15.30    6.60
   7  -2  -4   23.70    9.50
  -7   2  -4   32.00    8.00
   7  -2  -4   15.60    6.20
   7  -2  -4   19.00    4.90
   7  -2  -4   10.90    6.70
  -6   2   4   55.09   16.50
   6  -2   4   49.40   13.90
   6  -2   4   43.00    8.10
   6  -2  -4   29.90    6.20
  -6   2  -4   54.89   11.20
   6  -2  -4   17.80    7.50
  -5   2   4  166.38   21.30
   5  -2  -4  139.69   21.40
   5  -2  -4  142.19   17.20
   4  -2   4   15.80    7.30
   4  -2  -4   23.30    6.90
   3  -2   4  216.18   23.30
  -3   2   4  224.58   23.70
   3  -2  -4  239.28   24.90
   3  -2  -4  264.27   22.40
   2  -2   4  194.08   18.60
   2  -2   4  166.58   23.70
  -2   2  -4  200.88   28.10
  -1   2   4   48.80    9.70
   1  -2   4   38.90   11.30
  -1   2   4   66.39   12.80
   1  -2  -4   46.00   12.30
  -1   2  -4   50.29   14.90
   0  -2   4  241.18   25.20
   0  -2   4  274.37   26.90
   0   2   4  235.88   26.90
   0  -2  -4  238.68   28.70
   0   2  -4  255.17   28.30
   1   2   4   35.40   11.60
  -1  -2   4   59.09   11.10
   1   2   4   55.29   12.40
   1   2   4   51.69    9.00
  -1  -2  -4   73.69   17.00
   1   2  -4   66.69   13.00
  -2  -2   4  306.17   25.80
   2   2  -4  286.97   26.60
   3   2   4  229.98   25.40
   3   2  -4  288.27   23.80
   3   2  -4  248.08   22.30
   4   2  -4   32.30    7.00
   5   2   4  363.86   37.40
   5   2   4  355.46   31.30
   6   2   4   69.19   20.90
   6   2   4   48.70   13.50
  -6  -2   4   28.40   10.50
   6   2  -4   11.40    7.00
   6   2  -4   12.00    6.50
   6   2  -4   20.00    6.60
   6   2  -4   19.70    5.00
   7   2   4   46.90   21.70
   7   2   4   17.50   11.30
   7   2   4   49.00   12.40
  -7  -2   4    2.20    9.80
   7   2  -4   19.30    4.50
   7   2  -4   24.20    7.60
   7   2  -4   24.40    8.60
   7   2  -4   25.00    6.80
   7   2  -4   17.90    7.80
   7   2  -4    9.50   12.20
   8   2  -4   19.70    7.90
   8   2  -4   31.50    7.00
   8   2  -4   23.40    7.90
   8   2  -4   22.10   10.00
   9   2   4   27.60    4.80
  -9  -2   4   15.80   17.40
   9   2  -4   30.10    8.70
   9   2  -4   10.10    8.50
   9   2  -4   21.80    6.30
  10   2  -4   46.70    9.50
  10   2  -4   76.99   15.90
  10   2  -4   56.79    9.00
  11   2  -4   44.40   10.20
  11   2  -4   20.10    4.50
  11   2  -4   26.00    5.90
  11  -2  -5   24.00    4.80
  11  -2  -5   30.10    7.20
  11  -2  -5   25.30    8.20
  10  -2  -5  146.09   22.00
  10  -2  -5  160.68   16.40
  10  -2  -5  171.28   18.50
  10  -2  -5  153.98   18.50
  -9   2   5  -25.90   19.60
   9  -2  -5   11.50    8.60
   9  -2  -5    9.90    8.00
   9  -2  -5    9.40    7.70
   9  -2  -5   16.50    5.30
  -8   2   5   58.49   21.70
   8  -2  -5   53.89   10.60
   8  -2  -5   46.60   13.90
   8  -2  -5   44.60    9.10
   8  -2  -5   39.00   10.70
   8  -2  -5   39.60    7.70
   7  -2   5   78.89   15.50
   7  -2   5   59.89    7.80
   7  -2  -5   45.00    7.50
   7  -2  -5   46.00   10.10
   7  -2  -5   44.30   12.00
   7  -2  -5   39.30    8.30
  -7   2  -5   47.30   10.10
   7  -2  -5   41.50   10.50
  -6   2   5  131.99   21.60
   6  -2  -5   98.49   12.50
   6  -2  -5  104.59   10.90
   6  -2  -5   86.99   12.40
   6  -2  -5   84.99   13.80
   6  -2  -5   87.69   12.30
  -5   2   5  750.32   66.79
   5  -2  -5  761.82   63.09
  -3   2   5   85.29   14.90
   3  -2  -5  118.09   18.70
   3  -2  -5   83.09   10.60
   3  -2  -5   80.89   16.50
   2  -2   5  200.08   18.60
   2  -2   5  170.58   29.00
  -2   2  -5  131.99   27.50
   1  -2   5  125.99   20.90
   0  -2   5  291.87   29.50
   0  -2   5  323.87   31.70
   0   2   5  286.57   30.20
   0   2   5  258.07   31.00
   0  -2  -5  253.17   33.50
   0   2  -5  304.07   34.20
   1   2   5  185.98   24.00
   1   2   5  174.58   18.00
  -1  -2  -5  177.18   27.90
  -2  -2   5   54.69   11.20
   2   2  -5   77.69   14.60
  -3  -2   5   57.39    9.10
   3   2  -5   82.69   13.80
   3   2  -5   70.09   11.40
   5   2  -5  873.51   68.69
   5   2  -5  759.82   67.09
   5   2  -5  863.91   67.49
  -6  -2   5   87.49   14.30
  -6  -2   5  104.19   12.20
   6   2  -5  119.89   14.90
   6   2  -5   92.89   13.10
   6   2  -5  105.69   13.10
   6   2  -5  101.59   14.80
   6   2  -5   87.19   13.30
   7   2   5   47.00   13.80
  -7  -2   5   19.40   10.30
   7   2  -5   51.09    9.80
   7   2  -5   40.50    9.40
   7   2  -5   42.10    8.80
   7   2  -5   36.20   13.60
   7   2  -5   37.10    6.60
   7   2  -5   47.80   15.50
  -8  -2   5   44.10   15.10
   8   2  -5   34.00    7.20
   8   2  -5   50.69   10.20
   8   2  -5   36.50    9.00
   8   2  -5   47.90   10.20
   8   2  -5   42.60   12.20
  -9  -2   5   44.00   20.00
   9   2  -5   21.90    9.10
   9   2  -5   16.90    5.60
   9   2  -5   13.60    7.00
   9   2  -5   29.50   10.50
  10   2  -5  130.59   21.90
  10   2  -5  157.18   14.70
  10   2  -5  113.89   15.30
  10   2  -5  135.09   16.00
  11   2  -5   23.00    5.70
  11   2  -5   17.00    3.80
  11  -2  -6   20.30    4.40
  11  -2  -6   24.10    6.30
  10  -2  -6   70.79   11.90
  10  -2  -6   50.89   11.00
  10  -2  -6   65.79    8.60
  10  -2  -6   41.50   12.00
  -9   2   6   -4.60   20.10
   9  -2  -6   -3.20    7.90
   9  -2  -6    9.50    7.60
   9  -2  -6    7.00    4.40
   9  -2  -6   21.70    9.40
   9  -2  -6   11.90    8.30
  -8   2   6   10.20   15.90
   8  -2  -6    3.50    6.20
   8  -2  -6   -2.80    4.30
   8  -2  -6    4.00    7.40
   8  -2  -6   -3.40    2.50
   8  -2  -6    4.30    7.00
  -7   2   6  136.09   29.80
   7  -2  -6  156.08   19.70
   7  -2  -6  149.09   16.80
   7  -2  -6  141.19   16.70
   7  -2  -6  171.58   18.50
   7  -2  -6  153.08   17.80
   7  -2  -6  136.99   14.40
  -6   2   6  119.19   25.70
   6  -2   6   16.30   40.00
   6  -2  -6   85.39   13.30
   6  -2  -6   98.09   15.10
   6  -2  -6  104.69   12.00
   6  -2  -6   86.79   13.40
   6  -2  -6  105.99   10.90
   6  -2  -6   78.99   14.60
  -5   2   6  145.99   21.30
   5  -2   6   74.69   29.10
   5  -2  -6  135.49   15.30
   5  -2  -6  163.48   16.10
   5  -2  -6  120.59   15.50
   5  -2  -6  168.18   16.70
   3  -2   6  151.78   17.60
  -3   2  -6  140.69   16.60
   2  -2   6   73.79    7.40
   2  -2   6   26.80   23.60
  -2   2  -6   58.59   23.00
  -1   2   6  170.18   26.90
   1  -2   6  182.88   27.50
  -1   2   6  172.18   23.80
   1  -2   6  172.48   24.50
   1  -2  -6  183.18   27.80
  -1   2  -6  186.58   29.90
   0   2   6    4.60   10.70
   0   2   6   -5.90    8.80
   0  -2   6    2.10    7.90
   0  -2   6    5.90    9.10
   0  -2  -6   17.30   12.80
   0   2  -6   12.60   12.30
  -1  -2   6  185.18   24.70
   1   2   6  172.58   25.00
   1   2   6  200.48   29.00
   1   2  -6  174.48   26.00
  -1  -2  -6  173.18   29.10
  -2  -2   6  264.97   27.40
   2   2  -6  190.08   27.50
   3   2   6  144.29   16.90
  -3  -2   6  103.39   16.20
   3   2   6  183.88   31.40
   3   2  -6   98.49   19.20
  -5  -2   6  154.28   16.80
   5   2  -6  171.68   16.60
   5   2  -6  115.89   18.00
   5   2  -6  115.79   16.60
   5   2  -6  145.19   19.00
  -6  -2   6   86.99   13.60
   6   2   6    1.20   41.00
   6   2  -6   88.89   12.10
   6   2  -6  108.19   11.20
   6   2  -6   73.09   12.10
   6   2  -6   90.69   12.60
   6   2  -6   83.19   11.40
  -7  -2   6  125.29   21.60
   7   2  -6  159.88   17.30
   7   2  -6  183.98   19.20
   7   2  -6  173.68   15.40
   7   2  -6  145.39   16.80
   7   2  -6  131.39   16.20
   8   2   6    0.70    2.10
  -8  -2   6   22.00   14.00
   8   2  -6    5.10    5.60
   8   2  -6    2.00    5.80
   8   2  -6    5.10    7.50
   8   2  -6    3.50    5.10
   8   2  -6   11.10    3.80
  -8  -2  -6    8.50    5.40
  -9  -2   6   33.30   17.80
   9   2  -6    3.30    6.10
   9   2  -6    3.90    8.50
   9   2  -6    8.40    8.70
   9   2  -6    7.60    4.90
   9   2  -6    3.90    5.70
  10   2  -6   50.29    8.00
  10   2  -6   53.79   10.20
  10   2  -6   59.29   10.20
  11   2  -6   26.50    6.30
  11   2  -6   14.60    3.30
  11  -2  -7   33.10    4.60
  11  -2  -7   43.40    7.70
  11  -2  -7   32.40    7.00
  10  -2  -7   20.40    5.30
  10  -2  -7   25.40    7.80
  10  -2  -7   24.40    8.20
  10  -2  -7   12.40    9.40
  -9   2   7   48.40   23.30
   9  -2  -7   29.70    6.40
   9  -2  -7   22.40    9.60
   9  -2  -7   39.00   10.60
   9  -2  -7   36.00   12.10
   9  -2  -7   33.60    8.60
   8  -2  -7    1.60    2.70
   8  -2  -7   20.00    8.80
   8  -2  -7    3.10    6.90
   8  -2  -7    7.70    6.60
   8  -2  -7   10.90    6.20
  -7   2   7   -4.20   12.60
   7  -2  -7   14.70    7.50
   7  -2  -7   17.00    7.60
   7  -2  -7   15.20    6.80
   7  -2  -7   22.50    5.00
   7  -2  -7   15.10    6.40
  -7   2  -7    5.60    8.80
   7  -2  -7    9.50    7.20
  -6   2   7  102.19   23.50
   6  -2  -7  107.09   14.20
   6  -2  -7  110.69   14.10
   6  -2  -7  124.39   12.70
   6  -2  -7  106.89   15.10
   6  -2  -7  113.89   14.60
   6  -2  -7  127.99   14.10
  -5   2   7  483.75   50.69
   5  -2  -7  502.75   42.40
   5  -2  -7  508.15   42.20
   5  -2  -7  517.35   43.40
   5  -2  -7  460.25   42.50
   4  -2   7  -29.00   25.30
  -4   2   7    6.10    9.40
   4  -2   7   -5.80    8.30
  -4   2  -7   17.60    6.90
  -3   2   7  215.88   28.10
   3  -2  -7  152.98   26.50
   2  -2   7  134.39   13.00
  -2   2   7  171.98   25.70
   2  -2   7  154.28   31.30
  -2   2  -7  163.38   18.00
   2  -2  -7  175.08   26.90
   1  -2   7   63.09   23.00
   1  -2   7  113.39   22.40
   1  -2   7   86.29    9.20
  -1   2  -7  103.99   29.10
  -1   2  -7  128.79   18.80
   0   2   7   60.59   17.30
   0   2   7   51.59   21.70
   0  -2   7   51.39   17.50
   0  -2  -7   48.70   19.00
   0   2  -7   42.50   20.00
   1   2   7  159.18   31.20
   1   2   7   96.49    9.60
   1   2   7  111.59   23.10
  -1  -2  -7   59.79   26.30
  -1  -2  -7  105.09   14.30
   2   2   7  155.08   13.90
   2   2   7  166.98   31.90
  -2  -2   7  191.28   25.00
   2   2  -7  219.58   28.50
  -3  -2   7  227.08   27.70
   3   2  -7  205.98   29.10
   4   2   7   23.70    9.10
   4   2   7   27.70   22.90
   4   2   7   15.60    4.30
  -4  -2   7    9.00    7.50
   4   2  -7   31.70   11.60
  -5  -2   7  509.25   50.79
   5   2  -7  518.95   52.79
   5   2  -7  666.13   54.89
   5   2  -7  498.95   50.09
   5   2  -7  630.14   47.20
  -6  -2   7  123.39   29.20
   6   2  -7  110.89   14.10
   6   2  -7  109.59   13.50
   6   2  -7   98.89   12.00
   6   2  -7  122.89   15.00
   6   2  -7   89.99   12.80
   7   2   7   11.60    3.20
  -7  -2   7   26.70   12.00
   7   2  -7   10.50    5.20
   7   2  -7   12.00    7.40
  -7  -2  -7   19.60    7.60
   7   2  -7    9.70    5.20
   7   2  -7   14.90    6.90
   7   2  -7   14.90    7.60
   7   2  -7   27.70   12.10
   8   2  -7    7.60    6.10
   8   2  -7    7.70    5.60
   8   2  -7    1.60    6.30
   8   2  -7    1.90    7.10
   8   2  -7   11.50    4.30
   8   2  -7    1.30    5.30
  -9  -2   7   46.90   20.70
   9   2  -7   37.80   11.90
   9   2  -7   36.80    8.50
   9   2  -7   35.40    8.90
   9   2  -7   37.70    6.50
   9   2  -7   28.80    9.40
  10   2  -7   18.50   12.00
  10   2  -7   15.10    4.80
  10   2  -7   19.20    7.20
  10   2  -7   19.10    6.90
  11   2  -7   24.50    4.00
  11  -2  -8   38.80    7.80
  11  -2  -8   54.59    8.30
  10  -2  -8   41.50    8.60
  10  -2  -8   24.00    5.70
  10  -2  -8   23.50   13.30
  10  -2  -8   26.40    8.20
   9  -2  -8   10.30    6.70
   9  -2  -8    2.00   10.50
   9  -2  -8    6.00    3.80
   9  -2  -8   20.90    8.10
   9  -2  -8    6.90    5.50
  -8   2   8  -20.30   16.10
   8  -2  -8    8.90    8.30
   8  -2  -8   21.00    7.50
   8  -2  -8   12.80    8.20
   8  -2  -8   19.30    5.60
   8  -2  -8   13.80    7.50
  -7   2   8  123.79   28.00
   7  -2  -8  110.29   15.00
   7  -2  -8  120.29   16.20
   7  -2  -8  103.59   11.10
   7  -2  -8   80.69   12.80
   7  -2  -8  109.99   14.90
   7  -2  -8   90.49   13.30
  -6   2   8   79.49   21.90
   6  -2  -8   53.99    9.80
   6  -2  -8   46.10   10.60
   6  -2  -8   68.69   12.70
   6  -2  -8   57.09   10.70
   6  -2  -8   59.89   10.80
  -5   2   8  748.53   77.69
   5  -2  -8  831.52   66.99
   5  -2  -8  850.01   67.59
   5  -2  -8  796.52   66.99
   5  -2  -8  887.71   68.59
  -4   2   8    8.30   10.70
   4  -2  -8   10.00    5.10
   4  -2  -8    4.20    3.90
   4  -2  -8    8.10    5.80
   4  -2  -8    3.10   11.90
   4  -2  -8    0.90    5.50
  -3   2   8   28.70   14.70
   3  -2  -8   27.40   14.10
   3  -2  -8   34.30    8.30
   3  -2  -8   33.20    8.10
   3  -2  -8   25.40    7.10
   3  -2  -8   35.40    8.20
  -2   2   8   72.79   21.00
   2  -2   8   30.60    4.70
  -2   2  -8   33.10    9.40
   2  -2  -8   56.19    9.90
  -2   2  -8   17.20    7.80
   2  -2  -8   63.29   22.10
  -1   2   8  117.49   26.50
   1  -2   8   78.99    9.10
   1  -2   8  113.29   35.70
  -1   2  -8   80.69   13.90
   1  -2  -8  129.59   28.90
  -1   2  -8  109.29   32.90
  -1   2  -8   83.39   14.10
   1  -2  -8  113.39   13.20
   1  -2  -8   94.69   12.90
   0   2   8  114.99   28.50
   0   2   8  117.79   11.30
   0  -2   8   95.39   26.50
   0  -2   8  125.89   11.60
   0  -2  -8  148.49   33.70
   0   2  -8  125.19   23.50
   0   2  -8  108.19   30.30
   0  -2  -8  119.19   15.00
   0  -2  -8  149.88   15.20
   0   2  -8   98.79   14.50
   1   2   8   81.29    8.50
  -1  -2   8  120.39   26.40
   1   2  -8   83.19   25.10
  -1  -2  -8   80.19   13.80
  -1  -2  -8   83.69   14.10
   2   2   8   30.30    4.20
  -2  -2   8   60.79   18.00
   2   2   8    4.90   26.70
   2   2  -8   46.50   16.60
  -2  -2  -8   25.90    8.70
  -2  -2  -8   30.90    8.80
   3   2   8   -0.10   32.10
  -3  -2   8   40.90   15.10
   3   2  -8   36.30    9.00
   3   2  -8   39.30    8.50
   3   2  -8   41.80    9.60
   3   2  -8   40.80    8.30
   3   2  -8   15.20   12.80
  -4  -2   8    1.10    9.40
   4   2  -8    4.20    5.30
   4   2  -8    6.90    4.70
   4   2  -8   12.30    6.10
   4   2  -8   -1.40    7.60
  -5  -2   8  937.01   82.69
   5   2  -8  881.41   70.19
   5   2  -8  908.21   80.59
   5   2  -8  825.62   69.99
   5   2  -8  834.02   70.39
   5   2  -8  851.11   71.39
  -6  -2   8   55.49   15.40
   6   2  -8   49.70   10.70
   6   2  -8   42.70    9.10
   6   2  -8   60.49   10.70
   6   2  -8   49.00    9.30
  -7  -2   8  129.19   24.60
   7   2  -8   88.59   13.00
   7   2  -8  144.39   15.90
   7   2  -8  110.89   17.30
   7   2  -8  123.59   15.80
  -8  -2   8  -16.10   13.30
   8   2  -8   16.40    8.00
   8   2  -8   10.00    6.60
   8   2  -8   11.10    5.80
   8   2  -8    9.70   13.30
   8   2  -8   11.40    6.00
   9   2  -8    3.20    4.10
   9   2  -8    7.10    5.60
   9   2  -8   15.70    6.40
   9   2  -8   14.00    7.50
  10   2  -8   34.00    8.30
  10   2  -8   36.50    8.10
  11   2  -8   30.90    5.90
  11   2  -8   15.60    4.40
  11  -2  -9   -0.70    3.30
  11  -2  -9   -1.80    3.30
  10  -2  -9   35.50    7.80
  10  -2  -9   25.70    7.80
  -9   2   9  -16.00   29.30
   9  -2  -9    3.30    5.20
   9  -2  -9   13.70    7.70
   9  -2  -9   14.50    7.20
   9  -2  -9   19.30    7.20
  -8   2   9   17.20   19.80
   8  -2  -9   24.10    8.50
   8  -2  -9   18.00    8.50
   8  -2  -9   20.30    8.10
  -7   2   9  365.36   51.79
   7  -2  -9  315.27   31.50
   7  -2  -9  296.87   30.00
   7  -2  -9  376.26   32.70
   7  -2  -9  347.87   32.70
  -6   2   9   54.59   19.20
   6  -2  -9   30.90    8.60
   6  -2  -9   27.80    8.60
   6  -2  -9   28.50    7.70
   6  -2  -9   21.60    8.10
  -5   2   9  287.17   43.50
   5  -2  -9  329.67   30.10
   5  -2  -9  312.17   30.00
   5  -2  -9  322.97   30.10
   5  -2  -9  341.17   31.20
  -4   2   9  229.98   37.10
   4  -2  -9  230.58   22.90
   4  -2  -9  225.78   23.00
   4  -2  -9  225.58   22.60
   4  -2  -9  223.08   23.20
  -3   2   9  161.38   14.80
   3  -2  -9  131.99   16.70
   3  -2  -9  142.99   17.20
   3  -2  -9  150.18   16.90
   3  -2  -9  177.88   18.40
  -2   2   9  137.49   14.20
  -2   2   9  197.38   32.60
   2  -2   9  155.68   12.80
   2  -2  -9  135.99   17.20
   2  -2  -9  150.98   17.20
  -2   2  -9  172.78   18.90
  -2   2  -9  177.78   20.90
   2  -2  -9  129.79   32.20
   2  -2  -9  145.79   16.80
   1  -2   9   94.59    9.50
  -1   2   9   43.40   24.20
  -1   2   9   82.69    9.40
  -1   2  -9   81.09   14.00
   1  -2  -9   80.79   13.60
  -1   2  -9  102.99   13.90
   1  -2  -9  129.49   14.80
   1  -2  -9   77.39   28.90
   1  -2  -9   81.19   13.20
   1  -2  -9   95.99   12.30
   0   2   9   54.89   33.30
   0  -2   9   -4.00   23.00
   0   2   9   16.50    3.80
   0  -2   9   15.80    4.00
   0   2  -9    3.70    5.70
   0  -2  -9    2.20    5.60
   0  -2  -9   15.20    7.10
   0  -2  -9    0.40    5.50
   0   2  -9   15.80    6.90
   0   2  -9   60.49   28.20
   0   2  -9   20.20    7.40
   0   2  -9   18.20    6.40
  -1  -2   9   80.89   26.00
   1   2   9  108.39   11.50
  -1  -2   9   91.49    9.90
   1   2  -9   89.39   15.10
   1   2  -9   89.19   14.10
  -1  -2  -9   91.29   15.40
   1   2  -9  116.09   31.90
   1   2  -9   86.19   13.10
  -1  -2  -9  101.49   13.10
   1   2  -9   76.79   13.90
  -2  -2   9  160.38   15.10
  -2  -2   9  191.38   31.20
   2   2  -9  161.28   17.90
   2   2  -9  152.48   33.50
  -2  -2  -9  177.38   20.60
   2   2  -9  143.09   17.40
   2   2  -9  156.58   17.90
   2   2  -9  165.78   18.50
  -3  -2   9  143.19   29.40
   3   2  -9  150.28   16.20
   3   2  -9  149.69   16.30
   3   2  -9  122.49   15.20
   3   2  -9  136.09   16.80
   3   2  -9  112.89   31.10
  -4  -2   9  269.77   36.40
   4   2  -9  240.98   24.30
   4   2  -9  265.27   24.70
   4   2  -9  214.18   23.60
   4   2  -9  272.77   25.80
   4   2  -9  260.97   36.60
  -5  -2   9  339.87   42.30
   5   2  -9  337.57   30.80
   5   2  -9  330.17   31.10
   5   2  -9  318.97   31.70
   5   2  -9  318.97   30.50
   5   2  -9  336.77   42.40
  -6  -2   9   46.20   17.10
   6   2  -9   28.60    9.10
   6   2  -9   24.10    7.70
   6   2  -9   33.20    8.60
   6   2  -9   25.40    8.60
  -7  -2   9  337.47   44.20
   7   2  -9  368.86   34.90
   7   2  -9  384.26   35.90
   7   2  -9  389.16   34.50
  -8  -2   9   -0.60   17.20
   8   2  -9   17.30    8.60
   8   2  -9   26.60    7.80
   8   2  -9   17.30    6.10
   8   2  -9   22.80    7.80
   9   2  -9   20.10    8.10
   9   2  -9   19.10    7.00
   9   2  -9   10.90    6.30
  10   2  -9   31.30    7.20
  10   2  -9   28.50    7.10
  10   2  -9   19.00    6.20
  11   2  -9   -0.20    2.90
  11   2  -9   -0.10    4.10
  11  -2 -10   14.60    4.70
  11  -2 -10   12.30    3.90
  10  -2 -10   40.20    8.20
  10  -2 -10   25.70    6.80
  10  -2 -10   34.10   10.10
   9  -2 -10  133.79   15.60
   9  -2 -10  106.19   14.70
   9  -2 -10  126.39   16.40
  -8   2  10   30.20   23.40
   8  -2 -10   19.30    7.70
   8  -2 -10   23.90    8.80
   8  -2 -10   21.60    8.60
  -7   2  10   16.90   21.00
   7  -2 -10   30.70    9.80
   7  -2 -10   29.70    9.90
   7  -2 -10   32.90    8.20
   7  -2 -10   34.20    9.70
  -6   2  10   36.50   19.90
   6  -2 -10   49.60   11.10
   6  -2 -10   49.20   10.40
   6  -2 -10   42.60   10.40
   6  -2 -10   65.19   11.80
  -5   2  10  230.78   40.30
   5  -2 -10  290.67   26.20
   5  -2 -10  229.28   25.20
   5  -2 -10  253.57   26.10
   5  -2 -10  234.78   24.90
  -4   2  10  342.27   29.30
   4  -2 -10  279.97   33.30
   4  -2 -10  370.16   33.50
   4  -2 -10  363.46   34.00
   4  -2 -10  376.06   33.40
  -3   2  10   25.70   21.70
  -3   2  10   47.80    7.60
   3  -2 -10   58.29   10.60
   3  -2 -10   72.59   12.30
   3  -2 -10   56.29   10.90
   3  -2 -10   56.69   10.80
  -2   2  10   25.80    5.50
  -2   2  10   37.20   21.90
   2  -2 -10   34.20    8.90
   2  -2 -10   26.00    7.30
   2  -2 -10   39.70    8.80
   2  -2 -10   26.40    9.80
  -1   2  10  101.29   10.80
  -1   2  10  119.29   39.00
   1  -2 -10  100.79   13.50
   1  -2 -10  105.59   14.50
   1  -2 -10  112.29   14.80
   0   2  10   42.60    6.50
   0  -2  10   42.60    6.70
   0  -2  10  -25.60   45.70
   0   2 -10  103.59   46.80
   0  -2 -10   55.19   11.60
   0   2 -10   65.29   12.40
   0   2 -10   37.70    9.10
  -1  -2  10  121.59   32.10
   1   2 -10   84.69   35.40
   1   2 -10   83.89   13.20
   1   2 -10  121.49   14.70
   1   2 -10   76.79   12.70
  -2  -2  10   35.30    5.80
  -2  -2  10   19.20   23.10
   2   2 -10   39.00    8.90
   2   2 -10   34.70    8.80
   2   2 -10   28.30   23.70
   2   2 -10   22.20    7.60
   2   2 -10   28.90    9.10
  -3  -2  10   77.79   26.60
   3   2 -10   81.99   25.10
   3   2 -10   44.60   11.50
   3   2 -10   49.30   10.60
   3   2 -10   63.79   11.50
   3   2 -10   66.59   11.80
  -4  -2  10  454.95   54.19
   4   2 -10  388.26   52.79
   4   2 -10  362.66   36.00
  -5  -2  10  238.08   39.70
   5   2 -10  238.58   25.90
   5   2 -10  257.67   27.10
   5   2 -10  265.27   26.40
   5   2 -10  283.37   26.20
   5   2 -10  261.17   39.50
  -6  -2  10   38.90   19.00
   6   2 -10   60.39   11.30
   6   2 -10   48.50   11.50
   6   2 -10   33.60   10.50
   6   2 -10   62.99   11.30
  -7  -2  10   61.99   20.10
   7   2 -10   40.50    9.10
   7   2 -10   28.90    9.70
   7   2 -10   36.30    9.50
   7   2 -10   34.60   10.30
  -8  -2  10   24.20   19.70
   8   2 -10   13.30    6.60
   8   2 -10   14.40    7.50
   8   2 -10   18.60    8.10
   8   2 -10   14.10    5.60
   9   2 -10  113.99   14.40
   9   2 -10  112.19   14.50
   9   2 -10  132.39   15.80
  10   2 -10   27.80    6.60
  10   2 -10   35.50    7.80
  10   2 -10   37.30    7.80
  11   2 -10    9.40    3.80
  11   2 -10   12.30    3.60
  10  -2 -11   15.50    5.40
  10  -2 -11   24.50    6.80
  10  -2 -11   20.00    5.70
   9  -2 -11   -0.10    4.00
   9  -2 -11    3.50    5.00
   9  -2 -11    5.00    5.50
   8  -2 -11    6.60    6.20
   8  -2 -11   11.10    7.60
   8  -2 -11   10.80    6.40
  -7   2  11   16.80   23.90
   7  -2 -11   32.90   11.80
   7  -2 -11   34.60   14.00
   7  -2 -11   41.00   13.20
  -6   2  11   11.70   25.30
  -6   2  11    3.10    3.90
   6  -2 -11   10.40    7.70
   6  -2 -11   -3.00    5.50
   6  -2 -11    4.60    6.20
   6  -2 -11    7.40    6.60
  -5   2  11   49.00    7.40
   5  -2 -11   33.30   10.10
   5  -2 -11   54.29   11.50
   5  -2 -11   61.79   12.20
   5  -2 -11   42.50   10.90
  -4   2  11   16.60    4.80
  -4   2  11   11.80   22.40
   4  -2 -11   10.70    7.40
   4  -2 -11   12.70    6.80
   4  -2 -11    8.00    7.30
  -4   2 -11    6.80    6.50
   4  -2 -11   10.30    6.20
  -3   2  11    3.50   25.60
  -3   2  11    0.40    3.30
   3  -2 -11    4.00    4.80
   3  -2 -11    0.90    5.60
   3  -2 -11   -0.20    4.90
   3  -2 -11    3.50    5.90
  -3   2 -11   -0.10    5.20
  -3   2 -11   13.40    8.00
  -2   2  11  172.98   16.30
  -2   2  11  184.18   50.89
   2  -2 -11  200.28   19.50
   2  -2 -11  158.58   19.50
   2  -2 -11  148.69   19.60
   2  -2 -11  168.98   19.40
  -1   2  11   19.00    5.00
   1  -2  11   27.60    6.20
   1  -2 -11   28.00    8.70
   1  -2 -11   16.90    7.10
  -1   2 -11   29.80   10.10
  -1   2 -11   40.50   11.50
   0   2  11  116.09   11.20
   0  -2  11  121.29   11.80
   0   2 -11  101.09   17.30
   0  -2 -11  103.19   16.50
   0   2 -11   95.09   15.70
   0  -2 -11   96.39   16.70
  -1  -2  11   24.20    5.30
  -1  -2  11    6.80   41.70
   1   2 -11   12.00    6.10
   1   2 -11   32.90    9.90
  -1  -2 -11   22.30    8.60
   1   2 -11   37.60   42.10
  -1  -2 -11   27.10    9.30
   1   2 -11   21.20    7.10
   1   2 -11   25.80    8.70
  -2  -2  11  175.08   17.20
  -2  -2  11  191.48   45.60
   2   2 -11  202.58   21.10
   2   2 -11  188.18   20.90
   2   2 -11  203.88   47.20
   2   2 -11  194.38   21.30
   2   2 -11  178.78   21.70
  -3  -2  11   -0.60    2.80
  -3  -2  11   -5.50   19.00
   3   2 -11   31.10   22.00
   3   2 -11   -0.60    5.40
   3   2 -11    4.80    5.40
  -3  -2 -11   12.70    7.40
   3   2 -11    1.70    5.50
   3   2 -11    0.40    5.20
  -4  -2  11    3.10   19.10
  -4  -2  11    7.60    4.30
   4   2 -11   10.40    7.00
  -4  -2 -11   11.10    6.60
   4   2 -11   28.20   19.60
   4   2 -11   18.10    8.00
   4   2 -11   11.50    6.90
   4   2 -11   22.20    7.80
   5   2 -11   51.99   11.90
   5   2 -11   54.79   11.40
   5   2 -11   40.70    9.90
   5   2 -11   28.60    9.70
  -6  -2  11  -14.80   17.60
   6   2 -11    0.40    6.50
   6   2 -11   -0.80    6.50
   6   2 -11    3.70    7.00
   6   2 -11    5.10    5.80
  -7  -2  11    6.00   21.80
   7   2 -11   52.99   15.40
   8   2 -11    9.90    6.30
   8   2 -11   13.50    5.70
   8   2 -11   19.30    8.10
   8   2 -11   10.50    7.00
   9   2 -11    1.40    4.80
   9   2 -11    0.00    4.80
   9   2 -11    1.60    4.60
  10   2 -11   24.00    5.70
  10   2 -11   21.10    6.50
  10  -2 -12    3.70    3.80
  10  -2 -12    8.70    4.00
  10  -2 -12    7.40    4.40
  -9   2  12   -1.90    4.80
   9  -2 -12    2.70    6.20
   9  -2 -12    3.80    5.00
   9  -2 -12   -2.10    4.50
  -8   2  12   12.60    4.00
   8  -2 -12   -0.40    4.80
   8  -2 -12    4.80    5.00
   8  -2 -12   -2.40    5.10
  -7   2  12   56.79    8.30
   7  -2 -12   72.29   12.90
   7  -2 -12   54.29   11.60
   7  -2 -12   61.69   11.90
  -6   2  12   14.00    4.80
  -6   2  12  -21.10   29.00
   6  -2 -12   20.60    7.70
   6  -2 -12   12.00    7.40
   6  -2 -12   18.80    7.70
   6  -2 -12   24.90    8.90
  -5   2  12    1.90   31.40
  -5   2  12   45.90    7.30
   5  -2 -12   43.20   10.60
   5  -2 -12   47.50   11.20
   5  -2 -12   41.20   10.60
   5  -2 -12   27.80    9.50
  -4   2  12   79.89    9.80
  -4   2  12   58.89   36.20
   4  -2 -12   71.69   13.00
   4  -2 -12  108.59   15.70
   4  -2 -12   70.09   13.80
   4  -2 -12   70.69   13.70
  -3   2  12   -6.80   43.20
  -3   2  12    6.00    4.00
  -3   2 -12    7.40    5.90
   3  -2 -12    4.40    6.80
   3  -2 -12    1.10    6.10
   3  -2 -12    3.50    5.80
   3  -2 -12   -1.20    5.60
  -2   2  12  168.18   16.40
   2  -2 -12  196.48   21.10
   2  -2 -12  155.88   18.60
   2  -2 -12  179.18   19.80
  -1   2  12   44.60    6.70
   1  -2 -12   18.60    9.30
  -1   2 -12   65.49   11.20
   1  -2 -12   34.70   10.40
   0   2  12   78.49    8.10
   0  -2 -12   73.89   12.70
   0   2 -12  105.19   14.00
   0  -2 -12  118.79   15.60
  -1  -2  12   34.30    6.60
  -1  -2 -12   60.29   11.50
   1   2 -12   24.90   10.10
   1   2 -12   33.70   10.30
   1   2 -12   39.20   12.00
  -2  -2  12  125.49   55.19
  -2  -2  12  155.08   16.10
   2   2 -12  159.58   18.60
   2   2 -12  197.08   21.30
   2   2 -12  181.28   20.90
   2   2 -12  119.39   49.50
   2   2 -12  171.18   19.30
  -3  -2  12   83.49   32.70
  -3  -2  12    8.90    4.10
   3   2 -12   -3.10    6.00
   3   2 -12    1.90    6.50
   3   2 -12   39.70   30.30
   3   2 -12   11.10    5.90
   3   2 -12    1.40    6.00
  -3  -2 -12   -0.70    5.40
  -4  -2  12   64.39    9.10
  -4  -2  12   62.09   32.80
   4   2 -12   77.79   13.50
   4   2 -12   59.59   13.00
   4   2 -12   80.69   13.60
   4   2 -12   61.69   12.70
  -5  -2  12   52.69   26.90
  -5  -2  12   47.10    9.30
   5   2 -12   39.50   10.20
   5   2 -12   43.50   10.90
   5   2 -12   37.20   11.10
   5   2 -12   40.00   10.20
  -6  -2  12   18.20    5.70
  -6  -2  12   42.70   25.00
   6   2 -12   22.40    9.10
   6   2 -12   22.00    7.50
   6   2 -12   13.40    7.20
   6   2 -12   20.60    8.20
  -7  -2  12   49.80   43.20
   7   2 -12   61.69   11.00
   7   2 -12   38.40   10.50
   7   2 -12   41.70    9.50
   7   2 -12   77.19   13.20
   8   2 -12    3.10    4.70
   8   2 -12    1.30    5.50
   8   2 -12    0.20    4.00
   8   2 -12   -3.10    5.20
   9   2 -12    1.70    4.20
   9   2 -12    2.40    5.10
   9   2 -12   -5.80    4.10
  10   2 -12    5.60    3.30
  10   2 -12    0.30    3.70
  10   2 -12    3.10    3.50
  -9   2  13   20.00    4.60
   9  -2 -13   27.10    6.40
   9  -2 -13   27.10    6.10
   9  -2 -13   26.40    6.90
  -8   2  13   -3.10    3.20
   8  -2 -13    2.20    4.40
   8  -2 -13    2.70    5.20
   8  -2 -13    0.80    4.80
  -7   2  13    1.70    4.60
   7  -2 -13    2.30    5.30
   7  -2 -13    4.80    5.50
   7  -2 -13    5.40    5.40
  -6   2  13    7.20    4.20
   6  -2 -13   -1.20    4.00
   6  -2 -13    6.10    6.30
   6  -2 -13    3.30    6.00
  -5   2  13   16.80    5.10
   5  -2 -13   16.00    7.40
   5  -2 -13   13.80    7.90
   5  -2 -13   22.70    8.90
   5  -2 -13   18.90    8.20
  -4   2  13   89.09   11.20
   4  -2 -13  106.79   16.00
   4  -2 -13   75.79   14.00
   4  -2 -13  112.49   14.40
  -3   2  13   10.60    4.30
   3  -2 -13    1.30    5.90
   3  -2 -13   10.80    7.30
   3  -2 -13   11.50    7.10
  -2   2  13   81.69    9.80
   2  -2 -13   62.79   12.80
   2  -2 -13   89.99   15.00
  -1   2  13   76.69    7.80
   1  -2 -13   51.29   11.30
   1  -2 -13   76.49   13.60
   0  -2 -13   41.00    9.70
   0   2 -13   55.79   11.10
  -1  -2  13  105.29   10.20
   1   2 -13   76.39   13.50
   1   2 -13   75.09   14.00
  -2  -2  13   75.69    9.20
   2   2 -13   75.09   12.40
   2   2 -13   71.49   13.50
   2   2 -13   76.99   13.60
  -3  -2  13    6.20    4.20
   3   2 -13    7.30    6.20
   3   2 -13    6.40    6.30
   3   2 -13    4.90    6.90
   3   2 -13    1.60    5.30
  -4  -2  13  109.29   49.30
  -4  -2  13   83.79    9.70
   4   2 -13   83.29   14.20
   4   2 -13   68.29   12.90
   4   2 -13   78.59   13.50
   4   2 -13   81.79   13.80
  -5  -2  13   24.50    5.20
   5   2 -13   10.00    6.90
   5   2 -13   13.30    7.70
   5   2 -13   26.30    8.20
   5   2 -13   13.10    7.70
  -6  -2  13    2.00    3.50
   6   2 -13    7.40    5.40
   6   2 -13    3.00    5.70
   6   2 -13   -2.60    5.60
   6   2 -13   10.50    6.40
  -7  -2  13    5.00    3.60
   7   2 -13    1.50    5.80
   7   2 -13   -3.10    4.10
   7   2 -13    3.80    5.90
   7   2 -13    2.90    4.90
  -8  -2  13   -0.90    5.30
   8   2 -13   -4.40    4.20
   8   2 -13    4.20    5.30
   8   2 -13    5.80    5.40
   8   2 -13   -4.90    5.70
   9   2 -13   29.80    7.10
   9   2 -13   23.20    5.90
   9   2 -13   23.90    5.40
  -8   2  14    4.40    2.80
   8  -2 -14    2.90    4.10
   8  -2 -14    1.30    3.90
   8  -2 -14    8.60    4.80
  -7   2  14   22.50    4.70
   7  -2 -14   12.00    5.50
   7  -2 -14   15.70    6.10
  -6   2  14    6.70    4.40
   6  -2 -14    2.70    5.40
   6  -2 -14    5.20    5.50
   6  -2 -14    9.70    6.20
  -5   2  14    3.60    3.40
   5  -2 -14    6.20    5.60
   5  -2 -14    1.70    5.10
   5  -2 -14    0.80    4.90
  -4   2  14    5.60    3.60
   4  -2 -14    4.40    5.00
   4  -2 -14   -0.50    4.90
   4  -2 -14   -2.00    5.90
  -3   2  14   13.60    4.40
   3  -2 -14   10.10    6.40
   3  -2 -14   -3.10    7.20
   3  -2 -14  -11.80    5.80
  -2   2  14   45.10    5.90
   2  -2 -14   32.30    8.50
   2  -2 -14   52.39   10.40
   1  -2 -14   21.70    7.20
   0  -2 -14   13.10    6.00
   0   2 -14    4.00    4.30
   0   2 -14    7.50    5.30
  -1  -2  14   25.70    4.60
   1   2 -14   17.00    5.90
   1   2 -14   24.60    7.70
  -2  -2  14   63.69    7.30
   2   2 -14   43.60    9.20
   2   2 -14   46.40   10.30
  -3  -2  14    8.00    4.10
   3   2 -14   10.20    6.50
   3   2 -14    8.00    6.30
   3   2 -14   18.90    6.80
  -4  -2  14    2.20    3.50
   4   2 -14    5.10    5.60
   4   2 -14   -0.90    5.10
   4   2 -14    1.00    5.00
   4   2 -14    6.60    6.10
  -5  -2  14    7.40    3.80
   5   2 -14    4.80    5.50
   5   2 -14   -0.30    5.50
   5   2 -14    2.90    5.30
   5   2 -14    3.40    5.30
  -6  -2  14    9.60    3.50
   6   2 -14    5.90    6.00
   6   2 -14    6.10    5.30
   6   2 -14    2.50    5.40
   6   2 -14    2.00    4.90
  -7  -2  14   12.40    3.70
   7   2 -14   10.80    5.10
   7   2 -14   11.10    7.50
   7   2 -14    8.00    9.40
   7   2 -14    9.70    8.20
  -8  -2  14   -0.50    2.60
   8   2 -14    2.90    4.10
   8   2 -14   -0.30    3.20
   8   2 -14    2.60    4.50
  -7   2  15    3.00    2.60
   7  -2 -15    0.10    3.00
   7  -2 -15   -1.80    3.10
   7  -2 -15    3.30    3.70
  -6   2  15    0.00    3.00
   6  -2 -15    8.20    4.50
   6  -2 -15    6.20    4.20
   6  -2 -15    1.40    3.70
  -5   2  15   25.90    4.50
   5  -2 -15   14.70    5.80
   5  -2 -15   11.10    4.90
   5  -2 -15   11.40    4.50
  -4   2  15    7.30    3.40
   4  -2 -15    9.60    4.50
   4  -2 -15    4.30    4.90
  -3   2  15    2.40    2.40
   3  -2 -15    2.10    3.70
   3  -2 -15    0.10    4.50
   2  -2 -15   16.50    6.30
   1  -2 -15    3.20    4.20
   1   2 -15    1.40    3.90
  -2  -2  15    9.20    2.40
   2   2 -15    9.10    5.30
   2   2 -15    4.80    4.80
  -3  -2  15    1.40    2.60
   3   2 -15   -5.90    3.50
   3   2 -15    4.70    4.70
  -4  -2  15    4.30    3.10
   4   2 -15    0.60    4.50
   4   2 -15    1.70    4.90
   4   2 -15    4.70    4.90
  -5  -2  15   13.30    3.70
   5   2 -15   19.20    6.20
   5   2 -15   15.80    5.80
   5   2 -15   19.00    5.60
  -6  -2  15    7.20    3.10
   6   2 -15    0.70    3.30
   6   2 -15   -0.20    3.90
   6   2 -15   -0.40    4.00
  -7  -2  15   -2.00    2.40
   7   2 -15    1.40    3.30
   7   2 -15    2.80    3.90
   7   2 -15   -1.00    3.30
  10  -3   0   35.70   11.30
  10  -3   0   23.50    9.40
  10  -3   0   30.80    7.80
   9  -3   0   67.59   12.20
  -9   3   0   60.39   10.00
   9  -3   0   33.60   12.30
   9  -3   0   46.60    8.40
  -8   3   0   -8.50    5.10
   8  -3   0    1.60    6.10
   8  -3   0   -4.60    2.70
   8  -3   0    3.20    5.90
   7  -3   0   20.80    5.70
   7  -3   0   17.70    8.80
  -7   3   0  -17.20   16.70
   7  -3   0   15.30    6.30
   6  -3   0  269.47   29.30
   6  -3   0  258.47   25.10
   6  -3   0  279.07   26.60
   6  -3   0  285.27   24.60
   5  -3   0  171.88   19.80
   4  -3   0  652.33   59.69
  -4   3   0  831.12   68.79
   3  -3   0  146.99   15.40
  -2   3   0 1630.84  128.59
  -1   3   0  114.99   14.30
   1  -3   0  121.99   12.90
  -1   3   0  109.39   12.90
   0   3   0    1.40    2.80
   0   3   0   -0.40    2.50
   3   3   0  152.18   16.00
   3   3   0  155.48   16.70
   4   3   0  662.13   53.29
   4   3   0  581.44   54.59
  -4  -3   0  645.44   54.49
   5   3   0  229.48   23.20
   5   3   0  179.88   29.30
   6   3   0  273.77   25.30
   6   3   0  263.87   26.10
   6   3   0  340.97   32.20
   7   3   0   21.20    6.80
   7   3   0   14.80    5.20
   7   3   0   22.20    9.90
   8   3   0   -5.30    6.50
   8   3   0    2.10    4.40
   8   3   0   -3.70    5.10
   9   3   0   56.09    9.60
   9   3   0   54.69   10.70
   9   3   0   63.69   16.10
  10   3   0   46.00   11.50
  10   3   0   33.30    6.50
  11  -3  -1   18.10    3.90
 -10   3   1   65.99    9.50
  10  -3  -1   58.29   14.40
  10  -3  -1   48.20    8.20
  10  -3  -1   53.39   10.10
  -9   3   1   45.20    9.00
   9  -3  -1   54.09   11.30
   9  -3  -1   44.90    8.80
   9  -3  -1   59.79   15.50
   8  -3  -1   67.79   12.20
   8  -3  -1   56.09   14.70
   7  -3   1   62.29    9.80
   7  -3   1   64.89   15.50
  -7   3   1   93.29   30.70
   7  -3   1   70.19   12.10
  -7   3  -1   73.49   12.30
   7  -3  -1   49.80   11.40
   7  -3  -1   78.69   16.40
   7  -3  -1   65.39   11.60
   7  -3  -1   53.49    9.10
  -6   3   1  176.28   32.00
   6  -3  -1  207.98   20.00
   6  -3  -1  195.98   21.80
   6  -3  -1  216.98   19.30
   4  -3   1  836.92   73.69
  -4   3   1 1041.30   79.69
  -4   3  -1  932.11   83.79
   4  -3  -1  841.62   72.89
   2  -3   1  313.67   27.60
  -2   3  -1  283.67   29.50
   1  -3   1 1109.09   93.99
  -1   3  -1 1200.38   94.99
  -1   3  -1 1313.67   96.59
   0   3   1   29.70    5.90
   0   3   1   34.00    7.10
   0   3  -1   20.60    5.30
   2   3   1  281.47   28.60
  -2  -3  -1  334.47   29.10
   3   3   1  491.35   43.40
   3   3   1  436.16   39.20
   4   3   1  842.52   68.59
   4   3   1  902.31   76.09
   4   3  -1  789.82   66.39
  -4  -3  -1  788.52   73.19
   4   3  -1  837.62   67.39
  -5  -3   1  321.97   30.60
  -5  -3   1  310.27   30.80
   6   3  -1  233.18   22.30
   6   3  -1  236.58   36.30
   6   3  -1  288.27   28.40
   7   3   1   76.29    9.80
  -7  -3   1  100.59   24.50
   7   3   1   51.69   14.40
   7   3  -1   54.19   13.90
   7   3  -1   61.79   12.20
   7   3  -1   55.89   10.30
   7   3  -1   44.70    8.60
   8   3  -1   72.09   16.00
   9   3  -1   57.89    9.90
   9   3  -1   56.69   15.30
   9   3  -1   42.80    9.80
  10   3  -1   59.39    9.30
  10   3  -1   68.59   15.20
  10   3  -1   76.69    9.90
  11   3  -1   17.10    4.30
  11  -3  -2   16.20    4.10
  11  -3  -2   26.00    5.90
 -10   3   2  109.99   12.90
  10  -3  -2  110.89   14.50
  10  -3  -2  114.79   12.90
  -9   3   2   27.30   25.80
   9  -3   2   21.50   10.10
   9  -3   2   18.70    5.30
  -9   3  -2    8.50    6.00
  -8   3   2  -22.70   17.80
   8  -3   2    4.90    6.00
   8  -3   2   15.00    9.60
   8  -3   2    4.40    4.20
   8  -3  -2   -1.00    3.60
   8  -3  -2    8.30    6.60
   8  -3  -2    8.30    8.30
   8  -3  -2   -2.20    5.80
  -7   3   2  178.18   37.30
   7  -3  -2  171.18   18.50
   7  -3  -2  189.68   20.60
   7  -3  -2  173.18   17.60
   7  -3  -2  197.08   24.30
  -5   3  -2   87.49   26.30
   1  -3   2 1357.06  100.39
  -1   3   2 1203.48   99.39
  -1   3   2 1147.89   97.89
  -1   3  -2 1364.36  101.79
   0   3   2   26.00    6.50
   0  -3   2   24.80    6.60
   0   3   2   14.00    7.30
   0   3  -2   15.20    6.80
   1   3   2 1376.86  102.29
   1   3  -2 1235.98   99.39
   2   3   2   70.99   10.20
   4   3  -2 1769.12  135.59
   4   3  -2 1731.03  131.49
  -6  -3   2  362.76   40.20
   6   3  -2  482.45   41.00
   6   3  -2  387.36   35.80
   6   3  -2  487.55   43.20
   6   3  -2  465.85   37.10
  -7  -3   2  214.28   29.50
   7   3  -2  150.18   16.90
   7   3  -2  163.38   17.90
   7   3  -2  182.38   23.40
   7   3  -2  188.78   20.00
   8   3   2   13.10    5.20
   8   3   2   -6.90   15.80
   8   3   2   -2.40    7.10
  -8  -3   2    3.70   15.20
   8   3  -2    6.80    7.20
   8   3  -2   -0.40    6.20
   8   3  -2    1.90    5.00
   8   3  -2    1.40    3.40
   9   3  -2   73.99   11.70
   9   3  -2   65.49   11.90
   9   3  -2   70.39   17.00
  10   3  -2  107.79   27.70
  10   3  -2   89.19   11.80
  10   3  -2   88.39   11.00
  11   3  -2   12.90    3.50
 -11   3   3   23.80    5.00
  11  -3  -3   42.40    7.50
  11  -3  -3   42.10   11.40
  11  -3  -3   32.00    5.70
 -10   3   3   18.70    6.60
  10  -3  -3   16.00    7.60
  10  -3  -3   25.70   10.00
  10  -3  -3    9.00    4.60
  -9   3   3   78.29   29.20
   9  -3  -3   85.79   16.50
   9  -3  -3   61.79   16.10
   9  -3  -3   88.79   14.80
  -8   3   3   11.00   18.10
   8  -3  -3    1.30    6.70
   8  -3  -3    7.70    4.20
  -8   3  -3   18.70    7.40
  -7   3   3  164.88   35.50
   7  -3  -3  194.08   19.10
   7  -3  -3  204.48   22.10
   7  -3  -3  240.88   26.30
   7  -3  -3  201.48   20.90
   5  -3   3   82.59   10.80
   5  -3   3   89.39   11.70
   5  -3   3  102.09   15.60
  -4   3   3  957.50   75.59
   4  -3  -3  818.82   71.29
   3  -3   3  201.98   20.80
  -3   3   3  214.88   22.60
  -3   3  -3  158.18   36.80
   2  -3   3  115.99   13.20
   2  -3   3  118.69   17.20
  -2   3  -3  135.29   20.20
   0   3   3  394.66   36.90
   0   3   3  382.86   37.10
   0  -3   3  399.06   35.20
   0   3  -3  378.06   36.20
   2   3  -3  366.56   29.70
   2   3  -3  377.46   30.00
   3   3   3  206.28   23.40
   5   3   3   89.59   12.80
   5   3   3   97.49   11.70
   5   3   3   90.49   17.20
   6   3  -3 1391.06  113.99
   6   3  -3 1506.95  113.09
   6   3  -3 1445.86  117.59
   6   3  -3 1525.45  116.59
  -7  -3   3  242.68   28.70
   7   3  -3  251.47   23.20
   7   3  -3  198.38   19.80
   7   3  -3  184.48   20.60
   7   3  -3  266.57   31.50
   7   3  -3  185.28   24.60
  -8  -3   3   -1.30   12.50
   8   3  -3    1.90    4.90
   8   3  -3    6.20    5.50
   8   3  -3    1.70    3.60
   8   3  -3   12.50    7.50
   9   3  -3   83.49   17.40
   9   3  -3   80.49   14.60
   9   3  -3   72.29   18.80
   9   3  -3   60.29   11.30
  10   3  -3   12.80    5.00
  10   3  -3   20.70    6.30
  10   3  -3   -3.90    7.60
  11   3  -3   23.20    5.40
  11   3  -3   21.70    4.50
 -11   3   4   10.80    4.10
  11  -3  -4   17.20   11.50
  11  -3  -4    9.50    3.70
  10  -3  -4   28.20    8.30
  10  -3  -4   13.30    5.30
  10  -3  -4    5.70    9.60
  10  -3  -4   16.90    7.10
  -9   3   4  125.19   35.20
   9  -3  -4  111.49   15.80
   9  -3  -4  104.19   20.60
   9  -3  -4  118.79   13.50
   9  -3  -4   87.49   17.20
  -8   3   4  396.66   52.49
   8  -3  -4  291.97   31.70
   8  -3  -4  370.26   31.10
   8  -3  -4  332.67   37.20
   8  -3  -4  386.66   35.00
  -7   3   4  209.88   33.90
   7  -3  -4  188.68   21.80
   7  -3  -4  187.28   19.00
   7  -3  -4  186.88   20.60
   7  -3  -4  234.88   21.50
   7  -3  -4  243.88   26.30
  -6   3   4  398.86   46.60
   6  -3  -4  484.25   35.70
   6  -3  -4  364.86   36.40
   6  -3  -4  494.25   41.40
   6  -3  -4  432.96   37.00
   6  -3  -4  364.56   39.30
  -5   3   4  319.27   37.30
   5  -3  -4  400.06   34.60
  -4   3   4  698.13   58.79
   4  -3  -4  713.83   59.39
   4  -3  -4  572.84   53.79
   3  -3  -4  400.36   34.70
   2  -3   4  175.28   24.60
   2  -3   4  196.68   19.20
  -2   3  -4  205.58   27.20
  -1   3   4  203.78   22.70
  -1   3   4  263.97   25.90
   1  -3  -4  196.58   25.40
   0   3   4 1023.10   86.29
   0   3   4 1139.69   88.69
   0  -3   4 1174.28   87.69
   0  -3  -4  945.61   89.09
   0   3  -4 1002.30   88.59
   1   3   4  700.53   58.19
   1   3   4  711.03   62.99
   1   3   4  750.82   62.79
  -2  -3   4   57.99    8.40
   2   3  -4   85.59   11.80
   3   3  -4  574.54   42.80
   3   3  -4  479.55   41.60
   4   3  -4  678.53   50.29
   4   3  -4  619.84   52.89
   6   3  -4  381.66   39.50
   6   3  -4  442.36   37.80
   6   3  -4  471.75   39.40
   6   3  -4  458.85   38.00
   6   3  -4  455.25   36.50
  -7  -3   4  232.18   25.10
   7   3  -4  213.98   24.80
   7   3  -4  188.78   19.80
   7   3  -4  188.28   18.60
   7   3  -4  211.78   24.30
   7   3  -4  189.28   21.10
  -8  -3   4  279.37   39.20
   8   3  -4  329.37   34.20
   8   3  -4  335.97   29.70
   8   3  -4  333.47   28.30
   8   3  -4  291.37   30.10
  -9  -3   4  115.79   26.00
   9   3  -4   92.79   16.30
   9   3  -4  126.79   18.40
   9   3  -4   89.39   11.70
  10   3  -4    6.60    5.20
  10   3  -4   11.20    8.70
  10   3  -4   14.40    4.80
  11   3  -4    3.20    3.50
  11   3  -4    4.40   10.60
  11   3  -4    9.50    3.50
 -11   3   5    6.80    4.40
  11  -3  -5    8.50    7.90
  11  -3  -5   22.60    6.30
  11  -3  -5    7.90    3.30
  10  -3  -5  266.37   24.00
  10  -3  -5  201.08   23.30
  10  -3  -5  233.18   27.40
  10  -3  -5  218.98   21.30
  -9   3   5   51.19   26.20
   9  -3  -5   98.39   11.90
   9  -3  -5  108.09   17.40
   9  -3  -5  109.29   15.10
   9  -3  -5  109.69   20.20
   8  -3   5    2.80    2.70
  -8   3   5   -7.60   13.80
   8  -3  -5    5.60    4.10
   8  -3  -5    9.00    7.00
   8  -3  -5   -1.90    4.90
   8  -3  -5    3.00    6.80
   8  -3  -5    0.90    4.90
  -7   3   5  211.78   33.30
   7  -3  -5  152.78   17.90
   7  -3  -5  187.28   18.10
   7  -3  -5  151.98   15.80
   7  -3  -5  159.58   21.60
   7  -3  -5  161.48   19.20
  -6   3   5  198.58   29.60
   6  -3   5  158.08   23.70
   6  -3   5  181.08   18.40
  -6   3  -5  168.78   20.70
   6  -3  -5  230.88   21.30
   6  -3  -5  233.18   20.80
   5  -3  -5  177.48   19.70
  -3   3   5   -2.90    6.80
   3  -3   5   11.90    4.80
  -3   3  -5   11.50    7.60
   3  -3  -5    1.50    3.80
  -2   3   5  134.89   20.00
   2  -3  -5  142.19   14.50
   2  -3  -5  111.59   21.00
  -1   3   5  825.72   66.29
  -1   3   5  664.73   61.99
   1  -3  -5  740.83   59.29
   1  -3  -5  703.63   66.69
   0   3   5 1096.19   95.19
   0  -3   5 1095.29   92.99
   0  -3   5 1256.77   95.59
   0   3   5 1110.49   93.79
   0  -3  -5 1079.79   97.79
   0   3  -5 1153.58   97.89
   1   3   5 2531.25  193.68
   1   3   5 2354.86  186.88
  -2  -3   5  132.89   16.50
   2   3  -5  143.39   29.70
  -3  -3   5    2.50    3.20
   3   3   5   13.30    6.70
   3   3   5   -0.10   10.20
   3   3  -5    1.90    5.80
   3   3  -5   -3.50    4.10
   6   3   5  279.57   42.60
   6   3  -5  282.37   26.70
   6   3  -5  276.77   25.00
   6   3  -5  254.87   24.70
   6   3  -5  214.58   25.40
   6   3  -5  303.27   26.30
  -7  -3   5  196.98   21.60
   7   3  -5  159.58   16.10
   7   3  -5  202.28   19.00
   7   3  -5  162.48   18.60
   7   3  -5  154.88   17.40
   7   3  -5  152.38   20.40
   8   3   5    5.80    3.60
  -8  -3   5   11.00   12.60
   8   3  -5    2.90    5.30
   8   3  -5    2.10    5.80
   8   3  -5    3.30    5.00
   8   3  -5   -5.60    6.40
   8   3  -5   25.50   20.20
   8   3  -5    0.40    2.80
  -9  -3   5  110.39   26.90
   9   3  -5   77.49   16.40
   9   3  -5   92.19   13.30
   9   3  -5  118.09   19.60
   9   3  -5   97.49   12.10
  10   3  -5  209.48   18.60
  10   3  -5  164.48   19.20
  10   3  -5  218.48   28.60
  10   3  -5  205.68   20.20
  11   3  -5   10.40    3.40
  11   3  -5   21.30    5.40
  11  -3  -6   16.80    5.40
  11  -3  -6    7.60    3.00
  10  -3  -6    9.50    6.60
  10  -3  -6   14.50    7.30
  10  -3  -6   17.80   10.70
  10  -3  -6    5.60    4.50
  -9   3   6   55.59   25.70
   9  -3  -6   69.49   14.90
   9  -3  -6   68.39   16.00
   9  -3  -6   83.49   15.80
  -8   3   6   -5.50   14.30
   8  -3  -6    5.60    6.10
   8  -3  -6    6.00    7.30
   8  -3  -6    1.80    4.90
   8  -3  -6    0.70    3.00
   8  -3  -6   -2.70    6.10
  -7   3   6   75.99   23.80
   7  -3  -6   56.69   12.60
   7  -3  -6   41.80    9.20
   7  -3  -6   48.40    9.50
   7  -3  -6   40.60    7.30
   7  -3  -6   58.29   11.20
   6  -3  -6  264.87   26.20
   6  -3  -6  258.17   25.90
   6  -3  -6  282.57   25.50
   6  -3  -6  270.07   27.10
   6  -3  -6  278.57   28.50
   6  -3  -6  323.67   26.70
  -5   3   6    5.70    9.30
   5  -3   6    4.80    8.40
   5  -3   6    8.60    4.80
   5  -3   6  -24.30   23.90
   5  -3  -6   27.60    8.80
   5  -3  -6   22.30    6.70
  -5   3  -6   11.80    7.90
   5  -3  -6   27.80    6.90
   4  -3  -6  265.97   27.10
  -4   3  -6  351.56   30.30
  -3   3   6  254.57   29.50
   3  -3  -6  209.58   21.60
   2  -3   6  256.07   25.10
  -2   3   6  260.17   31.90
   2  -3   6  249.78   41.90
  -2   3  -6  308.87   46.40
  -2   3  -6  332.67   31.00
   0  -3   6  437.46   45.30
   0  -3   6  432.36   45.50
   0   3   6  511.35   46.50
   0   3   6  433.96   46.30
   0   3  -6  479.95   50.99
   0  -3  -6  432.86   49.70
   2   3   6  278.57   25.70
   2   3   6  305.57   35.00
  -2  -3   6  222.38   27.60
   2   3  -6  213.48   29.70
   3   3   6   43.10    7.80
   3   3   6   51.59   11.60
   3   3   6   69.49   18.20
   4   3   6  405.26   38.70
  -4  -3   6  319.47   33.30
   4   3   6  373.36   47.60
   4   3   6  388.16   32.30
   4   3  -6  429.66   35.70
   4   3  -6  360.76   36.50
   5   3   6   12.60    4.60
   5   3   6   -1.80    8.10
  -5  -3   6   17.20    5.90
   5   3  -6   23.30    8.00
   5   3  -6   22.60    7.50
   5   3  -6   29.60    8.30
   5   3  -6   20.90    7.10
   5   3  -6   29.10    8.90
  -6  -3   6  245.98   24.80
   6   3  -6  256.47   25.00
   6   3  -6  264.27   26.30
   6   3  -6  279.67   26.50
   6   3  -6  314.57   25.00
   6   3  -6  263.77   25.00
  -7  -3   6   71.69   13.60
   7   3  -6   47.30   12.50
   7   3  -6   58.59    8.70
   7   3  -6   51.29   16.80
   7   3  -6   55.39    9.60
   7   3  -6   45.30    9.00
   7   3  -6   51.39    9.60
   7   3  -6   47.80   10.10
   8   3   6    6.20    2.50
   8   3  -6    4.70    4.60
   8   3  -6   11.20    6.90
  -8  -3  -6    3.00    4.60
   8   3  -6    5.20    4.90
   8   3  -6   -0.50    4.60
  -9  -3   6   47.30   21.00
   9   3  -6   52.39   12.90
   9   3  -6   48.80   11.90
   9   3  -6   62.29   10.30
  10   3  -6   10.50    5.50
  10   3  -6    6.10    5.40
  10   3  -6   19.70   13.40
  10   3  -6   11.70    4.20
  11   3  -6   26.70    5.90
  11  -3  -7    4.60    4.50
  11  -3  -7    8.70    5.00
  11  -3  -7    6.30    2.40
  10  -3  -7   10.90    9.10
  10  -3  -7    4.40    6.30
  10  -3  -7    4.10    6.40
  10  -3  -7   11.10    4.60
  -9   3   7   47.20   25.10
   9  -3  -7   74.89   12.70
   9  -3  -7   58.89   11.00
   9  -3  -7   54.69   12.60
   9  -3  -7   50.39   13.40
   9  -3  -7   66.39    8.80
   8  -3  -7   72.49   13.00
   8  -3  -7   64.49    9.10
   8  -3  -7   64.49   14.60
   8  -3  -7   75.79   14.30
   8  -3  -7   63.39   11.70
  -7   3   7   -8.40   12.60
   7  -3  -7   14.50    4.40
  -7   3  -7   24.20   12.30
   7  -3  -7   16.80    5.70
   7  -3  -7   21.70    7.30
   7  -3  -7   12.10    7.70
   7  -3  -7   14.40    7.40
   7  -3  -7   15.20    7.20
  -6   3   7   48.50   17.40
   6  -3  -7   47.50    9.40
   6  -3  -7   40.60    9.40
  -6   3  -7   58.79    9.60
   6  -3  -7   53.29    7.80
   6  -3  -7   33.30    8.80
   6  -3  -7   43.40    9.00
   6  -3  -7   51.59   11.70
   5  -3  -7   17.90    7.00
   5  -3  -7   11.00    6.70
   5  -3  -7   34.30    7.10
   5  -3  -7   18.40    7.30
   5  -3  -7   19.10    5.90
  -5   3  -7   14.70    9.80
  -4   3   7  166.88   24.80
   4  -3  -7  117.89   14.50
   4  -3  -7  158.88   15.50
   4  -3  -7  120.79   15.10
   2  -3   7  118.89   11.20
   2  -3   7  122.19   28.50
  -2   3  -7  133.69   15.80
   1  -3   7  202.48   34.30
   1  -3   7  207.08   42.60
   1  -3   7  160.78   17.20
  -1   3   7  237.88   30.70
  -1   3   7  213.58   30.10
  -1   3  -7  172.98   20.30
   1  -3  -7  190.58   31.40
  -1   3  -7  180.08   38.30
   1  -3  -7  228.68   20.70
   0  -3   7  192.08   29.60
   0   3   7  187.78   32.50
   0   3   7  217.58   30.20
   0   3  -7  198.58   33.10
   0  -3  -7  236.28   34.50
   1   3   7  169.18   15.50
   1   3   7  194.28   38.80
  -1  -3   7  216.78   27.40
  -1  -3  -7  165.88   18.70
   1   3  -7  217.28   31.50
   2   3   7  163.38   33.40
  -2  -3   7  263.57   29.70
   2   3  -7  195.38   30.10
   3   3  -7  106.99   21.70
  -4  -3   7  146.49   20.80
   4   3  -7  171.18   16.80
   4   3  -7  175.28   18.00
   4   3  -7  145.89   17.40
   4   3  -7  146.79   22.80
   5   3   7   25.70    9.10
   5   3   7   91.49   32.40
   5   3  -7   33.00   13.60
   5   3  -7   26.50    7.70
   5   3  -7   25.20    7.50
   5   3  -7   21.60    9.50
   5   3  -7   24.40    8.60
   5   3  -7   23.10    7.40
   6   3  -7   35.00    7.90
   6   3  -7   48.80    9.20
   6   3  -7   43.60    8.80
   6   3  -7   33.40    9.40
   6   3  -7   41.90   14.50
   6   3  -7   37.40    9.30
  -6  -3  -7   71.59   13.00
  -7  -3   7   24.90   10.50
   7   3  -7   20.20    7.90
   7   3  -7   25.40    6.90
   7   3  -7   16.50    7.30
   7   3  -7    9.40    6.10
  -7  -3  -7   28.20    8.70
   7   3  -7    0.20   12.90
   8   3  -7   63.39    8.80
   8   3  -7   63.49   12.00
   8   3  -7   68.59   11.80
   8   3  -7   50.89   10.30
   8   3  -7   60.49   13.70
   9   3  -7   70.89    9.10
   9   3  -7   53.89   11.50
   9   3  -7   63.59   10.80
   9   3  -7   86.79   16.40
   9   3  -7   67.69   11.70
  10   3  -7   10.40    5.80
  10   3  -7    6.10    5.60
  10   3  -7  -12.40   14.10
  11   3  -7   14.70    4.60
  11   3  -7    1.30    4.50
  11  -3  -8   19.80    3.70
  11  -3  -8   18.50    5.60
  11  -3  -8   28.00    6.00
  10  -3  -8   74.29    9.10
  10  -3  -8   79.89   13.20
  10  -3  -8   85.99   11.90
  10  -3  -8   84.39   16.00
   9  -3  -8   42.90    9.20
   9  -3  -8   35.20    6.60
   9  -3  -8   33.50   11.20
   9  -3  -8   52.89   11.70
   9  -3  -8   55.39   10.80
  -8   3   8  -22.60   17.70
   8  -3  -8   -3.30    2.90
   8  -3  -8   -1.90    4.40
   8  -3  -8   -2.80    6.10
   8  -3  -8    5.20    6.60
   8  -3  -8    7.00    7.40
  -7   3   8   65.39   22.90
   7  -3  -8   74.59   12.80
   7  -3  -8   68.49   13.10
   7  -3  -8   68.39   12.10
   7  -3  -8   47.50    9.30
   7  -3  -8   59.69   11.40
  -6   3   8   14.70   14.90
   6  -3  -8   -1.40    4.10
   6  -3  -8   14.00    6.90
   6  -3  -8    3.80    4.30
   6  -3  -8    7.40    5.60
   6  -3  -8    5.60    5.00
   6  -3  -8    9.70    5.80
   5  -3  -8   84.59   12.40
   5  -3  -8   83.29   12.80
   5  -3  -8   95.59   12.40
   5  -3  -8   77.89   13.40
  -5   3  -8   60.29   14.00
   5  -3  -8   80.59   12.70
  -4   3   8  156.18   26.30
   4  -3  -8  146.69   17.00
   4  -3  -8  159.58   18.70
   4  -3  -8  150.18   16.70
   4  -3  -8  166.58   17.20
   4  -3  -8  150.08   17.30
  -3   3   8    2.20   12.60
   3  -3  -8   15.00    5.90
  -3   3  -8   10.70    7.00
   3  -3  -8   10.60    5.30
   3  -3  -8    8.70    6.10
   3  -3  -8   11.30    5.60
   3  -3  -8    7.00    7.90
  -2   3   8  257.77   39.10
   2  -3  -8  328.67   29.70
   2  -3  -8  377.76   30.50
  -1   3   8  163.18   33.90
  -1   3  -8  281.27   25.10
   1  -3  -8  199.98   22.20
  -1   3  -8  271.67   24.90
  -1   3  -8  346.97   50.89
   0  -3   8   81.39    9.10
   0   3   8  149.49   33.40
   0  -3   8  134.99   28.50
   0   3   8   74.19    8.80
   0   3  -8   84.79   13.30
   0   3  -8  135.89   29.00
   0  -3  -8   89.69   12.20
   0  -3  -8   94.29   14.20
   0   3  -8   83.59   12.00
  -1  -3   8  182.38   29.80
   1   3   8  268.77   41.60
   1   3  -8  204.78   20.50
   1   3  -8  169.48   19.80
   1   3  -8  200.98   19.80
   1   3  -8  199.88   38.60
  -2  -3   8  267.77   38.80
   2   3  -8  359.76   30.60
   2   3  -8  335.07   30.80
   2   3  -8  391.46   30.80
   2   3  -8  327.27   30.30
   2   3  -8  279.87   40.50
  -3  -3   8    7.10   10.10
   3   3   8    0.00    4.10
   3   3  -8    2.00    5.60
   3   3  -8   14.70    6.60
   3   3  -8   14.60   12.20
   3   3  -8    7.40    5.50
   3   3  -8   11.20    5.10
  -3  -3  -8    4.20    6.70
  -4  -3   8  193.98   25.70
   4   3  -8  144.29   26.90
   4   3  -8  138.19   17.30
   4   3  -8  154.28   17.10
   4   3  -8  165.78   17.40
   5   3  -8   88.29   19.50
   5   3  -8   72.89   11.90
   5   3  -8   95.79   12.50
   5   3  -8   97.39   12.70
   5   3  -8   77.79   11.30
  -6  -3   8   31.20   11.90
   6   3  -8   14.80    6.30
   6   3  -8   11.60    6.20
  -7  -3   8   74.29   17.80
   7   3  -8   74.19   12.80
   7   3  -8   93.79   14.60
   7   3  -8   70.39   12.60
   7   3  -8   64.99   10.80
  -8  -3   8   15.20   13.10
   8   3  -8    2.60    7.00
   8   3  -8   -8.50    3.70
   8   3  -8   -0.60    5.00
   8   3  -8   -0.90    5.10
  -9  -3   8   40.30   25.40
   9   3  -8   36.20    9.70
   9   3  -8   42.00    9.20
   9   3  -8   40.70    9.10
  10   3  -8   76.49   12.20
  10   3  -8   98.19   12.00
  11   3  -8    2.70    3.40
  11   3  -8   22.30    4.70
  11  -3  -9   21.80    5.50
  10  -3  -9   41.00    9.40
  10  -3  -9   66.69   10.40
   9  -3  -9   50.89   10.30
   9  -3  -9   59.59   11.90
   9  -3  -9   52.59   10.80
  -8   3   9    4.30   19.40
   8  -3  -9    3.20    6.60
   8  -3  -9   -6.60    4.90
   8  -3  -9   -0.10    5.90
   8  -3  -9   -2.80   10.30
   8  -3  -9   -1.30    4.40
   7  -3  -9   27.30    9.00
   7  -3  -9   20.10    6.80
   7  -3  -9   25.90    8.40
   7  -3  -9   26.30    8.50
   7  -3  -9   16.10   11.00
  -6   3   9   18.30   16.90
   6  -3  -9   30.80    8.30
   6  -3  -9   29.30    8.60
   6  -3  -9   27.40    7.70
   6  -3  -9   34.10    8.60
  -6   3  -9   50.39    9.60
  -5   3   9   61.19   22.70
   5  -3  -9   36.00    9.30
   5  -3  -9   56.99   10.40
   5  -3  -9   65.49   11.80
   5  -3  -9   51.69   10.50
  -4   3   9  117.29   12.40
  -4   3   9   98.29   25.50
   4  -3  -9  104.39   14.80
  -4   3  -9  154.68   16.40
   4  -3  -9  105.79   13.50
   4  -3  -9  114.59   14.10
   4  -3  -9  115.59   14.60
   3  -3  -9   49.00   10.40
   3  -3  -9   55.29   10.60
   3  -3  -9   56.89   10.10
   3  -3  -9   58.69   10.40
  -3   3  -9   45.10   12.20
  -2   3   9  104.29   28.20
  -2   3   9  130.49   12.20
   2  -3  -9  139.59   15.80
   2  -3  -9  124.89   15.20
  -2   3  -9  107.99   17.80
   2  -3  -9  124.39   15.10
  -2   3  -9   84.19   15.70
  -1   3   9  336.27   49.30
  -1   3   9  294.17   25.50
   1  -3  -9  306.37   29.10
   1  -3  -9  314.27   28.70
   1  -3  -9  317.47   29.50
   0   3   9    1.70    2.80
   0  -3   9    0.70    2.60
   0  -3   9   -6.60   21.20
   0   3   9   12.80   42.20
   0  -3  -9    5.40    5.60
   0  -3  -9    9.70    6.70
   0   3  -9   17.60   22.00
   0   3  -9   -3.10    4.20
   0   3  -9   -5.70    5.70
   0   3  -9    3.00    5.70
   0   3  -9   -0.10    4.50
  -1  -3   9  302.37   26.70
  -1  -3   9  328.07   47.30
   1   3  -9  321.57   30.50
   1   3  -9  358.26   30.10
   1   3  -9  332.47   29.90
   1   3  -9  335.47   49.60
   1   3  -9  299.27   29.60
  -2  -3   9  130.29   13.10
   2   3  -9  124.79   35.70
   2   3  -9  121.89   15.30
   2   3  -9  137.99   15.50
   2   3  -9  137.79   15.80
   2   3  -9  126.49   16.50
  -3  -3   9   94.59   23.70
   3   3  -9   55.89   10.70
   3   3  -9   62.09   11.80
   3   3  -9   54.29   10.40
   3   3  -9   66.59   11.80
   3   3  -9   53.29   20.30
  -4  -3   9  114.29   27.00
  -4  -3  -9  165.48   18.60
   4   3  -9  132.39   15.80
   4   3  -9  126.49   15.90
   4   3  -9  105.19   26.20
   4   3  -9  102.69   14.00
   4   3  -9  114.39   14.90
  -5  -3   9   66.49   19.60
   5   3  -9   42.40   10.80
   5   3  -9   47.00   10.40
   5   3  -9   48.20   10.20
   5   3  -9   44.80    9.50
   5   3  -9   55.19   19.60
  -6  -3   9   18.20   14.10
   6   3  -9   29.20    8.50
   6   3  -9   27.40    9.40
   6   3  -9   31.60    9.00
   6   3  -9   26.80    7.80
  -6  -3  -9   42.50    8.20
  -7  -3   9   31.20   18.20
   7   3  -9   18.70    7.90
   7   3  -9   43.60   10.60
   7   3  -9   20.00    7.80
   7   3  -9   30.30    7.80
  -8  -3   9   12.20   16.90
   8   3  -9   -4.10    4.30
   8   3  -9    3.50    4.20
   8   3  -9    0.40    6.20
   8   3  -9   -1.60    4.90
   9   3  -9   33.50    9.50
   9   3  -9   48.30    9.80
   9   3  -9   53.29    9.90
  10   3  -9   27.10    8.50
  10   3  -9   38.30    7.20
  10   3  -9   53.39    8.60
  11   3  -9   23.70    6.50
  11  -3 -10   10.80    4.80
  10  -3 -10   25.10    8.30
  10  -3 -10   32.20    8.00
   9  -3 -10   11.90    6.60
   9  -3 -10   11.20    7.40
   9  -3 -10    6.50    6.00
  -8   3  10    9.20   27.50
   8  -3 -10    4.20    6.70
   8  -3 -10    8.00    6.10
   8  -3 -10   10.60    7.20
  -7   3  10   -5.50   18.80
   7  -3 -10    0.80    5.70
   7  -3 -10    3.70    4.50
   7  -3 -10   -1.40    4.80
   7  -3 -10   -4.10    5.40
  -6   3  10  108.39   29.60
   6  -3 -10   84.39   14.30
   6  -3 -10  119.19   14.70
   6  -3 -10   70.09   13.40
   6  -3 -10   80.09   14.20
  -5   3  10   38.00   21.80
  -5   3  10   17.10    4.90
   5  -3 -10   18.80    7.60
   5  -3 -10   24.60    8.20
   5  -3 -10   27.70    8.70
   5  -3 -10   14.00    7.60
  -5   3 -10   23.10    7.40
  -4   3  10  327.27   26.50
  -4   3  10  229.38   47.20
   4  -3 -10  329.87   30.10
   4  -3 -10  296.77   34.60
   4  -3 -10  303.97   29.20
  -3   3  10   31.10   20.10
  -3   3  10    5.40    3.70
   3  -3 -10    6.40    6.20
  -3   3 -10    2.00    5.00
   3  -3 -10   17.00    6.60
  -3   3 -10    3.60    7.10
   3  -3 -10    3.60    4.90
   3  -3 -10    5.60    5.80
  -2   3  10   24.10    4.80
   2  -3 -10   16.70    6.50
   2  -3 -10   20.00    6.80
   2  -3 -10   21.90    7.80
  -1   3  10   20.60   38.40
   1  -3  10   25.50    5.30
  -1   3 -10   32.50   10.70
   1  -3 -10   31.50   10.80
  -1   3 -10   31.60    9.50
   1  -3 -10   60.69   11.40
   0  -3  10   16.40   45.00
   0  -3  10   -2.60    2.60
   0   3  10   -1.40    2.80
   0   3 -10   -0.40    6.10
   0   3 -10   -7.50    5.40
   0   3 -10   12.20    6.90
   0  -3 -10   -7.60    5.90
   0   3 -10   -3.70    4.80
   0   3 -10   10.40   37.90
  -1  -3  10   58.39    7.50
   1   3 -10   72.49   12.50
  -1  -3 -10   30.80   10.30
   1   3 -10   19.30   28.20
   1   3 -10   53.99   10.50
   1   3 -10   46.90   11.00
   1   3 -10   77.29   11.40
  -2  -3  10   52.59   24.50
  -2  -3  10   20.20    5.00
   2   3 -10   30.60   11.50
   2   3 -10   17.80    7.20
   2   3 -10   27.00   19.00
   2   3 -10   21.10    7.70
   2   3 -10   29.00    8.10
  -3  -3  10   16.40    4.10
  -3  -3  10   -4.90   16.70
   3   3 -10    0.40    6.20
   3   3 -10    5.30    5.40
   3   3 -10    6.70   15.30
   3   3 -10    8.90    6.80
  -3  -3 -10    5.90    7.40
   3   3 -10    4.00    5.20
  -4  -3  10  280.57   45.20
   4   3 -10  336.77   33.10
   4   3 -10  423.26   51.49
   4   3 -10  359.06   32.80
   4   3 -10  342.57   32.70
  -5  -3  10   27.90   18.50
   5   3 -10   39.00   18.70
   5   3 -10   22.00    8.70
   5   3 -10   29.30    8.80
   5   3 -10   32.60    9.10
  -5  -3 -10   21.40    7.30
   5   3 -10   27.80    8.90
  -6  -3  10   87.49   24.70
   6   3 -10   97.79   15.20
   6   3 -10   88.19   14.50
   6   3 -10   99.49   13.90
   6   3 -10  103.19   16.30
  -7  -3  10   23.30   16.90
   7   3 -10    0.00    6.10
   7   3 -10    0.50    6.80
   7   3 -10    7.40    6.30
   7   3 -10   -7.40    4.40
  -8  -3  10    4.80   36.20
   8   3 -10    7.70    7.30
   8   3 -10    8.50    5.50
   8   3 -10    4.30    5.40
   8   3 -10    6.50    6.70
   9   3 -10    7.60    6.20
   9   3 -10   11.20    6.00
   9   3 -10   -1.40    4.00
   9   3 -10    6.70    5.50
  10   3 -10   22.90    6.10
  10   3 -10   19.70    6.10
  10   3 -10   31.20    6.70
  11   3 -10    8.20    3.30
 -10   3  11   16.10    4.80
  10  -3 -11   22.70    5.70
  10  -3 -11   11.60    5.70
  -9   3  11   22.50    5.70
   9  -3 -11   24.20    7.60
   9  -3 -11   22.20    7.00
   9  -3 -11   19.90    7.10
  -8   3  11   46.40    7.40
   8  -3 -11   39.40   10.20
   8  -3 -11   45.40   10.00
   8  -3 -11   37.60    9.90
  -7   3  11   20.20    4.90
  -7   3  11   -3.10   26.00
   7  -3 -11    8.50    8.30
   7  -3 -11   10.30   11.90
  -6   3  11  167.78   16.10
  -6   3  11  119.09   34.10
   6  -3 -11  168.38   19.80
   6  -3 -11  152.68   19.50
   6  -3 -11  192.68   20.50
   6  -3 -11  171.28   19.50
  -5   3  11    8.90    3.80
   5  -3 -11    5.70    6.80
   5  -3 -11   11.80    7.10
   5  -3 -11   12.50    6.60
   5  -3 -11   10.80    7.20
  -4   3  11   18.00   22.80
  -4   3  11   11.00    4.30
   4  -3 -11   25.40    8.10
   4  -3 -11   19.30    7.80
   4  -3 -11   15.90    7.30
   4  -3 -11   15.10    7.40
  -4   3 -11   28.20    7.60
  -3   3  11   14.60   26.30
  -3   3  11    5.80    3.60
  -3   3 -11   16.10    6.40
   3  -3 -11    4.00    5.90
   3  -3 -11    8.00    6.00
   3  -3 -11    9.90    5.80
   3  -3 -11    5.40    6.50
  -2   3  11   29.60   39.80
  -2   3  11   75.49    9.00
   2  -3 -11   72.59   13.70
  -2   3 -11   47.10   11.00
   2  -3 -11  103.29   12.20
   2  -3 -11   83.99   14.00
  -2   3 -11   63.39   13.20
   2  -3 -11   67.79   12.30
   1  -3  11   38.20    6.30
  -1   3  11   28.40    5.90
   1  -3 -11   22.90    7.20
  -1   3 -11   53.69   12.40
  -1   3 -11   38.80   12.10
   1  -3 -11   28.30    8.80
   0   3  11    6.90    3.70
   0  -3  11    7.10    4.00
   0  -3 -11    4.60    6.80
   0   3 -11    9.60    5.40
   0   3 -11   14.30    7.10
   0  -3 -11   11.00    6.60
   0   3 -11    6.90    7.70
  -1  -3  11   38.80   42.70
  -1  -3  11   28.10    5.70
   1   3 -11   37.00   10.20
  -1  -3 -11   47.80   16.00
   1   3 -11   64.19   37.10
   1   3 -11   20.40    7.00
   1   3 -11   36.10    8.00
   1   3 -11   26.30    8.30
  -2  -3  11   85.79    9.70
  -2  -3  11   23.70   29.20
  -2  -3 -11   86.39   14.70
   2   3 -11   79.09   14.30
   2   3 -11   90.29   13.80
   2   3 -11   66.69   12.40
   2   3 -11   77.59   13.70
   2   3 -11   43.40   28.10
  -3  -3  11    9.70    3.90
  -3  -3  11  -11.10   20.20
   3   3 -11    8.40    6.40
   3   3 -11   -2.30    4.80
  -3  -3 -11   33.70    9.40
   3   3 -11    2.60   19.20
   3   3 -11   -1.70    6.10
   3   3 -11   12.90    6.50
  -4  -3  11   18.10   19.70
  -4  -3  11   21.20    4.80
   4   3 -11   11.50    7.00
   4   3 -11    6.40    7.40
   4   3 -11   39.90    9.00
  -4  -3 -11   38.50    8.20
   4   3 -11    4.20   18.10
   4   3 -11   13.70    7.60
  -5  -3  11   -0.30   20.00
   5   3 -11   12.60    7.80
   5   3 -11    3.60   17.40
   5   3 -11    8.00    7.80
   5   3 -11    7.60    6.70
   5   3 -11    3.40    5.40
  -6  -3  11  129.99   33.20
   6   3 -11  213.98   21.30
   6   3 -11  178.48   21.80
   6   3 -11  208.98   23.10
   6   3 -11  211.38   22.20
  -7  -3  11   20.40   19.20
   7   3 -11    9.60    9.90
   7   3 -11    1.40    5.70
   7   3 -11   13.90    7.40
   7   3 -11    1.60    6.60
   8   3 -11   33.90    8.60
   8   3 -11   52.79   10.80
   8   3 -11   32.60    7.90
   8   3 -11   49.60   10.70
   9   3 -11   23.60    6.70
   9   3 -11    6.30    6.10
   9   3 -11   10.20    4.60
   9   3 -11   21.20    6.30
  10   3 -11   20.40    5.20
  10   3 -11   18.00    4.80
  10   3 -11   14.40    5.80
 -10   3  12   15.00    4.60
  10  -3 -12   24.30    5.40
  10  -3 -12   19.70    5.80
  -9   3  12   13.20    4.30
   9  -3 -12    9.60    6.50
   9  -3 -12    8.50    6.70
  -8   3  12   36.80    6.40
   8  -3 -12   27.20    8.40
   8  -3 -12   28.80    8.30
   8  -3 -12   40.10    9.60
  -7   3  12    1.50    3.50
   7  -3 -12    0.70    4.90
   7  -3 -12    0.50    5.80
   7  -3 -12   -3.00    5.90
  -6   3  12    9.00    4.50
  -6   3  12    7.60   33.70
   6  -3 -12    4.10    6.40
   6  -3 -12    9.20    7.20
   6  -3 -12    4.20    5.70
   6  -3 -12   17.40    7.50
  -5   3  12   19.60    5.10
  -5   3  12  -24.60   31.80
   5  -3 -12   23.10    8.20
   5  -3 -12   22.20    8.50
   5  -3 -12   52.39   10.80
   5  -3 -12   24.70    8.90
  -4   3  12   12.50   37.70
  -4   3  12   56.89    8.30
   4  -3 -12   49.30   10.30
   4  -3 -12   65.59   12.10
   4  -3 -12   47.40   10.80
   4  -3 -12   39.30   10.80
  -3   3  12   22.20   50.49
  -3   3  12   28.60    6.10
   3  -3 -12   32.90    9.40
   3  -3 -12   16.10    7.60
   3  -3 -12   23.40    8.60
  -2   3  12  155.48   14.40
   2  -3 -12  143.19   18.30
   2  -3 -12  123.99   15.70
   2  -3 -12  128.59   17.20
  -1   3  12   50.29    7.80
   1  -3 -12   39.90   10.00
   0  -3  12    9.20    4.00
   0   3  12    9.30    2.40
   0   3 -12   15.50    7.80
   0   3 -12    8.70    6.30
   0  -3 -12   14.00    7.70
  -1  -3  12   32.00    8.10
   1   3 -12   16.80   10.30
   1   3 -12   34.20    8.10
   1   3 -12   54.49   13.70
   1   3 -12   26.70    6.60
  -2  -3  12  138.29   14.60
   2   3 -12  172.18   19.20
   2   3 -12  144.99   48.60
   2   3 -12  140.29   17.80
   2   3 -12  132.99   18.40
   2   3 -12  160.58   17.70
  -3  -3  12   26.20    5.90
  -3  -3  12   24.00   31.70
   3   3 -12   29.30    9.80
   3   3 -12   27.10    8.60
   3   3 -12   28.50   30.30
   3   3 -12   36.60    9.60
   3   3 -12   24.40    8.00
  -3  -3 -12   16.70    6.90
  -4  -3  12   40.30    7.10
  -4  -3  12   -2.30   24.30
   4   3 -12   51.79   11.10
   4   3 -12   59.19   11.70
   4   3 -12   57.19   12.00
   4   3 -12   46.40   10.80
   4   3 -12   22.70   26.00
  -5  -3  12   21.50   26.70
  -5  -3  12   33.30    8.70
   5   3 -12   14.10    7.30
   5   3 -12   22.40    8.70
   5   3 -12   35.10    8.80
   5   3 -12   40.90   10.90
  -6  -3  12   39.00   26.00
   6   3 -12   15.80    8.00
   6   3 -12    3.70    7.30
   6   3 -12   24.70    8.40
   6   3 -12   20.90    7.00
   7   3 -12   -0.70    4.50
   7   3 -12    4.20    5.40
   7   3 -12   -7.20    4.90
   7   3 -12    3.60    7.10
   8   3 -12   31.00    8.90
   8   3 -12   36.80    8.10
   8   3 -12   33.10    7.60
   8   3 -12   38.20    8.70
   9   3 -12   13.80    7.00
   9   3 -12    8.90    4.70
   9   3 -12   10.10    7.70
  10   3 -12   11.80    4.40
  10   3 -12   12.20    4.00
  10   3 -12   12.00    4.60
  -9   3  13   25.00    4.40
   9  -3 -13   26.70    6.10
   9  -3 -13   24.90    6.50
   9  -3 -13   20.30    6.50
  -8   3  13    7.60    3.70
   8  -3 -13    3.70    4.80
   8  -3 -13    6.10    5.30
   8  -3 -13   -0.70    4.60
  -7   3  13    1.20    3.20
   7  -3 -13    3.00    5.00
   7  -3 -13    3.00    5.80
   7  -3 -13   -0.90    4.70
  -6   3  13   98.09   10.20
   6  -3 -13   53.99   11.50
   6  -3 -13   89.79   13.70
   6  -3 -13   70.59   12.70
  -5   3  13   47.50    7.80
   5  -3 -13   34.80    9.40
   5  -3 -13   53.99   11.20
   5  -3 -13   52.19   11.00
  -4   3  13  177.78   17.20
   4  -3 -13  187.18   20.50
   4  -3 -13  166.38   20.10
   4  -3 -13  196.68   21.10
  -3   3  13    2.50    3.80
   3  -3 -13   -0.40    5.10
   3  -3 -13   12.50    7.50
   3  -3 -13   -0.20    5.60
   2  -3 -13   49.30   11.30
   2  -3 -13   55.39   11.20
  -1   3  13    9.50    3.10
  -1   3 -13   20.00    7.30
   1  -3 -13    5.20    6.50
   1  -3 -13   17.70   11.10
  -1   3 -13    5.50    4.30
   0  -3  13   -1.20    1.90
   0   3 -13   -3.10    4.70
   0   3 -13   -2.60    4.80
   0  -3 -13    2.80    5.50
  -1  -3  13    7.60    3.70
   1   3 -13    5.70    6.50
  -1  -3 -13    7.50    6.40
   1   3 -13    3.90    6.00
  -2  -3  13   44.60    7.40
   2   3 -13   46.10    9.30
   2   3 -13   51.19   10.20
   2   3 -13   67.29   12.70
   2   3 -13   80.19   13.10
  -3  -3  13    1.70    3.50
   3   3 -13   -0.60    4.90
   3   3 -13    1.30    5.20
   3   3 -13    3.60    5.90
   3   3 -13    0.80    5.00
  -4  -3  13  163.38   16.10
   4   3 -13  170.08   19.50
   4   3 -13  171.18   20.20
   4   3 -13  152.98   19.20
   4   3 -13  175.38   19.20
  -5  -3  13   52.49    7.90
   5   3 -13   47.80   10.00
   5   3 -13   53.39   11.70
   5   3 -13   50.59   10.90
  -6  -3  13   81.19    9.70
   6   3 -13   90.09   12.20
   6   3 -13   77.19   13.90
   6   3 -13   92.89   13.90
   6   3 -13   77.89   12.70
  -7  -3  13   -3.90    3.80
   7   3 -13    1.50    4.90
   7   3 -13    6.20    5.90
   7   3 -13    3.30    5.50
   7   3 -13    4.70    4.70
   8   3 -13    2.10    4.10
   8   3 -13    2.90    4.20
   8   3 -13    5.10    5.10
   8   3 -13   -0.30    4.70
   9   3 -13   20.20    5.80
   9   3 -13   18.30    4.50
   9   3 -13   20.50    6.10
   8  -3 -14    9.40    4.60
   8  -3 -14    8.00    4.70
   8  -3 -14   12.70    5.10
  -7   3  14   18.80    4.60
   7  -3 -14   16.30    6.10
   7  -3 -14   25.30    7.80
   7  -3 -14   16.40    6.30
  -6   3  14  144.09   14.10
   6  -3 -14  148.39   16.80
   6  -3 -14  138.79   16.00
   6  -3 -14  100.49   17.90
  -5   3  14    7.80    4.10
   5  -3 -14    9.70    6.00
   5  -3 -14    8.10    5.40
   5  -3 -14    9.10    6.70
   4  -3 -14   53.99   10.90
   4  -3 -14   54.79   10.20
   4  -3 -14   47.60   11.50
  -3   3  14   24.10    4.90
   3  -3 -14   14.60    7.00
   3  -3 -14   14.80    6.30
  -2   3  14   28.80    4.40
   2  -3 -14   23.50    9.30
   2  -3 -14   29.50    8.40
  -1   3  14    5.30    3.10
   1  -3 -14   10.70    5.70
  -1   3 -14   -0.70    3.70
   0   3 -14   -1.50    4.20
   0   3 -14    3.20    4.00
   0  -3 -14    0.00    4.40
  -1  -3  14   11.80    3.50
   1   3 -14   12.80    6.00
   1   3 -14    5.20    5.00
  -1  -3 -14    0.10    3.90
  -2  -3  14   38.30    5.50
   2   3 -14   21.70    7.10
   2   3 -14   26.30    7.90
  -3  -3  14   21.20    4.80
   3   3 -14   19.80    7.50
   3   3 -14   25.30    7.50
   3   3 -14   11.50    6.10
   3   3 -14   21.00    7.20
  -4  -3  14   60.99    7.60
   4   3 -14   37.60    8.60
   4   3 -14   38.60    8.60
   4   3 -14   52.69   10.20
   4   3 -14   50.59   10.00
  -5  -3  14    2.40    3.50
   5   3 -14    3.30    5.10
   5   3 -14    9.20    6.30
   5   3 -14    7.70    5.70
   5   3 -14    8.30    6.40
  -6  -3  14  129.69   13.20
   6   3 -14  144.79   16.00
   6   3 -14  142.69   16.20
   6   3 -14  131.49   16.40
   6   3 -14  155.58   15.80
  -7  -3  14   27.50    4.80
   7   3 -14   13.80    6.50
   7   3 -14   11.50    5.50
   7   3 -14   17.50    5.50
   7   3 -14   20.20    8.50
  -8  -3  14   22.70    3.90
   8   3 -14   17.90    5.50
   8   3 -14    7.80    5.00
   8   3 -14   12.30    4.20
  -7   3  15   19.10    3.70
   7  -3 -15    6.10    4.20
   7  -3 -15   15.50    4.80
   7  -3 -15   15.80    4.70
  -6   3  15   53.99    6.70
   6  -3 -15   40.70    7.50
   6  -3 -15   43.40    7.50
   6  -3 -15   46.50    8.40
  -5   3  15   13.70    3.80
   5  -3 -15    4.50    4.20
   5  -3 -15   15.80    5.60
   5  -3 -15    6.20    6.00
  -4   3  15   35.90    5.50
   4  -3 -15   40.20    8.30
  -3   3  15    9.70    2.60
   3  -3 -15    9.20    5.10
  -2   3  15   -0.20    2.40
   2  -3 -15    1.80    4.10
   1  -3 -15    4.30    4.20
   1   3 -15    2.60    4.00
   1   3 -15    5.10    4.80
  -2  -3  15    0.20    1.70
   2   3 -15   -0.80    3.30
   2   3 -15    0.40    4.10
  -3  -3  15    8.20    3.10
   3   3 -15   13.40    5.50
   3   3 -15   14.40    5.10
  -4  -3  15   37.40    5.20
   4   3 -15   26.40    6.80
   4   3 -15   31.50    7.00
   4   3 -15   30.80    7.90
  -5  -3  15   18.70    3.90
   5   3 -15   20.40    5.40
   5   3 -15   11.80    5.60
   5   3 -15   22.10    5.80
  -6  -3  15   52.59    6.00
   6   3 -15   41.20    7.10
   6   3 -15   54.09    8.30
   6   3 -15   29.40    7.00
  -7  -3  15   13.90    3.00
   7   3 -15   13.00    4.80
   7   3 -15   18.20    5.00
   7   3 -15   12.60    4.10
  10  -4   0   41.60   12.10
  10  -4   0   65.99    8.40
  10  -4   0   66.19   13.50
   9  -4   0   18.50    5.50
   9  -4   0   -1.50    8.40
  -9   4   0   15.40    6.30
   9  -4   0   14.50    7.10
   8  -4   0   26.90    6.70
   8  -4   0   40.30   12.70
   8  -4   0   32.70    9.30
  -8   4   0   39.50    8.20
   7  -4   0   10.20    5.90
  -7   4   0   22.60   20.80
   7  -4   0   10.00    4.40
   7  -4   0    3.00    5.90
   7  -4   0   16.70    8.40
  -7   4   0   12.90    7.20
   6  -4   0  212.58   21.70
   6  -4   0  200.98   24.50
   6  -4   0  193.98   20.30
   6  -4   0  198.88   19.40
  -6   4   0  287.57   40.50
   5  -4   0  381.46   33.60
  -5   4   0  278.17   39.80
  -4   4   0   61.79   17.20
  -3   4   0  920.21   78.29
   3  -4   0  883.21   71.99
  -2   4   0  806.32   68.69
  -2   4   0  824.62   66.89
   2  -4   0  802.62   65.29
  -1   4   0  309.77   30.30
  -1   4   0  394.86   33.40
   0   4   0 2179.88  163.98
   0   4   0 2113.99  163.58
  -1  -4   0  366.46   28.70
   1   4   0  322.37   28.10
   2   4   0 1108.49   86.29
   3   4   0  796.72   68.19
   3   4   0  878.91   67.79
  -3  -4   0  850.61   65.69
  -4  -4   0   53.59   11.60
  -4  -4   0   39.70    9.70
   5   4   0  420.76   38.90
   5   4   0  403.06   49.40
   6   4   0  252.97   26.60
   6   4   0  192.08   20.20
   6   4   0  202.58   19.70
   7   4   0    9.20    6.20
   7   4   0    7.70    8.20
   7   4   0   11.40    5.10
   8   4   0   43.70   13.30
   8   4   0   32.80    8.50
   8   4   0   38.70    8.10
   9   4   0   17.50    5.80
   9   4   0    9.60    5.50
   9   4   0    9.80    8.90
  10   4   0   60.09   13.40
  10   4   0   45.40    8.00
 -10   4   1   71.19   10.10
  10  -4  -1   61.19    9.40
  10  -4  -1   64.39   11.00
  10  -4  -1   90.49   16.70
   8  -4   1   40.10    7.80
   8  -4   1   47.70   13.90
  -8   4   1   64.19   29.10
   8  -4   1   41.00   10.10
  -8   4  -1   31.50    8.80
  -7   4   1   78.69   28.60
   7  -4   1   69.79   15.90
   7  -4   1   65.39   10.30
   7  -4   1   74.89   12.60
   7  -4  -1   83.39   16.60
   7  -4  -1   74.69   13.40
   7  -4  -1   66.59   14.20
  -7   4  -1   54.19    9.80
  -6   4   1  293.57   41.40
   6  -4   1  247.38   23.40
   6  -4   1  256.87   28.00
   6  -4   1  244.08   22.30
   6  -4  -1  220.48   23.00
  -6   4  -1  230.78   23.70
  -6   4  -1  306.17   45.20
   6  -4  -1  245.98   22.10
   6  -4  -1  253.57   24.50
   4  -4   1   90.49   13.10
  -4   4  -1  148.09   28.00
   3  -4   1  241.78   24.50
  -3   4  -1  269.67   32.70
  -3   4  -1  306.57   32.10
   2  -4   1 1332.17   99.19
  -2   4   1 1198.88  100.09
  -2   4  -1 1220.58  104.59
   2  -4  -1 1341.37  100.69
  -1   4  -1  149.29   20.30
  -1   4  -1  153.08   17.50
   0   4   1   24.90    6.40
   0   4  -1   21.40    6.30
   1   4   1  152.28   15.30
   2   4   1 1106.79   88.09
   2   4   1 1218.08   89.89
  -2  -4  -1 1009.80   88.39
   3   4   1  260.27   23.50
  -3  -4  -1  213.28   28.30
  -5  -4   1  226.58   22.30
   5   4  -1  171.78   22.40
   5   4  -1  196.08   21.70
  -6  -4   1  333.87   36.20
   6   4   1  288.07   27.70
   6   4   1  304.67   27.00
   6   4   1  371.56   34.80
   6   4  -1  327.47   38.50
   6   4  -1  256.87   26.00
   6   4  -1  295.27   31.30
   7   4   1   87.59   18.30
  -7  -4   1   40.50   18.60
   7   4   1   76.39   12.50
   7   4   1   69.99   11.10
   7   4  -1   78.89   12.10
   7   4  -1  102.79   15.50
   7   4  -1   88.59   17.30
   8   4   1   37.70    9.40
   8   4   1   51.89    9.10
   8   4   1   42.40   16.30
   8   4   1   60.49   16.00
   9   4  -1   20.90   12.50
  10   4   1   18.60    8.70
  10   4   1   28.40    5.50
  10   4  -1   41.00   11.40
 -11   4   2   -4.70    2.70
  11  -4  -2    3.70    3.50
  11  -4  -2    3.60    2.60
  10  -4   2   21.10    4.10
 -10   4   2   37.00    6.60
  10  -4  -2   35.60   11.30
  10  -4  -2   26.70    6.30
  10  -4  -2   31.30    8.30
  -9   4   2   91.09   32.00
   9  -4   2   24.60    9.70
  -9   4   2   21.50    6.80
   9  -4  -2   28.40    7.30
   9  -4  -2   32.30   11.00
   9  -4  -2   40.60   10.10
   8  -4   2   30.60   11.10
   8  -4   2   21.30    6.20
   8  -4   2   33.10    8.90
  -8   4   2   17.20   29.40
   8  -4  -2   19.80    7.70
   8  -4  -2   28.00    6.90
   8  -4  -2   25.20    8.80
   8  -4  -2    9.90   10.30
  -7   4   2   18.50   19.00
   7  -4  -2   71.79   12.90
   7  -4  -2   55.19   10.30
   7  -4  -2   66.89   15.10
   7  -4  -2   59.59    9.20
   6  -4   2  176.88   16.10
   6  -4   2  187.88   22.40
   6  -4   2  176.18   17.40
  -6   4   2  212.28   31.20
   6  -4  -2  126.59   16.50
   6  -4  -2  127.39   15.50
   6  -4  -2  118.39   14.00
   6  -4  -2  143.39   18.80
   5  -4   2  203.58   20.80
   5  -4   2  204.18   24.40
  -5   4  -2  224.28   42.70
   5  -4  -2  266.77   24.80
   4  -4   2   36.70    9.00
   4  -4  -2   26.90    7.50
  -4   4  -2   10.50   13.30
  -1   4   2  188.28   19.80
  -1   4   2  213.08   22.20
   0   4   2   36.30    7.80
   0  -4   2   21.90    6.90
   0   4   2   23.20    8.10
   0   4  -2   34.00    8.60
   1   4   2  531.65   39.00
   1   4   2  441.36   43.60
   1   4   2  416.76   39.60
   2   4   2  132.69   15.10
   4   4   2   28.20    8.60
   4   4  -2   33.40    7.60
   5   4   2  271.97   25.40
   5   4   2  234.38   27.00
   5   4   2  233.38   22.30
   5   4  -2  220.58   22.90
   5   4  -2  264.17   25.00
   6   4   2  201.78   18.40
   6   4   2  206.58   25.00
  -6  -4   2  184.78   21.80
  -6  -4   2  171.58   22.40
   6   4   2  184.18   19.10
   6   4  -2  155.88   16.80
   6   4  -2  164.48   23.40
   6   4  -2  167.98   21.30
   6   4  -2  179.08   18.00
   7   4  -2   76.39    9.70
   7   4  -2   75.89   13.10
   7   4  -2   69.09   15.10
   7   4  -2   57.99   10.40
   8   4   2   38.10   12.60
   8   4   2   27.60    6.40
   8   4   2   27.20   23.30
   8   4  -2   16.90    6.70
   8   4  -2   12.60    8.30
   8   4  -2   23.10    6.50
   8   4  -2    6.30    8.50
   9   4   2   10.30    7.90
   9   4  -2   26.90    7.50
   9   4  -2   29.70   12.10
   9   4  -2   22.50    6.90
  10   4  -2   43.00    7.60
  10   4  -2   43.50    8.30
  10   4  -2   50.69   15.40
  11   4  -2    4.90    2.80
 -11   4   3   14.10    4.50
  11  -4  -3   15.20    4.10
  11  -4  -3   17.40    5.40
 -10   4   3    3.60    5.70
  10  -4  -3   11.10    5.10
  10  -4  -3   21.00    7.70
  10  -4  -3   10.80    9.00
   9  -4   3   10.00   17.10
  -9   4   3   17.20   24.30
   9  -4  -3    0.90    7.20
   9  -4  -3    6.30    5.10
  -9   4  -3   10.10    4.80
   9  -4  -3    2.10    6.20
   9  -4  -3    7.10    8.10
   8  -4   3   48.80   13.00
   8  -4   3   48.70    8.50
  -8   4   3   51.19   22.70
  -8   4  -3   33.20    9.80
   8  -4  -3   80.89   17.20
   8  -4  -3   81.39   12.40
   7  -4   3    3.30    3.80
   7  -4   3    0.60    7.60
   7  -4   3    2.40    5.50
  -7   4   3   27.20   17.40
   7  -4  -3    2.90    3.30
   7  -4  -3    8.50    7.70
   7  -4  -3    2.70    4.30
   7  -4  -3    3.60    5.30
   6  -4   3  115.69   13.90
   6  -4   3  139.19   20.40
   6  -4   3  103.89   15.50
   6  -4  -3  136.49   13.90
   6  -4  -3  131.29   15.40
   6  -4  -3  160.18   16.90
   6  -4  -3  160.38   15.70
   6  -4  -3  160.18   19.60
   5  -4   3  440.36   40.40
   5  -4   3  405.36   35.50
   5  -4   3  424.36   34.50
  -5   4   3  421.56   44.30
  -5   4  -3  357.96   34.20
   4  -4   3   42.50   10.40
  -4   4   3   35.70   12.40
   4  -4  -3   21.00   15.00
   3  -4   3  591.64   49.90
  -3   4  -3  582.54   60.59
  -2   4   3 1282.27  105.59
   2  -4  -3 1333.87  102.29
   0   4   3  902.21   73.99
   0   4  -3  917.51   75.49
   3   4  -3 1089.89   84.89
   4   4   3   66.99    9.30
   4   4   3   46.40   11.20
   5   4  -3  236.88   20.80
   5   4  -3  287.97   25.60
   6   4   3  112.19   27.00
   6   4   3  145.39   17.70
   6   4  -3  159.78   17.00
   6   4  -3  170.98   15.80
   6   4  -3  171.98   18.20
   6   4  -3  183.58   20.60
   7   4   3   -4.80   13.60
   7   4   3    0.50    7.20
  -7  -4   3   14.10   10.70
   7   4   3    1.60    3.90
   7   4  -3   10.40   12.00
   7   4  -3    8.70    3.80
   7   4  -3    5.00    6.60
   7   4  -3   -1.80    3.20
   7   4  -3    4.60    6.50
  -8  -4   3   53.89   18.90
   8   4  -3   70.09   11.70
   8   4  -3   93.29   18.40
   9   4   3   -0.30    6.70
   9   4   3   -0.80    2.80
   9   4  -3   11.10    6.90
   9   4  -3    4.40    6.10
   9   4  -3   -0.30    7.60
   9   4  -3    8.50    5.70
  10   4  -3   16.90    5.30
  10   4  -3   10.80    5.70
  10   4  -3   30.50   15.10
  11   4  -3   19.00    4.40
 -11   4   4   13.60    4.90
  11  -4  -4   16.30    4.30
  11  -4  -4   16.70    9.20
  11  -4  -4   15.30    5.20
 -10   4   4   49.50    8.90
  10  -4  -4   43.40   12.00
  10  -4  -4   30.50    7.00
  10  -4  -4   42.50    9.40
  10  -4  -4   26.20    8.70
  -9   4   4   -0.40   24.50
   9  -4  -4   23.50   18.10
   9  -4  -4   36.30   11.60
   9  -4  -4   44.90   14.20
   9  -4  -4   31.60   11.40
   8  -4   4    6.20    4.20
   8  -4   4   -2.40    8.30
  -8   4   4   13.70   20.80
   8  -4  -4   12.80    6.60
   8  -4  -4   15.10    5.20
   8  -4  -4   15.50    7.90
   8  -4  -4   17.90    9.00
  -8   4  -4    0.20    5.00
   7  -4   4   12.00    4.80
  -7   4   4   24.20   17.00
   7  -4   4   -7.40    7.80
   7  -4  -4    1.90    3.40
   7  -4  -4   -1.30    4.20
   7  -4  -4   -1.40    6.40
  -7   4  -4    6.50    6.10
   7  -4  -4    1.20    4.80
   7  -4  -4    1.70    4.30
  -6   4   4  160.38   30.60
   6  -4   4  132.29   15.60
   6  -4   4  146.89   21.30
   6  -4  -4  188.68   21.40
  -6   4  -4  163.98   19.80
   6  -4  -4  158.78   17.50
   6  -4  -4  195.08   17.40
   6  -4  -4  138.29   16.40
   6  -4  -4  142.59   15.50
   5  -4   4  134.39   20.20
   5  -4   4  139.29   14.90
   5  -4   4  152.48   17.00
   5  -4  -4  190.28   19.30
   4  -4   4   78.79   10.80
   4  -4   4   62.69   10.90
   4  -4   4   73.89   13.70
   3  -4   4  521.85   45.40
  -3   4  -4  536.55   67.59
   2  -4   4   86.59   11.20
  -2   4   4   99.99   16.40
  -2   4   4   97.89   14.00
  -2   4  -4   84.29   19.70
   0  -4   4  202.38   23.30
   0   4   4  191.68   21.70
   0   4   4  187.78   23.80
   0   4  -4  186.18   24.20
   1   4   4  103.09   12.70
   1   4   4  105.99   19.00
   1   4   4   97.49   15.90
   2   4   4   73.59   16.20
   2   4   4   73.39   11.50
   3   4  -4  315.37   24.90
   3   4  -4  261.77   23.80
   4   4   4   59.39   12.90
   4   4   4   52.19    8.80
   4   4   4   48.30   15.20
   5   4   4  142.29   15.60
   5   4   4  144.99   21.40
   5   4   4  153.48   29.60
   5   4  -4  150.08   12.00
   5   4  -4  144.79   12.10
   5   4  -4  143.89   17.50
   6   4   4  143.49   29.40
   6   4   4  136.99   15.80
   6   4   4  153.58   22.70
   6   4  -4  160.58   17.10
   6   4  -4  146.49   14.80
   6   4  -4  130.89   17.50
   6   4  -4  164.58   14.70
   6   4  -4  145.09   15.80
   7   4   4    2.80    4.40
  -7  -4   4   17.00    8.90
   7   4   4   18.60   10.00
   7   4   4   44.30   21.70
   7   4  -4   -0.90    7.20
   7   4  -4  -11.30    4.80
   7   4  -4   16.10    7.20
   7   4  -4   -1.70    2.80
   7   4  -4    1.70    3.70
   8   4   4    2.40    3.70
   8   4   4   12.20    9.60
  -8  -4   4   29.80   14.20
   8   4  -4   10.90    4.50
   8   4  -4   13.10    5.40
   8   4  -4   13.90    6.20
   8   4  -4   -3.70    6.70
  -9  -4   4  -31.00   17.20
   9   4   4   17.50    3.90
   9   4  -4   18.30    9.60
   9   4  -4   25.50    8.90
  10   4  -4   35.80    6.80
  10   4  -4   39.50   12.10
  10   4  -4   33.40    8.00
  11   4  -4   13.00    4.10
  11   4  -4   14.10    3.40
 -11   4   5   31.00    5.60
  11  -4  -5   29.80    5.50
  11  -4  -5   54.09    8.80
  11  -4  -5   51.29   10.70
  10  -4  -5   21.30    7.60
  10  -4  -5   10.50    6.80
  10  -4  -5   20.20   10.50
  10  -4  -5   16.30    5.20
  -9   4   5   23.40   23.70
   9  -4  -5   26.70    9.20
   9  -4  -5   21.20    9.50
   9  -4  -5   34.70   11.00
   9  -4  -5   35.00   12.20
  -8   4   5   39.70   23.60
   8  -4  -5   85.79   14.30
   8  -4  -5   97.49   16.10
   8  -4  -5   87.69   18.00
   8  -4  -5  106.89   11.80
   8  -4  -5   76.69   12.50
   7  -4  -5   70.19   11.50
   7  -4  -5   60.29   11.90
   7  -4  -5   53.09    9.90
   7  -4  -5   58.89   13.90
   7  -4  -5   58.79    8.10
  -6   4   5  307.87   37.90
   6  -4  -5  266.47   25.30
   6  -4  -5  234.58   22.40
   6  -4  -5  227.48   23.90
   6  -4  -5  244.88   23.60
   5  -4   5  127.59   19.20
   5  -4   5  151.88   16.80
  -5   4  -5  108.89   18.00
  -4   4   5   91.79   19.70
   4  -4   5   87.29   11.40
   4  -4   5  102.59   14.90
   4  -4  -5   89.69   12.40
  -4   4  -5   91.29   14.80
  -3   4   5  110.89   20.60
   3  -4   5  158.88   12.50
   3  -4   5  159.58   16.90
  -3   4  -5  138.49   17.40
  -2   4   5    9.20    8.80
  -2   4   5   14.20   10.30
   2  -4   5   14.20   13.30
   2  -4   5    2.40    4.50
   2  -4  -5   12.50    5.40
  -2   4  -5   -0.90   13.70
   1  -4   5   91.89   19.40
  -1   4   5  132.49   16.80
  -1   4   5  105.39   20.60
  -1   4  -5  101.99   23.10
   0  -4   5  482.15   44.00
   0   4   5  427.56   41.90
   0  -4   5  407.36   41.10
   0   4   5  411.56   43.80
   0   4  -5  451.35   46.20
  -1  -4   5  105.59   17.80
   1   4   5  102.49   19.60
   1   4   5  110.59   21.60
   1   4  -5  132.89   19.50
   2   4   5   36.40   12.40
   2   4   5   29.70    8.30
   2   4  -5   17.50    9.10
   3   4   5  165.68   20.90
   3   4   5  178.38   27.70
   3   4   5  196.08   18.00
   4   4   5   84.49   23.20
   4   4   5   69.49   10.30
   4   4  -5   94.29   10.70
   4   4  -5   92.89   12.10
   5   4  -5  333.17   31.30
   5   4  -5  340.47   30.20
   5   4  -5  375.76   29.70
   6   4  -5  289.37   25.60
   6   4  -5  263.17   27.10
   6   4  -5  260.27   23.90
   7   4  -5   58.59   10.50
   7   4  -5   60.19   12.80
   7   4  -5   64.09    8.10
   7   4  -5   53.79    9.70
   7   4  -5   75.29   11.40
   7   4  -5   53.49   10.60
  -8  -4   5   72.49   16.40
   8   4  -5   60.09   13.50
   8   4  -5   80.09   16.10
   8   4  -5   77.39    9.50
   8   4  -5   79.09   12.90
   8   4  -5   47.30   10.80
   8   4  -5   80.79   12.30
  -9  -4   5   13.60   17.20
   9   4  -5   26.20    7.80
   9   4  -5   46.20   13.80
   9   4  -5   20.10    7.80
   9   4  -5   40.80   11.40
  10   4  -5   31.70   10.10
  10   4  -5   14.00    5.20
  10   4  -5    7.10    4.10
  10   4  -5    5.70    6.60
  11   4  -5   35.50    5.40
 -11   4   6   43.10    6.60
  11  -4  -6   41.20    7.60
  10  -4  -6   30.40   15.20
  10  -4  -6   44.00    7.40
  10  -4  -6   26.90    8.70
  10  -4  -6   33.00    8.80
  -9   4   6   21.70   24.70
   9  -4  -6    9.80   12.00
   9  -4  -6    9.00    8.90
   9  -4  -6    3.40    3.70
   8  -4  -6   23.00    7.20
   8  -4  -6   26.70    9.70
   8  -4  -6   23.00    5.80
   8  -4  -6   27.80    7.90
   8  -4  -6   15.00    8.90
  -7   4   6   58.99   21.50
   7  -4  -6   65.89   19.00
   7  -4  -6   68.99   14.60
   7  -4  -6   75.99    9.40
   7  -4  -6   80.89   12.90
  -6   4   6  250.47   35.30
   6  -4  -6  195.58   20.90
   6  -4  -6  194.28   23.20
   6  -4  -6  207.18   22.20
   6  -4  -6  206.98   20.60
   6  -4  -6  234.78   19.80
   6  -4  -6  216.38   21.60
   5  -4   6   32.80   11.20
  -5   4   6   31.20   14.00
   5  -4   6   25.70    5.60
   5  -4  -6   50.19    8.60
   5  -4  -6   32.40    7.70
  -5   4  -6   46.40   11.70
   5  -4  -6   24.00    7.70
  -4   4   6   11.80   11.60
  -4   4  -6   77.39   17.40
   2  -4   6  139.99   31.00
   2  -4   6   89.39   10.20
  -2   4   6   90.49   19.50
  -2   4  -6   53.39   26.70
   2  -4  -6   88.19   12.10
  -2   4  -6   90.89   12.90
   1  -4   6  273.47   34.60
   1  -4   6  259.27   33.90
  -1   4  -6  295.57   42.20
   0   4   6    9.70   12.20
   0  -4   6   -2.10   16.20
   0   4   6    8.20    8.70
   0  -4   6   22.10   10.80
   0   4  -6   -8.50   11.60
  -1  -4   6  124.89   20.50
   1   4  -6   93.19   21.50
   2   4   6   84.29   20.50
  -2  -4   6   90.89   15.80
   2   4  -6   86.69   18.90
   3   4   6  198.48   32.00
   3   4   6  150.18   15.90
   3   4   6  169.68   20.70
   4   4   6   90.79   25.60
   4   4   6  101.59   17.40
   4   4   6   73.19    9.60
   5   4   6   57.59    9.00
   5   4   6   84.89   27.50
  -5  -4   6   28.10    6.20
   5   4   6   38.90   12.60
   5   4  -6   57.99   10.80
   5   4  -6   41.50    8.00
   5   4  -6   31.40    8.70
   5   4  -6   34.40    7.20
   5   4  -6   27.80    8.70
  -6  -4   6  261.27   20.60
   6   4  -6  196.68   21.40
   6   4  -6  189.58   22.50
   6   4  -6  271.37   23.30
   6   4  -6  202.78   22.70
   6   4  -6  200.48   21.30
   6   4  -6  237.28   22.20
  -7  -4   6   73.69   12.80
   7   4  -6   82.59    9.80
   7   4  -6   73.89   10.80
   7   4  -6   86.79   11.80
   7   4  -6   83.99   11.50
   7   4  -6   88.69   15.50
   7   4  -6   93.19   12.10
  -8  -4   6   11.20   12.00
   8   4  -6   13.70    4.50
  -8  -4  -6    2.70    4.70
   8   4  -6   35.50   10.00
   8   4  -6   26.40    7.10
   8   4  -6   17.70    6.20
   8   4  -6   16.50    7.90
   8   4  -6   18.80    7.60
   9   4  -6    3.20    8.00
   9   4  -6   -6.30    5.60
   9   4  -6    8.90    6.10
   9   4  -6    6.90    3.50
   9   4  -6    8.20    6.90
  10   4  -6   36.30   12.00
  10   4  -6   35.80    7.60
  10   4  -6   20.50    6.70
  10   4  -6   27.90    5.50
  11   4  -6   28.70    5.30
  11   4  -6   13.10    3.10
 -11   4   7    5.70    4.40
  11  -4  -7   10.40    5.20
  11  -4  -7    5.30    2.70
  11  -4  -7   19.10    5.50
  10  -4  -7   15.70    7.50
  10  -4  -7   13.70    6.50
  10  -4  -7    6.10    3.90
  10  -4  -7    9.00    8.30
  -9   4   7   37.90   27.80
   9  -4  -7   14.00   10.40
   9  -4  -7   22.20    6.00
   9  -4  -7   22.60    9.30
   9  -4  -7   19.90    7.00
   9  -4  -7   31.10    8.90
  -8   4   7   15.10   20.10
   8  -4  -7   13.70    8.10
   8  -4  -7   13.20    8.80
   8  -4  -7   13.10    6.60
   8  -4  -7   18.50    4.90
   8  -4  -7    4.90    5.60
  -7   4   7   24.60   17.60
   7  -4  -7    8.80    4.00
   7  -4  -7    7.90    6.60
  -7   4  -7   17.00    7.50
   7  -4  -7    2.90    6.70
   7  -4  -7    7.00    6.60
   7  -4  -7    7.10    5.40
  -6   4   7  253.87   38.70
   6  -4  -7  339.07   27.20
   6  -4  -7  258.37   26.90
   6  -4  -7  288.97   28.20
   6  -4  -7  282.77   29.60
   6  -4  -7  263.07   26.70
   6  -4  -7  312.17   25.40
  -5   4   7  206.48   31.90
   5  -4  -7  216.98   21.50
   5  -4  -7  204.38   20.50
   5  -4  -7  198.88   21.80
   5  -4  -7  213.78   21.70
  -4   4   7   23.50   13.50
   4  -4  -7   53.99   10.40
   4  -4  -7   60.29   11.00
  -4   4  -7   69.19   13.20
   4  -4  -7   47.90    9.10
   4  -4  -7   46.00   10.20
   4  -4  -7   49.50   10.10
   0  -4   7  124.19   25.90
   0   4   7  166.58   25.70
   0   4   7  138.89   29.40
   0   4   7  130.99   12.20
   0   4  -7  122.29   28.60
   2   4   7  147.79   14.90
   2   4   7  159.68   31.50
  -2  -4  -7  161.58   18.20
  -4  -4   7   44.50   12.30
   4   4   7   55.69    7.40
   4   4   7   74.89   31.50
   4   4  -7   52.69   13.90
   4   4  -7   60.89   10.50
   4   4  -7   70.09   12.10
   4   4  -7   63.59   10.50
  -5  -4   7  230.08   24.90
   5   4  -7  191.08   21.00
   5   4  -7  237.08   26.90
   5   4  -7  206.38   21.20
   5   4  -7  212.48   22.60
   5   4  -7  244.78   21.80
  -6  -4   7  303.67   31.10
   6   4  -7  231.68   24.20
   6   4  -7  252.07   25.40
   6   4  -7  260.17   24.00
   6   4  -7  221.38   23.20
   7   4   7    4.80    3.80
  -7  -4   7    9.60    9.30
   7   4  -7    5.30    5.10
   7   4  -7   10.00    5.40
   7   4  -7    7.20    4.80
   7   4  -7    6.50    6.10
  -7  -4  -7   15.20    7.10
   8   4  -7    0.60    4.10
   8   4  -7    9.50    6.50
   8   4  -7   18.80    8.60
   8   4  -7   11.70    5.70
   8   4  -7    2.50    5.60
   8   4  -7    1.70    5.40
   9   4  -7    0.30   10.30
   9   4  -7   31.50    7.80
   9   4  -7   23.00    7.50
  10   4  -7   -1.10    2.70
  10   4  -7    2.10    5.40
  10   4  -7   12.40    5.40
  11   4  -7    5.30    3.80
 -11   4   8    6.20    4.50
  11  -4  -8   18.20    5.40
  11  -4  -8   13.10    2.90
  11  -4  -8   28.70    6.00
  10  -4  -8   36.30    7.50
  10  -4  -8   31.10    8.20
  10  -4  -8   40.40   12.30
  10  -4  -8   28.50    8.90
  -9   4   8   75.89   26.80
   9  -4  -8   14.30    4.70
   9  -4  -8   20.10    7.50
   9  -4  -8   14.40    8.60
   9  -4  -8   13.70    6.80
   9  -4  -8   14.80    8.80
  -8   4   8   37.10   24.00
   8  -4  -8   28.30    6.30
   8  -4  -8   36.80    9.10
   8  -4  -8   35.40   10.40
   8  -4  -8   16.90    9.00
   8  -4  -8   33.30    9.20
  -7   4   8   64.69   24.40
   7  -4  -8   70.69   12.90
   7  -4  -8   70.19    8.40
   7  -4  -8   68.49   13.80
   7  -4  -8   60.29   11.90
   7  -4  -8   77.59   13.00
  -6   4   8  159.38   34.70
   6  -4  -8  177.28   16.30
   6  -4  -8  173.08   18.80
   6  -4  -8  179.08   19.70
   6  -4  -8  175.08   19.10
   6  -4  -8  163.28   20.30
   6  -4  -8  149.09   17.40
  -5   4   8  366.96   47.50
   5  -4  -8  381.66   34.70
   5  -4  -8  425.06   36.30
   5  -4  -8  409.76   35.30
   5  -4  -8  378.86   35.20
  -4   4   8   31.90   15.40
   4  -4  -8   54.19    9.90
   4  -4  -8   58.79   10.20
  -4   4  -8   33.80    9.80
   4  -4  -8   54.39   10.00
   4  -4  -8   54.39   10.10
   4  -4  -8   35.70    8.90
  -3   4   8  180.98   29.90
   3  -4  -8  133.99   18.70
   3  -4  -8  139.79   17.00
   3  -4  -8  149.79   17.10
   3  -4  -8  183.58   17.70
  -2   4   8   94.59   24.60
   2  -4  -8   84.69   12.80
   2  -4  -8   76.29   11.80
  -2   4  -8   58.79   13.80
   2  -4  -8   77.29   12.60
  -2   4  -8   59.09   14.40
  -1   4   8   39.20    8.40
   1  -4   8   56.59   29.00
  -1   4   8   60.59   21.60
   1  -4   8   47.70    6.20
  -1   4  -8   49.99   10.90
  -1   4  -8   82.29   31.30
  -1   4  -8   59.99   11.40
   1  -4  -8   51.59   10.80
   1  -4  -8   49.30    9.10
   0  -4   8   40.80    6.00
   0   4   8   42.30   30.90
   0  -4   8   57.39   19.90
   0   4   8   33.50    5.40
   0   4  -8   32.50    8.90
   0   4  -8   52.59    8.70
   0   4  -8   38.30    8.80
   0  -4  -8   27.60    8.40
   0   4  -8   52.29   20.90
   0   4  -8   38.60    8.70
   1   4   8   52.99   23.80
   1   4   8   47.80    6.00
  -1  -4   8   39.50   16.90
   1   4  -8   60.79   10.10
   1   4  -8   63.69   11.10
   1   4  -8   67.99   10.40
   1   4  -8   45.20   10.10
  -1  -4  -8   59.19   10.70
   1   4  -8   49.90   20.70
   2   4   8   54.49   27.70
  -2  -4   8   98.39   22.20
   2   4  -8   99.19   24.30
   2   4  -8   99.29   12.90
   2   4  -8  114.29   13.20
   2   4  -8   91.49   16.80
   2   4  -8  100.89   13.20
  -3  -4   8  154.68   24.70
   3   4  -8  152.48   29.80
   3   4  -8  159.28   18.80
   3   4  -8  165.28   19.40
   3   4  -8  146.29   18.70
   3   4  -8  157.58   16.80
   4   4   8   39.10    7.00
  -4  -4   8   49.10   14.60
  -4  -4  -8   72.19   14.40
   4   4  -8   65.89   11.80
   4   4  -8   56.49   10.40
   4   4  -8   64.59   11.70
   4   4  -8   47.70   15.70
   4   4  -8   55.19   10.00
  -5  -4   8  420.76   42.60
   5   4  -8  419.76   44.20
   5   4  -8  393.56   35.60
   5   4  -8  385.86   35.80
   5   4  -8  398.76   35.50
   5   4  -8  417.86   37.20
  -6  -4   8  230.08   27.70
   6   4  -8  173.08   25.80
   6   4  -8  216.88   21.80
   6   4  -8  156.48   18.90
   6   4  -8  212.18   21.00
   6   4  -8  159.98   18.80
  -7  -4   8   70.79   17.10
   7   4  -8   71.09   11.30
   7   4  -8   73.29   13.50
   7   4  -8   69.19   12.60
   7   4  -8   67.99   11.90
   8   4  -8   26.60    6.70
   8   4  -8   25.80    7.30
   8   4  -8   19.30    8.40
   8   4  -8   24.30    7.70
  -9  -4   8   56.19   35.10
   9   4  -8    4.00    5.50
   9   4  -8    9.70    6.60
   9   4  -8   16.10    6.30
  10   4  -8   31.30    7.30
  10   4  -8   22.40    8.70
  11   4  -8    6.40    4.20
  11  -4  -9    4.00    3.90
  11  -4  -9    4.40    3.80
  10  -4  -9   73.39   11.20
  10  -4  -9   57.69   11.10
   9  -4  -9   -7.00   13.90
   9  -4  -9   17.60    7.20
   9  -4  -9   14.80    6.80
   9  -4  -9    8.70    7.30
  -8   4   9   39.90   25.10
   8  -4  -9   36.80   11.10
   8  -4  -9   42.10   10.80
   8  -4  -9   44.70   10.20
  -6   4   9   83.69   27.60
   6  -4  -9   92.69   14.80
   6  -4  -9   92.89   15.10
   6  -4  -9   96.39   16.00
   6  -4  -9  115.19   13.80
   6  -4  -9   95.69   14.90
  -5   4   9  126.39   30.70
   5  -4  -9  141.79   17.10
   5  -4  -9  161.88   17.20
   5  -4  -9  142.39   17.30
   5  -4  -9  148.09   19.30
   5  -4  -9  132.09   16.60
  -4   4   9   81.99   10.60
  -4   4   9   78.29   24.90
   4  -4  -9   72.09   12.30
  -4   4  -9   69.59   14.10
  -4   4  -9   46.40   11.20
   4  -4  -9   71.59   11.80
   4  -4  -9   76.79   12.20
   4  -4  -9   76.69   12.40
  -3   4   9  131.29   13.50
   3  -4  -9  159.88   16.90
   3  -4  -9  158.08   16.70
  -3   4  -9  106.69   18.70
   3  -4  -9  137.69   16.00
   3  -4  -9  138.59   16.40
  -2   4   9  122.89   12.70
  -2   4   9  159.28   34.10
   2  -4  -9  136.69   15.80
   2  -4  -9  133.59   15.90
   2  -4  -9  127.79   17.20
   2  -4  -9  127.09   15.70
  -1   4   9   52.99   26.50
  -1   4   9   54.19    7.30
   1  -4  -9   70.29   11.50
   1  -4  -9   55.29   10.70
  -1   4  -9   96.99   14.40
   1  -4  -9   56.59   10.50
   0  -4   9    2.20    2.50
   0   4   9    1.70    2.70
   0  -4   9  -15.60   23.20
   0  -4  -9   -2.90    6.80
   0  -4  -9   -1.70    4.80
   0   4  -9   12.70    5.80
   0   4  -9   10.20    6.00
   0   4  -9   -0.90    4.40
   0   4  -9  -52.79   24.40
   0   4  -9    0.70    5.30
  -1  -4   9   54.19    7.10
   1   4  -9   59.59   10.30
   1   4  -9   43.90    9.90
   1   4  -9   31.90    9.30
  -1  -4  -9  100.39   14.60
   1   4  -9   57.49   10.30
  -2  -4   9  153.78   32.70
  -2  -4   9  123.89   13.40
   2   4  -9  139.59   16.90
   2   4  -9  136.69   16.20
   2   4  -9  154.48   33.70
   2   4  -9  148.09   16.60
   2   4  -9  158.98   16.70
  -3  -4   9  146.29   30.00
   3   4  -9  155.58   17.20
   3   4  -9  156.28   18.80
   3   4  -9  149.59   17.40
   3   4  -9  165.98   34.00
   3   4  -9  173.88   18.30
  -4  -4   9   85.39   22.10
   4   4  -9   87.29   13.20
   4   4  -9   98.79   12.90
   4   4  -9   99.29   24.80
  -4  -4  -9   55.89   13.00
   4   4  -9   67.29   11.80
   4   4  -9   93.79   13.50
  -5  -4   9  134.99   27.80
   5   4  -9  132.69   16.50
   5   4  -9  130.99   27.70
   5   4  -9  127.39   15.80
   5   4  -9  148.29   17.10
   5   4  -9  157.98   17.90
  -6  -4   9   88.39   22.40
   6   4  -9  129.89   16.20
   6   4  -9  136.09   15.70
   6   4  -9  108.19   15.10
   6   4  -9   98.69   13.90
   7   4  -9  179.18   20.70
   7   4  -9  178.38   18.90
   7   4  -9  159.48   18.50
   7   4  -9  158.88   19.70
  -8  -4   9   47.60   19.50
   8   4  -9   53.99   10.90
   8   4  -9   49.10   11.00
   8   4  -9   30.50    8.90
   8   4  -9   34.90    8.90
   9   4  -9    9.70    6.30
   9   4  -9    5.80    4.70
   9   4  -9    7.70    5.80
   9   4  -9   19.00    6.30
  10   4  -9   66.29    9.90
  10   4  -9   53.79    9.50
  10   4  -9   52.29    8.60
  11   4  -9    6.60    3.70
  11   4  -9   -3.00    2.60
 -10   4  10   60.79    7.80
  10  -4 -10   54.19   10.60
  10  -4 -10   40.20   10.80
   9  -4 -10  100.89   14.70
   9  -4 -10  122.69   16.40
   9  -4 -10  141.69   15.60
   8  -4 -10   24.60    8.90
   8  -4 -10   32.30    9.60
   8  -4 -10   27.50    8.30
  -7   4  10  -18.90   21.30
   7  -4 -10    2.50    5.50
   7  -4 -10    9.60    7.40
   7  -4 -10    7.10    6.40
  -6   4  10  118.99   12.80
  -6   4  10   66.69   34.20
   6  -4 -10  141.89   17.30
   6  -4 -10  126.19   16.40
   6  -4 -10  135.19   16.30
  -5   4  10   78.79   28.50
  -5   4  10   94.69   12.30
   5  -4 -10  129.39   15.80
   5  -4 -10  135.99   16.60
   5  -4 -10  113.89   15.20
   5  -4 -10  121.89   15.80
  -4   4  10  100.39   30.70
  -4   4  10   89.29    9.90
   4  -4 -10   84.49   13.80
   4  -4 -10   84.99   14.00
   4  -4 -10   84.79   13.80
  -3   4  10   29.60   21.60
  -3   4  10   15.70    4.10
   3  -4 -10    3.10    5.10
   3  -4 -10   10.30    6.00
   3  -4 -10    8.50    8.10
   3  -4 -10    1.80    4.20
  -2   4  10   21.30   26.50
  -2   4 -10   32.90   10.80
   2  -4 -10   36.40    9.20
   2  -4 -10   48.10    9.40
  -2   4 -10   20.20    8.40
   2  -4 -10   52.39   10.70
  -1   4  10   84.99    8.60
   1  -4  10   57.59    8.10
  -1   4 -10   43.70   11.40
   1  -4 -10   81.69   13.40
  -1   4 -10   60.89   13.10
   0  -4  10   31.10    5.70
   0   4  10   36.80    5.60
   0  -4  10  -17.10   39.50
   0   4 -10   18.40    6.70
   0   4 -10   65.49   41.60
   0   4 -10   38.40   10.30
   0   4 -10   33.30    9.50
   0  -4 -10   37.50    9.60
  -1  -4  10  123.19   32.90
  -1  -4  10   95.29   10.40
   1   4 -10  142.39   37.60
   1   4 -10   90.19   14.50
   1   4 -10  101.69   13.60
   1   4 -10   81.99   14.80
  -2  -4  10   50.79   23.90
  -2  -4  10   48.50    7.10
   2   4 -10   23.00   23.20
   2   4 -10   44.20   13.30
  -2  -4 -10   32.30   10.50
   2   4 -10   44.10    9.70
   2   4 -10   43.80   11.00
  -3  -4  10    9.00    4.60
  -3  -4  10   11.70   17.70
   3   4 -10   11.50    8.30
   3   4 -10   12.20    7.70
  -3  -4 -10   40.40   10.80
   3   4 -10    4.50   17.70
   3   4 -10   15.70    8.40
  -4  -4  10  140.09   30.60
   4   4 -10   92.99   15.80
   4   4 -10   74.79   25.30
   4   4 -10   76.49   13.60
   4   4 -10   88.29   15.30
   4   4 -10   83.69   13.70
  -5  -4  10  132.99   30.60
   5   4 -10  109.19   27.60
   5   4 -10  125.19   16.10
   5   4 -10  120.69   16.50
   5   4 -10  119.19   15.30
   5   4 -10  117.39   16.80
  -6  -4  10  106.69   38.00
   6   4 -10  137.49   17.60
   6   4 -10  127.29   16.30
   6   4 -10  162.78   18.90
   6   4 -10  138.79   18.10
  -7  -4  10    4.80   15.60
   7   4 -10    2.10    5.20
   7   4 -10   -0.80    6.20
   7   4 -10    1.70    6.80
   7   4 -10   -0.20    4.50
   8   4 -10   27.00    7.20
   8   4 -10   28.50    8.70
   8   4 -10   46.20   10.50
   8   4 -10   27.50    7.50
   9   4 -10   99.79   12.80
   9   4 -10  103.49   13.00
   9   4 -10   95.29   13.60
  10   4 -10   48.50    7.80
  10   4 -10   53.69    8.40
  10   4 -10   47.20    8.50
 -10   4  11   13.50    4.10
  10  -4 -11   16.00    5.70
  10  -4 -11   29.30    6.20
  -9   4  11    5.80    4.20
   9  -4 -11    9.10    6.00
   9  -4 -11    5.20    5.40
   9  -4 -11    5.30    5.00
  -8   4  11   46.00    6.90
   8  -4 -11   37.30    9.80
   8  -4 -11   31.20    8.90
   8  -4 -11   43.70    9.80
  -7   4  11  -18.10   26.50
  -7   4  11    2.70    4.10
   7  -4 -11    8.70    6.70
   7  -4 -11    9.10    7.60
   7  -4 -11    7.70    7.10
  -6   4  11   69.69    8.90
  -6   4  11   63.39   31.00
   6  -4 -11   51.99   11.70
   6  -4 -11   62.39   11.80
   6  -4 -11   64.49   12.40
   6  -4 -11   55.29   11.60
  -5   4  11   47.00    7.20
  -5   4  11   -3.00   26.00
   5  -4 -11   37.40    9.90
   5  -4 -11   36.40   10.10
   5  -4 -11   26.30    9.00
   5  -4 -11   60.49   11.40
  -4   4  11   22.30   30.50
  -4   4  11   71.39    8.80
   4  -4 -11   48.80   11.20
   4  -4 -11   67.99   12.50
   4  -4 -11   56.59   11.60
   4  -4 -11   61.39   11.80
  -3   4  11   12.40   30.00
  -3   4  11   39.90    7.30
   3  -4 -11   55.39   11.30
   3  -4 -11   56.79   10.80
   3  -4 -11   50.79   10.70
  -3   4 -11   88.89   13.40
   3  -4 -11   54.79   11.20
  -3   4 -11   46.70   10.00
  -2   4  11   25.90    5.60
  -2   4  11   -7.80   47.50
  -2   4 -11   45.50    9.40
   2  -4 -11   11.80    6.10
   2  -4 -11   21.70    7.90
   2  -4 -11   18.50    7.90
  -2   4 -11   56.79   11.50
  -1   4  11   48.70    7.10
   1  -4  11   35.20    6.10
  -1   4 -11   49.00   17.80
   1  -4 -11   53.29   11.20
  -1   4 -11   48.40   10.90
   1  -4 -11   43.40   10.50
   0  -4  11   19.90    4.70
   0   4  11   13.70    3.70
   0   4 -11   12.60    5.80
   0   4 -11    9.30    6.90
   0  -4 -11   17.20    8.10
   0   4 -11   24.20    9.10
  -1  -4  11   55.39    7.70
  -1  -4  11   52.89   48.10
  -1  -4 -11   46.20   13.60
   1   4 -11   38.50    8.20
   1   4 -11   56.69   11.50
   1   4 -11   42.30   10.10
   1   4 -11   44.70   11.00
  -2  -4  11   24.20    5.60
  -2  -4  11   12.50   26.40
   2   4 -11   36.00    9.70
   2   4 -11   37.50   10.30
  -2  -4 -11   45.80   10.70
   2   4 -11   11.80   28.30
   2   4 -11   40.00    9.70
   2   4 -11   34.30    8.90
  -3  -4  11   50.19    7.30
  -3  -4  11   26.40   25.90
   3   4 -11   78.49   27.90
   3   4 -11   41.60   10.20
  -3  -4 -11   80.69   12.80
   3   4 -11   51.39   10.70
   3   4 -11   42.80   10.10
   3   4 -11   41.30   10.90
  -4  -4  11   63.59    8.80
  -4  -4  11   59.09   28.70
   4   4 -11   60.39   12.10
   4   4 -11   61.19   26.80
   4   4 -11   72.69   13.70
   4   4 -11   84.09   13.40
   4   4 -11   66.09   12.30
  -5  -4  11   40.60   21.20
   5   4 -11   43.80   10.40
   5   4 -11   46.40   23.20
   5   4 -11   37.20   10.70
   5   4 -11   34.70    9.00
   5   4 -11   29.50    9.80
  -6  -4  11   83.29   26.00
   6   4 -11   81.39   14.90
   6   4 -11   68.89   12.30
   6   4 -11   74.69   13.90
   6   4 -11   73.99   13.70
  -7  -4  11   12.60   19.90
   7   4 -11   11.30    8.10
   7   4 -11   20.80    8.40
   7   4 -11   10.00    6.00
   7   4 -11   -0.10    5.50
   8   4 -11   29.60    8.90
   8   4 -11   25.40    7.50
   8   4 -11   38.60    9.50
   8   4 -11   41.60    8.50
   9   4 -11    5.90    4.70
   9   4 -11    7.10    5.60
   9   4 -11   -0.20    3.70
   9   4 -11    9.50    5.60
  10   4 -11   15.50    5.20
  10   4 -11   21.20    4.30
  10   4 -11   14.80    4.50
 -10   4  12   11.80    3.60
  10  -4 -12   23.30    5.30
  10  -4 -12   23.00    5.70
  -9   4  12   -5.80    2.40
   9  -4 -12    5.50    4.80
   9  -4 -12    0.80    6.10
   9  -4 -12   -3.50    6.60
  -8   4  12    6.30    3.90
   8  -4 -12    7.00    5.50
   8  -4 -12    6.80    5.30
   8  -4 -12    0.80    5.40
  -7   4  12    7.90    4.70
   7  -4 -12   19.20    7.50
   7  -4 -12   16.20    7.30
   7  -4 -12   25.90    7.90
  -6   4  12   21.20    5.20
   6  -4 -12   12.00    7.30
   6  -4 -12   16.30    7.50
   6  -4 -12   22.00    8.00
  -5   4  12   77.69   39.80
   5  -4 -12   54.99   16.20
   5  -4 -12   73.89   18.60
   5  -4 -12   47.80   10.80
  -4   4  12  -20.90   44.90
  -4   4  12   54.19    8.30
   4  -4 -12   44.60   10.70
   4  -4 -12   45.90   10.80
   4  -4 -12   48.90   11.10
  -3   4  12  106.09   11.20
  -3   4  12  106.89   61.79
   3  -4 -12   78.69   14.60
   3  -4 -12   91.59   15.30
   3  -4 -12   91.89   14.50
  -2   4  12   28.60    6.00
   2  -4 -12   28.70    9.40
   2  -4 -12   37.10    9.90
  -1   4  12   48.10    8.00
   1  -4 -12   37.50    9.40
  -1   4 -12   43.30   10.60
  -1   4 -12   31.90    8.50
   1  -4 -12   48.50   16.70
   0  -4  12    9.30    4.00
   0   4 -12   12.70    7.80
   0   4 -12   12.40    7.00
   0  -4 -12   13.20    6.90
  -1  -4  12   48.90    9.60
   1   4 -12   25.90    7.00
  -1  -4 -12   34.40    9.70
   1   4 -12   38.30    8.40
   1   4 -12   43.00   12.20
   1   4 -12   47.80   11.40
  -2  -4  12   28.60    5.80
  -2  -4  12  115.09   49.70
   2   4 -12   24.80    8.50
   2   4 -12   26.70    9.10
   2   4 -12   10.30   41.20
   2   4 -12   36.30    8.70
   2   4 -12   11.80    7.30
  -2  -4 -12   12.30    7.20
  -3  -4  12  103.29   37.20
  -3  -4  12   96.89   11.30
   3   4 -12  101.69   15.80
   3   4 -12  135.29   16.00
   3   4 -12   76.89   38.30
   3   4 -12  124.19   16.00
   3   4 -12   88.59   16.10
  -4  -4  12   45.90    7.50
  -4  -4  12   16.10   27.60
   4   4 -12   58.09   11.50
   4   4 -12   87.39   30.20
   4   4 -12   54.89   11.90
   4   4 -12   49.40   11.30
   4   4 -12   32.30   10.00
  -5  -4  12   58.89   29.10
  -5  -4  12   67.19    8.50
   5   4 -12   66.69   15.10
   5   4 -12   75.69   15.30
   5   4 -12   47.20   12.70
   5   4 -12   77.79   17.20
   6   4 -12   15.30    6.70
   6   4 -12   17.00    7.90
   6   4 -12   17.40    7.90
   6   4 -12    9.30    7.20
   7   4 -12    4.30    6.60
   7   4 -12   21.50    8.30
   7   4 -12   17.40    6.80
   7   4 -12    8.40    6.00
   8   4 -12    9.30    6.10
   8   4 -12    4.90    5.20
   8   4 -12   12.80    5.40
   8   4 -12    6.80    6.30
   9   4 -12    2.40    4.50
   9   4 -12    1.40    3.40
   9   4 -12    1.50    4.30
  10   4 -12   14.70    3.40
  10   4 -12   16.20    4.50
  10   4 -12   11.10    4.20
  -9   4  13   19.70    4.20
   9  -4 -13    9.70    5.40
   9  -4 -13   15.30    5.80
   9  -4 -13   19.40    5.70
  -8   4  13    1.40    3.70
   8  -4 -13    3.20    4.40
   8  -4 -13    5.90    5.40
   8  -4 -13    8.00    6.70
  -7   4  13    7.20    4.10
   7  -4 -13    1.50    5.00
   7  -4 -13    6.10    5.90
   7  -4 -13    5.30    6.00
  -6   4  13   27.90    6.30
   6  -4 -13   20.30    7.50
   6  -4 -13   26.20    8.70
   6  -4 -13   23.60    8.20
  -5   4  13   46.10    7.70
   5  -4 -13   47.40   10.90
   5  -4 -13   52.89   10.60
   5  -4 -13   40.00   10.20
  -4   4  13   53.09    8.40
   4  -4 -13   64.09   12.00
   4  -4 -13   64.99   11.70
   4  -4 -13   54.09   10.90
  -3   4  13   51.69    8.10
   3  -4 -13   47.80   10.70
  -2   4  13   44.80    6.50
   2  -4 -13   48.50   10.70
   2  -4 -13   29.40    8.50
  -1   4  13   24.30    3.60
   1  -4 -13   41.40    9.90
   0  -4  13   25.10    3.70
   0   4 -13   21.50    7.50
   0  -4 -13   38.70    9.20
   0   4 -13   35.20    9.00
  -1  -4  13   39.90    6.20
   1   4 -13   52.79   10.90
   1   4 -13   40.20    9.80
  -2  -4  13   47.70    7.10
   2   4 -13   26.60    9.20
   2   4 -13   55.29    9.70
   2   4 -13   57.39   11.10
   2   4 -13   51.29   10.10
  -3  -4  13   52.09    7.50
   3   4 -13   44.20   10.20
   3   4 -13   34.80    9.80
   3   4 -13   37.80    8.70
   3   4 -13   33.70    8.90
  -4  -4  13   53.69    8.00
   4   4 -13   56.79   11.20
   4   4 -13   49.90   11.10
   4   4 -13   55.49   10.90
   4   4 -13   57.79   11.70
  -5  -4  13   46.30    7.10
   5   4 -13   45.60   10.90
   5   4 -13   31.10    9.00
   5   4 -13   53.79   10.90
   5   4 -13   47.50    9.90
  -6  -4  13   21.00    5.50
   6   4 -13   32.10    8.00
   6   4 -13   27.50    8.10
   6   4 -13   32.50    9.60
   6   4 -13   28.60    8.60
   7   4 -13    4.40    4.10
   7   4 -13    6.20    5.30
   7   4 -13    6.00    5.90
   7   4 -13    7.40    6.40
   8   4 -13    0.60    4.90
   8   4 -13    3.60    4.80
   8   4 -13   -0.10    3.80
   8   4 -13   -1.60    3.80
   9   4 -13   11.60    3.40
   9   4 -13   13.70    5.60
   9   4 -13   13.50    5.30
  -8   4  14    7.30    3.10
   8  -4 -14    3.00    4.10
   8  -4 -14    3.20    3.90
   8  -4 -14    1.10    4.40
  -7   4  14    9.90    4.00
   7  -4 -14    6.70    4.90
   7  -4 -14   12.50    5.70
   7  -4 -14   17.70    6.20
  -6   4  14   33.30    6.80
   6  -4 -14   33.50    9.20
   6  -4 -14   28.60    7.80
   6  -4 -14   25.70    7.10
  -5   4  14   15.00    4.50
   5  -4 -14   14.20    6.80
   5  -4 -14   16.80    6.60
  -4   4  14    8.80    4.30
   4  -4 -14    5.10    6.00
   4  -4 -14    7.60    5.80
   4  -4 -14   12.00    7.50
  -3   4  14   80.09    8.90
   3  -4 -14   78.89   13.20
  -2   4  14    7.30    3.10
   2  -4 -14   16.90    6.80
  -1   4  14   -0.20    3.00
   1  -4 -14   -3.80    7.30
  -1   4 -14    4.40    3.90
   0   4 -14    9.60    4.60
   0   4 -14   17.40    6.30
   0  -4 -14   15.20    5.90
  -1  -4  14    3.50    2.60
   1   4 -14    3.80    4.80
  -1  -4 -14    2.50    3.80
   1   4 -14    0.30    5.30
  -2  -4  14   11.10    3.70
   2   4 -14   13.50    6.40
   2   4 -14   11.10    6.20
  -3  -4  14   73.39    8.50
   3   4 -14   62.89   11.60
   3   4 -14   51.69   10.00
   3   4 -14   60.69   10.30
   3   4 -14   73.39   11.70
  -4  -4  14    9.40    4.10
   4   4 -14   10.20    6.40
   4   4 -14    7.50    5.40
   4   4 -14    9.20    6.40
   4   4 -14    1.10    5.20
  -5  -4  14   20.40    4.70
   5   4 -14   22.50    6.40
   5   4 -14   16.00    6.80
   5   4 -14    7.30    6.20
   5   4 -14   15.00    7.10
  -6  -4  14   29.20    5.30
   6   4 -14   44.50    8.60
   6   4 -14   21.10    7.40
   6   4 -14   30.00    7.50
   6   4 -14   23.70    7.60
  -7  -4  14    7.90    3.20
   7   4 -14   12.20    5.50
   7   4 -14    8.10    4.60
   7   4 -14   16.10    5.40
   7   4 -14    5.50    5.10
  -8  -4  14    5.50    2.90
   8   4 -14    1.20    3.10
   8   4 -14    5.50    4.50
   8   4 -14    1.90    4.00
  -7   4  15    5.30    2.80
   7  -4 -15    9.30    5.20
   7  -4 -15    2.70    3.70
   7  -4 -15    1.00    2.60
  -6   4  15   34.40    5.10
   6  -4 -15   21.00    6.60
   6  -4 -15   26.80    6.20
  -5   4  15   13.70    3.60
   5  -4 -15    4.90    4.70
   5  -4 -15    4.90    4.10
   5  -4 -15   12.20    5.10
  -4   4  15    8.50    3.10
   4  -4 -15   -1.60    4.10
   4  -4 -15    4.00    4.60
   3  -4 -15   11.20    5.20
  -2   4  15   -1.20    2.20
   2  -4 -15    1.70    4.30
   1  -4 -15   -2.50    3.50
   1   4 -15    1.50    3.40
   1   4 -15   -1.20    3.10
  -2  -4  15   -1.50    1.60
   2   4 -15    0.70    3.80
   2   4 -15   -3.20    3.00
  -3  -4  15   10.10    3.10
   3   4 -15   16.20    5.20
   3   4 -15    8.40    5.40
  -4  -4  15    8.80    3.10
   4   4 -15    2.00    3.90
   4   4 -15    5.40    4.30
   4   4 -15    8.70    5.00
  -5  -4  15   14.50    3.70
   5   4 -15    9.80    5.20
   5   4 -15   11.90    4.80
   5   4 -15    5.30    4.60
  -6  -4  15   38.40    5.00
   6   4 -15   27.30    6.80
   6   4 -15   31.70    6.00
   6   4 -15   28.50    6.50
  -7  -4  15    2.60    2.20
   7   4 -15    3.50    3.60
   7   4 -15    3.20    3.70
   7   4 -15    0.40    2.80
  10  -5   0   27.80    5.70
 -10   5   0   15.60    5.80
  10  -5   0   38.70    7.80
  10  -5   0   54.99   11.10
   9  -5   0   40.90   12.80
   9  -5   0   34.00    9.30
  -9   5   0   45.50    8.50
   9  -5   0   35.00    7.30
   8  -5   0    5.60    4.40
   8  -5   0    6.00    6.70
  -8   5   0    4.80    5.40
  -7   5   0   20.40    5.80
   7  -5   0   17.60    8.40
   7  -5   0    9.30    4.50
   7  -5   0    7.60    6.00
  -7   5   0   36.30   21.80
   6  -5   0   80.19   17.10
   6  -5   0   74.79   11.60
   6  -5   0   69.19    9.00
  -6   5   0   75.89   26.20
   6  -5   0   70.29   12.50
   5  -5   0  471.65   38.90
  -5   5   0  439.16   51.59
   5  -5   0  412.36   37.30
   4  -5   0  560.64   48.30
   3  -5   0   84.69   11.60
  -3   5   0   63.39   17.10
  -3   5   0  104.29   17.60
   2  -5   0  394.06   38.40
  -2   5   0  472.55   43.10
  -2   5   0  398.06   39.30
   2  -5   0  506.45   37.80
  -1   5   0  877.71   73.19
  -1   5   0  947.51   77.99
   0   5   0    7.80    4.50
   0   5   0    1.40    4.50
   1   5   0  940.51   73.59
   2   5   0  549.85   45.50
   2   5   0  562.24   44.80
  -3  -5   0   57.39   10.00
  -3  -5   0   55.49    8.50
  -4  -5   0  577.04   51.99
  -4  -5   0  598.94   52.29
   4   5   0  619.24   51.29
   5   5   0  354.06   45.30
   5   5   0  470.85   36.70
  -5  -5   0  475.55   45.40
   5   5   0  435.96   40.90
   6   5   0   69.29    9.70
   6   5   0  104.09   20.20
   6   5   0   82.99   11.10
   7   5   0    7.50    4.80
   7   5   0   10.90    6.00
   7   5   0   22.20   10.40
   8   5   0   -0.80    9.40
   8   5   0   15.60   12.30
   8   5   0   13.30    5.60
   8   5   0    8.50    5.30
   9   5   0   45.90   13.30
   9   5   0   44.20    8.40
   9   5   0   33.90    7.80
  10   5   0   30.60    5.90
  10   5   0   31.20   10.00
 -10   5   1   92.19   10.60
  10  -5  -1   62.19   10.80
  10  -5  -1   63.99   14.00
  10  -5  -1   77.99    9.70
  -9   5   1   21.90    6.80
   9  -5   1   15.30    9.70
   9  -5   1    8.30    6.40
   9  -5  -1   29.70    8.60
   9  -5  -1   33.40   11.20
   9  -5  -1   26.50    6.70
  -8   5   1   48.20    9.40
  -8   5   1   46.40   28.00
   8  -5  -1   61.79    9.60
   8  -5  -1   43.90   10.10
   8  -5  -1   42.20   13.70
   7  -5   1  113.79   21.20
   7  -5   1  131.79   16.00
   7  -5   1  132.79   14.00
  -7   5   1  113.09   32.40
  -7   5  -1  123.29   14.60
   6  -5   1   24.10    9.00
   6  -5   1   30.30    6.30
   6  -5   1   23.10    7.20
   6  -5  -1   53.19    9.40
  -6   5  -1   14.00    6.00
  -6   5  -1   22.10   20.80
   6  -5  -1   52.59   12.40
   4  -5   1  303.97   31.40
  -4   5  -1  416.36   44.10
  -3   5   1  318.97   35.50
   3  -5  -1  364.56   30.70
  -3   5  -1  313.27   37.80
   0   5   1 2519.95  179.18
   0   5   1 2132.09  179.08
   0   5  -1 2350.16  178.68
  -1  -5   1  907.01   73.49
   1   5  -1  978.20   73.59
   2   5   1  237.08   24.30
   2   5   1  216.38   21.60
   2   5   1  230.78   22.00
  -2  -5  -1  228.08   25.10
   3   5   1  183.68   25.60
   3   5   1  201.88   20.60
  -3  -5  -1  211.88   25.90
   4   5  -1  723.03   58.39
   4   5  -1  684.43   57.79
  -5  -5   1  548.35   47.90
  -5  -5   1  548.45   47.60
   6   5   1   31.90   10.80
  -6  -5   1   55.29   15.20
   6   5  -1   47.80   19.50
   6   5  -1   60.69   13.60
   6   5  -1   59.29    8.80
   7   5   1  139.89   22.30
   7   5   1  136.99   15.20
   7   5   1  148.49   21.80
   7   5   1  147.49   16.70
   8   5   1    8.20    5.90
   8   5   1    5.60    9.50
   8   5   1   24.80   13.50
   8   5  -1   55.69   14.20
   8   5  -1   48.70    9.50
   9   5   1    4.30    4.70
   9   5   1    9.90    7.80
   9   5  -1   25.20    6.70
   9   5  -1   25.70   14.80
   9   5  -1   16.40    9.50
   9   5  -1   17.50    6.60
  10   5   1   36.70    9.90
  10   5  -1   68.89   13.80
 -11   5   2   -0.20    2.70
  11  -5  -2   -1.40    3.00
  11  -5  -2    2.10    2.60
 -10   5   2   53.69    8.30
  10  -5  -2   47.40    8.20
  10  -5  -2   48.40    9.60
  10  -5  -2   62.69   13.70
  -9   5   2   40.10    8.70
   9  -5  -2   54.99    9.10
   9  -5  -2   52.79   11.20
   9  -5  -2   52.69   15.00
   8  -5   2   17.10    5.60
   8  -5   2   19.30    9.60
   8  -5  -2    6.70    8.60
   8  -5  -2    6.50    7.80
   8  -5  -2   19.60    6.20
  -7   5   2  376.26   54.49
   7  -5  -2  345.17   35.30
   7  -5  -2  465.85   37.80
   7  -5  -2  436.96   41.20
   7  -5  -2  352.96   35.00
  -6   5   2  141.29   31.50
   6  -5  -2  161.38   16.90
   6  -5  -2  194.88   22.20
   6  -5  -2  169.18   18.20
   6  -5  -2  140.89   15.30
  -4   5   2 1798.52  133.49
   4  -5  -2 1430.86  124.99
  -1   5   2  124.19   17.50
  -1   5   2   96.39   13.30
   0   5   2   74.59   11.30
   0   5  -2   59.19   11.60
   1   5   2   50.79    9.20
   1   5   2   60.59   10.80
   5   5  -2  440.76   38.10
  -6  -5   2  158.98   19.80
  -6  -5   2  128.39   21.60
   6   5  -2  181.08   17.80
   6   5  -2  161.28   16.40
   6   5  -2  219.58   22.50
   6   5  -2  204.18   23.10
   8   5   2    0.50   14.90
   8   5   2    9.40    5.10
   8   5   2    0.30    9.00
   8   5  -2   10.80    5.30
   8   5  -2    5.60    7.30
   8   5  -2    5.40    4.80
   9   5  -2   46.00    9.40
   9   5  -2   54.99   14.40
   9   5  -2   44.10    8.30
  10   5  -2   41.80    7.30
  10   5  -2   40.90   12.00
  10   5  -2   46.20   10.40
  11   5  -2    1.40    2.20
 -11   5   3    6.10    3.40
  11  -5  -3    2.90    2.70
  11  -5  -3    1.70    3.50
 -10   5   3   -0.30    4.80
  10  -5  -3    0.00    3.10
  10  -5  -3   -1.30    5.00
  -9   5   3  112.59   37.10
   9  -5  -3  108.69   13.50
   9  -5  -3  124.99   16.90
   9  -5  -3  104.49   20.50
   9  -5  -3  119.09   16.40
  -8   5   3   52.29   27.70
   8  -5   3   38.90   12.00
   8  -5  -3   17.60    5.80
   8  -5  -3   17.90    7.40
   8  -5  -3   10.70    8.70
   8  -5  -3   18.10    9.40
  -8   5  -3   31.70    8.80
  -7   5   3  390.06   55.29
   7  -5  -3  489.85   44.10
   7  -5  -3  421.96   39.20
   7  -5  -3  403.86   36.00
   7  -5  -3  433.76   38.00
  -6   5   3  465.35   58.39
   6  -5  -3  603.64   47.70
   6  -5  -3  565.64   46.10
   6  -5  -3  536.25   44.60
   4  -5  -3  710.53   59.49
   3  -5   3  108.99   13.10
   3  -5   3  112.79   29.80
  -3   5   3   93.89   18.80
   3  -5  -3   76.39   11.90
  -3   5  -3   97.19   22.00
  -2   5   3  235.18   25.60
  -2   5   3  187.88   20.70
   2  -5  -3  198.18   21.40
  -1   5   3   45.10   13.30
   1  -5   3   44.30   12.20
  -1   5   3   34.70    9.20
   1  -5  -3   67.89   10.80
  -1   5  -3   56.39   13.30
   0   5   3  117.59   15.20
   0   5   3  101.09   16.70
   0  -5   3  120.79   16.00
   0   5  -3  107.49   16.50
   1   5   3   39.60    7.90
   1   5   3   32.30    9.40
   1   5  -3   37.30    9.00
   3   5   3  116.59   15.60
   3   5   3  114.69   17.90
   3   5  -3  107.49   12.00
   4   5   3  194.58   27.90
   4   5   3  265.07   21.40
   4   5   3  210.88   24.70
   5   5   3   82.09   10.90
   5   5   3   77.59   19.10
   5   5   3   63.19   14.60
   5   5   3   56.39    9.70
   6   5  -3  603.74   55.99
   6   5  -3  772.32   56.39
   6   5  -3  681.33   55.79
   6   5  -3  712.43   59.69
  -7  -5   3  399.26   41.90
   7   5  -3  416.06   42.10
   7   5  -3  510.15   39.80
   7   5  -3  408.26   37.20
   7   5  -3  478.95   42.50
   7   5  -3  426.86   36.60
  -8  -5   3   49.40   18.00
   8   5  -3   14.10    6.10
   8   5  -3   16.00    9.00
   8   5  -3   17.10    5.90
   8   5  -3   17.20    7.50
   9   5  -3   79.69   12.80
   9   5  -3   99.09   19.10
   9   5  -3   96.59   11.60
  10   5  -3   -0.80    7.40
  10   5  -3    0.20    2.90
  10   5  -3    4.00    4.20
  11   5  -3    5.80    2.80
 -11   5   4    6.90    4.10
  11  -5  -4   10.80    4.80
  11  -5  -4   -3.80    8.90
  11  -5  -4    7.30    3.50
 -10   5   4   23.80    7.00
  10  -5  -4   33.40   13.50
  10  -5  -4   30.00    6.40
  10  -5  -4   31.70    8.40
   9  -5  -4  267.57   30.50
   9  -5  -4  304.57   27.10
   9  -5  -4  277.57   33.70
   9  -5  -4  321.97   32.00
  -8   5   4  632.14   90.39
   8  -5  -4  667.53   65.39
   8  -5  -4  765.22   62.69
   8  -5  -4  784.32   59.19
   8  -5  -4  699.13   60.39
  -7   5   4  468.45   56.39
   7  -5  -4  385.06   36.30
   7  -5  -4  429.86   38.20
   7  -5  -4  387.26   36.00
   7  -5  -4  422.86   35.20
  -6   5   4  164.08   32.50
   6  -5  -4  174.28   17.40
   6  -5  -4  153.38   15.20
   6  -5  -4  150.48   17.80
   6  -5  -4  113.29   21.70
   6  -5  -4  172.38   20.80
   3  -5   4  215.98   22.20
  -3   5  -4  155.38   31.80
   3  -5  -4  174.98   19.40
  -2   5  -4  121.99   24.80
   0   5   4 2180.78  177.38
   0   5   4 2253.07  175.78
   0   5  -4 2292.37  178.18
   1   5   4  127.49   14.90
   1   5   4  139.29   19.10
   1   5   4  131.59   22.10
   2   5   4  131.09   20.00
   2   5   4  144.79   18.20
   3   5   4  240.68   26.40
   3   5   4  234.88   30.80
   3   5  -4  277.27   23.80
   4   5   4  198.08   28.10
   4   5   4  166.58   22.00
   4   5   4  174.48   17.40
   6   5  -4  154.88   19.00
   6   5  -4  177.88   17.60
   6   5  -4  186.48   18.70
   6   5  -4  153.88   14.80
  -7  -5   4  424.56   37.70
   7   5  -4  431.46   38.10
   7   5  -4  387.76   36.10
   7   5  -4  413.56   40.30
   7   5  -4  484.35   38.50
   7   5  -4  402.86   35.20
  -8  -5   4  530.45   56.69
   8   5  -4  600.74   50.39
   8   5  -4  646.94   52.89
   8   5  -4  620.74   49.50
   9   5  -4  263.37   30.60
   9   5  -4  239.78   24.80
   9   5  -4  276.27   24.00
  10   5  -4   24.30    5.60
  10   5  -4   24.80   10.20
  10   5  -4   17.40    5.70
  11   5  -4    3.90    2.30
 -11   5   5    7.20    3.50
  11  -5  -5   27.10   10.00
  11  -5  -5   10.80    5.40
  11  -5  -5   17.60    4.00
 -10   5   5   38.50    7.90
  10  -5  -5   41.30    9.90
  10  -5  -5   55.79   10.40
  10  -5  -5   43.60   15.30
  10  -5  -5   53.19    8.20
  -9   5   5  225.48   48.30
   9  -5  -5  256.57   33.40
   9  -5  -5  355.86   34.00
   9  -5  -5  318.97   28.10
   9  -5  -5  343.57   30.60
  -8   5   5   32.50   26.70
   8  -5  -5   25.00    8.10
   8  -5  -5    7.00    5.50
   8  -5  -5   16.50    9.60
   8  -5  -5   11.00    8.90
   8  -5  -5   25.30    6.20
  -7   5   5  413.46   52.69
   7  -5  -5  377.06   31.70
   7  -5  -5  386.66   38.30
   7  -5  -5  345.47   35.00
   7  -5  -5  332.17   32.70
   7  -5  -5  380.46   35.60
   6  -5  -5   56.69    7.70
   6  -5  -5   61.19   11.00
   6  -5  -5   57.09   12.90
   6  -5  -5   42.50    9.50
   6  -5  -5   47.80   10.70
  -5   5   5  450.75   48.10
   5  -5  -5  446.36   37.60
   5  -5  -5  357.66   38.20
   5  -5  -5  414.66   36.60
   5  -5  -5  467.85   38.70
   4  -5   5  198.78   18.10
   4  -5   5  180.38   22.20
  -4   5  -5  200.88   21.80
  -3   5   5   77.49   18.40
   3  -5   5   56.79   10.70
   3  -5   5   60.69    6.40
   3  -5  -5   72.19   11.90
   2  -5   5  133.99   15.20
   2  -5   5  132.09   25.80
  -2   5  -5  191.48   29.50
   0  -5   5 1855.11  142.99
   0   5   5 1863.21  142.39
   0   5   5 1606.54  143.19
   0   5  -5 1708.13  144.89
   2   5   5  139.39   17.20
   3   5   5   55.09    8.90
   3   5   5   47.20   11.60
   3   5   5   81.29   19.80
   4   5   5  230.88   27.70
   4   5   5  235.58   22.10
   4   5   5  268.47   35.50
   5   5  -5  368.96   29.10
   5   5  -5  333.27   31.50
   5   5  -5  347.67   29.80
   6   5   5   40.60   15.80
   6   5   5   28.90    7.70
   6   5   5   46.70   20.90
   6   5  -5   59.69    9.10
   6   5  -5   69.79   10.40
   6   5  -5   48.20   10.50
   6   5  -5   45.40    6.60
   6   5  -5   56.89    9.20
   7   5  -5  361.86   35.80
   7   5  -5  342.37   31.90
   7   5  -5  401.86   33.10
   7   5  -5  378.56   31.10
   7   5  -5  327.47   32.90
   7   5  -5  373.16   32.00
   8   5   5    4.30    3.30
   8   5  -5    6.00    7.30
   8   5  -5    8.90    5.40
   8   5  -5   13.00    6.60
   8   5  -5    2.40    7.20
   8   5  -5   16.30    5.00
  -8  -5  -5    3.50    5.40
   8   5  -5   11.00    4.40
  -9  -5   5  279.67   38.10
   9   5  -5  246.98   29.70
   9   5  -5  310.17   26.70
   9   5  -5  252.37   23.80
   9   5  -5  253.77   25.00
  10   5  -5   41.80    8.00
  10   5  -5   39.90    6.90
  10   5  -5   37.70   11.80
  11   5  -5    7.30    2.70
  11   5  -5    5.30    3.40
 -11   5   6   21.90    4.80
  11  -5  -6   11.50    3.40
  11  -5  -6   10.40    4.80
 -10   5   6   32.90    7.10
  10  -5  -6   28.10    6.20
  10  -5  -6   27.30   10.50
  10  -5  -6   17.20    7.60
  10  -5  -6   30.80    8.10
  -9   5   6   69.09   31.90
   9  -5  -6   82.49   17.80
   9  -5  -6   95.69   11.40
   9  -5  -6  108.19   15.80
   9  -5  -6   99.19   16.60
  -8   5  -6   17.00    6.50
   8  -5  -6    4.50    5.80
   8  -5  -6    8.30    7.60
   8  -5  -6    9.90    8.20
   8  -5  -6    5.00    4.00
   8  -5  -6    4.70    6.00
  -7   5   6   61.09   23.60
   7  -5  -6   54.19   10.50
   7  -5  -6   41.60   12.80
   7  -5  -6   51.79    8.00
   7  -5  -6   50.69   12.00
   7  -5  -6   51.69   11.50
  -6   5   6   70.49   22.00
   6  -5  -6   62.19    8.80
   6  -5  -6   88.79   12.90
   6  -5  -6   77.69   10.90
   6  -5  -6   84.59   13.10
   6  -5  -6   82.59   15.50
  -5   5   6   13.40   12.00
   5  -5   6   15.80   10.20
   5  -5  -6    3.40    5.10
   5  -5  -6    7.80    5.70
   5  -5  -6    5.20    6.70
   5  -5  -6    8.30    6.60
  -5   5  -6   20.00    8.70
   4  -5  -6  315.37   30.00
  -2   5   6  127.39   24.20
  -2   5   6  109.39   22.50
   2  -5  -6  120.39   14.60
   0   5   6  577.34   62.99
   0  -5   6  636.24   61.19
   0   5   6  682.23   61.19
   0   5  -6  690.93   66.39
   2   5   6  216.28   30.40
  -2  -5   6  183.58   23.60
   2   5  -6  170.88   25.50
   4   5   6  159.78   21.80
   4   5   6  134.89   21.50
   4   5   6  154.18   34.00
   5   5   6   29.80    6.70
   5   5   6   27.90   11.60
   5   5   6   19.80   22.70
   5   5  -6   14.00    5.50
   5   5  -6    6.70    5.70
   5   5  -6    9.60    6.20
   5   5  -6   15.20    6.90
   5   5  -6   23.10    7.00
   6   5   6   30.40   32.30
   6   5  -6  102.59   12.10
   6   5  -6  101.59   13.70
   6   5  -6   75.19   12.90
   6   5  -6   85.89   11.90
   6   5  -6   78.89   12.40
   7   5  -6   59.49    9.40
   7   5  -6   58.79    7.60
  -7  -5  -6   48.70   10.50
   7   5  -6   42.00   11.20
   7   5  -6   39.40    9.60
   7   5  -6   38.40    8.70
   7   5  -6   38.70    8.60
   8   5   6    8.60    2.70
   8   5  -6    9.80    4.30
   8   5  -6    6.90    5.10
   8   5  -6   16.10    6.50
  -8  -5  -6   15.10    6.70
   8   5  -6   11.00    6.80
   8   5  -6    1.60    7.50
   9   5  -6   74.39   15.00
   9   5  -6   55.19   11.90
   9   5  -6  106.39   10.50
   9   5  -6   83.79   11.90
  10   5  -6   21.90    5.50
  10   5  -6   37.60   12.10
  10   5  -6   22.30    6.40
  11   5  -6    3.50    3.60
 -11   5   7    2.30    3.60
  11  -5  -7   12.40    4.80
  11  -5  -7    5.10    2.30
  11  -5  -7    8.40    4.70
 -10   5   7    5.10    4.20
  10  -5  -7    5.70    5.30
  10  -5  -7    2.00    5.70
  10  -5  -7   -1.50    7.60
  10  -5  -7   -0.30    2.30
   9  -5  -7   38.60    7.20
   9  -5  -7   50.39   10.70
   9  -5  -7   47.40   11.70
   9  -5  -7   36.50   11.80
  -8   5   7   33.90   22.30
   8  -5  -7   57.79   11.20
   8  -5  -7   47.90   11.60
   8  -5  -7   48.50   10.60
   8  -5  -7   44.10    7.90
   8  -5  -7   54.49   13.60
  -7   5   7   13.00   16.50
   7  -5  -7    9.10    6.60
   7  -5  -7    9.60    7.10
   7  -5  -7   14.50    4.00
   7  -5  -7   14.50    7.50
   7  -5  -7   11.50    6.30
  -6   5   7   15.20   14.10
   6  -5  -7   26.40    5.70
  -6   5  -7   44.90    8.70
   6  -5  -7   22.00    8.10
   6  -5  -7   21.30    7.30
   6  -5  -7   10.70    6.40
   6  -5  -7   26.90    7.70
  -5   5   7   81.79   25.70
   5  -5  -7   77.99   13.50
   5  -5  -7   67.29   11.60
   5  -5  -7   78.49    9.60
   5  -5  -7   76.79   10.60
   5  -5  -7   75.89   11.20
   5  -5  -7   70.89   11.80
  -4   5   7  221.68   32.40
   4  -5  -7  212.48   20.60
   4  -5  -7  213.78   21.40
   4  -5  -7  252.57   22.10
   4  -5  -7  162.68   20.80
   4  -5  -7  203.88   20.60
  -2   5   7  102.19   23.10
   2  -5   7   58.79    7.00
  -2   5  -7  108.49   41.50
  -2   5  -7   68.79   12.30
  -1   5   7   30.20   14.90
   1  -5   7   42.10    6.30
   1  -5   7   51.19   20.00
  -1   5  -7   38.60   21.10
  -1   5  -7   59.89   11.50
  -1   5  -7   50.99    9.90
   0   5   7  864.21   83.59
   0   5   7  916.91   64.89
   0  -5   7  751.72   77.99
   0   5   7  865.71   79.49
   0   5  -7  902.81   85.09
   0  -5  -7  745.13   71.39
   1   5   7   36.30   17.40
  -1  -5   7    4.40    9.20
   1   5  -7   13.30   12.90
   2   5   7   64.39   24.70
   2   5   7   62.59    9.70
  -2  -5  -7   66.59   12.30
  -4  -5   7  226.78   26.40
   4   5  -7  263.57   22.60
   4   5  -7  178.28   26.60
   4   5  -7  232.48   22.10
   4   5  -7  243.68   23.40
  -5  -5   7   88.79   14.40
   5   5  -7   84.49   12.60
   5   5  -7  103.59   12.00
   5   5  -7   86.49   13.60
   5   5  -7   75.49   11.70
   5   5  -7   60.79   14.70
  -6  -5   7   18.10    8.20
   6   5  -7   15.00    5.70
   6   5  -7   10.70    8.80
   6   5  -7   32.40    7.60
   6   5  -7   19.40    6.80
  -7  -5   7   31.00    8.90
   7   5  -7   -0.50    8.20
   7   5  -7   12.60    5.70
   7   5  -7    6.50    5.40
   7   5  -7    3.10    5.20
   7   5  -7   13.90    5.90
  -8  -5   7   31.20   14.00
   8   5  -7   45.60    9.00
   8   5  -7   49.50    8.10
   8   5  -7   46.50    9.60
   8   5  -7   48.20   10.20
   8   5  -7   23.50   10.30
  -9  -5   7   31.40   21.70
   9   5  -7   38.90    9.30
   9   5  -7   42.90    8.70
  10   5  -7    3.50    3.70
  10   5  -7    3.70    6.40
  10   5  -7   -1.60    3.00
  11   5  -7   -5.80    3.10
 -11   5   8   -3.10    3.50
  11  -5  -8    7.00    4.40
  11  -5  -8    3.20    4.00
  11  -5  -8    2.00    1.90
 -10   5   8   55.89    7.90
  10  -5  -8   45.40   10.10
  10  -5  -8   43.20   13.90
  10  -5  -8   44.10    7.00
  10  -5  -8   47.10    9.30
  -9   5   8   32.80   29.80
   9  -5  -8   12.70    9.40
   9  -5  -8   13.50    6.80
   9  -5  -8   19.80    7.70
   9  -5  -8   16.30    4.70
   9  -5  -8   23.30    9.30
  -8   5   8   -6.40   20.10
   8  -5  -8    9.60    7.10
   8  -5  -8   15.30    4.50
   8  -5  -8   14.30    8.40
   8  -5  -8    7.80    6.10
  -7   5   8  104.19   28.80
   7  -5  -8   90.89   11.20
   7  -5  -8  108.09   16.60
   7  -5  -8  119.39   15.10
   7  -5  -8  139.89   16.50
  -6   5   8   31.00   17.60
   6  -5  -8    9.70    3.90
   6  -5  -8    7.60    9.50
   6  -5  -8    5.30    6.60
   6  -5  -8    1.00    3.90
  -6   5  -8   21.20    5.90
   6  -5  -8    2.80    6.30
  -5   5   8  113.09   28.10
   5  -5  -8   59.49   11.80
   5  -5  -8   51.99    8.80
   5  -5  -8   52.39   10.00
   5  -5  -8   57.69   10.50
   5  -5  -8   52.29    9.90
   5  -5  -8   61.89   10.70
  -4   5   8  146.39   31.00
   4  -5  -8  173.08   17.90
   4  -5  -8  151.38   17.50
   4  -5  -8  140.89   16.70
   4  -5  -8  141.49   16.80
   4  -5  -8  145.29   16.30
  -3   5   8   36.20   17.80
   3  -5  -8   48.60    9.20
   3  -5  -8   47.80    9.60
   3  -5  -8   55.69   10.00
   3  -5  -8   48.80    9.90
   3  -5  -8   58.19   10.80
  -2   5   8  169.58   16.00
  -2   5   8  170.18   33.30
   2  -5  -8  215.78   20.80
   1  -5   8  107.29   11.00
   1  -5   8  145.79   36.80
  -1   5  -8  139.59   22.00
  -1   5  -8  116.19   15.30
  -1   5  -8  100.79   14.50
  -1   5  -8  110.59   31.30
   0   5   8  297.77   25.40
   0  -5   8  303.47   42.70
   0  -5   8  325.27   26.10
   0   5   8  390.56   65.59
   0   5  -8  310.37   28.20
   0   5  -8  283.57   28.60
   0   5  -8  300.97   29.60
   0   5  -8  302.77   27.90
   0  -5  -8  353.66   32.10
   0   5  -8  334.87   48.50
   0  -5  -8  311.77   29.50
   1   5   8  103.49   29.20
  -1  -5   8   48.60   17.30
   1   5  -8   58.09    9.30
   1   5  -8   51.09   19.70
   1   5  -8   51.99   10.60
   1   5  -8   39.80    8.70
  -2  -5   8  233.68   30.50
   2   5  -8  171.08   20.70
   2   5  -8  177.68   19.80
   2   5  -8  223.68   20.60
   2   5  -8  213.08   32.50
   2   5  -8  187.58   25.70
   3   5   8   24.40    5.10
   3   5   8   10.50   32.50
  -3  -5   8   46.60   15.30
   3   5  -8   52.59    9.50
   3   5  -8   51.79   17.40
   3   5  -8   31.10    9.50
  -3  -5  -8   27.70   10.40
   4   5  -8  144.19   36.30
   4   5  -8  135.59   17.40
   4   5  -8  168.18   18.20
   4   5  -8  149.88   17.00
  -5  -5   8   67.09   16.80
   5   5  -8   60.99   11.00
   5   5  -8   52.29    9.90
   5   5  -8   57.59   11.50
   5   5  -8   48.20   14.30
   5   5  -8   57.19   10.20
  -6  -5   8   -5.30    9.20
   6   5  -8    7.10    6.30
   6   5  -8    3.70    4.90
   6   5  -8   -1.80    6.90
   6   5  -8    8.30    8.20
   6   5  -8    1.90    4.00
  -7  -5   8   90.79   20.50
   7   5  -8  115.89   14.10
   7   5  -8  133.09   15.80
   7   5  -8  139.09   16.80
   7   5  -8  104.49   13.60
  -8  -5   8   16.00   13.00
   8   5  -8   12.40    5.20
   8   5  -8    8.10    5.40
   8   5  -8   18.40    6.90
   8   5  -8   10.60    6.00
   9   5  -8   10.30    7.10
   9   5  -8   23.40    6.90
   9   5  -8   17.80    6.60
  10   5  -8   39.50    7.70
  10   5  -8   40.00    7.80
  11   5  -8   -1.30    4.00
 -11   5   9    1.40    3.00
  11  -5  -9    0.70    3.40
  11  -5  -9    5.40    3.70
 -10   5   9   52.69    7.70
  10  -5  -9   76.89   10.30
  10  -5  -9   66.09   11.00
   9  -5  -9   42.10    9.50
   9  -5  -9   34.20    8.70
   9  -5  -9   37.10    9.70
  -8   5   9   14.80   22.90
   8  -5  -9    8.20    7.70
   8  -5  -9   14.40   10.10
   8  -5  -9    9.00    7.10
   8  -5  -9    3.40    4.40
   8  -5  -9    7.40    7.70
  -7   5   9   57.39   25.10
   7  -5  -9   34.70   11.60
   7  -5  -9   41.50   10.30
   7  -5  -9   47.60   11.40
   7  -5  -9   37.80    9.50
   7  -5  -9   39.10    7.00
  -6   5   9   35.30   23.50
   6  -5  -9   32.20    9.20
   6  -5  -9   39.60   10.80
   6  -5  -9   22.60    8.10
   6  -5  -9   30.60    8.50
   6  -5  -9   29.10    7.50
   6  -5  -9   29.00    6.20
  -5   5   9   92.49   29.80
  -5   5   9   90.39   10.40
   5  -5  -9   85.09   14.30
   5  -5  -9  110.29   17.10
   5  -5  -9   83.89   16.50
   5  -5  -9  109.49   16.00
  -4   5   9  174.78   16.70
  -4   5   9  257.17   39.50
  -4   5  -9  138.69   21.30
   4  -5  -9  190.68   20.00
   4  -5  -9  196.18   20.40
   4  -5  -9  202.18   20.40
   4  -5  -9  183.08   21.40
   4  -5  -9  197.78   20.20
  -3   5   9   -0.10    2.70
  -3   5   9   -1.20   13.90
   3  -5  -9    7.90    5.40
  -3   5  -9   20.30    9.50
   3  -5  -9   -2.90    4.00
   3  -5  -9    3.70    8.70
  -3   5  -9   28.00    8.60
   3  -5  -9    2.20    5.40
   3  -5  -9    3.80    5.80
   2  -5   9   63.29    7.20
  -2   5   9   59.49   25.50
  -2   5   9   61.29    8.00
   2  -5  -9   88.09   11.40
  -2   5  -9   55.09   12.80
   2  -5  -9   62.89   11.10
   2  -5  -9   81.89   11.00
  -2   5  -9   50.59   11.90
   2  -5  -9   69.69   10.70
  -1   5   9  115.79   35.50
  -1   5  -9   47.90   69.49
   0  -5   9    3.20   20.30
   0   5   9    2.60    2.80
   0  -5   9   -3.90    2.50
   0   5  -9   -3.90    4.70
   0   5  -9    8.30    4.80
   0   5  -9    0.70    4.10
   0   5  -9   -0.30    4.80
   0   5  -9  -13.90   22.30
   0  -5  -9    0.00    5.10
  -1  -5   9  127.99   31.00
  -1  -5   9  107.79   11.60
   1   5  -9  199.88   39.90
   1   5  -9  116.69   15.30
   1   5  -9  120.09   14.60
   1   5  -9  123.99   14.20
   1   5  -9  112.59   14.80
  -2  -5   9   84.89   24.50
  -2  -5   9   91.69   14.50
   2   5  -9   74.59   11.90
   2   5  -9   62.19   11.20
   2   5  -9   72.09   12.00
  -2  -5  -9   62.19   13.30
   2   5  -9   75.29   12.40
   2   5  -9   94.39   28.30
  -3  -5   9   -8.10    9.20
   3   5  -9    2.50    5.50
  -3  -5  -9   28.30    9.90
   3   5  -9   -0.10    4.90
   3   5  -9    7.50    5.60
   3   5  -9    8.60   13.50
   3   5  -9   -2.20    3.40
  -4  -5   9  249.58   33.10
   4   5  -9  202.28   21.80
   4   5  -9  198.38   20.20
   4   5  -9  191.78   20.80
   4   5  -9  201.78   21.00
   4   5  -9  168.28   33.40
  -5  -5   9  117.19   24.00
   5   5  -9   84.89   22.40
   5   5  -9  100.39   13.10
   5   5  -9  105.69   20.90
   5   5  -9  105.89   20.70
  -6  -5   9   43.00   17.30
   6   5  -9   12.60    8.20
   6   5  -9   33.90    9.10
   6   5  -9   31.30    9.20
   6   5  -9   35.00    8.40
   6   5  -9   30.50   14.20
   7   5  -9   38.00    9.70
   7   5  -9   45.50    9.60
   7   5  -9   49.50   10.80
   7   5  -9   37.10    9.10
  -8  -5   9   15.70   16.40
   8   5  -9    5.60    7.70
   8   5  -9    5.70    7.20
   8   5  -9   20.70    8.80
   9   5  -9   32.50    8.20
   9   5  -9   31.50    7.70
   9   5  -9   31.00    8.30
  10   5  -9   44.90    7.10
  10   5  -9   45.50    8.50
  10   5  -9   52.09    8.20
 -10   5  10   22.60    5.50
  10  -5 -10   33.90    7.60
  10  -5 -10   40.90    7.50
  -9   5  10   13.20    5.10
   9  -5 -10    5.80    5.90
   9  -5 -10   17.20    7.00
   9  -5 -10    7.90    5.90
  -8   5  10    8.10    4.60
  -8   5  10  -40.50   31.70
   8  -5 -10   -2.10    5.50
   8  -5 -10   -0.20    5.60
   8  -5 -10    3.60    6.40
  -7   5  10    9.50   26.00
  -7   5  10   33.80    5.90
   7  -5 -10   34.30    9.40
   7  -5 -10   35.60    9.70
   7  -5 -10   45.40   10.00
  -6   5  10   28.20    6.00
   6  -5 -10   31.60    8.80
   6  -5 -10   26.20    9.00
   6  -5 -10   37.20    9.50
  -5   5  10  106.19   29.30
  -5   5  10  103.09   10.50
   5  -5 -10   83.79   14.30
   5  -5 -10   90.19   14.90
   5  -5 -10   89.89   14.50
   5  -5 -10   85.89   14.10
  -4   5  10   92.49   31.40
   4  -5 -10  129.99   16.40
   4  -5 -10  143.19   17.30
   4  -5 -10  133.99   16.80
   4  -5 -10  164.68   17.70
  -3   5  10   26.50   24.90
  -3   5 -10   28.50    8.60
  -3   5 -10   27.30    9.70
  -2   5  10   33.90    5.90
  -2   5  10   60.39   34.00
  -2   5 -10    7.50   11.40
   2  -5 -10   47.80    9.50
   2  -5 -10   34.30    7.90
   2  -5 -10   36.80    7.90
   1  -5  10    2.20    3.60
  -1   5  10    7.10    3.60
   1  -5 -10    7.30    5.90
   1  -5 -10    9.10    5.40
  -1   5 -10   -4.00    6.50
  -1   5 -10    2.70    6.00
   0  -5  10  -11.40   42.50
   0  -5  10    5.90    3.50
   0   5  10    9.00    3.70
   0   5 -10   57.39   37.50
   0   5 -10   12.10    6.30
   0   5 -10    1.00    4.90
   0  -5 -10   -1.20    4.40
   0   5 -10    7.80    7.50
   0   5 -10   11.10    5.80
  -1  -5  10   39.90   23.40
  -1  -5  10   13.90    4.30
   1   5 -10    3.10   23.40
   1   5 -10    7.10    5.60
   1   5 -10    9.00    5.90
   1   5 -10    7.90    5.70
   1   5 -10   13.20    6.50
  -1  -5 -10    7.00    7.00
  -2  -5  10   25.80    5.80
  -2  -5  10   19.90   18.70
   2   5 -10   25.40    9.30
   2   5 -10   40.30   10.00
   2   5 -10   15.30   21.30
   2   5 -10   41.50    8.70
  -3  -5  10   -9.10   14.40
  -3  -5  10    1.80    3.20
   3   5 -10   -8.30   14.20
   3   5 -10    5.10    6.00
   3   5 -10    2.50    5.10
  -3  -5 -10   29.80    9.30
   3   5 -10   -1.10    3.40
  -4  -5  10  171.38   33.40
   4   5 -10  161.38   18.20
   4   5 -10  131.69   16.20
   4   5 -10  105.99   29.80
   4   5 -10  146.39   18.50
   4   5 -10  161.78   18.30
  -5  -5  10  113.69   27.30
   5   5 -10  105.89   16.10
   5   5 -10  125.69   16.60
   5   5 -10  114.89   28.10
   5   5 -10  113.19   15.40
   5   5 -10  103.39   14.00
   6   5 -10   26.00    8.80
   6   5 -10   33.80   10.50
   6   5 -10   18.50   16.90
   6   5 -10   29.10    9.30
   6   5 -10   28.10    7.80
  -7  -5  10   40.90   17.80
   7   5 -10   50.99   11.50
   7   5 -10   30.60    8.50
   7   5 -10   28.00    8.00
   7   5 -10   36.30   10.00
  -8  -5  10    5.40   21.80
   8   5 -10   12.70    6.70
   8   5 -10    4.90    4.70
   8   5 -10   13.40    6.20
   8   5 -10   16.80    7.00
   9   5 -10   12.30    5.50
   9   5 -10    7.00    5.60
   9   5 -10   11.20    5.40
  10   5 -10   34.30    6.70
  10   5 -10   20.00    4.90
  10   5 -10   18.80    4.90
 -10   5  11   30.00    4.90
  10  -5 -11   28.80    6.30
  10  -5 -11   26.00    6.60
  -9   5  11   10.00    4.20
   9  -5 -11   15.10    6.50
   9  -5 -11   10.80    5.60
   9  -5 -11    6.80    5.80
  -8   5  11   35.00    6.90
   8  -5 -11   34.20    9.20
   8  -5 -11   51.89   10.00
   8  -5 -11   46.60   10.10
  -7   5  11   42.30   36.70
  -7   5  11   18.30    5.30
   7  -5 -11   23.00    9.50
   7  -5 -11   15.20    6.90
   7  -5 -11   25.40    8.60
  -6   5  11   23.50    5.80
  -6   5  11   13.70   26.90
   6  -5 -11   26.30    9.20
   6  -5 -11   28.20    8.60
   6  -5 -11   30.20    8.40
  -5   5  11   26.30    5.70
  -5   5  11   10.20   24.50
   5  -5 -11   31.70    8.90
   5  -5 -11   27.40    8.80
   5  -5 -11   22.80    9.10
  -4   5  11   56.79   30.80
  -4   5  11   48.10    7.70
   4  -5 -11   66.89   12.00
   4  -5 -11   39.20   10.20
  -4   5 -11   41.30    8.80
   4  -5 -11   61.49   11.60
  -3   5  11   20.10    5.20
  -3   5  11   43.00   36.20
   3  -5 -11   28.40    8.30
   3  -5 -11   28.30    8.20
   3  -5 -11   15.30    7.60
  -2   5  11   57.59    7.70
   2  -5 -11   43.20    8.10
   2  -5 -11   39.10    9.80
  -2   5 -11   25.60    9.50
   2  -5 -11   51.69   10.90
   1  -5  11   34.10    5.10
  -1   5 -11   30.50    9.50
  -1   5 -11   55.29   12.00
   0   5  11    0.40    2.40
   0  -5  11    2.80    3.50
   0  -5 -11   -5.70    5.10
   0   5 -11    4.80    6.60
   0   5 -11   -1.30    4.90
   0   5 -11   -1.30    5.40
   0   5 -11    5.70    5.60
   1   5  11   15.00    6.40
  -1  -5  11    0.90    3.40
  -1  -5 -11   43.50   10.50
   1   5 -11   -3.40    5.40
   1   5 -11    0.20    5.30
   1   5 -11    1.70    6.10
   1   5 -11    7.30    6.60
   1   5 -11   18.50   44.60
  -2  -5  11   48.10    7.80
  -2  -5  11   57.99   30.40
   2   5 -11   59.49   11.40
   2   5 -11   69.59   34.40
   2   5 -11   54.39   11.60
   2   5 -11   55.19   11.20
   2   5 -11   66.79   12.80
  -3  -5  11   29.50    5.90
  -3  -5  11    0.50   22.30
   3   5 -11   26.90    8.30
   3   5 -11   18.80   24.40
   3   5 -11   26.20    7.80
   3   5 -11   30.90   10.20
   3   5 -11   29.30    9.10
  -4  -5  11   45.20    7.20
   4   5 -11   49.00   11.10
   4   5 -11   52.19   11.60
   4   5 -11   49.40   11.00
   4   5 -11   51.39   10.60
  -5  -5  11   -4.00   19.00
   5   5 -11   24.50    8.30
   5   5 -11   29.60   18.10
   5   5 -11   33.70    8.50
   5   5 -11   26.00    9.30
   5   5 -11   30.90   10.00
  -6  -5  11   51.59   22.70
   6   5 -11   15.70    7.10
   6   5 -11   32.50   10.70
   6   5 -11   26.40    9.40
   6   5 -11   36.40    9.80
   7   5 -11   14.20    7.90
   7   5 -11   24.40    9.00
   7   5 -11   23.10    7.20
   7   5 -11   15.00    6.90
   8   5 -11   32.00    9.00
   8   5 -11   39.30    8.60
   8   5 -11   30.30    7.90
   8   5 -11   43.90    9.80
   9   5 -11    4.20    5.40
   9   5 -11   18.80    6.10
   9   5 -11   14.90    5.40
  10   5 -11   22.90    6.10
  10   5 -11   20.50    4.60
  10   5 -11   16.00    5.00
 -10   5  12   32.70    4.50
  10  -5 -12   23.20    5.30
  -9   5  12    9.60    3.90
   9  -5 -12    3.60    4.80
   9  -5 -12    4.40    4.20
   9  -5 -12    4.30    4.90
  -8   5  12   12.20    4.70
   8  -5 -12   13.10    6.30
   8  -5 -12   13.50    6.40
   8  -5 -12   14.50    6.10
  -7   5  12   14.00    4.50
   7  -5 -12    1.60    4.40
   7  -5 -12    7.30    6.30
   7  -5 -12    4.50    6.20
  -6   5  12   47.90   47.80
  -6   5  12   35.50    6.60
   6  -5 -12   23.20    8.30
   6  -5 -12   25.40    8.50
   6  -5 -12   34.20    9.60
  -5   5  12  102.69   49.80
  -5   5  12  183.08   18.20
   5  -5 -12  227.48   25.50
   5  -5 -12  183.68   24.10
   5  -5 -12  179.58   23.50
  -4   5  12   76.89    9.70
  -4   5  12  129.89   51.09
   4  -5 -12   60.29   12.10
   4  -5 -12   60.79   13.30
   4  -5 -12   62.19   13.50
  -3   5  12   25.70    5.50
   3  -5 -12   19.00    7.70
  -3   5 -12    8.20    5.70
   3  -5 -12   23.40    8.30
   3  -5 -12   22.10    8.00
  -3   5 -12   12.30    4.50
  -2   5  12   11.40    4.90
  -2   5 -12    4.20    4.80
   2  -5 -12    4.90    6.50
  -2   5 -12    6.10    6.00
   1  -5 -12   37.80    9.90
   0  -5  12   68.69    8.00
   0  -5 -12   54.09   11.50
   0   5 -12   53.59   11.40
   0   5 -12   57.69   11.70
  -1  -5  12   45.00    7.00
   1   5 -12   38.50   10.30
   1   5 -12   42.00    9.00
   1   5 -12   35.00    8.10
   1   5 -12   54.99   11.20
  -2  -5  12   35.90   47.10
  -2  -5  12    2.20    3.80
  -2  -5 -12    6.30    6.30
   2   5 -12   -0.70    5.10
   2   5 -12    5.90    7.10
   2   5 -12  -38.00   37.30
   2   5 -12    0.30    5.20
  -3  -5  12   26.10    5.60
  -3  -5  12   24.70   30.90
   3   5 -12   20.70    7.60
   3   5 -12   21.40    9.40
  -3  -5 -12   17.40    6.10
   3   5 -12   21.20    8.10
   3   5 -12   63.39   30.40
   3   5 -12   20.90    8.10
  -4  -5  12   67.89   10.40
  -4  -5  12   64.59   28.40
   4   5 -12   71.19   12.60
   4   5 -12   58.59   11.40
   4   5 -12   49.30   27.90
   4   5 -12   65.09   12.20
   4   5 -12   72.59   13.50
  -5  -5  12  157.48   15.80
  -5  -5  12  191.78   41.90
   5   5 -12  184.88   22.30
   5   5 -12  165.78   38.90
   5   5 -12  182.18   30.40
   5   5 -12  173.88   26.00
   5   5 -12  129.69   20.20
  -6  -5  12   21.40   29.60
   6   5 -12   36.50    8.30
   6   5 -12   37.20   10.80
   6   5 -12   30.30    9.00
   6   5 -12   22.60    8.70
   7   5 -12   10.80    6.30
   7   5 -12    7.00    5.90
   7   5 -12   17.80    7.80
   7   5 -12    6.20    5.00
   8   5 -12    5.10    5.70
   8   5 -12   19.90    6.90
   8   5 -12   12.30    5.40
   8   5 -12   17.10    5.90
   9   5 -12    9.50    3.90
   9   5 -12    7.70    4.30
   9   5 -12    4.50    4.70
   9   5 -12   -1.90    3.80
  10   5 -12   16.10    4.00
  10   5 -12   17.10    5.10
  -9   5  13   26.70    5.50
   9  -5 -13   21.80    5.80
   9  -5 -13   29.90    6.00
   9  -5 -13   14.80    5.40
  -8   5  13    3.60    3.40
   8  -5 -13   -2.90    4.40
   8  -5 -13    5.60    7.00
   8  -5 -13    4.00    4.50
  -7   5  13   30.70    6.00
   7  -5 -13   17.90    7.60
   7  -5 -13   23.20    7.30
   7  -5 -13   34.10    7.90
  -6   5  13   69.59    8.80
   6  -5 -13   52.89   10.30
   6  -5 -13   70.39   11.70
   6  -5 -13   41.40    9.90
  -5   5  13  156.18   14.50
   5  -5 -13  127.49   17.00
   5  -5 -13  139.59   17.10
  -4   5  13  118.29   12.40
   4  -5 -13  114.19   15.50
   4  -5 -13  117.39   15.50
   4  -5 -13  107.79   14.40
   3  -5 -13   25.80    8.50
   3  -5 -13   31.50    7.80
   3  -5 -13   23.30    7.40
  -2   5  13   21.80    4.70
   2  -5 -13   18.00    7.80
  -1   5 -13    3.00    4.50
   1  -5 -13    0.90    5.40
  -1   5 -13    6.90    5.50
   0  -5  13    1.00    1.90
   0   5  13   18.50    6.90
   0   5 -13    1.20    4.70
   0  -5 -13   -3.00    4.80
   0   5 -13    0.60    5.20
  -1  -5  13    4.30    3.80
   1   5 -13    3.90    6.00
  -1  -5 -13    7.20    5.80
   1   5 -13   -2.30    5.40
  -2  -5  13   26.60    5.40
   2   5 -13   34.20    8.20
   2   5 -13   28.70    8.30
   2   5 -13   21.70    7.40
   2   5 -13   12.20    7.00
  -3  -5  13   32.30    6.30
   3   5 -13   38.30    9.40
   3   5 -13   41.30    9.20
   3   5 -13   34.30    9.30
   3   5 -13   24.80    7.30
  -4  -5  13  117.69   11.90
   4   5 -13  115.49   14.80
   4   5 -13  109.69   15.20
   4   5 -13  100.39   16.60
   4   5 -13   98.79   14.00
  -5  -5  13  154.48   14.20
   5   5 -13  114.99   16.50
   5   5 -13  141.89   16.50
   5   5 -13  139.19   18.50
   5   5 -13  160.48   18.00
  -6  -5  13   68.59   10.60
   6   5 -13   72.89   13.00
   6   5 -13   59.69   11.20
   6   5 -13   49.40    9.50
   6   5 -13   41.00   10.10
   7   5 -13   29.60    7.90
   7   5 -13   33.50    7.70
   7   5 -13   28.80    6.50
   7   5 -13   25.00    7.80
   8   5 -13    1.50    5.10
   8   5 -13    4.40    4.30
   8   5 -13   -1.70    3.30
   8   5 -13    4.30    5.80
   9   5 -13   17.80    5.30
   9   5 -13   26.80    5.80
  -8   5  14   13.50    3.30
   8  -5 -14    4.50    3.80
   8  -5 -14   15.40    4.90
   8  -5 -14    8.70    4.50
  -7   5  14   70.09    7.80
   7  -5 -14   49.10    9.20
   7  -5 -14   47.80    9.40
   7  -5 -14   70.39    9.50
  -6   5  14   54.89    9.70
   6  -5 -14   37.20    8.00
   6  -5 -14   31.60    7.60
   6  -5 -14   33.10    8.00
   5  -5 -14   24.60    7.20
   5  -5 -14   42.40    8.90
   5  -5 -14   29.00    7.50
   4  -5 -14   20.20    6.70
   4  -5 -14   19.50    6.80
   4  -5 -14   38.20    8.60
  -3   5  14   57.79    7.30
   3  -5 -14   62.89   11.10
   2  -5 -14    7.00    6.00
  -1   5  14    2.80    3.20
  -1   5 -14    8.20    4.10
   1  -5 -14    3.90    6.20
   0   5 -14    0.00    2.90
   0  -5 -14   -2.70    3.90
   0   5 -14   -0.60    4.10
  -1  -5  14    2.50    2.20
   1   5 -14    3.90    4.70
  -1  -5 -14    7.90    4.70
   1   5 -14    2.60    5.00
  -2  -5  14    2.70    3.10
   2   5 -14    2.30    4.40
   2   5 -14    0.60    4.70
  -3  -5  14   61.49    7.70
   3   5 -14   52.49    9.80
   3   5 -14   44.80    9.80
   3   5 -14   58.79   10.30
   3   5 -14   53.39    9.90
  -4  -5  14   41.10    6.20
   4   5 -14   38.60    9.00
   4   5 -14   32.10    7.80
   4   5 -14   38.20    8.60
   4   5 -14   35.00    8.10
  -5  -5  14   51.59    8.50
   5   5 -14   35.40    9.70
   5   5 -14   40.80    9.20
   5   5 -14   35.50    8.90
   5   5 -14   35.50    8.20
  -6  -5  14   54.89    6.70
   6   5 -14   44.40    9.30
   6   5 -14   49.20   11.30
   6   5 -14   51.69    8.40
   6   5 -14   34.60    8.30
   7   5 -14   56.39   10.10
   7   5 -14   56.59    9.10
   7   5 -14   65.79    8.70
   7   5 -14   60.09   10.00
  -8  -5  14   13.30    3.60
   8   5 -14    5.00    4.20
   8   5 -14   10.30    4.90
   8   5 -14    4.70    3.60
   8   5 -14    9.10    3.00
   7  -5 -15   20.70    5.70
  -6   5  15    4.30    2.90
   6  -5 -15    7.30    4.20
   6  -5 -15    3.70    3.20
  -5   5  15   61.89    7.10
   5  -5 -15   62.49    9.80
  -4   5  15   22.10    3.80
   4  -5 -15   29.30    6.80
   3  -5 -15    9.30    4.90
  -2   5  15    1.70    2.40
   2  -5 -15    6.30    4.60
   1  -5 -15   13.30    5.70
  -2  -5  15    5.80    1.90
   2   5 -15    2.70    4.00
   2   5 -15    3.90    3.40
  -3  -5  15   10.10    3.00
   3   5 -15   16.00    5.70
   3   5 -15    9.20    4.50
  -4  -5  15   26.80    4.20
   4   5 -15   22.70    6.30
   4   5 -15   14.80    5.20
   4   5 -15   20.10    5.40
  -5  -5  15   64.99    6.70
   5   5 -15   47.90    7.60
   5   5 -15   47.80    9.10
   5   5 -15   47.10    7.90
   5   5 -15   49.40    8.20
  -6  -5  15    4.00    2.40
   6   5 -15    3.40    3.80
   6   5 -15   10.20    4.50
   6   5 -15   -0.90    3.20
   6   5 -15   -0.40    3.30
   7   5 -15   18.50    3.80
  10  -6   0   40.60    6.70
  10  -6   0   40.70   17.80
  -9   6   0    3.90    5.00
   9  -6   0   -2.00    6.80
   9  -6   0    6.00    5.80
   9  -6   0    5.70    3.80
   8  -6   0  160.18   22.60
  -8   6   0  145.39   16.50
   8  -6   0  141.39   15.80
   8  -6   0  146.49   17.80
   7  -6   0   10.80    4.80
  -7   6   0   12.90    5.30
  -7   6   0   -2.10   21.30
   7  -6   0    7.00    8.30
   7  -6   0   10.50    6.20
   6  -6   0   48.20    8.60
  -6   6   0   58.49    9.50
   6  -6   0   39.30    9.60
   6  -6   0   48.10   12.00
   6  -6   0   38.00    7.00
  -6   6   0   35.30   20.60
   5  -6   0  176.48   17.50
   5  -6   0  123.69   18.20
  -5   6   0  111.59   28.00
   5  -6   0  157.98   15.00
   5  -6   0  156.58   15.80
  -4   6   0   28.10   13.90
   4  -6   0   22.10    7.50
  -3   6   0  538.15   50.09
   3  -6   0  533.25   45.50
  -2   6   0  418.76   37.90
   2  -6   0  404.06   34.30
   2  -6   0  385.76   36.40
  -2   6   0  379.36   40.10
  -1   6   0 1681.73  138.19
  -1   6   0 1871.21  144.09
   0   6   0 4144.89  314.47
  -1  -6   0 2404.96  167.38
   1   6   0 1898.31  163.88
   2   6   0  478.25   40.10
  -3  -6   0  625.84   50.99
   3   6   0  580.04   50.29
   4   6   0   30.20    8.40
  -4  -6   0   24.50   10.30
   4   6   0   47.00   12.60
   5   6   0  183.08   17.30
   5   6   0  164.38   29.40
   5   6   0  177.48   21.50
   6   6   0   52.19    8.90
   6   6   0   62.99   10.60
   6   6   0   54.89   13.80
   7   6   0   18.60    9.80
   7   6   0    3.10    3.80
   7   6   0   -2.10    7.20
   7   6   0   12.20    5.90
   8   6   0  120.79   16.20
   8   6   0  156.38   23.80
   8   6   0  173.48   17.00
   8   6   0  151.98   23.00
   9   6   0   -4.60    2.80
   9   6   0    0.10    7.10
  10   6   0   48.20    7.30
  10   6   0   39.90   12.10
 -10   6   1   66.79    9.60
  10  -6  -1   67.49   11.40
  10  -6  -1   56.89   13.20
  10  -6  -1   65.59    8.60
   9  -6   1   28.60    5.90
   9  -6   1   36.20    7.90
  -9   6   1   13.30    5.90
   9  -6   1   16.70   14.50
   9  -6  -1   12.70    7.00
   9  -6  -1   20.90    9.40
   9  -6  -1    4.90    4.90
   8  -6   1   83.59   12.80
   8  -6   1  105.49   13.30
  -8   6   1   95.19   12.20
   8  -6   1   89.89   18.50
  -8   6   1   68.49   36.50
   8  -6  -1   74.99   10.90
  -8   6  -1   74.99   11.80
   8  -6  -1   79.69   13.60
   8  -6  -1   86.29   18.50
  -7   6   1   70.59   10.10
  -7   6   1   59.59   26.00
   7  -6  -1   71.89   13.90
   7  -6  -1   64.49    9.20
   7  -6  -1   94.79   18.30
   7  -6  -1   77.29   12.60
   6  -6   1  164.78   22.40
   6  -6   1  176.18   18.90
   6  -6   1  188.18   17.90
  -6   6  -1  201.78   18.50
  -6   6  -1  208.28   45.60
  -4   6  -1  176.18   33.20
  -3   6   1  270.37   28.50
   3  -6  -1  246.28   24.30
   1  -6   1 1013.30   76.99
  -1   6  -1  836.72   76.09
  -1   6  -1  942.31   78.29
   0   6   1  536.75   43.80
   0   6   1  439.56   43.40
   0   6  -1  553.34   44.00
   1   6   1  913.31   72.69
   1   6   1  894.81   71.39
   3   6   1  126.59   21.10
   3   6   1  108.19   14.40
   3   6   1  118.39   14.90
  -3  -6  -1  106.29   21.30
   4   6   1  204.88   22.70
   4   6   1  221.08   35.10
  -5  -6   1  243.68   24.70
   5   6  -1  186.38   25.50
   5   6  -1  179.98   22.10
   6   6   1  225.38   21.70
   6   6   1  214.88   22.30
   6   6   1  249.28   29.50
   6   6   1  270.47   29.00
   7   6   1   20.30    6.20
   7   6   1   14.50    6.30
   7   6   1   -3.20    9.80
   7   6   1    5.20    8.70
   8   6   1   88.29   20.50
   8   6   1  117.19   15.40
   8   6   1  112.29   21.50
   8   6  -1  113.29   12.90
   8   6  -1  105.49   19.80
   8   6  -1   72.49   16.20
   8   6  -1   78.09   13.20
   9   6   1   41.00   11.20
   9   6   1   30.80    6.40
   9   6  -1   16.20    5.70
   9   6  -1   15.70    6.10
   9   6  -1   11.40    9.00
  10   6   1   26.40    5.30
  10   6  -1   52.69   11.60
  10   6  -1   47.70    8.60
  11  -6  -2    4.30    2.70
  11  -6  -2    3.10    3.40
 -10   6   2   37.90    6.90
  10  -6  -2   43.90   12.70
  10  -6  -2   33.90    6.70
  10  -6  -2   29.80    7.80
  -9   6   2   -5.10    4.60
  -9   6   2   72.39   49.10
   9  -6   2    4.50    8.00
   9  -6  -2    4.30    3.90
  -9   6  -2    7.10    5.70
   9  -6  -2    3.00    8.10
   9  -6  -2    1.70    5.50
  -8   6   2   37.60    7.70
  -8   6   2   66.69   31.80
   8  -6   2   78.39   16.30
   8  -6  -2   46.90    8.90
   8  -6  -2   42.80   10.10
   8  -6  -2   35.00   12.80
   8  -6  -2   67.29   13.20
  -7   6   2   37.10   20.60
   7  -6   2   39.60    8.10
   7  -6   2   46.40   10.10
   7  -6   2   42.50   13.90
   7  -6  -2   48.00    8.20
   7  -6  -2   62.79   14.00
  -7   6  -2   34.10    8.00
   7  -6  -2   43.60   11.70
   7  -6  -2   31.60   11.40
   6  -6  -2   46.00   10.50
   6  -6  -2   52.49    8.30
   6  -6  -2   50.59    9.20
   6  -6  -2   60.59   14.10
  -4   6  -2  179.78   31.60
  -1   6   2  939.61   75.39
   1  -6  -2  831.32   70.29
   0   6   2   64.99   12.30
   0   6   2   49.10   10.40
   0   6  -2   38.20    9.80
   4   6   2  295.37   32.50
   4   6   2  319.17   31.20
  -6  -6   2   59.79   12.90
  -6  -6   2   47.40   15.00
   6   6  -2   78.69   15.60
   6   6  -2   75.89   14.50
   6   6  -2   62.79    9.80
   6   6  -2   62.19    9.20
   7   6   2   35.90   15.90
   7   6   2   40.80    8.50
  -7  -6   2   26.70   14.10
   7   6   2   46.60   14.00
   7   6  -2   40.40    8.10
   7   6  -2   50.69   12.30
   8   6   2   65.49   19.60
   8   6   2   90.59   18.00
   8   6   2   70.29   10.20
   8   6  -2   39.00    9.40
   8   6  -2   59.59   15.30
   8   6  -2   50.79    9.20
   8   6  -2   51.69   11.50
   9   6   2   12.70    4.30
   9   6   2    4.30    8.50
   9   6  -2    3.10    4.70
   9   6  -2    2.50    8.10
   9   6  -2   -1.60    8.70
   9   6  -2   -1.00    3.90
  10   6  -2   19.80    9.10
  10   6  -2   36.90    6.70
  11   6  -2    2.10    2.20
 -11   6   3   31.00    5.50
  11  -6  -3   43.50    7.20
  11  -6  -3   36.20    5.70
 -10   6   3   18.20    6.00
  10  -6  -3   17.50    5.50
  10  -6  -3   28.40    8.10
  10  -6  -3   28.80    9.80
   9  -6   3    2.60    2.80
  -9   6   3   -1.70    5.00
   9  -6  -3    2.90    6.00
   9  -6  -3   -1.60    4.00
   9  -6  -3    1.20    7.10
  -9   6  -3   -0.20    3.50
   9  -6  -3   -6.50    7.60
   8  -6   3  103.79   11.60
   8  -6   3   72.09   17.10
   8  -6  -3  126.89   13.40
   8  -6  -3  106.89   20.60
  -8   6  -3   72.29   13.50
   8  -6  -3  115.99   17.90
   8  -6  -3  103.19   14.30
  -7   6   3   41.10   21.20
   7  -6   3   19.60    6.90
   7  -6   3   21.50   11.30
   7  -6   3   22.40    6.00
   7  -6  -3   10.00    8.70
   7  -6  -3   15.70    7.60
   6  -6  -3   94.29   13.40
   6  -6  -3   97.39   17.20
   6  -6  -3   83.69   12.10
   6  -6  -3   90.29   10.50
   6  -6  -3   98.69   12.60
   4  -6   3  122.59   17.10
   4  -6   3  143.39   14.90
  -4   6  -3  148.69   14.70
   3  -6   3  163.08   18.20
   3  -6   3  165.98   28.50
  -3   6  -3  204.98   32.00
  -2   6   3  127.59   16.20
   2  -6   3  122.49   13.90
   2  -6   3   98.59   19.10
  -2   6  -3  115.79   22.50
   2  -6  -3  143.69   15.00
  -1   6   3  230.58   24.00
  -1   6   3  259.87   27.50
   1  -6  -3  189.78   21.60
   0   6   3  142.99   19.60
   0   6   3  134.99   18.00
   0  -6   3  182.28   19.60
   0   6  -3  131.69   18.90
   1   6   3   82.99   10.70
   1   6   3   74.79   14.10
   2   6   3  148.49   17.00
   2   6   3  128.69   18.40
   4   6   3  174.88   25.00
   4   6   3  173.18   17.30
   4   6   3  158.48   21.00
   5   6   3   69.99   18.60
   5   6   3   75.09    9.70
   5   6   3   77.29   16.50
   6   6   3  156.28   27.40
   6   6  -3  118.29   11.80
   6   6  -3   99.19   12.40
   6   6  -3   97.49   15.00
   6   6  -3   84.99   12.90
  -7  -6   3   33.50   10.90
   7   6   3   17.60   16.90
   7   6   3   23.10    6.60
   7   6   3   25.50   12.10
   7   6  -3   -9.40    9.90
   7   6  -3   16.00    8.90
   7   6  -3   12.40    7.60
   7   6  -3    7.80    3.90
   7   6  -3   11.70    5.20
   8   6   3   78.99   17.80
   8   6   3   94.29   11.70
   8   6  -3  117.99   12.50
   8   6  -3   95.69   18.80
   8   6  -3   88.89   12.40
   9   6   3   -1.70    2.30
   9   6  -3    3.00    4.00
   9   6  -3    3.60    4.80
   9   6  -3   19.50    9.10
  10   6  -3   21.90    5.20
  10   6  -3   15.10    4.50
  10   6  -3    7.50    8.30
  11   6  -3   21.20    3.80
 -11   6   4   35.00    5.70
  11  -6  -4   29.90    5.30
  11  -6  -4   34.10    6.90
 -10   6   4   89.19   11.20
  10  -6  -4  114.39   28.20
  10  -6  -4   89.09   11.00
  10  -6  -4   98.19   13.00
  -9   6   4   41.90   31.10
   9  -6   4    0.80    3.70
  -9   6   4    6.90    5.40
   9  -6  -4    8.30    8.30
   9  -6  -4    4.60    5.90
   9  -6  -4   -1.30    8.00
   9  -6  -4    6.60    4.50
   8  -6   4   39.60    6.90
   8  -6   4   18.00   11.70
   8  -6  -4   62.49   13.40
   8  -6  -4   49.40   10.80
  -8   6  -4   29.80    8.10
   8  -6  -4   69.79   10.20
   8  -6  -4   44.10   13.50
  -7   6   4   49.10   22.30
   7  -6   4   -0.80    8.20
   7  -6   4    7.50    3.90
   7  -6  -4   17.10    6.90
  -7   6  -4    8.20    6.50
   7  -6  -4    5.60    4.80
   7  -6  -4   19.10    9.90
   6  -6  -4   63.09   11.70
   6  -6  -4   59.49    8.40
   6  -6  -4   78.89   15.40
   6  -6  -4   49.40   10.00
   6  -6  -4   60.59   10.50
   4  -6   4  178.88   19.90
   4  -6   4  202.38   22.80
   4  -6   4  224.38   19.30
  -3   6   4   81.89   19.80
   3  -6   4   91.29   12.90
   3  -6  -4   86.19   12.40
  -2   6   4   83.29   18.80
  -2   6   4  100.19   14.70
   2  -6  -4   70.69   11.50
   1  -6   4   46.80   13.40
  -1   6   4   58.69   12.30
  -1   6   4   95.99   18.70
   1  -6  -4   63.99    9.80
  -1   6  -4   46.00   15.40
   0  -6   4   -1.10    6.80
   0   6   4   15.40    7.70
   0   6   4   -2.10    9.10
   0   6  -4    0.60    7.40
  -1  -6   4   85.19   14.00
   1   6  -4   83.29   15.60
   2   6   4   57.39   11.40
   2   6   4   48.10   13.50
   3   6   4  103.59   21.20
   3   6   4  123.19   16.50
   3   6  -4  119.99   13.30
  -7  -6   4   23.90    7.20
   7   6   4    3.50    3.80
   7   6   4   23.60   17.80
  -7  -6   4   14.50    6.00
   7   6   4    0.30    8.50
   7   6  -4   17.30    7.90
   7   6  -4    9.50    5.20
   7   6  -4   13.50    4.30
   7   6  -4    9.50    5.00
   7   6  -4    6.80    6.30
   8   6   4   40.10    7.60
   8   6  -4   49.80    8.40
   8   6  -4   47.90   13.20
   8   6  -4   54.29    8.80
   8   6  -4   42.40   10.50
   8   6  -4   41.90    8.80
   8   6  -4   60.99    9.80
   9   6   4    3.90    2.40
   9   6  -4   10.00    4.40
  -9  -6  -4   10.40    6.50
   9   6  -4    8.30    8.30
   9   6  -4    2.50    4.00
  10   6  -4   53.29   11.50
  10   6  -4   83.69    9.40
  10   6  -4   73.69   13.60
  11   6  -4   22.70    3.80
 -11   6   5   89.39    9.70
  11  -6  -5   92.39   11.20
  11  -6  -5   87.99    9.60
 -10   6   5   51.29    8.50
  10  -6  -5   45.00   10.70
  10  -6  -5   54.49   10.20
  10  -6  -5   42.30    7.60
  -9   6   5    7.00    5.50
  -9   6   5   30.70   29.30
   9  -6  -5    7.10    4.30
   9  -6  -5    6.00    6.40
   9  -6  -5   11.10    9.40
   9  -6  -5    5.90    8.30
   8  -6  -5  124.19   13.90
   8  -6  -5  109.09   21.20
   8  -6  -5  141.89   18.10
   8  -6  -5  109.29   15.60
   7  -6   5    7.80   10.90
   7  -6   5   21.90    5.00
  -7   6   5   23.60   18.10
   7  -6  -5   41.40   10.10
  -7   6  -5   22.10    8.40
   7  -6  -5   42.90   12.30
   7  -6  -5   57.59   12.00
   7  -6  -5   39.10    9.20
  -6   6   5   64.19   22.20
   6  -6   5   58.69    9.70
   6  -6  -5   48.90   12.20
   6  -6  -5   47.50    9.40
   6  -6  -5   35.90    9.00
   6  -6  -5   49.40   10.20
  -6   6  -5   45.30   11.10
   6  -6  -5   48.90    8.10
   5  -6  -5  193.38   18.50
   5  -6  -5  147.89   19.60
   5  -6  -5  171.88   20.70
   5  -6  -5  173.08   19.00
   5  -6  -5  175.28   19.00
   4  -6   5  269.87   27.00
  -4   6   5  222.58   32.70
   4  -6   5  271.37   22.00
  -4   6  -5  245.08   26.30
   4  -6  -5  211.68   24.70
  -3   6   5   43.00   15.60
  -3   6  -5    7.20    7.30
   2  -6   5   16.50   14.30
   2  -6   5   25.90    7.30
   2  -6   5   39.40    5.80
  -2   6  -5   28.00   17.00
  -1   6   5   56.59   12.90
  -1   6   5   48.60   15.60
   1  -6   5   39.50   12.90
  -1   6  -5   28.60   15.00
   1  -6  -5   45.80    9.80
   0   6   5  -14.80    9.30
   0  -6   5   -4.10    7.30
   0   6   5    0.90    7.20
   0   6  -5   -8.20    8.10
   1   6   5   36.40   12.50
  -1  -6   5   55.39   13.40
   1   6  -5   61.79   15.10
  -2  -6   5  115.99   16.80
   2   6  -5  163.98   20.30
   3   6   5   20.60   12.60
   3   6   5    6.10    7.30
   3   6   5    6.00    7.00
   4   6   5  328.07   32.40
   4   6   5  331.97   40.90
   4   6   5  298.77   24.70
   4   6  -5  248.28   24.10
   4   6  -5  211.98   24.00
   5   6   5   56.09   21.10
   5   6   5   57.99    9.80
   5   6   5   57.89   15.50
   6   6   5   58.79   10.00
   6   6   5    9.30   21.00
   6   6   5   73.99   17.30
   6   6  -5   52.09    8.30
   6   6  -5   50.19   10.00
   6   6  -5   45.40   10.50
   6   6  -5   68.09   11.70
   6   6  -5   57.09   11.80
   7   6   5   34.00    7.70
   7   6  -5   48.20   11.20
   7   6  -5   62.59   10.60
   7   6  -5   47.50    9.10
   7   6  -5   57.69    7.50
   7   6  -5   41.10    8.90
   7   6  -5   41.90    8.30
   8   6  -5  136.69   15.60
   8   6  -5   91.29   13.00
   8   6  -5  111.99   17.60
   8   6  -5  107.69   12.10
   9   6  -5    0.10    6.20
   9   6  -5   10.40    5.30
   9   6  -5    3.50    8.60
   9   6  -5    8.10    4.10
  10   6  -5   40.50   11.30
  10   6  -5   39.00   10.20
  10   6  -5   49.70    7.40
  11   6  -5   57.79    6.20
 -11   6   6   94.29    9.60
  11  -6  -6   75.99    9.00
  11  -6  -6   93.59   10.90
 -10   6   6   88.79   10.50
  10  -6  -6   74.99   15.30
  10  -6  -6   93.99   12.40
  10  -6  -6   81.49   13.60
  10  -6  -6   79.49   10.00
  -9   6   6    2.70    6.00
   9  -6  -6    6.20    4.00
   9  -6  -6   10.40    9.00
   9  -6  -6    5.80    6.00
   9  -6  -6    0.60    7.00
  -8   6   6   69.19   27.20
   8  -6  -6   38.80    9.60
   8  -6  -6   49.80    8.60
   8  -6  -6   55.29   14.00
   8  -6  -6   40.60   11.60
   8  -6  -6   55.99   11.10
  -7   6   6   85.69   27.80
   7  -6  -6   55.89   11.40
   7  -6  -6   66.69   14.90
   7  -6  -6   63.29   12.90
   7  -6  -6   68.69    8.90
   7  -6  -6   59.59   11.50
  -6   6   6   32.60   19.70
   6  -6  -6   64.69   11.10
   6  -6  -6   52.09   12.40
   6  -6  -6   58.79   10.90
   6  -6  -6   51.29   10.40
   6  -6  -6   58.79    8.60
  -5   6   6   23.60   14.10
   5  -6   6   58.49   13.60
  -5   6  -6   48.90   11.60
   5  -6  -6   23.50    5.70
   5  -6  -6   16.60    8.70
   5  -6  -6   25.80    7.30
   5  -6  -6   11.10    6.80
   2  -6   6  186.58   16.00
   2  -6   6  228.18   37.70
  -2   6  -6  173.48   20.30
   1  -6   6  144.39   27.80
  -1   6  -6  182.28   34.90
  -1   6  -6  183.68   18.80
   0  -6   6    6.70    8.60
   0   6   6   25.40   11.10
   0   6   6  -14.90   14.10
   0   6  -6    2.90   11.80
  -1  -6   6   54.59   15.50
   1   6  -6   57.89   15.90
   2   6   6  220.58   33.10
   2   6   6  242.98   21.00
  -2  -6  -6  215.08   22.60
  -4  -6   6  255.47   26.50
   4   6  -6  325.17   30.20
   5   6  -6   17.00    6.80
   5   6  -6   20.00    7.50
   5   6  -6   18.40    7.50
   5   6  -6   26.10    7.20
   5   6  -6   29.60    6.90
   6   6  -6   46.30    9.50
   6   6  -6   73.89   11.70
   6   6  -6   51.19    9.90
   6   6  -6   47.50    9.20
   6   6  -6   55.39   10.60
   6   6  -6   52.59    9.80
   7   6  -6   89.69   18.80
   7   6  -6   66.99    8.90
   7   6  -6   72.19   14.00
   7   6  -6   89.19   14.80
   7   6  -6   73.49   10.70
   7   6  -6   64.19   11.20
   8   6  -6   26.90    9.20
   8   6  -6   42.50    7.40
   8   6  -6   42.10    9.00
   8   6  -6   66.59   10.50
   8   6  -6   44.80   10.90
  -9  -6   6  -31.00   21.80
   9   6  -6    4.20    4.50
   9   6  -6    6.70    9.70
   9   6  -6    3.80    3.90
   9   6  -6    5.40    6.80
  10   6  -6   72.09    8.80
  11   6  -6   44.40    5.60
  11   6  -6   64.09    9.10
 -11   6   7   31.90    5.10
  11  -6  -7   20.30    3.80
  11  -6  -7   30.80    6.30
 -10   6   7   19.30    5.70
  10  -6  -7   15.80    4.30
  10  -6  -7   14.60    6.30
  10  -6  -7   21.50    9.30
  10  -6  -7   17.60    6.90
  -9   6   7   20.40   30.00
  -9   6   7    7.80    5.60
   9  -6  -7    4.00    5.90
   9  -6  -7    7.90    7.20
   9  -6  -7   10.50    9.50
   9  -6  -7    5.50    3.70
  -8   6   7  104.79   30.00
   8  -6  -7   77.49   13.70
   8  -6  -7   76.69   13.60
   8  -6  -7   89.29   10.70
   8  -6  -7   67.69   15.70
   8  -6  -7   86.39   14.60
  -7   6   7  -17.80   15.30
   7  -6  -7    6.80    7.20
  -7   6  -7    1.10    3.30
   7  -6  -7   12.20    7.10
   7  -6  -7    7.90    6.80
   7  -6  -7    5.80    3.40
  -7   6  -7    0.20    5.00
   7  -6  -7   10.70    6.30
  -6   6   7  174.48   36.70
   6  -6  -7  220.38   22.20
   6  -6  -7  204.78   21.20
   6  -6  -7  192.58   18.30
   6  -6  -7  200.38   20.80
   6  -6  -7  189.68   23.40
  -5   6   7   48.00   21.20
  -5   6  -7   51.09   11.60
   5  -6  -7   41.30   10.20
   5  -6  -7   50.29    9.40
   5  -6  -7   36.20    8.70
   5  -6  -7   33.30    9.40
   5  -6  -7   36.00    8.10
   5  -6  -7   55.19    7.90
  -4   6   7  139.79   30.10
   4  -6  -7  116.39   16.10
   4  -6  -7  175.98   17.10
   4  -6  -7  142.09   15.60
   4  -6  -7  131.49   16.50
   4  -6  -7  151.48   15.90
  -3   6   7  105.09   25.10
   3  -6  -7  115.29   13.40
   3  -6  -7   90.89   13.50
  -2   6  -7  160.68   42.00
   0  -6   7    3.10    9.70
   0   6   7   14.10   23.40
   0   6   7    0.90    2.40
   0  -6  -7   -9.00    4.60
   0   6  -7    3.90    5.00
   0   6  -7    3.00    5.40
   0   6  -7  -23.20   12.50
   0  -6  -7    3.60    5.10
   2   6   7  132.89   13.50
   2   6   7  154.38   33.70
   2   6   7  106.99   15.20
  -2  -6  -7  142.49   16.50
  -3  -6   7   99.49   20.50
   3   6  -7  140.69   16.10
   3   6  -7  139.99   14.90
   3   6  -7  152.78   15.60
   3   6  -7  135.69   22.60
   4   6   7   85.59   39.40
  -4  -6   7  133.89   19.30
   4   6  -7  153.78   17.00
   4   6  -7  137.99   21.20
   5   6   7   64.29    8.40
  -5  -6   7   64.29   13.20
   5   6   7   26.00   36.40
  -5  -6  -7   66.19   13.70
   5   6  -7   43.70    9.20
   5   6  -7   51.49    9.90
   5   6  -7   61.99   11.10
   5   6  -7   60.09   11.00
   5   6  -7   31.50   17.30
  -6  -6   7  189.58   21.00
   6   6  -7  181.08   18.60
   6   6  -7  188.28   19.40
   6   6  -7  195.58   22.30
   6   6  -7  178.18   19.90
   6   6  -7  163.08   18.40
  -7  -6   7   15.80    8.20
   7   6   7    8.20    3.40
   7   6  -7   11.40    4.60
   7   6  -7    6.30    5.30
   7   6  -7    7.90    5.70
  -7  -6  -7    7.20    5.20
   7   6  -7   -8.70   13.00
   7   6  -7    2.80    4.60
   8   6  -7   79.09   13.40
   8   6  -7   99.59   12.20
   8   6  -7   77.89   12.60
   8   6  -7   84.59   12.00
   9   6  -7    0.80    4.70
   9   6  -7    9.20    5.10
   9   6  -7    0.30    3.70
   9   6  -7    6.30    5.20
  10   6  -7   -7.00    3.80
  10   6  -7    4.50    5.10
  10   6  -7   -4.90    4.90
  11   6  -7   29.90   10.30
 -11   6   8   30.70    4.90
  11  -6  -8   38.60    6.70
  11  -6  -8   23.60    6.20
 -10   6   8   28.60    6.00
  10  -6  -8   31.10    5.40
  10  -6  -8   31.80   13.10
  10  -6  -8   33.50    8.10
  10  -6  -8   32.40    8.60
  -9   6   8   11.80    4.20
   9  -6  -8   10.60    6.40
   9  -6  -8    7.90    3.70
   9  -6  -8   21.10    8.30
   9  -6  -8    7.60    7.40
   8  -6  -8  159.78   18.30
   8  -6  -8  163.68   22.60
   8  -6  -8  134.19   17.30
   8  -6  -8  131.19   18.30
   8  -6  -8  133.69   14.30
  -7   6   8   29.50   20.20
   7  -6  -8   20.40    8.00
   7  -6  -8    9.40    6.60
   7  -6  -8    9.00    6.90
   7  -6  -8   14.90    4.00
   7  -6  -8    8.00    7.10
  -6   6   8  173.98   37.40
   6  -6  -8  166.58   14.80
   6  -6  -8  140.39   17.10
   6  -6  -8  123.99   18.40
   6  -6  -8  140.39   16.70
   6  -6  -8  138.59   17.00
  -5   6   8   90.09   27.60
   5  -6  -8   78.49    9.90
   5  -6  -8   74.39   13.40
   5  -6  -8   70.89   11.50
   5  -6  -8   60.39   11.30
   5  -6  -8   66.89   12.10
   5  -6  -8   62.59   10.80
  -4   6   8  180.68   15.50
   4  -6  -8  142.59   18.40
   4  -6  -8  177.98   18.20
   4  -6  -8  155.38   17.60
   4  -6  -8  142.19   17.20
   4  -6  -8  163.08   18.20
  -3   6   8   58.59   21.40
  -3   6   8   15.60    4.10
   3  -6  -8    5.40    5.40
  -3   6  -8   18.90    8.30
  -3   6  -8   20.90    9.40
   3  -6  -8    9.00    5.30
   3  -6  -8   16.70    6.50
  -2   6   8  179.38   16.30
  -2   6   8  173.08   36.00
   2  -6  -8  172.48   18.70
   2  -6  -8  186.58   19.00
   2  -6  -8  200.88   20.60
   1  -6   8   78.59    8.90
   1  -6   8  114.79   30.60
  -1   6  -8   95.59   33.90
  -1   6  -8   79.69   13.80
  -1   6  -8   86.89   11.80
  -1   6  -8   79.79   13.30
   0  -6   8    6.10   15.10
   0  -6   8   -1.90    2.50
   0   6  -8   42.30   20.80
   0  -6  -8   -1.80    6.30
   0   6  -8    4.30    4.90
   0   6  -8    6.50    5.10
   0   6  -8   -0.90    5.20
   0  -6  -8   -2.80    5.20
  -1  -6   8    1.90   10.60
  -1  -6   8   10.40    4.10
   1   6  -8   13.40   15.10
   1   6  -8    9.80    6.40
   1   6  -8    0.10    5.10
   1   6  -8    0.30    4.40
   1   6  -8    2.90    5.90
  -2  -6   8  198.88   30.40
   2   6  -8  207.68   20.90
   2   6  -8  183.68   35.00
   2   6  -8  195.38   20.60
   2   6  -8  241.98   21.60
   2   6  -8  201.98   21.50
   3   6   8   12.00    4.20
  -3  -6   8    7.00   10.90
   3   6   8   39.40   30.90
   3   6  -8   16.90    6.60
   3   6  -8   11.30    6.10
   3   6  -8    7.30   11.90
  -3  -6  -8   34.10    9.80
   3   6  -8    1.20    5.50
   3   6  -8   14.80    6.20
  -4  -6   8  174.68   26.30
   4   6  -8  189.18   19.70
   4   6  -8  195.18   19.60
   4   6  -8  204.38   19.80
   4   6  -8  177.98   20.30
   4   6  -8  173.38   27.60
  -5  -6   8   81.69   17.50
   5   6  -8   66.79   11.40
   5   6  -8   81.09   12.00
   5   6  -8   71.69   12.70
   5   6  -8   76.29   18.20
   5   6  -8   59.19   10.60
  -6  -6   8  171.58   23.10
   6   6  -8  178.28   27.80
   6   6  -8  158.08   18.50
   6   6  -8  137.39   16.50
   6   6  -8  150.48   22.90
   7   6  -8   14.40    6.90
   7   6  -8    6.40    6.50
   7   6  -8   15.50    6.10
   7   6  -8   13.60    5.60
  -8  -6   8  144.79   24.80
   8   6  -8  129.89   15.60
   8   6  -8  119.89   16.50
   8   6  -8  146.89   16.50
   8   6  -8  136.49   15.00
   9   6  -8    6.10    4.80
   9   6  -8   11.70    5.20
   9   6  -8    9.30    6.00
  10   6  -8    8.40    5.30
  10   6  -8   20.80    5.60
  11  -6  -9    3.60    4.50
 -10   6   9   66.19    8.30
  10  -6  -9   70.89   12.10
  10  -6  -9   52.09   10.40
  -9   6   9    3.00    4.80
   9  -6  -9    9.10   11.70
   9  -6  -9   -1.10    2.90
   9  -6  -9    6.90    6.70
   9  -6  -9    2.20    5.00
   9  -6  -9    6.00    5.40
  -8   6   9   86.09   32.30
  -8   6   9   85.59   10.60
   8  -6  -9   94.89   15.00
   8  -6  -9   73.49   14.60
   8  -6  -9   94.89   16.60
   8  -6  -9  121.09   11.30
   8  -6  -9   98.89   16.20
  -7   6   9   24.30   21.90
  -7   6   9   30.10    6.00
   7  -6  -9   29.10    8.90
   7  -6  -9   31.60    6.50
   7  -6  -9   41.40   11.20
   7  -6  -9   39.00   10.20
   7  -6  -9   35.60    9.20
  -6   6   9  146.89   14.20
  -6   6   9  119.39   32.70
   6  -6  -9  126.09   16.90
   6  -6  -9  123.99   17.10
   6  -6  -9  172.48   20.30
   6  -6  -9  140.49   14.90
   6  -6  -9  128.49   16.70
  -5   6   9   30.60   20.50
  -5   6   9    4.90    3.80
  -5   6  -9   12.90    5.80
   5  -6  -9   23.50   10.10
  -5   6  -9   33.80    8.90
   5  -6  -9   11.00    5.60
   5  -6  -9   14.20    7.10
   5  -6  -9   20.00    6.80
  -4   6   9  183.58   41.50
  -4   6   9  238.78   21.60
   4  -6  -9  257.77   24.80
   4  -6  -9  281.37   25.60
   4  -6  -9  250.07   25.00
   4  -6  -9  270.17   25.30
  -3   6   9   -9.60   19.10
  -3   6   9   15.70    3.90
  -3   6  -9   29.40    9.90
   3  -6  -9   17.10    6.00
   3  -6  -9   10.60    8.10
  -3   6  -9   26.10   10.40
   3  -6  -9   11.20    5.90
   3  -6  -9    4.60    5.60
   3  -6  -9   12.10    6.20
  -2   6   9  150.78   36.20
  -2   6   9  149.39   13.80
   2  -6  -9  119.69   19.20
   2  -6  -9  165.48   16.70
   2  -6  -9  126.99   17.20
   2  -6  -9  160.98   17.00
   1  -6   9  151.28   14.10
  -1   6  -9  167.28   19.20
  -1   6  -9  166.18   16.30
   1  -6  -9  118.59   19.70
   0  -6   9   23.10   23.10
   0   6  -9   31.90    7.30
   0  -6  -9   24.40    9.30
   0   6  -9   39.60   27.70
   0   6  -9   22.80    7.80
   0   6  -9   37.10   12.50
   0  -6  -9   34.30   11.80
   0   6  -9   32.30    7.70
  -1  -6   9   95.59    9.90
  -1  -6   9   69.29   24.30
   1   6  -9  102.29   31.30
   1   6  -9   88.99   12.30
   1   6  -9   79.89   14.00
   1   6  -9   83.29   11.80
   1   6  -9   89.09   13.30
  -2  -6   9  176.68   33.80
  -2  -6   9  141.99   14.50
   2   6  -9  211.28   39.30
   2   6  -9  161.98   17.20
   2   6  -9  119.59   15.40
   2   6  -9  174.38   17.20
   2   6  -9  126.79   17.00
   3   6   9   19.50    4.90
  -3  -6   9   30.80   15.10
   3   6  -9   17.20   14.60
   3   6  -9   15.30    6.50
   3   6  -9   11.70    6.80
   3   6  -9   15.10    5.50
  -3  -6  -9   -6.80   18.60
   3   6  -9   15.10    6.30
  -3  -6  -9   30.90   11.90
  -4  -6   9  232.58   34.50
   4   6  -9  235.48   23.60
   4   6  -9  251.67   24.80
   4   6  -9  262.87   26.00
   4   6  -9  246.28   24.80
   4   6  -9  266.77   37.90
  -5  -6   9   24.80   13.70
   5   6  -9    7.00    5.30
   5   6  -9    9.60    7.10
   5   6  -9    9.50    6.70
   5   6  -9   19.80    6.40
   5   6  -9   -4.60   10.50
  -6  -6   9  161.08   27.00
   6   6  -9  133.49   16.70
   6   6  -9  160.28   18.40
   6   6  -9  125.59   25.80
   6   6  -9  180.78   19.40
   6   6  -9  179.98   19.80
  -7  -6   9   38.80   15.20
   7   6  -9   55.19   10.90
   7   6  -9   36.40   10.80
   7   6  -9   32.40    8.70
   7   6  -9   42.50    9.50
  -8  -6   9   58.29   20.40
   8   6  -9   69.89   11.00
   8   6  -9   88.09   11.50
   8   6  -9   78.29   12.30
   8   6  -9   70.49   12.80
   9   6  -9   -1.20    4.40
   9   6  -9   -3.60    3.70
   9   6  -9   -3.30    4.60
   9   6  -9    3.80    4.50
  10   6  -9   43.90    8.20
  10   6  -9   52.79    7.70
 -10   6  10   50.09    8.70
  10  -6 -10   52.79    8.60
  10  -6 -10   33.60    8.10
  -9   6  10   34.80    6.10
   9  -6 -10   29.50    7.50
   9  -6 -10   19.00    7.40
   9  -6 -10   25.80    7.40
  -8   6  10   74.79   33.90
  -8   6  10   65.89    9.20
   8  -6 -10   77.09   12.60
   8  -6 -10   62.09   12.30
   8  -6 -10   66.29   11.80
  -7   6  10  -11.80   26.60
  -7   6  10   26.00    5.60
   7  -6 -10   14.90    7.30
   7  -6 -10   26.00    8.20
   7  -6 -10   13.50    8.20
  -6   6  10  202.08   46.60
  -6   6  10  275.17   23.70
   6  -6 -10  311.07   28.10
   6  -6 -10  256.27   26.60
   6  -6 -10  260.47   27.40
  -5   6  10   50.59   25.30
  -5   6  10   42.70    7.20
   5  -6 -10   50.79   10.30
   5  -6 -10   39.20   10.20
   5  -6 -10   41.80    9.90
  -4   6  10   42.70   26.10
  -4   6  10   43.90    7.30
   4  -6 -10   42.20    9.80
   4  -6 -10   52.49   10.50
   4  -6 -10   51.59   10.70
  -3   6  10   17.60    5.00
  -3   6  10    6.20   25.00
  -3   6 -10   22.10    8.70
   3  -6 -10   18.50    7.00
  -3   6 -10   11.90    7.10
   3  -6 -10   36.80    8.30
  -2   6  10   -0.40    3.30
  -2   6  10  -16.30   32.90
  -2   6 -10   30.90    9.10
  -2   6 -10   27.80   12.00
   2  -6 -10    2.80    4.60
   2  -6 -10    8.80    5.50
   1  -6  10   71.69    8.40
  -1   6 -10   44.60   11.50
  -1   6 -10   76.49   13.90
   0  -6  10   48.50    6.90
   0  -6  10  -32.40   36.80
   0   6  10   49.10    6.00
   0   6 -10   27.60    9.20
   0   6 -10   28.20    7.10
   0  -6 -10   45.90   11.00
   0   6 -10  135.09   45.50
   0   6 -10   24.70    8.50
   0   6 -10   61.59   12.00
  -1  -6  10  180.08   16.10
  -1  -6  10  149.99   37.90
   1   6 -10  154.78   18.60
   1   6 -10  181.48   44.00
   1   6 -10  159.48   19.90
   1   6 -10  184.88   19.60
   1   6 -10  165.38   19.00
  -2  -6  10    2.80    4.80
  -2  -6  10  -18.20   15.60
   2   6 -10   -3.00   17.60
   2   6 -10    3.30    4.60
   2   6 -10    2.50    5.90
   2   6 -10   -1.00    5.40
   2   6 -10    3.60    5.40
  -3  -6  10   40.10    6.00
  -3  -6  10   14.20   17.80
   3   6 -10   28.20   18.40
   3   6 -10   31.20    9.00
   3   6 -10   35.90    8.90
  -3  -6 -10   28.30    9.40
   3   6 -10   25.70    9.80
   3   6 -10   22.80    6.80
  -4  -6  10   60.39   22.10
   4   6 -10   62.09   11.50
   4   6 -10   52.59   10.20
   4   6 -10   51.79   19.50
   4   6 -10   59.09   11.40
   4   6 -10   60.99   12.40
  -5  -6  10   56.79   22.00
   5   6 -10   56.09   11.50
   5   6 -10   51.79   11.60
   5   6 -10   57.29   12.90
   5   6 -10   53.89   10.50
   5   6 -10   63.39   20.90
  -6  -6  10  299.77   41.40
   6   6 -10  349.27   31.90
   6   6 -10  370.46   33.10
   6   6 -10  282.47   29.50
   6   6 -10  362.16   31.70
   6   6 -10  266.77   40.30
  -7  -6  10   20.10   17.20
   7   6 -10   14.60    6.80
   7   6 -10   21.40    8.30
   7   6 -10   11.80    6.40
   7   6 -10   16.90    8.30
  -8  -6  10   12.10   38.40
   8   6 -10   60.69   11.50
   8   6 -10   59.89   10.10
   8   6 -10   64.79   11.60
   8   6 -10   75.19   11.10
   9   6 -10   16.90    5.90
   9   6 -10   19.80    6.60
   9   6 -10   29.60    7.30
   9   6 -10   11.70    5.70
  10   6 -10   34.40    6.70
  10   6 -10   45.60    8.20
  10   6 -10   35.70    7.80
 -10   6  11   24.70    4.60
  10  -6 -11   27.30    6.10
  10  -6 -11   21.20    6.20
  -9   6  11    8.90    3.60
  -9   6  11    0.60    3.70
   9  -6 -11    9.10    5.90
   9  -6 -11    9.40    5.50
   9  -6 -11    9.00    5.80
  -8   6  11   87.39   10.20
   8  -6 -11  110.09   14.30
   8  -6 -11   91.99   12.80
   8  -6 -11   71.09   13.00
  -7   6  11  -29.90   32.30
  -7   6  11    6.60    3.70
   7  -6 -11    4.50    5.90
   7  -6 -11   -2.20    4.10
   7  -6 -11    4.10    5.60
  -6   6  11   55.59    8.00
   6  -6 -11   53.09   11.30
   6  -6 -11   60.79   11.90
   6  -6 -11   50.59   11.30
  -5   6  11   73.09   34.10
  -5   6  11   75.59    9.20
   5  -6 -11   60.99   12.20
   5  -6 -11   58.09   11.90
   5  -6 -11   67.39   12.70
  -4   6  11   70.19    8.90
   4  -6 -11   53.79   11.70
   4  -6 -11   49.60   11.20
   4  -6 -11   61.99   11.30
  -3   6  11   -5.90   41.20
  -3   6  11   16.80    5.10
   3  -6 -11   13.50    6.30
   3  -6 -11   11.00    6.00
  -3   6 -11   20.90    6.60
   3  -6 -11   14.00    7.70
   2  -6 -11   73.79   12.80
   2  -6 -11   29.20    8.60
  -2   6 -11   54.29   11.10
   2  -6 -11   49.30    9.20
  -2   6 -11   41.50   10.30
   1  -6  11  103.89   10.10
  -1   6 -11   87.89   15.40
  -1   6 -11  113.49   15.40
   0  -6  11   31.20    5.60
   0   6 -11   26.50    8.80
   0   6 -11   20.80   12.80
   0  -6 -11   25.20    8.80
   0   6 -11   25.40    8.80
   0   6 -11   16.80    7.50
  -1  -6  11   60.99    8.70
  -1  -6  11  103.49   43.90
   1   6 -11   57.69   11.40
   1   6 -11   77.69   12.10
   1   6 -11   71.09   40.00
  -1  -6 -11   86.89   14.30
   1   6 -11   54.49   12.00
   1   6 -11   61.69   11.70
  -2  -6  11   59.79    8.80
   2   6 -11   64.09   13.10
   2   6 -11   83.89   41.90
  -2  -6 -11   45.60   11.80
   2   6 -11   74.79   12.70
   2   6 -11   72.19   12.30
   2   6 -11   63.79   12.40
  -3  -6  11   27.40    5.20
   3   6 -11   19.40    7.50
   3   6 -11   18.50    8.30
   3   6 -11   30.10    8.90
   3   6 -11    8.90    7.00
   3   6 -11   25.50   31.50
  -4  -6  11   65.09    8.90
  -4  -6  11   98.89   27.60
   4   6 -11   86.59   15.20
   4   6 -11   92.29   28.10
   4   6 -11   47.80   11.00
   4   6 -11   80.89   13.40
   4   6 -11   68.49   12.70
  -5  -6  11  103.59   26.50
   5   6 -11   68.79   13.00
   5   6 -11   89.79   15.70
   5   6 -11   76.19   14.10
   5   6 -11   93.69   26.90
   5   6 -11   74.79   12.70
  -6  -6  11   30.90   21.80
   6   6 -11   78.29   13.40
   6   6 -11   64.39   13.60
   6   6 -11   57.39   11.00
   6   6 -11   66.59   12.40
   7   6 -11   -0.40    5.70
   7   6 -11    5.70    5.60
   7   6 -11    5.30    5.30
   7   6 -11   -3.50    6.30
   8   6 -11   76.79   12.60
   8   6 -11   79.89   13.40
   8   6 -11   98.69   12.00
   8   6 -11   72.79   11.60
   9   6 -11    1.10    3.80
   9   6 -11    4.30    5.10
  10   6 -11    4.10    4.40
  10   6 -11   11.50    3.60
  10   6 -11    8.40    5.50
  -9   6  12    3.40    2.70
  -9   6  12   -0.10    2.80
   9  -6 -12   -0.80    4.30
   9  -6 -12   -2.50    4.10
   9  -6 -12   -2.30    3.80
  -8   6  12   43.50    6.60
   8  -6 -12   29.30    8.00
   8  -6 -12   22.60    7.10
   8  -6 -12   28.70    7.30
  -7   6  12   22.30    5.60
   7  -6 -12   30.00    8.00
   7  -6 -12   24.10    7.80
   7  -6 -12   26.00    7.80
  -6   6  12   25.80   47.50
  -6   6  12    4.10    4.00
   6  -6 -12    5.20    6.00
   6  -6 -12    1.60    5.00
   6  -6 -12    3.00    5.10
  -5   6  12   72.69    9.30
   5  -6 -12   58.79   11.50
   5  -6 -12   57.29   11.90
   5  -6 -12   62.19   12.20
  -4   6  12   50.49   63.49
  -4   6  12   46.30    8.70
   4  -6 -12   37.80   10.30
   4  -6 -12   36.80    9.90
   4  -6 -12   38.30   15.80
  -3   6  12   30.90    6.00
   3  -6 -12   25.80    7.10
   3  -6 -12   14.20    7.00
   3  -6 -12   24.20    8.60
  -2   6  12   35.80    9.60
  -2   6 -12   22.40   10.90
   2  -6 -12   31.50    9.20
  -1   6  12   78.99    8.10
   1  -6 -12   61.69   12.60
  -1   6 -12  109.09   14.00
  -1   6 -12   71.79   12.60
   0   6  12   -0.30    3.70
   0  -6  12    2.10    3.30
   0   6 -12    3.70    5.30
   0   6 -12    2.90    4.80
   0  -6 -12   14.10    7.10
  -1  -6  12   96.49   10.60
  -1  -6 -12  100.19   14.00
   1   6 -12  101.99   12.50
   1   6 -12   77.99   14.50
   1   6 -12  108.29   14.20
   1   6 -12   92.09   12.80
  -2  -6  12   30.90    8.00
  -2  -6  12   67.59   48.20
   2   6 -12   37.00    8.90
   2   6 -12   22.10   11.50
   2   6 -12   38.50    9.90
  -2  -6 -12   23.00   11.10
   2   6 -12   25.00   40.20
   2   6 -12   26.30    8.40
  -3  -6  12   26.50   29.80
   3   6 -12   46.90   15.60
   3   6 -12   40.30   11.80
   3   6 -12   62.79   30.70
   3   6 -12   26.80    9.20
   3   6 -12   35.80   11.20
  -4  -6  12   48.20    7.70
  -4  -6  12   29.10   27.90
   4   6 -12   41.80   13.50
   4   6 -12   49.00   15.70
   4   6 -12   41.20   11.50
  -5  -6  12   46.60    8.00
  -5  -6  12   62.99   28.10
   5   6 -12   56.39   11.00
   5   6 -12   63.79   12.10
   5   6 -12   64.19   13.40
   5   6 -12   63.49   27.10
   5   6 -12   72.69   12.60
  -6  -6  12   19.30   26.70
   6   6 -12   -1.70    5.80
   6   6 -12    6.90    6.60
   6   6 -12   10.60    5.80
   6   6 -12    4.30    6.60
   7   6 -12   25.60    8.70
   7   6 -12   19.50    7.50
   7   6 -12   22.60    6.70
   7   6 -12   22.00    7.30
   8   6 -12   26.60    6.60
   8   6 -12   22.30    7.30
   8   6 -12   31.80    7.10
   8   6 -12   24.50    7.10
   9   6 -12    0.30    3.60
   9   6 -12    3.70    4.20
   9   6 -12    7.00    3.20
   9   6 -12   -0.90    3.90
  -9   6  13   -4.90    4.10
   9  -6 -13    2.00    3.70
   9  -6 -13    3.10    4.30
  -8   6  13    8.40    4.20
   8  -6 -13    4.20    4.70
   8  -6 -13    7.70    5.40
   8  -6 -13    9.70    4.80
  -7   6  13    7.30    4.50
   7  -6 -13    7.40    5.30
   7  -6 -13    8.80    5.30
   7  -6 -13    2.50    5.50
  -6   6  13   14.10    5.00
   6  -6 -13   16.70    6.90
   6  -6 -13    8.30    6.60
   6  -6 -13    9.00    6.00
  -5   6  13   30.00    6.30
   5  -6 -13   34.30    9.20
   5  -6 -13   24.70    8.40
   5  -6 -13   41.70    9.30
  -4   6  13   15.50    5.00
   4  -6 -13    6.60    6.70
   4  -6 -13    8.90    6.30
   4  -6 -13    5.80    6.10
  -3   6  13   19.40    5.10
   3  -6 -13   17.20    7.20
   3  -6 -13   13.60    6.70
   3  -6 -13   29.00    8.30
  -2   6  13   32.60    5.20
   2  -6 -13   47.80   10.40
   0   6  13   -6.00    5.60
   0  -6  13   -0.30    2.00
   0   6 -13    4.70    5.40
   0   6 -13    4.20    5.00
   0  -6 -13    0.90    5.20
  -1  -6  13  118.69   11.00
   1   6 -13   94.29   13.80
   1   6 -13   84.29   14.50
  -2  -6  13   47.40    6.80
   2   6 -13   32.90    8.50
   2   6 -13   37.70    7.90
   2   6 -13   38.90    9.70
   2   6 -13   31.30    8.30
  -3  -6  13   28.00    5.60
   3   6 -13   15.20    6.80
   3   6 -13   13.90    7.10
   3   6 -13   15.50    7.50
   3   6 -13   25.30    7.60
  -4  -6  13   18.70    4.50
   4   6 -13    3.60    5.60
   4   6 -13    7.80    5.40
   4   6 -13    6.00    6.70
   4   6 -13    7.40    6.30
  -5  -6  13   29.80    6.30
   5   6 -13   40.60   10.70
   5   6 -13   50.99   10.20
   5   6 -13   35.10    8.70
   5   6 -13   39.00    8.30
  -6  -6  13    7.10    4.10
   6   6 -13   21.60    7.50
   6   6 -13    5.80    5.70
   6   6 -13    8.20    7.50
   6   6 -13   17.30    5.30
   7   6 -13   10.30    6.00
   7   6 -13    4.90    4.40
   7   6 -13    6.90    5.50
   7   6 -13    6.50    5.20
   8   6 -13    6.50    4.60
   8   6 -13   11.40    5.60
   8   6 -13    5.10    5.40
   8   6 -13   -1.70    2.90
   9   6 -13    3.50    3.80
   9   6 -13    3.20    3.40
  -8   6  14   13.00    3.40
   8  -6 -14   10.40    4.30
   8  -6 -14    6.90    4.30
  -7   6  14   10.10    3.70
   7  -6 -14    1.60    4.20
   7  -6 -14    5.20    4.60
   7  -6 -14    1.80    3.80
  -6   6  14   44.60    7.60
   6  -6 -14   34.10    7.80
  -5   6  14   33.10    5.80
   5  -6 -14   38.00    8.40
   5  -6 -14   22.50    6.90
   5  -6 -14   29.40    7.40
  -4   6  14   17.50    4.60
   4  -6 -14   11.70    4.90
   4  -6 -14   13.60    6.90
  -3   6  14   48.20    6.30
   3  -6 -14   52.79   10.00
   2  -6 -14   20.80    7.20
  -1   6  14    3.90    4.00
   1  -6 -14    3.80    4.70
   0   6 -14   12.10    4.50
   0  -6 -14    7.60    4.70
   0   6 -14    7.00    3.80
  -1  -6  14    6.40    2.40
   1   6 -14    4.80    4.60
   1   6 -14    4.10    4.90
  -2  -6  14   22.50    4.40
   2   6 -14   23.40    6.30
   2   6 -14   16.50    8.00
   2   6 -14   18.10    6.80
  -3  -6  14   57.69    7.00
   3   6 -14   41.40    8.70
   3   6 -14   47.00    9.50
   3   6 -14   44.70    9.90
  -4  -6  14   15.50    4.20
   4   6 -14   12.00    8.90
   4   6 -14    6.70    5.90
   4   6 -14   21.50    7.50
   4   6 -14    7.90    5.90
  -5  -6  14   35.50    5.60
   5   6 -14   28.60    8.20
   5   6 -14   21.00    6.90
   5   6 -14   33.00    8.70
   5   6 -14   22.30    6.70
  -6  -6  14   28.70    4.80
   6   6 -14   26.80   10.90
   6   6 -14   24.60   10.50
   6   6 -14   18.30    6.50
   6   6 -14   24.00    5.60
  -7  -6  14    5.40    2.80
   7   6 -14   -0.60    3.50
   7   6 -14   11.40    4.60
   7   6 -14    0.80    4.50
   7   6 -14    6.70    4.60
   8   6 -14   12.20    4.20
   8   6 -14    7.20    4.10
   8   6 -14    7.00    4.10
   8   6 -14    5.60    3.70
  -6   6  15   17.80    3.70
   6  -6 -15   17.80    5.30
  -5   6  15   14.40    3.50
   5  -6 -15   21.70    5.70
  -4   6  15    5.50    2.30
   4  -6 -15    7.20    5.10
  -3   6  15    1.90    2.50
   3  -6 -15    4.60    4.40
  -2   6  15    3.30    2.80
   2  -6 -15    7.70    4.90
  -2  -6  15    8.10    2.00
   2   6 -15    4.30    3.90
   2   6 -15    5.90    4.40
  -3  -6  15    4.20    2.50
   3   6 -15    0.90    2.90
   3   6 -15    0.70    4.10
  -4  -6  15    5.00    2.70
   4   6 -15    5.90    4.70
   4   6 -15    4.20    3.40
  -5  -6  15   16.40    3.50
   5   6 -15    9.50    5.20
   5   6 -15   12.30    5.20
   5   6 -15   12.10    4.80
   5   6 -15   20.40    5.20
  -6  -6  15   15.70    3.50
   6   6 -15   12.60    3.60
   6   6 -15    4.90    4.30
   6   6 -15   11.70    4.60
   6   6 -15   14.40    4.70
 -10   7   0    4.60    4.90
  10  -7   0   14.50   10.50
  10  -7   0    7.60    3.50
   9  -7   0   34.80    7.40
   9  -7   0   50.79    9.90
  -9   7   0   39.70    8.50
   9  -7   0   37.50   12.50
   8  -7   0   -2.10    7.80
   8  -7   0    5.30    5.80
  -8   7   0   -1.80    4.90
   8  -7   0    1.20    3.70
   7  -7   0   14.10    5.10
  -7   7   0   -9.00   22.30
  -7   7   0   -0.20    5.00
   7  -7   0   13.50    9.10
   7  -7   0   10.00    6.00
   6  -7   0   28.20    5.80
   6  -7   0   25.80    6.80
   6  -7   0   23.90    8.10
  -6   7   0   48.70    7.50
  -6   7   0   75.59   24.60
   6  -7   0   29.90   10.00
   5  -7   0   49.40   12.10
   5  -7   0   63.09    8.20
  -5   7   0   55.29   20.70
   5  -7   0   68.49    8.80
  -4   7   0   80.09   20.70
   4  -7   0   64.69   12.40
   3  -7   0  365.06   33.00
  -3   7   0  354.16   38.60
   2  -7   0  209.58   21.70
   2  -7   0  224.18   24.50
  -2   7   0  257.17   29.50
   1  -7   0  388.86   30.40
  -1   7   0  283.47   34.50
  -1   7   0  315.07   32.00
   0   7   0   -1.00    4.90
   1   7   0  387.46   34.50
   2   7   0  247.38   22.60
  -2  -7   0  225.78   25.80
   3   7   0  391.56   38.10
   3   7   0  491.15   38.80
  -4  -7   0   83.69   17.50
   4   7   0   83.99   12.50
   4   7   0   82.09   13.20
   4   7   0   99.49   19.10
   5   7   0   48.10   22.30
   5   7   0   65.19   10.40
   5   7   0   69.69   13.60
   5   7   0   56.69   11.60
   6   7   0   46.00    7.90
   6   7   0   35.10   10.20
   6   7   0   50.99   13.00
   6   7   0   43.50    9.40
   7   7   0   21.20    6.20
   7   7   0   19.00    9.70
   7   7   0   17.80    9.40
   7   7   0   10.10    5.10
   8   7   0   -8.40    6.90
   8   7   0    1.50    4.70
   8   7   0   -7.40    8.90
   8   7   0   -1.60    8.00
   9   7   0   65.39   10.20
   9   7   0   65.69   14.50
  10   7   0    6.50    9.50
  10   7   0   13.00    4.00
  10  -7   1   14.70    3.80
 -10   7   1   27.90    6.30
  10  -7  -1   24.90    6.60
  10  -7  -1   29.60    9.50
  10  -7  -1   36.60    6.10
   9  -7   1   20.00    6.90
   9  -7   1   16.90    5.30
  -9   7   1   20.90    6.50
   9  -7   1   14.10    9.70
   9  -7  -1   20.40    7.20
   9  -7  -1   13.80    9.10
   9  -7  -1   16.50    5.20
  -8   7   1    7.70   27.20
   8  -7   1   -1.00    4.90
   8  -7   1    3.00    3.80
  -8   7   1    4.50    4.80
   8  -7   1    4.10    8.60
   8  -7  -1   -3.00    8.00
   8  -7  -1    0.60    3.90
   8  -7  -1    3.60    5.50
  -8   7  -1    3.20    5.00
  -7   7   1  171.98   17.50
  -7   7   1  191.88   43.50
   7  -7  -1  161.08   16.60
  -7   7  -1  114.79   16.60
   7  -7  -1  186.98   23.40
   7  -7  -1  172.48   17.90
   7  -7  -1  175.98   20.30
  -6   7   1   36.30    7.80
   6  -7   1   14.20    6.50
  -6   7   1   32.90   20.80
   6  -7   1   34.50    6.70
   6  -7   1   18.60    9.60
  -6   7  -1   21.90    6.10
   6  -7  -1   29.30    7.60
  -6   7  -1  102.99   34.50
   6  -7  -1   29.90    8.30
   6  -7  -1   33.70    6.50
   6  -7  -1   33.70   10.80
   5  -7  -1  348.67   36.90
   5  -7  -1  438.06   35.30
   4  -7   1  124.29   15.70
  -4   7   1  101.19   24.30
  -4   7  -1  152.48   30.40
   4  -7  -1  109.39   15.30
   3  -7   1   92.99   12.30
  -3   7  -1   90.39   18.20
  -2   7   1  247.68   26.10
   2  -7  -1  238.98   23.20
   0   7   1  404.46   36.00
   0   7   1  348.77   35.20
   0   7  -1  427.86   36.30
  -1  -7   1  404.86   38.70
   1   7  -1  407.76   35.70
  -2  -7   1  409.26   34.20
   2   7  -1  374.86   33.40
  -3  -7   1  321.67   26.40
   3   7  -1  369.06   30.60
   4   7   1  156.08   31.70
   4   7   1  181.18   20.30
   4   7  -1  145.79   17.70
   4   7  -1  149.39   16.00
   5   7  -1  487.15   39.30
   5   7  -1  471.05   46.60
   5   7  -1  470.85   43.60
   6   7   1   32.10    7.20
   6   7   1   26.70   11.90
   6   7   1   38.10   12.20
   6   7   1   42.60    8.50
   6   7  -1   32.30    6.60
   6   7  -1   41.60    9.40
   6   7  -1   60.29   24.20
   6   7  -1   38.70   11.40
   7   7   1  115.39   21.40
   7   7   1   69.59   12.20
   7   7   1  107.89   12.90
   8   7   1   -3.30    8.40
   8   7   1   -1.40   19.90
   8   7   1    0.50    4.60
   8   7  -1    3.00    7.50
   8   7  -1    6.60    4.80
   8   7  -1    1.00    4.70
   8   7  -1   -8.60    7.80
   9   7   1   29.20   10.70
   9   7   1   16.80    5.20
   9   7  -1   24.00    6.50
   9   7  -1   10.30    5.30
   9   7  -1   18.30   10.20
  10   7  -1   36.50    7.30
  10   7  -1   33.30   11.70
 -10   7   2   35.50    7.10
  10  -7  -2   32.20   10.90
  10  -7  -2   27.00    7.40
  10  -7  -2   26.70    6.10
   9  -7   2   24.80    5.30
   9  -7   2   31.60   10.00
  -9   7   2   35.10    7.60
   9  -7  -2   16.60   10.20
   9  -7  -2   24.50    6.50
   9  -7  -2   31.90    8.30
  -9   7  -2    8.60    6.20
   8  -7   2    5.30    5.00
  -8   7   2   24.20   28.00
  -8   7   2    9.60    5.10
   8  -7   2    1.90    3.60
   8  -7   2   -2.30    8.30
   8  -7  -2   19.20    6.00
   8  -7  -2   26.10    9.90
   8  -7  -2   11.50    8.20
   8  -7  -2   12.70    6.90
  -7   7   2  413.16   36.60
  -7   7   2  368.26   57.79
   7  -7  -2  520.85   45.70
   7  -7  -2  429.46   38.30
   7  -7  -2  463.45   40.60
   7  -7  -2  417.16   36.90
   6  -7   2   43.20   12.20
  -6   7   2    1.30   13.60
   6  -7  -2    7.20    5.70
  -6   7  -2   34.40    7.60
   6  -7  -2   12.10    4.50
   6  -7  -2   18.80    5.50
  -3   7   2  332.57   36.50
   3  -7   2  275.97   33.60
  -3   7   2  334.57   39.60
  -3   7  -2  296.27   38.30
  -3   7  -2  242.28   34.70
   2  -7   2   77.29   10.90
   2  -7   2   92.79   15.80
  -2   7  -2   82.69   17.80
  -2   7  -2  122.79   22.80
   0   7   2   13.30    6.70
   0   7   2    9.70    7.50
   0   7  -2   15.20    8.10
   2   7   2  100.89   14.80
   2   7   2  104.89   13.00
   3   7   2  264.77   26.80
   3   7   2  254.37   27.70
   4   7   2  200.68   24.10
   4   7   2  200.18   26.00
   4   7   2  257.97   21.00
   5   7   2   39.80    7.70
   5   7   2   52.39   15.30
   5   7   2   61.89   11.70
   5   7   2   42.60   13.50
   6   7   2   32.50   14.60
   6   7   2   39.80    7.70
  -6  -7   2   25.60    9.60
   6   7   2   36.60   12.80
   6   7  -2   13.20    7.30
   6   7  -2   21.90    6.90
   6   7  -2   20.50   11.80
   7   7  -2  517.15   40.60
   7   7  -2  415.96   45.40
   7   7  -2  544.55   41.50
   7   7  -2  437.96   42.90
   8   7   2    7.90    8.50
   8   7   2    5.70    4.80
   8   7  -2    5.70    7.40
   8   7  -2    3.80    4.30
   8   7  -2   12.40    5.80
   8   7  -2   16.50    9.10
   9   7   2   23.60    9.20
   9   7   2   20.40    5.40
   9   7  -2   29.00    7.00
   9   7  -2   25.00    6.50
   9   7  -2   40.50   12.70
  10   7  -2   39.00   12.20
  10   7  -2   32.00    6.80
 -11   7   3    4.70    3.30
  11  -7  -3    2.10    3.30
  11  -7  -3    3.10    2.50
 -10   7   3    7.50    4.90
  10  -7  -3    1.80    7.30
  10  -7  -3   12.80    6.00
  10  -7  -3    8.90    4.10
  -9   7   3   47.60    8.90
  -9   7   3   47.60   36.20
   9  -7  -3   53.49    9.10
   9  -7  -3   43.30   10.40
   9  -7  -3   63.49   16.20
   9  -7  -3   51.79   12.00
   8  -7   3   27.50    6.00
   8  -7   3   19.10   11.00
  -8   7   3   49.90   26.10
  -8   7   3   28.40    6.30
   8  -7  -3   33.00   11.70
  -8   7  -3   17.00    7.90
   8  -7  -3   37.40    7.80
   8  -7  -3   44.30   12.00
   8  -7  -3   36.50    9.40
  -7   7   3  201.98   45.60
   7  -7  -3  207.98   22.00
   7  -7  -3  235.18   27.90
   7  -7  -3  220.48   20.90
   7  -7  -3  221.98   23.90
   6  -7   3  126.59   14.60
   6  -7   3  131.59   13.40
   6  -7   3  123.29   21.30
   6  -7  -3  136.99   24.20
  -6   7  -3  133.39   14.10
   6  -7  -3   93.29   15.60
   6  -7  -3   98.99   12.10
   6  -7  -3  103.49   13.70
  -4   7   3  111.49   23.70
   4  -7   3  130.19   13.30
   4  -7   3  101.89   15.20
   4  -7  -3  105.49   14.20
  -4   7  -3   86.49   13.40
  -3   7   3  412.96   37.50
  -3   7   3  267.97   36.20
   3  -7  -3  342.17   31.70
   2  -7   3  213.08   20.90
   2  -7   3  217.58   27.10
  -2   7  -3  198.38   29.10
   0   7   3   29.60   10.40
   0  -7   3   40.70   11.90
   0   7   3   37.20   10.00
   0   7  -3   37.70   11.10
   2   7   3  240.68   27.80
   2   7   3  266.67   26.00
   4   7   3   94.39   19.90
   4   7   3  108.09   12.60
   4   7   3   95.39   18.30
   4   7  -3  104.19   13.20
   4   7  -3  125.69   10.60
   6   7   3  130.49   14.20
   6   7   3  180.78   27.50
   6   7   3  140.29   21.60
   6   7  -3   88.49   13.80
   6   7  -3  116.79   13.80
   6   7  -3  110.09   15.90
   6   7  -3  119.89   12.40
  -7  -7   3  211.08   25.90
   7   7   3  138.69   28.70
   7   7  -3  155.58   22.80
   7   7  -3  240.38   21.10
   7   7  -3  228.38   20.90
   7   7  -3  214.88   25.30
   8   7   3   42.70   12.20
   8   7   3   22.30    6.10
   8   7  -3   28.80    7.40
   8   7  -3   30.10   11.10
   8   7  -3   26.50    7.40
   8   7  -3   30.10    6.70
   9   7  -3   54.39    8.80
   9   7  -3   65.59   15.30
   9   7  -3   47.10    9.30
  10   7  -3    7.70    4.00
  10   7  -3    7.80    7.90
  10   7  -3   14.80    5.60
  11   7  -3    2.40    1.90
 -11   7   4   12.30    3.80
  11  -7  -4    3.80    2.80
  11  -7  -4    9.00    4.30
 -10   7   4    8.30    4.40
  10  -7  -4   -2.50    7.70
  10  -7  -4    0.50    4.60
  10  -7  -4    2.10    3.30
  -9   7   4   80.49   12.10
   9  -7  -4  129.19   16.80
   9  -7  -4   86.19   14.20
   9  -7  -4  112.29   20.70
   9  -7  -4  100.29   12.30
  -8   7   4  230.98   48.40
  -8   7   4  215.28   21.90
   8  -7  -4  255.97   30.40
   8  -7  -4  253.87   27.30
   8  -7  -4  213.78   24.20
   8  -7  -4  291.47   24.00
  -7   7   4  184.88   40.80
   7  -7  -4  195.88   22.00
   7  -7  -4  226.78   24.40
   7  -7  -4  276.27   29.50
   7  -7  -4  228.98   21.20
  -6   7   4   24.00   15.70
   6  -7  -4   17.30    5.20
  -6   7  -4   45.40   11.70
   6  -7  -4   15.40    5.80
   6  -7  -4   21.00    9.80
   6  -7  -4    7.70    5.20
   6  -7  -4   19.10    7.00
   5  -7  -4  518.65   41.70
   5  -7  -4  479.45   40.50
   5  -7  -4  465.65   43.90
   5  -7  -4  439.86   38.80
   5  -7  -4  477.95   40.70
   4  -7   4   90.99   10.80
   4  -7   4   93.49   11.80
  -4   7   4   92.39   23.00
   4  -7   4   90.49   14.30
   4  -7  -4   81.59   14.80
   2  -7   4  135.79   23.10
  -2   7   4  136.59   22.70
   2  -7   4  142.89   15.80
  -2   7  -4  138.99   28.10
   1  -7   4   30.20   13.70
  -1   7   4    7.50    9.60
  -1   7   4   18.80    8.00
   1  -7  -4   15.70    6.80
  -1   7  -4   22.70   12.70
   0  -7   4  239.88   27.70
   0   7   4  209.28   30.90
   0   7   4  252.37   27.40
   0   7  -4  230.18   28.50
   1   7   4   22.70   11.40
   1   7  -4   15.10    8.50
   2   7   4  142.29   20.70
   2   7   4  158.88   17.50
   2   7  -4   99.29   16.20
   4   7   4   95.29   21.50
   4   7  -4   72.39   10.00
   4   7  -4   63.69    8.10
   6   7   4   59.59   20.60
   6   7  -4   19.60    3.10
   6   7  -4   14.10    6.10
   6   7  -4   16.50    6.50
   6   7  -4   10.50    6.20
   6   7  -4   11.50    7.30
   6   7  -4   17.90    4.90
   6   7  -4   15.30    3.50
   6   7  -4   22.20    8.20
  -7  -7   4  222.58   18.90
   7   7  -4  242.88   21.30
   7   7  -4  222.78   25.10
   7   7  -4  214.88   18.10
   7   7  -4  200.78   19.60
   7   7  -4  194.58   18.40
   8   7  -4  212.38   20.30
   8   7  -4  199.38   20.80
   8   7  -4  241.38   27.00
   9   7  -4  101.19   19.00
   9   7  -4   91.69   10.80
   9   7  -4   63.99   11.20
  10   7  -4    6.40    7.90
  10   7  -4   -0.10    2.70
  10   7  -4    1.30    4.30
  11   7  -4    3.50    2.50
 -11   7   5    5.30    3.50
  11  -7  -5   11.70    3.50
  11  -7  -5   12.70    4.70
 -10   7   5   87.99   10.40
  10  -7  -5   82.79   16.50
  10  -7  -5   71.69   12.70
  10  -7  -5   75.49   12.30
  10  -7  -5   83.19   10.20
  -9   7   5   84.39   11.60
   9  -7  -5  106.39   12.30
   9  -7  -5   86.39   15.70
   9  -7  -5   97.79   14.90
   9  -7  -5   98.39   19.20
  -8   7   5   31.80    6.60
  -8   7   5    8.10   24.70
   8  -7  -5   37.70    9.60
   8  -7  -5   25.10   10.00
   8  -7  -5   27.50   11.80
   8  -7  -5   33.60    7.60
  -7   7   5  421.26   58.49
   7  -7  -5  442.16   40.70
   7  -7  -5  483.25   37.70
   7  -7  -5  442.16   44.30
   7  -7  -5  426.06   39.10
   7  -7  -5  411.66   38.60
   6  -7   5   32.00   10.70
   6  -7   5   18.60    5.30
  -6   7   5   42.50   20.20
   6  -7  -5   29.00    6.20
   6  -7  -5   26.50    7.00
   6  -7  -5   28.30    9.20
   6  -7  -5   31.70    7.70
  -5   7   5   55.39   20.80
   5  -7  -5   59.39   11.30
   5  -7  -5   66.69   10.80
   5  -7  -5   62.69    8.40
   5  -7  -5   65.29   13.30
   4  -7   5  224.88   22.90
  -4   7   5  160.08   28.20
   4  -7   5  206.48   17.90
  -4   7  -5  189.18   21.90
   4  -7  -5  159.78   20.60
   3  -7   5  114.09   10.60
   3  -7   5  126.59   15.50
  -3   7  -5  122.59   16.00
   2  -7   5  252.67   19.20
  -2   7   5  272.47   36.00
   2  -7   5  202.48   31.90
  -2   7   5  177.78   26.50
   2  -7   5  195.38   21.60
   2  -7  -5  240.38   24.10
  -2   7  -5  240.38   37.80
  -2   7  -5  250.57   23.70
  -1   7   5   43.80   12.30
  -1   7   5   36.30   14.30
   1  -7  -5   27.20    8.70
  -1   7  -5   71.19   19.40
   0   7   5  104.09   20.10
   0  -7   5  125.69   20.60
   0   7   5  127.89   23.60
   0   7  -5  113.39   23.40
  -1  -7   5   26.80   10.60
   1   7  -5   18.40   10.60
   2   7   5  242.38   31.60
  -2  -7   5  243.48   26.30
   3   7   5  136.49   14.80
   3   7   5  172.58   27.20
   3   7   5  142.69   20.00
   4   7  -5  154.18   16.40
   4   7  -5  137.99   16.20
   5   7  -5   71.49    9.10
   5   7  -5   70.49    9.50
   5   7  -5   67.99   11.00
   5   7  -5   79.79   11.10
   6   7   5   56.09   23.70
   6   7   5   34.10   12.70
   6   7  -5   19.90    8.20
   6   7  -5   36.50    9.20
   6   7  -5   36.30    6.90
   6   7  -5   28.80    7.80
   6   7  -5   37.30    8.60
   6   7  -5   34.00    4.60
   7   7  -5  547.75   41.80
   7   7  -5  436.96   45.50
   7   7  -5  521.25   43.30
   7   7  -5  492.65   41.90
   7   7  -5  516.25   42.70
   8   7  -5   33.40    6.30
   8   7  -5   31.50    7.40
  -8  -7  -5   -2.90    5.80
   8   7  -5   18.10    9.30
   8   7  -5   11.80    7.70
   9   7  -5  105.59   18.40
   9   7  -5   76.89    9.80
   9   7  -5   75.99   11.00
  10   7  -5   87.59   17.00
  10   7  -5   84.79   10.50
  10   7  -5   77.29   11.90
  11   7  -5    7.80    2.60
 -11   7   6   10.90    3.70
  11  -7  -6   10.60    3.20
  11  -7  -6    9.60    4.60
 -10   7   6    2.20    3.90
  10  -7  -6   -0.70    4.70
  10  -7  -6    0.70    4.40
  10  -7  -6   -1.90    7.00
  10  -7  -6    3.40    3.30
  -9   7   6   94.69   38.60
  -9   7   6   40.00    7.80
   9  -7  -6   43.50   13.50
   9  -7  -6   53.49    8.70
   9  -7  -6   46.60   11.60
   9  -7  -6   46.20   10.10
  -8   7   6  -10.50   22.80
  -8   7   6   13.00    5.40
  -8   7  -6   -0.30    4.20
   8  -7  -6   21.10    5.90
   8  -7  -6    9.50    6.40
   8  -7  -6   18.00    8.50
   8  -7  -6    6.10    7.50
  -7   7   6  188.38   41.20
   7  -7  -6  159.18   19.60
   7  -7  -6  165.48   18.30
   7  -7  -6  164.58   19.30
   7  -7  -6  179.48   23.30
   7  -7  -6  160.58   16.60
  -6   7   6   53.49   21.40
   6  -7  -6   45.90    9.30
   6  -7  -6   43.30   11.90
   6  -7  -6   38.80    9.80
   6  -7  -6   36.10    9.20
   6  -7  -6   35.90    6.80
  -6   7  -6   56.39   11.10
  -5   7   6   21.40   16.30
   5  -7  -6   37.00   10.20
   5  -7  -6   37.80    8.70
   5  -7  -6   34.10    8.00
   5  -7  -6   38.90    8.10
  -4   7   6  250.47   36.30
   4  -7  -6  246.08   23.50
   4  -7  -6  213.58   24.40
  -3   7   6   17.30   13.30
   3  -7   6    3.80    2.00
   3  -7  -6    9.00    5.80
  -3   7  -6    0.70    5.30
   2  -7   6  278.47   24.00
   2  -7   6  319.07   48.80
  -2   7  -6  364.16   49.30
  -2   7  -6  292.37   28.80
   1  -7   6   78.59   19.60
   1  -7   6   73.59    8.10
  -1   7   6   97.29   19.50
  -1   7   6   87.49   22.20
   1  -7  -6   76.59   13.80
  -1   7  -6   45.10   20.80
  -1   7  -6   70.39   12.20
   0   7   6   26.90   11.10
   0  -7   6   10.20    9.90
   0   7   6   18.10   18.20
   0   7  -6    6.90   11.80
   1   7   6   64.39   17.20
  -1  -7   6   82.99   18.60
   1   7  -6   74.79   19.10
  -2  -7   6  233.88   28.40
   2   7   6  257.37   26.50
   3   7   6   35.80   15.80
  -3  -7   6   15.40    7.50
   3   7  -6    5.10    7.90
   4   7  -6  217.18   21.90
   4   7  -6  203.88   24.70
   4   7  -6  256.27   21.90
   5   7  -6   50.39   10.80
   5   7  -6   22.50    6.80
   5   7  -6   40.30    9.40
   5   7  -6   41.50    9.10
   5   7  -6   33.20    7.40
   6   7  -6   45.40    8.30
   6   7  -6   34.80    7.40
   6   7  -6   29.30    7.20
   6   7  -6   36.70    9.00
   6   7  -6   42.50   10.50
   6   7  -6   29.80    7.20
   7   7  -6  168.08   19.10
   7   7  -6  200.98   17.40
   7   7  -6  150.68   19.50
   8   7  -6   10.70    6.60
   8   7  -6    5.20    9.80
   8   7  -6   19.90    5.50
   8   7  -6   30.80    8.20
   8   7  -6   10.50    5.60
   8   7  -6    8.70    7.10
   9   7  -6   44.30   11.40
   9   7  -6   40.90    8.20
   9   7  -6   55.69    7.30
  10   7  -6   -5.70    4.30
  10   7  -6    2.70    3.00
 -11   7   7    5.80    3.10
  11  -7  -7    4.60    2.60
  11  -7  -7    5.30    3.80
 -10   7   7    5.60    3.90
  10  -7  -7    9.70    9.30
  10  -7  -7    4.50    5.70
  10  -7  -7    9.20    4.00
  10  -7  -7    8.40    5.60
  -9   7   7   21.30    5.90
  -9   7   7   93.39   37.80
   9  -7  -7   10.80   10.70
   9  -7  -7   28.60    6.30
   9  -7  -7   40.50    9.40
   9  -7  -7   32.10    9.70
  -8   7   7   -4.80    3.90
  -8   7   7   26.10   22.60
   8  -7  -7    1.40    5.30
   8  -7  -7   -7.20    5.50
   8  -7  -7   -4.00    8.10
   8  -7  -7    0.90    3.00
   8  -7  -7    5.60    6.20
  -7   7   7   23.30   18.90
   7  -7  -7    8.70    3.90
   7  -7  -7   13.20    7.50
   7  -7  -7   19.00    6.80
   7  -7  -7   20.20    9.10
   7  -7  -7   11.90    6.60
  -7   7  -7   30.40    5.70
  -6   7   7   72.09   27.10
   6  -7  -7   20.70    6.80
   6  -7  -7   24.40    9.30
   6  -7  -7   29.30    7.90
   6  -7  -7   25.10    8.30
   6  -7  -7   28.60    5.80
  -5   7   7   26.50   18.00
  -5   7   7   37.60    8.60
   5  -7  -7   43.30   10.20
   5  -7  -7   37.30    9.20
   5  -7  -7   52.89    9.80
   5  -7  -7   36.60   10.50
  -5   7  -7   76.19   13.30
   5  -7  -7   55.29    7.90
  -4   7   7  151.08   32.20
   4  -7  -7  111.79   13.00
   4  -7  -7   88.49   12.10
   4  -7  -7   89.69   14.40
   4  -7  -7  103.19   11.20
  -4   7  -7   91.59   16.50
   4  -7  -7   90.19   13.90
  -3   7   7   11.20   12.90
  -3   7  -7    0.20    5.00
   3  -7  -7   10.90    6.60
   3  -7  -7   20.60    6.40
   3  -7  -7   12.30    5.50
  -2   7  -7   18.00   35.90
  -1   7   7   26.50   17.00
  -1   7   7   67.09   22.80
   1  -7   7   45.10   18.80
   1  -7   7   38.50    6.00
  -1   7  -7   44.10   10.00
  -1   7  -7   48.70    8.60
   1  -7  -7   65.59   12.10
  -1   7  -7   54.39   26.40
  -1   7  -7   39.00    9.00
   0   7   7  173.38   16.60
   0   7   7  228.38   33.20
   0  -7   7  195.78   29.30
   0   7   7  199.78   43.60
   0  -7   7  225.98   17.50
   0   7  -7  177.58   19.70
   0  -7  -7  239.68   21.10
   0   7  -7  213.78   19.80
   0  -7  -7  184.98   22.10
   0   7  -7  177.58   20.40
   0   7  -7  145.69   33.70
   1   7   7   34.30    6.40
   1   7   7   33.00   18.80
  -1  -7   7   67.89   19.00
  -1  -7  -7   33.70    8.70
   1   7  -7   57.49   19.30
  -2  -7   7  197.88   30.60
   2   7  -7  208.88   32.70
   2   7  -7  284.47   24.30
   2   7  -7  294.97   24.70
   2   7  -7  256.97   24.90
   3   7   7  -19.20   20.20
  -3  -7   7    0.00    7.40
   3   7  -7    7.50    5.40
   3   7  -7   10.60    8.80
   3   7  -7   11.40    7.10
   3   7  -7    4.20    4.90
   4   7   7   95.29   11.70
   4   7   7  118.29   35.30
  -4  -7   7  113.39   17.50
  -4  -7  -7   97.89   15.90
   4   7  -7   96.49   12.70
   4   7  -7  105.39   19.60
   4   7  -7   92.39   12.30
   4   7  -7  101.79   12.90
   5   7   7  132.89   41.20
   5   7  -7   44.30    9.40
   5   7  -7   41.90    9.40
   5   7  -7   38.50    8.20
   5   7  -7   44.10   12.60
   6   7  -7   28.50    7.90
   6   7  -7   30.10    8.00
   6   7  -7   27.60    7.20
   6   7  -7   29.70    9.20
   6   7  -7   26.40    7.00
   7   7  -7   14.00    6.10
   7   7  -7   12.10    6.10
   7   7  -7   13.80    5.40
   7   7  -7   18.00    6.60
  -8  -7   7    5.10   10.70
   8   7  -7    3.10    5.10
   8   7  -7    0.90    5.20
   8   7  -7    3.50    5.00
   8   7  -7   -0.10    4.60
   9   7  -7   26.10    6.90
   9   7  -7   17.40    6.60
  10   7  -7   15.60    4.80
 -11   7   8    0.40    2.40
  11  -7  -8    4.50    3.70
  11  -7  -8    4.10    3.50
  11  -7  -8    0.00    1.90
 -10   7   8   28.20    5.30
  10  -7  -8   25.20   13.30
  10  -7  -8   33.40    5.50
  10  -7  -8   31.10    7.90
  10  -7  -8   37.00    8.10
  -9   7   8    2.60    4.40
   9  -7  -8   14.50    4.50
   9  -7  -8   20.60    7.40
   9  -7  -8   17.80    8.20
   9  -7  -8   12.80    8.60
  -8   7   8   14.40    5.30
  -8   7   8   -3.70   24.40
   8  -7  -8    9.90    7.40
   8  -7  -8   14.80    7.30
   8  -7  -8    6.60    7.00
   8  -7  -8    4.50    5.40
   8  -7  -8    2.50    3.80
  -7   7   8   78.89    9.90
   7  -7  -8   69.79    9.30
   7  -7  -8  106.79   15.30
   7  -7  -8   81.89   13.20
   7  -7  -8   73.49   14.10
   7  -7  -8   82.39   16.00
  -6   7   8   37.20    6.20
  -6   7   8   88.29   27.80
   6  -7  -8   35.00    9.00
   6  -7  -8   32.80    8.60
   6  -7  -8   31.00   10.10
   6  -7  -8   29.20    5.90
   6  -7  -8   27.80    8.40
  -5   7   8    8.60   15.40
  -5   7   8   10.80    4.40
   5  -7  -8   15.50    5.80
   5  -7  -8   12.30    6.20
   5  -7  -8   10.20    6.10
   5  -7  -8    6.60    7.40
   5  -7  -8    6.80    4.20
  -4   7   8   79.89    9.90
  -4   7   8  133.29   29.90
   4  -7  -8   95.29   12.30
   4  -7  -8   95.29   12.40
   4  -7  -8   95.09   10.50
   4  -7  -8   72.79   14.30
   4  -7  -8   96.19   12.20
  -3   7   8  112.19   11.40
  -3   7   8  116.59   29.50
  -3   7  -8   77.89   15.40
  -3   7  -8   98.29   16.70
   3  -7  -8  130.89   14.50
   3  -7  -8  112.79   14.00
   3  -7  -8  129.59   16.20
   3  -7  -8  110.69   14.00
  -2   7   8  286.37   23.30
  -2   7   8  301.67   42.10
   2  -7  -8  253.67   28.00
   2  -7  -8  268.37   25.70
   1  -7   8   84.59    9.20
  -1   7   8   43.80   29.60
   1  -7   8  105.69   35.70
  -1   7  -8   85.79   13.30
  -1   7  -8   84.19   11.50
  -1   7  -8   86.89   14.20
  -1   7  -8   76.09   35.30
   0  -7   8  104.29   26.80
   0   7   8   95.39    9.10
   0  -7   8   83.29    9.60
   0   7  -8   78.79   13.60
   0  -7  -8  103.39   15.90
   0   7  -8   85.89   12.90
   0   7  -8  112.69   29.40
   0  -7  -8   92.19   14.10
   0   7  -8   84.89   13.20
   0   7  -8   94.79   12.00
   1   7   8   87.79   29.30
  -1  -7   8   37.80    5.80
  -1  -7   8   28.90   16.40
   1   7  -8   44.20    8.80
   1   7  -8   43.60    9.80
   1   7  -8   40.20   20.20
   1   7  -8   47.50    9.70
   1   7  -8   42.70    8.50
   2   7  -8  347.37   30.20
   2   7  -8  328.37   30.10
   2   7  -8  320.77   29.70
   2   7  -8  344.17   47.50
   2   7  -8  302.47   30.40
  -3  -7   8  120.89   24.80
   3   7  -8  127.09   15.50
   3   7  -8  157.68   15.90
   3   7  -8  146.29   15.70
   3   7  -8  142.49   27.40
   3   7  -8  114.39   15.20
  -4  -7   8  139.69   21.10
   4   7  -8   90.79   13.70
   4   7  -8   94.49   13.80
   4   7  -8   83.89   12.30
   4   7  -8  110.09   13.50
   4   7  -8  103.89   22.40
  -5  -7   8   15.30    9.90
   5   7  -8   22.90    6.70
   5   7  -8   15.70   10.80
   5   7  -8   10.00    5.50
   5   7  -8    9.40    5.90
   5   7  -8    9.20    6.50
  -6  -7   8   59.99   14.40
   6   7  -8   36.00    9.30
   6   7  -8   67.99   12.00
   6   7  -8   41.50   10.30
   6   7  -8   55.99   13.70
   6   7  -8   47.00    9.70
   7   7  -8   93.99   13.40
   7   7  -8   70.19   11.70
   7   7  -8   81.59   13.10
   7   7  -8   94.49   14.70
  -8  -7   8   10.30   12.80
   8   7  -8    7.70    6.40
   8   7  -8    5.50    5.50
   8   7  -8    5.60    7.90
   9   7  -8    8.00    4.70
   9   7  -8   21.30    7.00
   9   7  -8    7.10    5.10
  10   7  -8    6.40    4.80
  10   7  -8    9.20    5.10
 -10   7   9   36.20    6.10
  10  -7  -9   26.70    7.90
  10  -7  -9   30.00    7.30
  -9   7   9   39.20    6.30
   9  -7  -9   47.10    9.40
   9  -7  -9   34.80    9.40
   9  -7  -9   39.90    6.20
   9  -7  -9   28.60   12.30
  -8   7   9   -4.80    3.20
   8  -7  -9    3.70    7.00
   8  -7  -9    2.10    8.40
   8  -7  -9    1.40    3.00
   8  -7  -9   -1.10    4.80
   8  -7  -9    4.80    5.60
  -7   7   9   64.69    8.70
  -7   7   9   91.99   31.50
   7  -7  -9   76.99    9.00
   7  -7  -9   60.99   12.00
   7  -7  -9   41.20   10.90
   7  -7  -9   69.09   14.80
   7  -7  -9   65.89   11.80
  -6   7   9  112.09   34.80
  -6   7   9  119.99   12.60
   6  -7  -9  123.69   12.70
   6  -7  -9  111.99   17.40
   6  -7  -9  120.99   15.10
   6  -7  -9  116.39   16.00
   6  -7  -9  110.39   15.30
  -5   7   9   75.49    9.50
  -5   7   9   50.49   25.20
   5  -7  -9   80.49   12.60
  -5   7  -9   58.59   10.60
   5  -7  -9   76.69    9.30
   5  -7  -9   81.99   13.20
   5  -7  -9   83.09   13.90
  -5   7  -9   64.69   16.80
   5  -7  -9   88.69   13.60
  -4   7   9  195.68   18.30
  -4   7   9  274.87   43.90
   4  -7  -9  208.58   19.60
   4  -7  -9  200.18   21.10
   4  -7  -9  188.98   21.50
   4  -7  -9  229.38   23.90
   4  -7  -9  186.78   20.70
  -3   7   9    3.30    3.20
  -3   7   9   10.10   22.00
   3  -7  -9   -5.50    7.20
   3  -7  -9    6.40    5.70
   3  -7  -9    7.20    5.80
   3  -7  -9   -1.90    4.10
  -2   7   9   51.99   29.20
  -2   7   9   34.00    6.00
   2  -7  -9   41.40    8.40
   2  -7  -9   46.30    9.00
   2  -7  -9   48.90   11.60
   2  -7  -9   29.70    8.10
   0  -7   9  -15.50   22.20
   0   7   9   -2.80    2.40
   0  -7   9    5.50    3.10
   0   7  -9    3.70    4.40
   0   7  -9    9.10    6.70
   0   7  -9    0.50    4.20
   0  -7  -9   -2.20    4.70
   0   7  -9    7.60    6.30
  -1  -7   9   95.19    9.90
  -1  -7   9   94.49   27.20
   1   7  -9   94.59   12.90
   1   7  -9   94.09   31.30
   1   7  -9   95.19   12.90
   1   7  -9   91.29   12.50
   1   7  -9   91.29   11.80
  -2  -7   9   33.40    6.50
  -2  -7   9   46.20   19.50
   2   7  -9   50.99    9.30
   2   7  -9   40.70   21.70
   2   7  -9   38.10    9.10
   2   7  -9   40.70    8.80
  -2  -7  -9   15.10    8.20
   2   7  -9   32.20    7.30
   3   7   9   21.00    4.80
  -3  -7   9   10.00   13.40
  -3  -7  -9  -13.10   14.40
   3   7  -9    6.40    5.70
   3   7  -9   10.20    4.70
   3   7  -9   -0.80    4.60
   3   7  -9    8.70    5.70
   3   7  -9  -16.60   11.50
  -4  -7   9  277.17   35.30
   4   7  -9  189.58   36.10
   4   7  -9  228.98   23.90
   4   7  -9  222.08   26.70
   4   7  -9  221.48   24.10
   4   7  -9  207.08   21.80
  -5  -7   9   86.29   21.30
   5   7  -9   81.59   13.40
   5   7  -9  111.89   16.10
  -5  -7  -9   66.09   11.80
   5   7  -9   87.29   22.00
   5   7  -9   91.39   13.70
   5   7  -9   76.09   15.80
  -6  -7   9  172.28   26.90
   6   7  -9  154.08   18.30
   6   7  -9  168.28   18.90
   6   7  -9  134.09   25.70
   6   7  -9  110.29   15.00
   6   7  -9  138.79   17.20
  -7  -7   9   92.09   19.30
   7   7  -9   51.89   10.60
   7   7  -9   71.49   12.80
   7   7  -9   85.59   13.50
   7   7  -9   49.00   10.20
   8   7  -9   -0.70    4.40
   8   7  -9   -2.40    4.60
   8   7  -9    2.30    4.90
   8   7  -9   -1.80    4.10
   9   7  -9   36.90    8.20
   9   7  -9   29.50    7.60
   9   7  -9   39.50    7.40
  10   7  -9    2.10    4.70
  10   7  -9   17.30    4.80
 -10   7  10    6.70    3.80
  10  -7 -10   16.50    6.00
  10  -7 -10   15.60    5.20
  -9   7  10   10.30    4.30
   9  -7 -10   18.80    9.00
   9  -7 -10   24.80    6.90
   9  -7 -10   25.30    7.60
  -8   7  10    7.10    4.30
   8  -7 -10   -4.90    3.80
   8  -7 -10    4.70    5.90
   8  -7 -10   -2.00    4.00
   8  -7 -10   -1.50    6.10
  -7   7  10  112.69   33.80
  -7   7  10  106.59   12.10
   7  -7 -10  110.69   18.80
   7  -7 -10   93.29   16.60
   7  -7 -10  117.49   23.80
  -6   7  10   41.00    7.40
  -6   7  10   88.49   34.90
   6  -7 -10   35.50    9.60
   6  -7 -10   48.00   10.50
   6  -7 -10   42.80   10.10
  -5   7  10  198.78   43.40
  -5   7  10  164.78   16.10
   5  -7 -10  185.08   19.20
   5  -7 -10  159.88   19.00
   5  -7 -10  159.88   19.20
  -4   7  10    3.20    3.40
  -4   7  10   12.80   22.80
  -4   7 -10    7.30    5.10
   4  -7 -10    3.70    4.80
   4  -7 -10    3.50    4.50
   4  -7 -10    7.30    6.00
  -3   7  10   40.20   32.40
  -3   7 -10   52.69   10.90
  -3   7 -10   46.90   10.90
   2  -7  10   13.70    2.50
  -2   7  10   -0.80   46.30
  -2   7 -10   24.50    8.80
  -2   7 -10   24.50    8.40
   2  -7 -10   41.00    9.60
  -1   7  10    6.20    3.60
   1  -7  10    0.00    3.10
  -1   7 -10    9.10    6.40
   1  -7 -10   14.90    6.70
  -1   7 -10    9.00    6.20
   0  -7  10  -38.50   39.70
   0   7  10    4.90    2.50
   0  -7  10   10.50    4.20
   0   7 -10    7.60    5.10
   0   7 -10   -0.60    6.00
   0   7 -10    9.50   35.90
   0  -7 -10    7.80    6.50
   0   7 -10   14.10    6.50
   0   7 -10    6.90    4.70
  -1  -7  10    0.90   20.10
  -1  -7  10   10.00    4.00
   1   7  10   11.20    5.70
   1   7 -10    0.40    5.20
   1   7 -10    8.70    6.70
   1   7 -10    8.30    5.60
  -1  -7 -10   -0.20    5.70
   1   7 -10   28.00   24.50
   1   7 -10    3.80    4.50
  -2  -7  10   41.10   23.60
  -2  -7  10   59.49    7.80
   2   7 -10   53.79   27.10
   2   7 -10   51.09   11.60
   2   7 -10   75.49   12.40
   2   7 -10   75.39   12.20
   2   7 -10   52.49   10.10
  -3  -7  10    1.80    3.40
  -3  -7  10   -0.60   15.30
   3   7 -10   -8.20   14.80
   3   7 -10    6.80    6.30
   3   7 -10   -1.00    3.60
   3   7 -10    3.40    6.40
   3   7 -10    3.60    5.40
  -4  -7  10   14.50   15.00
  -4  -7 -10   21.60    7.80
   4   7 -10   30.30   15.20
  -5  -7  10  143.69   37.80
   5   7 -10  158.88   20.20
   5   7 -10  156.78   17.50
   5   7 -10  158.68   33.10
   5   7 -10  172.58   19.60
   5   7 -10  182.98   20.40
  -6  -7  10   90.79   23.80
   6   7 -10   51.89   12.10
   6   7 -10   58.99   11.60
   6   7 -10   43.60   10.00
   6   7 -10   65.39   18.40
   6   7 -10   48.80   12.10
  -7  -7  10   90.29   25.10
   7   7 -10  101.69   16.10
   7   7 -10  122.09   17.20
   7   7 -10   94.49   16.00
   8   7 -10    0.60    4.20
   8   7 -10    4.00    5.20
   8   7 -10    0.10    4.80
   8   7 -10   -3.30    4.30
   9   7 -10   13.80    6.30
   9   7 -10   10.70    4.20
   9   7 -10   11.00    5.90
   9   7 -10   13.00    4.80
  10   7 -10    6.80    5.00
  10   7 -10    1.30    3.90
 -10   7  11   16.50    3.80
  10  -7 -11    6.10    4.60
  10  -7 -11   10.90    4.10
  -9   7  11   21.80    4.80
   9  -7 -11   15.80    9.10
   9  -7 -11   19.50    6.60
  -8   7  11   25.90    5.70
   8  -7 -11   34.00    8.80
   8  -7 -11   12.50    6.40
   8  -7 -11   23.70    7.30
  -7   7  11   78.79   40.80
  -7   7  11   55.79    8.20
   7  -7 -11   66.69   11.60
   7  -7 -11   44.60   10.70
   7  -7 -11   61.09   11.20
  -6   7  11   20.00    7.20
  -6   7  11  -60.79   32.10
   6  -7 -11   16.50    8.60
   6  -7 -11   21.90    9.30
  -5   7  11   86.39   10.10
  -5   7  11   43.30   36.50
   5  -7 -11   70.49   12.70
   5  -7 -11   72.79   13.10
   5  -7 -11   76.19   13.50
  -4   7  11   95.49   11.00
  -4   7  11   88.39   45.30
   4  -7 -11   90.89   12.70
   4  -7 -11   90.49   14.40
   4  -7 -11   84.49   14.20
  -3   7  11   86.29   10.20
  -3   7 -11   87.99   12.40
   3  -7 -11   82.09   13.00
   3  -7 -11   86.19   13.40
   3  -7 -11   87.29   14.50
  -3   7 -11   78.99   17.10
  -2   7  11   21.50    5.70
  -2   7 -11   42.80    9.10
   2  -7 -11    2.80    8.30
   2  -7 -11   14.50    7.80
  -2   7 -11   50.59   10.30
   1  -7  11   17.90    3.90
   1  -7 -11   -0.70    6.10
  -1   7 -11   18.20    7.50
  -1   7 -11   11.30    7.00
   0  -7  11   -0.90    2.90
   0   7 -11   20.40    7.10
   0   7 -11   -0.20    5.00
   0   7 -11    1.80    5.40
   0   7 -11   13.60   12.20
   0  -7 -11   -9.00    5.60
  -1  -7  11  -30.40   46.80
  -1  -7  11    2.80    3.30
   1   7  11   -1.10    4.40
   1   7 -11   -1.90    4.70
   1   7 -11    1.60    4.30
   1   7 -11   -0.70   37.20
  -1  -7 -11   24.20    8.30
   1   7 -11    2.80    5.20
   1   7 -11    7.20    4.80
  -2  -7  11   14.70    4.50
  -2  -7  11   23.70   25.40
   2   7 -11   48.60   29.50
   2   7 -11   16.50    7.60
   2   7 -11   13.20    7.00
   2   7 -11   16.30    7.20
   2   7 -11   14.50    6.80
  -3  -7  11   71.19   26.10
  -3  -7  11   85.29   10.10
   3   7 -11   84.19   13.80
  -3  -7 -11   95.89   12.60
   3   7 -11   69.29   12.40
   3   7 -11   94.29   34.10
   3   7 -11   69.89   13.50
   3   7 -11   88.19   15.20
  -4  -7  11  111.29   11.40
  -4  -7  11   85.49   29.20
   4   7 -11  107.09   28.90
   4   7 -11   93.19   15.30
   4   7 -11  124.79   16.90
   4   7 -11   97.49   13.10
   4   7 -11   88.29   14.60
  -5  -7  11   73.59   26.20
   5   7 -11   76.09   13.80
   5   7 -11   91.89   15.50
   5   7 -11   83.19   13.10
   5   7 -11  124.39   15.60
   5   7 -11   62.69   23.50
  -6  -7  11   49.99   22.20
   6   7 -11   16.50    8.50
   6   7 -11   27.80   10.90
   6   7 -11   30.00   12.30
   6   7 -11   15.70   16.40
   6   7 -11   31.00    9.10
  -7  -7  11   25.10   26.60
   7   7 -11   61.59   12.10
   7   7 -11   63.39   11.80
   7   7 -11   55.69   10.50
   7   7 -11   66.59   10.60
   8   7 -11   25.60    6.10
   8   7 -11   17.90    7.00
   8   7 -11   18.00    7.10
   8   7 -11   16.90    6.40
   9   7 -11   12.70    5.50
   9   7 -11    2.40    4.00
   9   7 -11    5.70    3.90
   9   7 -11   27.10    6.50
  10   7 -11    3.70    3.20
  10   7 -11    4.90    3.20
  -9   7  12   12.80    3.90
  -9   7  12    4.90    3.70
   9  -7 -12    8.60    4.60
   9  -7 -12   10.90    5.20
  -8   7  12    0.60    3.50
   8  -7 -12    1.60    4.70
   8  -7 -12    2.20    5.10
   8  -7 -12    0.00    4.50
  -7   7  12   26.50    5.80
   7  -7 -12   23.20    7.20
   7  -7 -12   16.90    7.10
   7  -7 -12   20.90    6.90
  -6   7  12   74.29    8.90
   6  -7 -12   57.69   11.00
   6  -7 -12   49.40   11.90
   6  -7 -12   47.80   10.60
  -5   7  12   89.59   68.19
  -5   7  12   96.99   11.40
   5  -7 -12  101.09   15.00
   5  -7 -12   84.19   14.00
   5  -7 -12   98.09   13.50
  -4   7  12   28.90    6.30
   4  -7 -12   26.10    7.60
   4  -7 -12   30.20    8.60
   4  -7 -12   24.40    7.50
   3  -7 -12   25.70    7.40
  -3   7 -12   14.60    5.70
   3  -7 -12   45.40   11.10
   3  -7 -12   29.80    8.30
  -2   7  12   26.80    5.20
  -2   7 -12    9.60    5.90
   2  -7 -12   18.30    7.50
  -2   7 -12   13.30    6.30
  -1   7  12   11.60    2.60
   1  -7 -12   26.90    8.50
  -1   7 -12    9.80    6.70
  -1   7 -12   10.50    6.60
   0   7  12   22.10    5.80
   0  -7  12   33.10    5.30
   0   7 -12   20.20    7.50
   0   7 -12   33.40    8.60
   0  -7 -12   40.10    9.40
  -1  -7  12   21.50    4.80
   1   7 -12   25.20    8.30
   1   7 -12   19.40    7.10
  -1  -7 -12   17.50    7.60
   1   7 -12   16.60    6.60
   1   7 -12   25.00    7.00
  -2  -7  12   28.20    5.70
   2   7 -12   24.00    8.80
   2   7 -12   16.30    7.70
   2   7 -12   22.40    7.20
  -2  -7 -12    6.70    5.90
   2   7 -12   16.40    7.20
   2   7 -12   56.69   74.69
  -3  -7  12   32.70    6.70
  -3  -7  12   69.49   30.80
   3   7 -12   46.70   10.70
   3   7 -12   47.60    9.70
   3   7 -12   82.09   33.10
   3   7 -12   48.50   10.60
   3   7 -12   69.29   19.20
  -4  -7  12   28.50   26.90
  -4  -7  12   31.10    6.10
   4   7 -12   30.40    8.70
   4   7 -12   26.90    8.60
   4   7 -12   32.70   10.00
   4   7 -12    1.40   22.20
   4   7 -12   27.80    7.50
  -5  -7  12   81.39   10.80
   5   7 -12   91.59   14.90
   5   7 -12  134.59   57.19
   5   7 -12  119.39   13.60
   5   7 -12   96.39   16.50
   5   7 -12  134.09   15.70
   6   7 -12   54.39   11.40
   6   7 -12   65.19   12.00
   6   7 -12   70.49   13.10
   6   7 -12   63.39   10.70
   7   7 -12   13.50    7.20
   7   7 -12   16.70    6.40
   7   7 -12   16.00    8.20
   7   7 -12   19.10    6.20
   8   7 -12    2.80    5.40
   8   7 -12    9.10    4.60
   8   7 -12    3.10    5.10
   8   7 -12    4.60    4.80
   9   7 -12    8.90    4.30
   9   7 -12    6.50    3.20
   9   7 -12    8.50    4.70
   9   7 -12    1.20    4.00
   9  -7 -13   31.10    5.90
   9  -7 -13   16.40    4.90
  -8   7  13    2.60    3.50
   8  -7 -13    3.70    4.40
   8  -7 -13    4.60    4.90
   8  -7 -13   -3.60    3.40
  -7   7  13   56.79   10.70
   7  -7 -13   83.99   11.20
   7  -7 -13   79.89   10.90
   7  -7 -13   62.69   10.90
  -6   7  13    5.10    3.90
   6  -7 -13    4.10    5.00
   6  -7 -13    0.90    5.80
   6  -7 -13    3.90    4.50
  -5   7  13   86.09   10.20
   5  -7 -13   87.89   12.00
   5  -7 -13   78.29   12.90
   5  -7 -13   86.49   13.30
  -4   7  13    2.20    4.00
   4  -7 -13   -0.20    5.10
   4  -7 -13    1.40    4.70
   4  -7 -13    3.30    5.90
  -3   7  13   51.99    7.30
   3  -7 -13   42.20    9.80
   2  -7 -13   55.09   10.60
  -1   7  13   14.70    4.80
  -1   7 -13    5.40    4.50
   1  -7 -13   22.00    7.50
   0  -7  13    5.30    2.70
   0  -7 -13   11.40    6.50
   0   7 -13    8.80    5.80
  -1  -7  13   18.70    4.40
   1   7 -13   12.40    6.30
   1   7 -13   12.40    6.60
   1   7 -13   20.10    7.70
  -2  -7  13   63.79    7.60
   2   7 -13   47.20    9.50
   2   7 -13   43.90   10.40
   2   7 -13   35.00    7.80
   2   7 -13   49.40    9.10
  -3  -7  13   52.59    7.60
   3   7 -13   46.70    9.70
   3   7 -13   51.09   11.40
   3   7 -13   51.29   10.60
   3   7 -13   46.30    9.60
  -4  -7  13   -0.90    2.90
   4   7 -13    3.00    5.20
   4   7 -13    4.00    4.70
   4   7 -13    0.70    6.50
   4   7 -13   -1.10    5.00
  -5  -7  13   72.49    8.50
   5   7 -13   83.39   13.70
   5   7 -13   56.09   10.90
   5   7 -13   66.99   11.50
   5   7 -13   49.00    9.70
  -6  -7  13    8.80    4.40
   6   7 -13   16.20    5.50
   6   7 -13    3.40    5.30
   6   7 -13    8.60    6.10
   6   7 -13    3.60    5.60
   7   7 -13   40.90    9.20
   7   7 -13   54.49   10.00
   7   7 -13   41.30    8.50
   7   7 -13   39.10    7.20
   8   7 -13   -0.40    4.40
   8   7 -13    1.60    4.30
   8   7 -13    1.80    3.60
   8   7 -13    1.80    3.60
   9   7 -13   24.80    6.00
   9   7 -13   21.60    5.00
  -8   7  14    6.80    3.40
  -8   7  14    8.90    3.10
   8  -7 -14    3.20    3.40
   8  -7 -14    2.40    3.40
  -7   7  14   68.69    8.30
   7  -7 -14   76.09   10.00
  -6   7  14    0.80    3.20
   6  -7 -14    3.40    3.70
   6  -7 -14    0.50    4.50
   6  -7 -14    7.10    4.60
  -5   7  14   62.89    8.00
   5  -7 -14   66.19   15.30
  -4   7  14   17.20    4.10
   4  -7 -14   18.80    6.70
  -3   7  14   58.39    7.20
  -2   7  14    6.90    3.90
   2  -7 -14   12.80    5.90
  -1   7  14    1.90    3.00
   1  -7 -14    5.60    4.80
   0  -7 -14    5.10    4.20
   0   7 -14    7.40    3.80
   0   7 -14    7.50    4.10
  -1  -7  14    1.70    2.00
   1   7 -14    4.70    4.50
   1   7 -14    6.00    4.20
  -2  -7  14    7.30    3.70
   2   7 -14   12.80    5.70
   2   7 -14   -7.80    3.70
   2   7 -14    2.50    4.50
  -3  -7  14   89.79    9.10
   3   7 -14   85.09   10.90
   3   7 -14   73.89   11.10
   3   7 -14   82.59   13.00
   3   7 -14   73.39   11.40
  -4  -7  14   24.20    7.80
   4   7 -14   16.60    5.20
   4   7 -14   16.10    6.90
   4   7 -14   12.40    7.00
   4   7 -14   18.10    6.50
   5   7 -14   61.99   13.40
   5   7 -14   35.60    7.10
   5   7 -14   49.20    9.30
   5   7 -14   53.39   10.00
  -6  -7  14    5.50    2.70
   6   7 -14   -1.60    3.90
   6   7 -14    5.30    3.80
   6   7 -14    4.30    5.60
   6   7 -14   -4.10    3.70
   7   7 -14   41.70    7.40
   7   7 -14   41.90    6.50
   7   7 -14   51.89    8.70
   8   7 -14    4.60    3.80
   8   7 -14    1.10    3.40
   8   7 -14    2.00    2.80
  -6   7  15   -1.90    2.00
   6  -7 -15   -2.20    3.20
  -5   7  15   73.09    7.40
   5  -7 -15   87.69   10.20
  -4   7  15   10.00    3.70
   4  -7 -15   10.20    4.60
  -3   7  15    6.40    3.30
   3  -7 -15   10.40    4.20
  -2   7  15    3.40    2.40
   2  -7 -15    8.20    3.50
  -2  -7  15    7.00    2.10
   2   7 -15    1.50    4.00
   2   7 -15   11.50    3.50
  -3  -7  15    8.40    2.70
   3   7 -15    8.40    4.90
   3   7 -15   14.70    5.00
  -4  -7  15   12.90    3.20
   4   7 -15    4.90    4.80
   4   7 -15    3.10    3.60
   4   7 -15    6.10    3.90
   4   7 -15    6.10    4.60
   5   7 -15   65.39    8.20
   5   7 -15   53.79    6.60
   5   7 -15   48.70    8.50
   5   7 -15   43.50    7.30
  -6  -7  15    0.60    2.00
   6   7 -15   -0.90    2.70
   6   7 -15    6.30    3.60
   6   7 -15    1.70    3.60
   6   7 -15   -1.90    3.10
 -10   8   0   12.10    5.20
  10  -8   0   11.90    3.70
  -9   8   0   -1.70    4.70
   9  -8   0    3.20    3.60
   9  -8   0    7.60    5.10
   9  -8   0    4.60    7.90
   8  -8   0  112.29   13.90
  -8   8   0  140.79   15.50
   8  -8   0  124.99   15.50
   8  -8   0  125.59   22.70
  -7   8   0    2.70    5.50
  -7   8   0   -2.70   23.90
   7  -8   0    5.90    3.80
  -7   8   0   11.30    4.90
   7  -8   0    4.50    7.80
   7  -8   0   15.30    6.20
  -6   8   0  109.19   13.30
  -6   8   0   95.89   11.40
   6  -8   0  112.19   11.70
   6  -8   0   97.19   18.50
   6  -8   0   96.49   12.50
  -6   8   0   51.89   24.30
   6  -8   0  101.99   14.30
   5  -8   0   12.00    7.10
  -5   8   0    7.10   14.30
   5  -8   0   14.30    4.40
   5  -8   0    8.30    6.30
   5  -8   0    5.00    4.90
  -5   8   0   21.70    7.30
   4  -8   0   18.10    6.60
  -4   8   0   40.50   16.50
  -3   8   0 1199.78  107.09
   3  -8   0 1202.98  101.99
   3  -8   0 1451.85  106.69
  -2   8   0  112.79   17.50
  -2   8   0   90.19   19.20
   2  -8   0   99.09   12.70
   2  -8   0   83.89   14.40
  -1   8   0 1187.98   97.89
   1  -8   0 1171.08   94.79
  -1   8   0 1239.58   99.49
   0   8   0   78.99   12.60
   0  -8   0   73.29   13.10
   1   8   0 1337.47  106.39
   2   8   0  119.29   16.70
  -2  -8   0   96.89   19.70
   2   8   0  109.49   12.90
   3   8   0 1278.27  114.19
  -3  -8   0 1392.96  117.29
   3   8   0 1614.64  113.79
   4   8   0   32.90    8.50
  -4  -8   0   -1.90   20.80
   4   8   0   43.60   17.50
   4   8   0   24.40    7.70
   5   8   0   15.40    4.90
   5   8   0   16.40    7.10
   5   8   0   14.40    7.60
   6   8   0  106.89   12.70
   6   8   0  136.49   19.40
   6   8   0  107.39   17.20
   6   8   0  110.69   14.10
   7   8   0    7.80    4.80
   7   8   0   -4.20    8.60
   7   8   0    9.80    8.20
   7   8   0   16.50    6.30
   8   8   0  114.49   22.00
   8   8   0  166.38   21.40
   8   8   0  145.59   21.70
   9   8   0    6.10    4.30
   9   8   0    2.10    7.30
  10   8   0   17.80    4.50
  10  -8   1   17.90    3.80
  10  -8  -1   17.50    8.80
  10  -8  -1   11.50    5.40
 -10   8  -1    7.80    3.90
  10  -8  -1   16.20    4.50
  -9   8   1   12.30    5.80
   9  -8   1    0.10    3.20
   9  -8   1   -8.10    7.30
   9  -8  -1    6.30    4.20
   9  -8  -1    9.60    8.90
   9  -8  -1   -1.10    4.90
  -8   8   1    7.10   31.00
  -8   8   1   52.09    8.90
   8  -8  -1   52.69   14.10
   8  -8  -1   46.60    9.90
   8  -8  -1   46.90    8.40
   7  -8   1    4.40    6.00
   7  -8   1   16.60    9.50
  -7   8   1   10.80   23.70
   7  -8   1    8.20    4.50
  -7   8   1   23.30    5.80
   7  -8  -1   15.40    5.90
  -7   8  -1    6.60    5.20
   7  -8  -1   23.80   10.60
   7  -8  -1   23.00    6.30
   7  -8  -1   35.10    9.60
   6  -8   1  384.46   39.40
   6  -8   1  434.96   40.90
  -6   8  -1  394.76   33.60
  -6   8  -1  288.27   60.29
  -6   8  -1  402.66   33.70
   5  -8   1   34.90   10.10
   5  -8   1   23.30    6.40
   5  -8   1   36.10    6.80
   5  -8  -1   51.69    9.60
  -5   8  -1   66.79   22.60
  -5   8  -1   31.80    6.30
   5  -8  -1   37.40   10.70
  -4   8   1  146.39   29.20
  -4   8  -1  196.48   31.20
   4  -8  -1  132.39   17.70
  -3   8   1  809.52   73.39
   3  -8  -1  866.31   69.49
   1  -8   1  822.52   66.69
   1  -8   1  884.51   71.29
  -1   8  -1  738.03   70.59
  -1   8  -1  860.81   71.29
   0  -8   1  245.68   25.10
   0   8   1  286.87   27.90
   0   8  -1  283.87   27.90
  -2  -8   1  482.85   46.90
   2   8  -1  571.44   44.50
   3   8   1  461.85   38.90
   3   8   1  373.26   36.80
   3   8   1  373.96   45.90
  -4  -8   1  181.08   20.30
   4   8  -1  137.79   17.60
   4   8  -1  146.89   16.60
   5   8   1   41.60   12.40
  -5  -8   1   60.09   20.20
   5   8   1   35.00    7.60
   5   8   1   37.30   10.80
   5   8  -1   46.60    9.70
   5   8  -1   43.40   11.40
   5   8  -1   62.89    8.10
   5   8  -1   36.70   16.50
   6   8   1  454.05   44.10
   6   8   1  604.04   46.00
   6   8   1  486.05   51.39
   6   8   1  645.54   53.69
   7   8   1   23.50    6.60
   7   8   1   11.50    9.80
   7   8   1   21.40   10.20
   7   8  -1   22.90    6.40
   7   8  -1   35.10   11.60
   7   8  -1   25.80    7.20
   7   8  -1   15.10    8.80
   8   8   1   84.29   19.40
   8   8  -1   66.89   10.70
   8   8  -1   45.90   12.90
   8   8  -1   54.89   14.80
   8   8  -1   46.00    9.00
   9   8   1    1.20    3.40
   9   8  -1    7.20    4.00
   9   8  -1   -6.20    6.90
  10   8   1   15.10    3.70
  10   8  -1   16.50    8.30
  10   8  -1    8.60    3.60
 -10   8   2    2.60    4.20
  10  -8  -2   18.60    8.80
  10  -8  -2    6.10    3.90
  10  -8  -2    8.10    8.30
   9  -8   2   54.49   17.10
  -9   8   2   17.70    6.50
   9  -8   2   24.70    5.10
   9  -8  -2   10.20    9.50
   9  -8  -2   19.80    7.30
   9  -8  -2   22.50    6.10
  -9   8  -2   12.10    6.50
  -8   8   2    7.60    5.90
  -8   8   2   -5.20   24.80
  -7   8   2   17.30   20.90
   7  -8   2    1.60    3.80
  -7   8   2   -1.60    4.30
   7  -8  -2   14.10    9.70
  -7   8  -2    4.50    5.10
   7  -8  -2    9.00    5.80
   7  -8  -2    8.70    4.60
   7  -8  -2   16.70    8.10
  -5   8   2   45.60   19.10
   4  -8   2  743.93   56.09
  -4   8  -2  640.34   54.49
  -3   8   2  817.32   73.09
   3  -8  -2  852.31   69.49
  -2   8   2  129.69   21.20
   2  -8   2  142.09   20.80
   2  -8   2  127.39   15.10
  -2   8  -2  137.69   25.50
  -2   8  -2  161.78   23.90
   0   8   2   76.19   14.20
   0   8   2   82.19   15.80
   0  -8   2   74.99   11.40
   0   8  -2   74.69   14.90
   2   8   2  148.59   18.40
  -2  -8   2  112.69   16.60
   3   8  -2 1142.99   82.59
   3   8  -2  940.21   82.59
   5   8   2  100.29   19.40
  -5  -8   2   52.89    7.90
   7   8   2    5.90   12.00
   7   8   2    2.20    4.40
   7   8  -2   23.60    6.60
   7   8  -2   17.10    6.50
   7   8  -2    9.40    5.20
   7   8  -2    7.70    7.70
   9   8   2   23.70    5.70
   9   8  -2   21.50    5.90
   9   8  -2   33.40   10.40
  10   8  -2  -11.70    7.00
  10   8  -2    4.00    3.40
 -10   8   3    3.70    4.30
  10  -8  -3   -3.50    6.30
  10  -8  -3    8.50    5.10
  10  -8  -3    4.70    3.70
  -9   8   3   12.90   37.90
  -9   8   3   61.69    9.60
   9  -8  -3   64.29   15.90
   9  -8  -3   54.29   10.50
  -8   8   3   24.40   24.20
  -8   8   3   23.50    7.20
   8  -8  -3   29.30    7.60
   8  -8  -3   48.60   11.60
   8  -8  -3   33.80   12.70
   8  -8  -3   26.40    8.10
   7  -8   3   19.70   11.10
  -7   8   3  -16.00   17.30
  -7   8   3    7.80    4.50
   7  -8  -3    2.50    7.70
   7  -8  -3    1.70    4.20
   7  -8  -3    5.60    3.70
   7  -8  -3   -1.00    4.80
  -5   8   3   30.10   17.60
   5  -8  -3   18.50    6.70
   5  -8  -3   19.30    5.30
   5  -8  -3   27.10    9.30
   5  -8  -3   22.60    7.10
   5  -8  -3   33.90    8.20
   4  -8   3  312.17   30.40
   4  -8   3  268.97   26.70
   4  -8   3  325.57   26.30
  -4   8  -3  293.87   26.10
  -3   8   3 1236.38  102.19
  -3   8   3 1076.49   96.59
   3  -8  -3 1160.88   95.79
   1  -8   3  181.68   22.70
  -1   8   3  121.49   18.80
   1  -8   3  171.18   16.30
  -1   8   3  167.58   22.80
   1  -8  -3  121.69   16.70
   0   8   3    1.10    6.90
   0   8   3  -12.30    9.50
   0   8  -3   -0.10    5.60
   1   8   3  211.18   27.70
   3   8  -3 1332.27  113.09
   3   8  -3 1576.74  113.39
   4   8  -3  151.78   14.80
   4   8  -3  153.58   16.80
   5   8   3  109.99   20.90
   5   8   3  110.39   23.00
   5   8   3  121.29   13.60
   7   8   3   37.30   18.70
   7   8  -3   -4.20    4.40
   7   8  -3    1.70    4.20
   7   8  -3    7.20    3.80
   7   8  -3    7.60    7.10
   7   8  -3  -10.70    9.30
   8   8  -3   30.40    7.70
   8   8  -3   10.90    9.50
   8   8  -3   39.30   19.10
   8   8  -3   21.70    6.00
   8   8  -3   12.50    6.40
   9   8  -3   65.59   15.20
  10   8  -3    5.80    5.00
  10   8  -3   -0.20    6.90
 -11   8   4   14.80    4.40
  11  -8  -4   24.70    5.20
  11  -8  -4   19.10    4.10
 -10   8   4   40.40    7.30
  10  -8  -4   35.40    6.70
  10  -8  -4   38.70   11.80
  10  -8  -4   43.00    8.80
  -9   8   4   68.59   37.70
  -9   8   4    7.10    5.30
   9  -8  -4    9.80    8.00
   9  -8  -4   13.90    6.90
   9  -8  -4   14.70    5.10
   9  -8  -4   14.30    9.00
   8  -8   4   14.00    3.90
  -8   8   4   19.10    6.10
  -8   8   4    4.00   23.70
   8  -8  -4   27.50    7.10
   8  -8  -4   18.90    9.30
   8  -8  -4   15.50    9.70
   8  -8  -4   22.20    7.80
  -8   8  -4   15.70    6.40
  -7   8   4   12.60    4.20
  -7   8   4    4.90   19.70
   7  -8   4   -2.20    8.80
   7  -8   4    0.50    3.50
  -7   8  -4    5.80    8.20
   7  -8  -4    5.60    4.20
   7  -8  -4    4.40    8.00
   7  -8  -4    6.10    4.80
   7  -8  -4    2.40    6.10
  -5   8   4   80.59   22.10
   5  -8  -4   50.09   12.50
   5  -8  -4   53.99   12.40
   5  -8  -4   45.00    9.10
   5  -8  -4   50.79    9.30
   5  -8  -4   51.69   10.20
   4  -8   4  309.47   30.90
   4  -8   4  272.27   26.00
  -4   8  -4  334.87   28.30
   2  -8   4  112.49   13.60
  -2   8   4  132.19   22.60
   2  -8   4   95.39   22.50
  -2   8   4  118.19   18.70
  -2   8  -4  111.49   25.80
   2  -8  -4  116.59   15.60
  -1   8   4  214.28   29.10
  -1   8   4  249.58   26.70
   1  -8  -4  177.98   21.70
   0  -8   4  146.59   20.60
   0   8   4  149.19   24.10
   0   8   4  112.19   19.00
   0   8  -4  114.79   22.30
  -1  -8   4  234.58   26.10
   1   8  -4  207.18   26.10
  -2  -8   4  194.18   26.60
   2   8   4  142.69   22.70
   2   8  -4  181.28   21.30
   5   8   4  185.08   19.70
   5   8   4  212.18   32.40
   5   8   4  218.38   27.70
  -7  -8   4   -2.20    9.20
   7   8   4    2.30    3.50
   7   8  -4   10.20    2.40
   7   8  -4    6.80    4.40
   7   8  -4   -4.20    6.30
   7   8  -4    0.00    2.20
   8   8   4   24.70    5.50
   8   8  -4   29.50    7.80
  -8  -8  -4   13.70    5.20
   8   8  -4   20.80   10.70
   8   8  -4   16.20    5.10
   9   8  -4   -4.00    4.40
   9   8  -4    8.90    8.00
   9   8  -4    6.70    4.00
  10   8  -4   46.10   10.40
  10   8  -4   30.40    5.90
  11   8  -4   11.10    2.40
 -11   8   5   42.10    6.10
  11  -8  -5   44.90    5.90
 -10   8   5   -2.90    3.70
 -10   8   5    0.70    4.00
  10  -8  -5    1.60    4.80
  10  -8  -5    3.40    3.30
  10  -8  -5    2.20    4.90
  -9   8   5   42.00   32.90
  -9   8   5   14.50    5.10
   9  -8  -5   18.50    8.90
   9  -8  -5    6.30    5.80
   9  -8  -5   11.30    5.30
   9  -8  -5    8.40    8.10
  -8   8   5    1.10   26.40
  -8   8   5   18.30    6.30
   8  -8  -5   26.40    9.70
   8  -8  -5   24.30    8.20
   8  -8  -5   29.10    7.00
   8  -8  -5   21.20   10.50
  -7   8   5   16.00   19.20
  -7   8   5   15.20    5.10
   7  -8   5    1.30    3.20
  -7   8  -5   -3.40    5.40
   7  -8  -5    8.00    6.80
   7  -8  -5    8.00    8.20
   7  -8  -5   18.40    7.20
   7  -8  -5    2.50    4.10
   7  -8  -5    2.40    5.00
   6  -8   5   55.49   13.90
  -6   8   5   57.19    8.80
  -6   8   5   35.50   21.60
   6  -8  -5   69.59   11.70
   6  -8  -5   79.39   10.40
   6  -8  -5   73.09   12.50
   6  -8  -5   67.89    8.70
  -6   8  -5   43.60   11.80
   6  -8  -5   91.89   16.60
  -5   8   5   30.70   17.40
   5  -8  -5   15.20    8.20
   5  -8  -5   19.40    7.50
   5  -8  -5    8.20    6.30
   5  -8  -5   17.20    5.10
   4  -8  -5  273.77   28.70
   4  -8  -5  290.17   26.20
   3  -8   5   62.99   11.90
   3  -8   5   59.69    6.80
  -3   8  -5   87.69   11.20
  -3   8  -5   75.19   13.00
   2  -8   5  187.68   19.60
  -2   8   5  165.18   24.10
   2  -8   5  144.69   29.90
  -2   8   5  180.68   26.90
  -2   8  -5  139.39   21.30
   2  -8  -5  177.38   20.40
  -2   8  -5  223.88   34.50
  -1   8   5  497.55   52.59
  -1   8   5  545.95   50.49
   1  -8   5  426.66   50.69
  -1   8  -5  574.54   57.59
   1  -8  -5  534.75   46.40
   0  -8   5    5.40    8.40
   0   8   5   10.90    8.10
   0   8  -5  -12.60    9.10
  -1  -8   5  609.64   57.39
   1   8  -5  629.94   59.29
  -2  -8   5  191.38   23.30
   2   8   5  205.68   29.40
   2   8   5  186.98   18.40
   2   8  -5  212.58   25.60
   4   8   5  533.95   56.69
   4   8   5  435.66   40.40
   5   8  -5   18.30    6.60
   5   8  -5   12.80    6.80
   5   8  -5   16.60    5.10
   5   8  -5   25.20    6.00
   6   8   5   50.19   35.70
   6   8  -5   79.89   12.70
   6   8  -5   69.39   13.70
   6   8  -5   75.29   11.30
   6   8  -5   76.99   11.10
   6   8  -5   61.59    7.70
   6   8  -5   81.79   11.90
   7   8  -5   30.70    7.10
   7   8  -5   18.10    8.70
   7   8  -5    2.90    6.80
   7   8  -5   16.80    5.20
   7   8  -5    4.90    6.50
  -7  -8  -5    0.90    6.90
   7   8  -5   10.70    5.80
   8   8  -5   28.00    6.40
   8   8  -5   54.59   12.70
   9   8  -5    9.50    8.10
   9   8  -5   10.80    4.00
  10   8  -5   30.50   11.00
  10   8  -5    3.50    2.80
  10   8  -5    7.40   18.60
  11   8  -5   21.70    4.50
 -11   8   6   36.20    5.50
  11  -8  -6   35.70    5.50
  11  -8  -6   42.50    6.90
 -10   8   6   42.40    7.10
  10  -8  -6   42.60    7.00
  10  -8  -6   40.50    9.30
  10  -8  -6   23.90   10.10
  10  -8  -6   43.90    8.50
  -9   8   6   68.29   38.50
  -9   8   6   74.39    9.60
   9  -8  -6   60.69    9.60
   9  -8  -6   56.09   11.00
   9  -8  -6   68.69   15.80
   9  -8  -6   62.49   13.30
  -8   8   6   -5.60    4.00
  -8   8   6  -15.40   23.20
   8  -8  -6   -1.30    3.30
   8  -8  -6    1.30    5.40
   8  -8  -6    3.60    6.60
   8  -8  -6    4.40    9.30
  -7   8   6   25.20   22.90
   7  -8  -6   38.10    9.50
   7  -8  -6   32.40    8.20
   7  -8  -6   23.00    6.50
   7  -8  -6   27.40    9.40
  -7   8  -6   31.10    7.30
  -6   8   6   90.19   11.00
  -6   8   6   57.89   24.60
   6  -8  -6   87.49   12.20
   6  -8  -6   99.39   13.40
   6  -8  -6   78.49   10.30
   6  -8  -6   92.89   13.90
   6  -8  -6  119.79   17.10
   5  -8  -6   28.30   10.00
   5  -8  -6   41.70    8.40
   5  -8  -6   37.40    6.60
   5  -8  -6   29.20    8.50
   5  -8  -6   35.70    8.20
   4  -8  -6  663.13   61.19
   4  -8  -6  803.22   62.19
   4  -8  -6  847.52   61.59
   4  -8  -6  768.82   59.89
   4  -8  -6  678.53   64.09
   3  -8   6   93.89    8.90
  -3   8  -6   84.69   15.40
  -3   8  -6  101.49   13.00
   2  -8   6   54.99   26.40
   2  -8   6   55.99    6.90
  -2   8   6   85.69   23.90
  -2   8  -6   29.40   27.30
  -2   8  -6   62.89    9.80
  -2   8  -6   62.69   12.30
   1  -8   6  298.37   28.40
  -1   8  -6  416.66   31.30
  -1   8  -6  331.67   46.00
  -1   8  -6  334.37   31.60
   0   8   6   39.90    5.20
   0  -8   6   20.50   12.30
   0   8   6   13.60   27.30
   0   8  -6   34.70    8.40
   0   8  -6   34.90   15.80
   1   8   6  367.06   46.40
   1   8   6  423.56   35.60
  -1  -8   6  468.55   46.60
   1   8  -6  472.35   48.60
   2   8   6   71.79    9.20
   2   8   6   74.89   21.10
   2   8   6   75.29   10.30
  -2  -8  -6   62.39   12.50
  -3  -8   6  349.87   38.90
   3   8  -6  437.76   35.90
   3   8  -6  449.86   35.70
   3   8  -6  419.36   42.10
   4   8  -6  684.53   62.89
   4   8  -6  816.62   59.49
   4   8  -6  649.74   58.19
   4   8  -6  754.82   59.99
   5   8   6   39.70   23.00
   5   8   6   22.70    6.50
   5   8  -6   33.60    7.10
   5   8  -6   22.60   11.40
   5   8  -6   24.60    6.60
  -5  -8  -6   21.30    7.40
   6   8  -6  135.99   15.20
   6   8  -6  104.69   13.60
   6   8  -6  112.49   13.60
   6   8  -6  106.29   13.40
   6   8  -6  114.29   13.20
   7   8   6   26.80    5.60
   7   8  -6   20.90    6.40
   7   8  -6   18.50    7.30
   7   8  -6   15.50    5.90
   7   8  -6   22.30    9.60
   7   8  -6   21.50    6.30
   7   8  -6   17.20    6.10
  -7  -8  -6   25.70    6.50
   8   8  -6    5.00   13.90
   8   8  -6   -2.00    4.40
   8   8  -6   -4.90    5.10
   8   8  -6    0.10    5.60
   8   8  -6    5.20    6.70
   8   8  -6   -2.60    3.40
   9   8  -6    0.20    3.20
   9   8  -6    1.30    4.40
   9   8  -6  -14.00   10.40
  10   8  -6    2.30    6.80
 -11   8   7   12.10    3.70
  11  -8  -7    5.80    2.70
  11  -8  -7   19.40    4.80
 -10   8   7    8.20    4.20
  10  -8  -7    3.80    3.30
  10  -8  -7    4.30    4.70
  10  -8  -7   12.60    6.40
  10  -8  -7   -7.50    7.00
  -9   8   7   24.90    6.10
   9  -8  -7   19.20    6.80
   9  -8  -7   35.60   11.70
   9  -8  -7   21.00    5.50
   9  -8  -7   28.90    9.20
  -8   8   7   31.40   27.60
  -8   8   7   54.29    8.50
   8  -8  -7   55.59   12.40
   8  -8  -7   52.19   10.40
   8  -8  -7   41.10    7.70
   8  -8  -7   49.60   13.30
  -7   8   7   19.20    5.40
  -7   8   7    1.60   19.90
  -7   8  -7    7.80    3.80
   7  -8  -7   12.10    7.50
   7  -8  -7   12.40    6.20
   7  -8  -7   10.50    7.30
   7  -8  -7   11.60    4.70
   7  -8  -7    2.20    6.70
  -7   8  -7   15.50    6.50
  -6   8   7  367.46   54.89
  -6   8   7  415.56   33.50
   6  -8  -7  391.46   34.00
   6  -8  -7  367.16   38.10
   6  -8  -7  414.06   40.50
   6  -8  -7  421.56   40.40
   6  -8  -7  421.56   37.00
  -5   8   7   86.59   10.00
  -5   8   7  103.09   27.70
   5  -8  -7   89.49   12.60
   5  -8  -7   92.69   16.50
   5  -8  -7   89.19   13.60
   5  -8  -7   81.09   10.20
   5  -8  -7   99.69   12.40
  -4   8   7  294.07   43.20
  -4   8   7  274.67   25.40
   4  -8  -7  296.37   27.60
   4  -8  -7  302.07   28.40
   4  -8  -7  303.87   30.90
   4  -8  -7  351.76   27.50
  -3   8   7   32.10   17.00
  -3   8   7   25.50    5.40
   3  -8  -7   21.70    6.40
   3  -8  -7   25.40    8.10
   3  -8  -7   21.90    6.50
  -2   8   7  145.49   31.70
  -2   8   7  165.68   14.70
   2  -8  -7  154.58   19.20
   0  -8   7    1.20    3.60
   0  -8   7   -5.70   10.50
   0   8   7    5.60    2.70
   0   8   7   -1.20   16.50
   0   8  -7   -6.80    5.10
   0   8  -7    6.20    5.50
   0   8  -7    2.70    5.30
   0   8  -7   10.00    6.30
   0   8  -7   -1.20   12.70
   0  -8  -7   -1.70    4.70
   0  -8  -7   11.60    6.60
  -1  -8   7  354.36   41.40
   1   8  -7  334.97   30.40
   1   8  -7  356.66   30.60
   1   8  -7  358.26   44.60
   1   8  -7  321.07   31.10
   2   8   7   85.19   10.40
   2   8   7   93.39   11.10
   2   8   7   85.19   27.80
  -2  -8  -7   84.99   13.70
   3   8   7  165.88   34.40
   3   8   7   90.79   11.30
  -3  -8  -7  102.29   15.40
  -5  -8   7   98.59   16.20
   5   8  -7   88.69   12.10
   5   8  -7   91.99   12.80
   5   8  -7   94.99   18.40
   5   8  -7  104.89   14.30
   5   8  -7   98.59   13.20
  -6  -8   7  406.06   40.10
   6   8  -7  466.05   47.10
   6   8  -7  508.15   38.60
   6   8  -7  410.46   39.50
   6   8  -7  447.46   39.70
   6   8  -7  449.66   41.80
   7   8   7    8.10    3.30
  -7  -8   7   23.70    8.50
   7   8  -7    3.60    4.70
   7   8  -7    0.20    4.60
   7   8  -7    1.50    4.70
   7   8  -7    1.50    5.40
  -8  -8   7   60.99   12.00
   8   8  -7   43.00    9.60
   8   8  -7   54.79   10.10
   8   8  -7   60.19   10.00
   8   8  -7   53.29   10.60
   9   8  -7   -7.20    7.90
   9   8  -7    1.70    4.40
   9   8  -7    5.20    4.30
 -10   8   8    6.00    4.00
  10  -8  -8    3.10    5.30
  10  -8  -8    0.20    5.70
  10  -8  -8   -3.10    2.20
  10  -8  -8  -10.80    9.90
  -9   8   8   14.90    4.80
   9  -8  -8   18.20   11.10
   9  -8  -8   12.80    6.20
   9  -8  -8    8.40    3.80
   9  -8  -8    7.10    6.60
  -8   8   8  119.49   17.40
  -8   8   8  113.09   12.20
  -8   8   8   80.59   33.70
   8  -8  -8  124.49   22.00
   8  -8  -8  106.59   12.40
   8  -8  -8  118.69   18.50
   8  -8  -8  123.69   20.40
   8  -8  -8  122.09   16.80
  -7   8   8   33.60   26.00
  -7   8   8   10.20    4.30
   7  -8  -8    9.10    6.10
   7  -8  -8    7.30    6.70
   7  -8  -8   12.20    4.50
   7  -8  -8   15.90    7.80
   7  -8  -8   18.90    8.40
  -6   8   8  373.86   32.40
  -6   8   8  392.16   55.69
   6  -8  -8  402.46   35.20
   6  -8  -8  371.56   34.00
   6  -8  -8  375.86   37.40
   6  -8  -8  388.56   35.10
   6  -8  -8  334.87   31.20
  -5   8   8   73.09    9.80
  -5   8   8   91.89   28.80
   5  -8  -8  102.79   14.90
   5  -8  -8   89.09   10.30
   5  -8  -8   95.89   17.10
   5  -8  -8   94.19   12.30
   5  -8  -8  103.09   13.10
  -4   8   8  264.87   23.70
  -4   8   8  237.68   40.90
   4  -8  -8  293.97   26.40
   4  -8  -8  263.87   26.40
   4  -8  -8  313.57   24.80
   4  -8  -8  269.47   28.80
   4  -8  -8  266.87   26.60
  -3   8   8   65.79    8.40
  -3   8   8   80.59   25.00
  -3   8  -8   62.99   12.40
   3  -8  -8   82.59   11.40
   3  -8  -8   53.89   10.80
   3  -8  -8   81.29   10.60
   3  -8  -8   68.49   13.80
   3  -8  -8   64.79   11.20
  -2   8   8   54.99    7.20
  -2   8   8   30.80   22.40
   2  -8  -8   63.29   12.90
   2  -8  -8   38.60   11.20
   2  -8  -8   49.10    9.30
   1  -8   8   48.90    7.20
  -1   8   8  -20.30   31.20
  -1   8   8   28.40    5.10
   1  -8  -8   33.80    8.50
  -1   8  -8   57.29    9.80
   1  -8  -8   22.80    9.90
  -1   8  -8   44.10   34.40
   0   8   8    0.70    2.20
   0  -8   8   -2.60   15.20
   0  -8   8    0.90    2.50
   0   8  -8    2.80    4.80
   0   8  -8   -2.30    4.30
   0   8  -8  -23.90   18.30
   0  -8  -8  -13.60    6.00
   0   8  -8    5.20    4.00
   0  -8  -8   -3.90    4.10
   0   8  -8    6.10    5.70
  -1  -8   8   39.40    6.90
   1   8   8   62.09   28.00
   1   8   8   51.19    6.70
  -1  -8   8   24.80   15.60
   1   8   8   50.99    8.10
   1   8  -8   42.60    9.00
   1   8  -8   31.80    9.00
   1   8  -8   39.10    8.50
   1   8  -8   42.50   28.30
  -1  -8  -8   58.59   11.20
   1   8  -8   51.39    9.40
  -2  -8   8   72.79   19.60
   2   8  -8   97.99   24.50
   2   8  -8   80.69   10.80
   2   8  -8   69.79   11.60
   2   8  -8   61.79   11.80
   3   8   8   45.50    8.20
   3   8   8   17.30   38.00
  -3  -8   8   88.09   20.10
  -3  -8  -8   47.00   11.50
   3   8  -8   68.39   10.90
   3   8  -8   49.10   17.50
   3   8  -8   68.09   12.30
   3   8  -8   59.99   10.30
  -4  -8   8  262.27   34.80
   4   8  -8  353.56   28.10
   4   8  -8  287.87   27.50
   4   8  -8  264.67   28.20
   4   8  -8  299.57   28.00
   4   8  -8  292.17   36.80
  -5  -8   8   95.49   19.70
   5   8  -8  111.29   14.20
   5   8  -8   95.89   15.40
   5   8  -8  124.89   15.40
   5   8  -8  111.69   13.50
   5   8  -8  104.89   21.50
  -6  -8   8  388.56   41.10
   6   8  -8  373.26   36.80
   6   8  -8  394.26   41.70
   6   8  -8  469.15   37.00
  -7  -8   8   25.40   17.70
   7   8  -8   12.20    6.80
   7   8  -8   10.50    6.20
   7   8  -8   -0.30    5.00
   7   8  -8   22.60    6.80
  -8  -8   8  113.29   31.90
   8   8  -8  131.49   15.20
   8   8  -8  143.29   15.20
   8   8  -8  115.09   15.20
   8   8  -8  104.49   13.90
   9   8  -8    5.20    5.60
   9   8  -8    2.90    3.90
   9   8  -8    5.10    4.80
 -10   8   9   11.00    3.60
  10  -8  -9   16.60    5.40
  10  -8  -9    7.80    5.20
  10  -8  -9    5.80    2.60
  -9   8   9    4.30    4.00
   9  -8  -9    2.60    3.30
   9  -8  -9   19.60   10.50
   9  -8  -9    3.00    5.20
   9  -8  -9   -0.10    4.80
  -8   8   9  156.68   44.00
  -8   8   9   97.49   11.40
   8  -8  -9  109.99   13.80
   8  -8  -9  101.29   14.40
   8  -8  -9   92.79   11.00
  -7   8   9    0.60    3.50
  -7   8   9   17.40   26.50
   7  -8  -9    1.10    4.50
   7  -8  -9    0.80    6.20
   7  -8  -9    2.90    5.50
   7  -8  -9    1.90    3.00
  -6   8   9  367.26   30.60
  -6   8   9  281.67   59.39
   6  -8  -9  335.67   36.00
   6  -8  -9  418.46   31.10
   6  -8  -9  371.86   34.40
   6  -8  -9  336.17   33.50
   6  -8  -9  341.67   33.00
  -5   8   9  171.48   38.00
  -5   8   9  158.78   15.20
   5  -8  -9  156.18   18.10
   5  -8  -9  144.79   18.20
   5  -8  -9  141.39   19.60
   5  -8  -9  155.18   16.80
   5  -8  -9  159.18   17.50
  -4   8   9  380.36   34.80
   4  -8  -9  469.15   34.60
   4  -8  -9  372.36   38.30
   4  -8  -9  412.66   36.90
  -3   8   9   81.99    9.30
  -3   8   9  105.19   31.10
   3  -8  -9   83.79   11.70
  -3   8  -9   57.39   12.40
   3  -8  -9   88.59   11.40
   3  -8  -9   73.19   14.10
  -3   8  -9   64.09   13.40
   3  -8  -9   78.49   12.90
   3  -8  -9   96.09   11.90
  -2   8   9   73.49   36.20
  -2   8   9   84.09    9.80
   2  -8  -9   77.79   11.50
   2  -8  -9   60.39   10.70
   2  -8  -9   85.59   11.50
   2  -8  -9   72.69   15.00
  -1   8   9   49.70    6.60
  -1   8  -9   75.09   13.40
   1  -8  -9   51.69   10.60
   1  -8  -9   42.80    4.50
   0   8   9   22.90    3.90
   0  -8   9   28.30    5.40
   0  -8   9   39.40   27.20
   0   8  -9   39.30    8.40
   0   8  -9   16.70    6.90
   0  -8  -9   21.80   11.30
   0   8  -9   21.20    8.60
   0   8  -9   22.90    6.70
   0   8  -9   35.40   31.90
   0  -8  -9   25.10    7.60
  -1  -8   9   71.89   25.80
  -1  -8   9   60.09    8.40
   1   8   9   80.49    9.40
   1   8  -9   53.69   10.20
   1   8  -9   64.09   26.00
   1   8  -9   49.80   11.30
   1   8  -9   46.70   10.10
   1   8  -9   53.09    9.80
  -1  -8  -9   86.79   13.40
  -1  -8  -9   77.99   17.50
  -2  -8   9   83.29   23.60
  -2  -8   9   56.99    8.50
   2   8  -9   83.79   12.40
   2   8  -9   80.29   13.60
   2   8  -9   79.59   10.50
   2   8  -9   95.29   27.20
   2   8  -9   75.59   12.00
  -3  -8   9  104.59   25.00
   3   8  -9   94.59   26.00
   3   8  -9   72.39   13.90
  -3  -8  -9   61.79   12.50
   3   8  -9   83.59   13.80
   3   8  -9   88.09   13.60
   3   8  -9  106.19   12.20
  -4  -8   9  382.86   48.80
   4   8  -9  441.76   39.60
   4   8  -9  526.55   39.70
   4   8  -9  480.45   41.60
   4   8  -9  409.06   39.30
   4   8  -9  434.46   53.49
  -5  -8   9  190.38   28.80
   5   8  -9  213.78   22.40
   5   8  -9  197.18   21.20
   5   8  -9  203.58   31.30
   5   8  -9  189.68   21.30
   5   8  -9  202.48   22.50
   6   8  -9  426.56   40.50
   6   8  -9  384.66   38.70
   6   8  -9  498.75   39.00
   6   8  -9  448.66   40.30
  -7  -8   9   20.60   13.80
   7   8  -9    2.40    5.30
   7   8  -9    1.50    5.60
   7   8  -9    3.40    6.50
   7   8  -9    6.10    5.50
  -8  -8   9   92.39   38.40
   8   8  -9  104.09   14.60
   8   8  -9  112.49   14.30
   8   8  -9  105.29   13.60
   8   8  -9  136.29   14.20
   9   8  -9    7.10    5.10
   9   8  -9   -2.00    3.90
   9   8  -9   -0.30    3.70
   9   8  -9   10.60    5.30
  10   8  -9    2.00    5.30
 -10   8  10   13.80    3.70
  10  -8 -10   22.10    5.80
  10  -8 -10   18.40    5.70
  -9   8  10    1.50    2.90
   9  -8 -10   -1.10    4.50
   9  -8 -10    5.40    3.60
   9  -8 -10    5.80    5.60
  -8   8  10   73.39    9.20
   8  -8 -10   72.59   11.90
   8  -8 -10   70.99   12.20
   8  -8 -10   54.79   11.60
  -7   8  10   41.30   33.80
  -7   8  10   41.10    7.10
   7  -8 -10   32.50    8.80
   7  -8 -10   42.80   10.40
   7  -8 -10   48.60   11.00
  -6   8  10  541.35   41.60
  -6   8  10  428.26   70.69
   6  -8 -10  542.25   44.80
   6  -8 -10  496.75   45.00
   6  -8 -10  467.55   44.40
  -5   8  10   60.39    9.00
  -5   8  10   58.59   34.20
   5  -8 -10   84.59   13.00
   5  -8 -10   65.29   12.20
   5  -8 -10   64.79   11.90
  -4   8  10   73.09    9.40
  -4   8  10   80.49   33.80
   4  -8 -10   62.69   12.00
   4  -8 -10   78.79   12.10
   4  -8 -10   59.99   11.60
  -3   8  10   93.19   10.70
  -3   8  10  126.09   48.40
   3  -8 -10   87.59   12.10
   3  -8 -10   96.99   13.20
   3  -8 -10  107.99   13.70
   2  -8  10    3.50    2.00
  -2   8  10   12.60    4.20
  -2   8 -10   -1.00    5.10
   2  -8 -10   14.70    6.30
  -2   8 -10    3.10    6.40
   2  -8 -10   10.20    5.40
   1  -8  10   33.90    5.70
  -1   8 -10   18.60    8.00
  -1   8 -10   30.60    8.60
  -1   8 -10   37.00    9.70
   0  -8  10    4.00    3.60
   0   8  10    4.00    1.30
   0   8 -10    7.60    4.60
   0   8 -10   42.00   50.09
   0   8 -10    5.90    5.20
   0  -8 -10    1.40    5.70
   0   8 -10    0.40    6.00
   0   8 -10    7.80    5.30
  -1  -8  10   71.19   29.40
  -1  -8  10   93.79   10.10
   1   8 -10   73.19   13.70
   1   8 -10   86.09   13.00
   1   8 -10   82.29   13.00
   1   8 -10   75.29   12.40
   1   8 -10   93.99   34.30
  -2  -8  10    2.70   19.00
  -2  -8  10    8.70    3.70
   2   8 -10   26.40   23.70
   2   8 -10    7.40    6.40
   2   8 -10    2.80    4.60
   2   8 -10   15.50    7.30
  -2  -8 -10    2.30    6.00
   2   8 -10    8.40    5.80
  -3  -8  10  121.59   29.20
  -3  -8  10  115.59   14.40
   3   8 -10  130.09   16.60
   3   8 -10   93.29   14.70
   3   8 -10  119.39   32.80
   3   8 -10   88.29   12.70
   3   8 -10   88.19   14.60
  -4  -8  10  110.59   27.10
   4   8 -10   60.39   11.50
   4   8 -10   58.59   12.20
   4   8 -10   82.29   13.80
   4   8 -10  100.29   15.70
   4   8 -10   90.49   24.30
  -5  -8  10  105.29   29.00
   5   8 -10   69.39   13.00
   5   8 -10   89.49   15.50
   5   8 -10   76.39   23.10
   5   8 -10   78.09   14.10
  -6  -8  10  472.55   59.29
   6   8 -10  514.15   48.10
   6   8 -10  660.93   51.19
   6   8 -10  607.54   49.99
   6   8 -10  644.04   51.59
   6   8 -10  560.14   60.39
  -7  -8  10   75.29   23.10
   7   8 -10   39.40    9.80
   7   8 -10   33.70    8.90
   7   8 -10   31.10    8.00
   7   8 -10   47.80   10.80
   8   8 -10   62.19   10.50
   8   8 -10   49.10   10.30
   8   8 -10   70.69   11.60
   8   8 -10   81.29   10.50
   9   8 -10   -5.20    4.40
   9   8 -10   -0.20    3.30
   9   8 -10   -3.80    4.40
  10   8 -10    2.90    5.20
 -10   8  11   13.40    3.40
  10  -8 -11   18.50    4.50
  10  -8 -11    4.30    3.90
  -9   8  11   22.50    4.60
   9  -8 -11   21.80    6.40
   9  -8 -11   26.00    7.00
  -8   8  11   89.89   10.00
   8  -8 -11   65.09   12.20
   8  -8 -11   69.79   12.10
   8  -8 -11   86.49   11.70
  -7   8  11   -0.30    3.30
   7  -8 -11   -2.30    5.50
   7  -8 -11   -0.40    5.50
   7  -8 -11    0.30    4.60
  -6   8  11   46.30   41.20
  -6   8  11   46.60    7.40
   6  -8 -11   41.80    9.70
   6  -8 -11   28.90    8.60
   6  -8 -11   36.20    9.30
  -5   8  11   19.10    5.40
  -5   8  11  -40.50   40.80
   5  -8 -11   11.50    6.00
   5  -8 -11   13.90    7.30
   5  -8 -11    4.70    6.10
  -4   8  11    9.20    4.40
  -4   8  11   70.79   49.80
   4  -8 -11   13.20    6.20
  -4   8 -11    2.30    2.80
   4  -8 -11   13.20    7.10
   4  -8 -11    9.10    6.40
  -4   8 -11    1.80    3.60
  -3   8  11   43.90    7.20
   3  -8 -11   47.40    9.50
   3  -8 -11   47.00    9.30
  -3   8 -11   30.60    7.70
  -3   8 -11   49.30    9.00
   3  -8 -11   56.69   11.40
  -2   8  11   16.10    4.60
  -2   8 -11   15.40    6.80
  -2   8 -11    3.30    5.70
   2  -8 -11   22.80    8.00
   1  -8  11   81.69    8.40
  -1   8 -11   71.59   13.50
  -1   8 -11   80.69   13.50
   0   8  11    4.50    4.00
   0  -8  11    9.10    4.00
   0   8 -11    0.30    4.80
   0   8 -11    3.50    5.50
   0  -8 -11   10.50    6.60
   0   8 -11    1.70    4.60
   0   8 -11   12.60    6.70
  -1  -8  11   13.30   43.00
  -1  -8  11   37.40    6.40
   1   8 -11   20.70    8.70
   1   8 -11   17.10    6.70
   1   8 -11   49.10   41.00
   1   8 -11   39.90    8.10
   1   8 -11   33.70    8.10
  -2  -8  11   -5.60   23.70
  -2  -8  11   18.30    4.80
  -2  -8 -11   10.20    6.70
   2   8 -11   12.50    7.10
   2   8 -11   60.59   28.00
   2   8 -11   21.30    7.40
   2   8 -11    6.90    7.20
   2   8 -11   17.40    6.70
  -3  -8  11   36.50   23.80
  -3  -8  11   46.80    7.60
   3   8 -11   53.09   10.40
   3   8 -11   54.59   10.70
   3   8 -11   48.30   10.70
   3   8 -11   58.29   12.70
   3   8 -11   54.09   25.40
  -3  -8 -11   58.49    9.60
  -4  -8  11   16.10   20.70
  -4  -8  11   15.00    4.70
   4   8 -11   12.10   18.90
   4   8 -11   18.30    6.50
   4   8 -11    2.10    6.00
   4   8 -11   12.20    8.10
   4   8 -11   18.50    8.10
  -5  -8  11   44.50   21.50
   5   8 -11    5.00    5.10
   5   8 -11   20.00    8.80
   5   8 -11   16.40    8.40
   5   8 -11   21.30    8.60
   5   8 -11   32.60   18.30
  -6  -8  11   52.89   21.30
   6   8 -11   45.20   11.30
   6   8 -11   67.89   20.20
   6   8 -11   48.70   11.10
   6   8 -11   40.00   10.20
   6   8 -11   43.60    9.20
   7   8 -11   -1.90    5.90
   7   8 -11    3.70    5.40
   7   8 -11   -1.40    4.40
   7   8 -11   -7.00    3.20
   8   8 -11   72.99   11.70
   8   8 -11   67.79   11.90
   8   8 -11   67.19   10.60
   9   8 -11   14.60    4.30
   9   8 -11   10.60    4.80
   9   8 -11   22.60    6.00
  10   8 -11    9.50    5.10
  -9   8  12    4.70    3.30
   9  -8 -12    3.00    4.10
   9  -8 -12    0.80    3.90
  -8   8  12   24.40    5.20
   8  -8 -12   27.80    6.90
   8  -8 -12   15.00    6.50
   8  -8 -12   10.90    7.90
  -7   8  12    3.50    3.80
   7  -8 -12    2.30    4.50
   7  -8 -12    3.40    5.80
   7  -8 -12    6.20    5.70
  -6   8  12   23.40    5.80
   6  -8 -12   23.50    7.50
   6  -8 -12   21.50    7.00
   6  -8 -12   22.50    7.60
  -5   8  12    7.80    4.10
   5  -8 -12    0.80    5.00
   5  -8 -12    8.30    5.60
   5  -8 -12    0.60    5.90
  -4   8  12   18.00    5.20
   4  -8 -12   20.00    7.80
   4  -8 -12    4.70    6.20
   4  -8 -12   25.40    8.00
  -3   8  12   73.59    8.90
   3  -8 -12   45.40    9.70
   3  -8 -12   61.29   11.90
  -2   8  12    2.90    3.40
  -2   8 -12    4.60    4.90
  -2   8 -12    7.60    5.10
   2  -8 -12   -1.00    5.40
  -1   8 -12  131.49   15.70
   1  -8 -12   97.79   16.20
   0   8  12   -4.40    3.10
   0  -8  12    4.90    3.40
   0   8 -12    1.20    5.20
   0  -8 -12    2.80    5.90
   0   8 -12    3.80    5.60
  -1  -8  12  103.99   10.10
   1   8 -12   84.99   12.70
   1   8 -12   86.19   13.10
   1   8 -12   65.79   10.90
   1   8 -12   80.19   14.10
  -2  -8  12    0.80   49.50
  -2  -8  12    3.00    3.60
   2   8 -12    5.50    5.90
   2   8 -12    4.30    6.10
   2   8 -12    7.60    5.50
   2   8 -12   -1.00    4.60
  -2  -8 -12    5.60    5.50
   2   8 -12   58.89   59.49
  -3  -8  12   59.79    8.40
   3   8 -12   53.89   10.70
   3   8 -12   46.00    9.90
   3   8 -12   88.09   62.79
   3   8 -12   60.19   11.60
   3   8 -12   70.39   13.70
  -4  -8  12   18.70    5.10
   4   8 -12   10.80    7.10
   4   8 -12   40.70   10.40
   4   8 -12   19.30    6.70
   4   8 -12   50.09   48.50
   4   8 -12   20.20    7.40
  -5  -8  12   -3.70    3.20
  -5  -8  12   -3.10   23.30
   5   8 -12   -0.90    5.80
   5   8 -12    1.50    5.50
   5   8 -12    1.70   23.40
   5   8 -12    9.50    4.90
   5   8 -12   -3.60    5.10
   6   8 -12   19.60    8.00
   6   8 -12   32.40    9.20
   6   8 -12   17.10    7.40
   6   8 -12    6.40    5.10
   7   8 -12    3.30    5.50
   7   8 -12    2.20    5.40
   7   8 -12    4.80    5.60
   7   8 -12    5.90    5.50
   8   8 -12   22.50    7.70
   8   8 -12   20.50    6.00
   8   8 -12   10.10    7.10
   9   8 -12   -2.70    2.60
   9   8 -12    3.20    3.20
   9   8 -12    9.00    4.10
  -8   8  13   10.50    3.80
  -8   8  13    3.30    2.80
   8  -8 -13   10.50    4.90
   8  -8 -13    8.30    4.50
  -7   8  13   15.30    5.40
   7  -8 -13   20.90    7.00
   7  -8 -13   17.60    7.80
   7  -8 -13   17.80    6.20
  -6   8  13   65.39    8.30
   6  -8 -13   53.49   10.00
   6  -8 -13   47.20   10.20
   6  -8 -13   53.49    9.60
  -5   8  13   12.50    4.50
   5  -8 -13   12.60    6.10
   5  -8 -13   14.30    6.40
  -4   8  13   -1.70    3.80
   4  -8 -13    5.20    5.50
   4  -8 -13   -1.10    6.40
  -3   8  13   36.40    5.80
   3  -8 -13   40.50    9.20
   2  -8 -13    8.20    6.20
  -1   8  13   75.29    9.90
   0  -8  13    0.10    2.00
   0   8  13    4.30    5.30
   0   8 -13    6.80    4.90
   0   8 -13    1.10    4.40
   0  -8 -13    3.30    5.00
  -1  -8  13  155.98   13.50
   1   8 -13  132.99   16.00
  -2  -8  13   12.80    4.10
   2   8 -13    3.30    4.60
   2   8 -13    2.70    5.70
   2   8 -13    2.80    5.00
   2   8 -13   12.10    5.60
  -3  -8  13   47.30    6.80
   3   8 -13   34.40    8.80
   3   8 -13   30.00    8.20
   3   8 -13   48.70   10.60
   3   8 -13   41.90    8.60
  -4  -8  13   -4.00    2.70
   4   8 -13    4.80    5.40
   4   8 -13    5.80    6.60
   4   8 -13    3.70    4.80
   4   8 -13   -6.10    3.70
  -5  -8  13    0.90    5.10
   5   8 -13   19.10    7.00
   5   8 -13    8.50    5.80
   5   8 -13   13.60    7.00
   5   8 -13    9.30    5.00
  -6  -8  13   64.39    7.70
   6   8 -13   53.89   10.50
   6   8 -13   45.80    9.30
   6   8 -13   47.20   10.20
   6   8 -13   48.90    7.70
   7   8 -13   20.10    6.70
   7   8 -13   24.60    8.40
   7   8 -13   23.10   10.30
   7   8 -13   22.80    5.00
   8   8 -13    3.50    4.00
   8   8 -13    2.80    4.20
   8   8 -13   10.60    4.30
  -7   8  14   17.50    3.90
   7  -8 -14   16.90    5.30
   7  -8 -14   10.30    4.50
  -6   8  14   11.90    3.70
   6  -8 -14    3.20    3.90
   6  -8 -14    3.10    4.50
   5  -8 -14   25.70    6.90
  -4   8  14    9.00    4.10
   4  -8 -14    8.10    5.30
  -3   8  14   41.30    7.40
   3  -8 -14   51.49    9.20
  -2   8  14    5.20    3.60
   2  -8 -14    2.80    4.60
  -1   8  14    7.40    3.10
   1  -8 -14    2.70    4.30
   0  -8 -14   -3.10    3.90
   0   8 -14    0.70    3.20
   0   8 -14    4.00    3.10
  -1  -8  14    7.30    2.10
   1   8 -14    1.40    3.80
   1   8 -14    6.50    4.20
  -2  -8  14    8.40    3.00
   2   8 -14   15.20    5.10
   2   8 -14   13.00    4.40
   2   8 -14    8.10    5.00
  -3  -8  14   55.09    8.60
   3   8 -14   58.79    7.80
   3   8 -14   35.50    7.80
   3   8 -14   48.60   10.00
   3   8 -14   58.59    9.10
  -4  -8  14   15.00    3.90
   4   8 -14    5.70    4.80
   4   8 -14    3.80    4.70
   4   8 -14   13.60    6.20
   4   8 -14    6.40    6.40
  -5  -8  14   28.10    4.60
   5   8 -14    7.10    4.10
   5   8 -14   13.60    6.20
   5   8 -14   16.20    6.10
  -6  -8  14   13.80    3.40
   6   8 -14    6.70    4.90
   6   8 -14   16.50    5.90
   6   8 -14   13.50    5.60
  -7  -8  14   11.20    3.10
   7   8 -14   10.10    4.70
   7   8 -14   14.30    5.20
   7   8 -14    9.70    5.00
  -5   8  15    8.00    3.50
  -5   8  15    5.70    2.50
   5  -8 -15    2.10    3.40
  -4   8  15    2.30    2.90
   4  -8 -15    0.90    3.30
  -3   8  15    1.80    3.30
   3  -8 -15    2.60    3.40
  -3  -8  15    3.70    2.10
   3   8 -15    2.90    3.60
   3   8 -15   -2.70    4.40
  -4  -8  15    0.10    1.90
   4   8 -15    2.40    3.20
   4   8 -15  -10.50    3.50
   4   8 -15   -0.90    2.60
   4   8 -15   -1.80    3.10
  -5  -8  15    4.30    2.40
   5   8 -15    7.50    3.90
   5   8 -15    2.10    3.80
   5   8 -15   10.40    5.30
  10  -9   0    1.00    2.50
 -10   9   0    2.90    4.20
   9  -9   0   40.10    6.90
   9  -9   0   32.70   11.60
  -9   9   0   45.90    8.10
   9  -9   0   40.00    8.30
  -8   9   0    8.10    6.10
   8  -9   0    1.20    4.80
   8  -9   0    6.70    8.80
   8  -9   0    6.70    4.00
   7  -9   0    1.50    8.00
   7  -9   0    7.80    5.30
  -7   9   0   16.50    6.00
  -7   9   0   13.90    6.30
   7  -9   0    7.10    4.10
  -7   9   0   21.30   30.70
  -6   9   0   29.30    6.70
   6  -9   0   36.20   11.30
   6  -9   0   37.10    8.30
  -6   9   0   74.79   27.10
   6  -9   0   29.80    7.50
  -6   9   0   38.30    8.00
  -5   9   0   25.30   16.40
   5  -9   0   15.60    7.60
   5  -9   0   22.10    5.50
   5  -9   0   25.40    6.30
   5  -9   0   27.90    9.30
  -4   9   0   13.10   13.70
   4  -9   0   32.50    8.80
   4  -9   0   28.20    9.00
   3  -9   0  259.47   30.70
  -3   9   0  248.78   32.40
   3  -9   0  256.97   25.90
  -2   9   0  303.97   34.30
  -2   9   0  296.27   33.10
   2  -9   0  285.17   31.10
   2  -9   0  272.57   27.40
   1  -9   0  191.08   20.40
  -1   9   0  172.28   24.20
  -1   9   0  211.78   24.10
   0  -9   0    2.00    4.70
   0   9   0    0.90    5.30
   1   9   0  191.18   21.50
   2   9   0  409.56   37.80
   3   9   0  318.77   31.80
   3   9   0  362.56   33.10
   4   9   0   23.90    8.80
   4   9   0   48.30   10.90
   5   9   0    9.40    8.80
   5   9   0   22.80    9.70
   5   9   0   22.70    5.70
   6   9   0   62.79   15.00
   6   9   0   47.80   12.70
   6   9   0   65.49   11.50
   7   9   0   19.70   13.40
   7   9   0   13.50    9.10
   7   9   0   16.50    6.10
   7   9   0   15.60    6.90
   8   9   0   19.30    5.90
   8   9   0    7.00    8.90
   9   9   0   54.89   16.00
   9   9   0   50.39    8.10
  10   9   0    5.60    2.70
  10  -9  -1   23.30    4.80
  10  -9  -1   32.80    6.30
  10  -9  -1   23.80   13.70
   9  -9   1   -3.40    8.20
  -9   9   1   12.00    5.90
   9  -9  -1    9.70    5.30
   9  -9  -1    8.50    4.50
   9  -9  -1    9.90    8.50
  -8   9   1    7.00    8.20
   8  -9   1   11.30    4.50
   8  -9   1   11.30    5.80
  -8   9   1   31.40   34.60
   8  -9   1   -2.80    8.20
  -8   9  -1    5.70    5.30
   8  -9  -1   -8.10    7.00
   8  -9  -1   -2.00    5.50
   8  -9  -1   -3.20    7.90
  -7   9   1   35.90   28.10
   7  -9   1   82.89   10.30
  -7   9   1   59.89    9.70
   7  -9   1   60.89   11.10
  -7   9   1   44.60    9.70
   7  -9   1   72.99   16.70
   7  -9  -1   79.39   14.20
   7  -9  -1   58.99    9.50
   7  -9  -1   59.39   15.30
  -7   9  -1   71.19   11.00
   7  -9  -1   77.99   11.90
   6  -9   1   49.70    8.40
   6  -9   1   65.39   15.10
  -6   9   1   59.79    8.00
   6  -9   1   50.99    9.90
  -6   9   1  132.59   35.80
   6  -9  -1   84.79   16.30
  -6   9  -1   50.99    9.00
   6  -9  -1   52.19   11.60
   6  -9  -1   69.89   10.60
  -6   9  -1   49.30    9.00
   6  -9  -1   62.49    8.30
  -6   9  -1   58.29   27.40
  -5   9   1  111.29   30.20
   5  -9  -1  141.09   18.70
   5  -9  -1  156.78   14.70
   5  -9  -1  153.18   17.10
   5  -9  -1  142.69   14.90
   4  -9   1   47.70    8.90
   4  -9   1   30.50    9.40
   4  -9  -1   38.90   10.00
  -4   9  -1   37.80   17.50
  -3   9   1  273.77   40.90
  -3   9   1  335.27   36.90
   3  -9  -1  340.17   32.10
   3  -9  -1  373.96   37.80
   1  -9   1   80.19   11.60
  -1   9  -1   87.49   17.20
  -1   9  -1   73.59   16.10
   0   9   1  382.16   35.90
   0  -9   1  336.17   32.50
   0   9  -1  375.36   35.70
   1   9  -1  220.08   23.70
  -3  -9   1  348.17   39.60
   3   9  -1  432.46   37.10
   3   9  -1  440.36   37.10
   4   9   1   40.00   11.40
   4   9   1   52.59   12.10
   4   9   1   45.00    7.80
   4   9  -1   48.50   10.70
   4   9  -1   55.09   10.40
   5   9  -1  169.38   19.90
   5   9  -1  200.18   21.90
   5   9  -1  162.98   16.60
   6   9   1   49.60    9.10
   6   9   1   59.59   15.80
   6   9   1   62.89   15.40
   6   9  -1   63.49   13.10
   6   9  -1   69.89   14.80
   6   9  -1   79.39   20.60
   7   9   1   91.09   11.50
   7   9   1   66.39   17.80
   7   9   1   93.49   19.20
   7   9  -1   75.19   11.30
   7   9  -1   72.09   16.90
   7   9  -1   82.19   10.60
   7   9  -1   64.89   14.30
   8   9   1   13.90    6.00
   8   9   1   14.70    9.80
   8   9   1    8.60   16.70
   8   9  -1    0.20    5.70
   8   9  -1    6.40    8.30
   8   9  -1    4.80    8.70
   8   9  -1    5.00    6.50
   9   9  -1   18.40    5.70
   9   9  -1   26.20   10.80
  10   9  -1   20.90    4.70
 -10   9   2   11.20    4.50
  10  -9  -2    7.90    3.80
  10  -9  -2   -0.60    3.50
  10  -9  -2    4.70    7.80
  -9   9   2   15.00    6.20
   9  -9   2   29.80    4.80
   9  -9  -2   16.20    9.20
  -9   9  -2   19.40    7.40
   9  -9  -2   14.70    5.10
   9  -9  -2   13.10    6.20
  -8   9   2    6.30    5.10
  -8   9   2   -3.20   28.90
   8  -9   2   -0.60    3.40
  -8   9   2    5.50    5.90
   8  -9   2    9.20    8.50
   8  -9  -2    1.20    4.00
   8  -9  -2    3.00    5.50
   8  -9  -2   14.90    9.40
  -7   9   2   86.19   31.80
  -7   9   2  123.39   13.10
   7  -9  -2  117.89   13.50
   7  -9  -2  120.39   16.70
   7  -9  -2  113.99   14.60
   7  -9  -2  133.79   20.70
  -6   9   2  259.07   42.30
  -6   9   2  160.58   16.20
   6  -9  -2  187.78   23.20
   6  -9  -2  173.48   19.50
   6  -9  -2  153.78   16.90
   6  -9  -2  158.78   16.40
   5  -9   2   70.99   10.80
   5  -9   2   64.79    8.60
  -5   9   2   95.69   25.20
   5  -9   2   55.99   13.90
   5  -9  -2   67.09   14.60
   5  -9  -2   89.79   12.90
  -5   9  -2   60.69    9.50
   5  -9  -2   76.09    9.30
   5  -9  -2   68.99    9.10
  -5   9  -2   58.29    9.90
   4  -9   2   30.40    6.10
   4  -9   2   20.10    7.80
   4  -9   2   22.50    5.90
  -4   9   2   22.00   14.50
  -4   9  -2   29.20    6.00
  -4   9  -2   27.70    7.80
  -4   9  -2   51.19   23.60
   4  -9  -2   28.80    8.70
   2  -9   2  367.86   37.50
  -2   9   2  288.17   36.20
  -2   9   2  303.27   33.90
   2  -9   2  391.16   31.10
   2  -9  -2  292.47   30.90
   1  -9   2   33.10   12.00
  -1   9   2   46.50   13.30
   1  -9   2   40.30    8.40
  -1   9  -2   37.10   12.30
   0  -9   2   31.50    8.60
   0   9   2   26.40    8.90
   0   9  -2   23.20    9.00
   1   9   2   41.30   10.80
  -2  -9   2  275.37   38.60
   2   9  -2  357.86   31.30
   4   9   2   20.70    9.80
   4   9   2   31.10    6.30
   4   9   2   38.20   10.40
  -4  -9   2   41.60    9.10
   4   9  -2   22.30    7.70
   4   9  -2   22.60    6.60
  -5  -9   2   84.09   16.70
   5   9   2   70.19   10.50
   5   9   2   53.79   15.80
   5   9   2   86.99   17.80
   5   9  -2   80.99   11.80
   5   9  -2  107.59   14.50
   5   9  -2  108.99   10.60
   6   9  -2  169.78   16.70
   6   9  -2  191.98   30.60
   6   9  -2  178.38   19.70
   6   9  -2  166.38   21.70
   8   9   2   -0.40    4.10
   8   9   2    7.40    7.90
   8   9  -2   -1.20    6.20
   8   9  -2    5.80    7.20
   8   9  -2    5.90    4.50
   8   9  -2   10.10    8.50
   9   9   2   25.70    5.20
   9   9  -2   13.60    5.00
   9   9  -2   20.10    9.80
  10   9  -2    2.80    3.00
 -10   9   3   11.00    4.90
  10  -9  -3   10.20    7.20
  10  -9  -3    8.20    5.20
  10  -9  -3    8.10    3.90
   9  -9   3    9.40    2.60
  -9   9   3   13.60    5.70
  -9   9   3   17.70    7.00
   9  -9  -3   15.40    9.40
   9  -9  -3   20.50    5.50
   9  -9  -3   17.90    6.30
  -9   9  -3    3.40    4.50
  -8   9   3   52.99   30.80
  -8   9   3   49.60    8.90
   8  -9  -3   41.10   11.80
   8  -9  -3   51.29    9.10
   8  -9  -3   41.90    9.50
  -7   9   3   79.29   28.90
   7  -9   3   87.39   10.90
  -7   9   3   82.79   11.00
   7  -9   3   86.19   17.80
   7  -9  -3   90.29   12.60
   7  -9  -3  129.29   19.30
   7  -9  -3   90.49   15.40
   7  -9  -3   82.59   10.80
  -6   9   3    2.20    3.90
  -6   9   3   -8.80   15.80
   6  -9  -3    7.50    7.50
   6  -9  -3    4.30    4.70
   6  -9  -3   -1.30    2.90
   6  -9  -3    8.70    5.90
  -5   9   3   82.89   24.50
   5  -9  -3   81.99   15.70
   5  -9  -3   75.79   12.60
   4  -9   3   83.59   11.90
   4  -9   3   82.39   14.60
   4  -9   3   83.69   13.10
  -4   9  -3   72.09    9.80
  -4   9  -3   88.79   10.50
   4  -9  -3   54.19   13.10
   1  -9   3   64.19    9.10
  -1   9   3   43.60   11.90
   1  -9   3   47.70   14.00
  -1   9   3   22.60   12.40
  -1   9  -3   75.09   18.20
   1  -9  -3   39.80   10.10
   0  -9   3   -1.20    5.10
   0   9   3    1.70    7.20
   0   9   3  -14.40   12.10
   0  -9   3   -2.40    6.40
   0   9  -3    8.90    7.50
   1   9   3   74.49   15.10
  -1  -9   3   48.10    9.00
   1   9  -3   43.30   12.00
   4   9   3   87.49   10.70
   4   9   3   85.69   19.50
   4   9   3   81.69   19.40
   5   9  -3   88.09   11.00
   5   9  -3   89.79   13.30
   5   9  -3  112.69   11.00
   5   9  -3   79.59   14.50
  -6  -9   3    8.20   10.60
   6   9  -3   -3.50    5.10
   6   9  -3   -9.40    7.80
   6   9  -3    1.30    2.80
   6   9  -3    2.60    3.70
   6   9  -3    8.70    9.00
   7   9   3   84.19   12.10
   7   9   3   87.19   19.90
   7   9  -3  102.29   18.40
   7   9  -3  109.09   13.50
   7   9  -3  126.29   20.00
   7   9  -3   87.19   11.00
   7   9  -3   96.49   12.10
   8   9  -3   31.10    6.70
   8   9  -3   25.20    6.40
   9   9   3   11.50    3.20
   9   9  -3    1.20    6.70
   9   9  -3   36.50   10.60
   9   9  -3   18.20    5.20
  10   9  -3    5.10    3.50
 -10   9   4   20.50    5.90
  10  -9  -4   17.70    4.80
  10  -9  -4   13.60    8.30
  10  -9  -4   15.40    6.60
  -9   9   4   35.20    7.80
   9  -9  -4   39.40   11.00
   9  -9  -4   33.70    8.60
   9  -9  -4   34.90   12.20
   9  -9  -4   41.20    7.80
   8  -9   4   -2.30    3.60
  -8   9   4   -6.50   24.70
  -8   9   4  -10.90    3.80
   8  -9  -4    1.90    3.70
  -8   9  -4    0.10    5.10
   8  -9  -4   -0.70    6.40
   8  -9  -4    1.70    5.00
   8  -9  -4   17.00   10.60
  -7   9   4   72.99   11.20
  -7   9   4   79.59   32.30
   7  -9  -4  104.09   20.00
   7  -9  -4  103.89   13.30
   7  -9  -4   98.19   11.70
   7  -9  -4  100.59   15.90
  -6   9   4  170.98   16.80
  -6   9   4  183.48   41.00
   6  -9  -4  190.28   20.40
   6  -9  -4  162.68   17.90
   6  -9  -4  209.88   23.80
   6  -9  -4  161.28   16.90
  -5   9   4  127.29   31.60
   5  -9   4  115.29   19.20
   5  -9  -4  153.18   17.20
   5  -9  -4  156.08   15.60
   5  -9  -4  143.59   16.60
   5  -9  -4  151.28   14.80
   4  -9  -4   30.70    7.70
   4  -9  -4   38.90    8.30
   4  -9  -4   30.30    9.30
   3  -9   4   73.19    8.10
   3  -9   4   85.79   12.00
  -3   9   4  114.09   24.10
  -3   9   4  116.19   21.90
  -3   9  -4   87.39   11.70
   2  -9   4  434.56   32.70
  -2   9   4  403.86   41.30
  -2   9   4  349.07   44.30
   2  -9   4  357.96   35.40
  -2   9  -4  426.96   36.50
  -2   9  -4  396.66   52.59
   2  -9  -4  474.75   39.20
  -1   9   4   68.39   18.30
   1  -9   4   94.89   11.90
  -1   9   4   54.59   14.90
   1  -9   4   63.69   17.80
  -1   9  -4   73.09   19.40
   1  -9  -4   74.39   14.10
   0   9   4  111.79   26.40
   0   9   4  158.58   21.40
   0  -9   4  166.38   23.10
   0   9  -4  117.09   23.30
   1   9   4   68.09   16.40
  -1  -9   4   81.89   16.60
   1   9  -4   65.89   15.20
   2   9   4  472.45   39.20
   2   9   4  417.16   46.90
   2   9  -4  509.55   44.80
   3   9   4   74.89   10.10
   3   9   4   86.09   19.70
   4   9   4  156.68   16.50
   4   9   4  161.78   22.60
   4   9   4  166.48   27.00
   5   9   4  136.29   29.30
   5   9   4  115.19   23.70
   5   9  -4  189.78   16.70
   5   9  -4  173.78   18.70
   5   9  -4  149.79   15.60
   5   9  -4  156.78   18.50
   6   9  -4  180.38   22.20
   6   9  -4  179.28   17.20
   6   9  -4  181.18   20.10
   6   9  -4  199.68   18.60
   6   9  -4  214.68   18.50
   6   9  -4  185.58   19.30
   7   9  -4   92.39   11.00
   7   9  -4   99.79   13.50
   7   9  -4  114.59   13.50
   7   9  -4   84.19   16.90
   8   9   4    2.30    2.90
   8   9  -4    0.00    5.20
   8   9  -4    3.70    3.20
   9   9  -4   32.00   10.50
   9   9  -4   25.40    5.80
  10   9  -4   11.30    3.40
 -10   9   5    6.30    3.90
 -10   9   5   -1.20    4.00
  10  -9  -5    3.80    4.30
  10  -9  -5    7.30    7.20
  10  -9  -5    2.30    3.00
  -9   9   5   28.90    7.00
   9  -9  -5   32.20   12.30
   9  -9  -5   29.90    7.90
   9  -9  -5   33.60    6.90
   9  -9  -5   34.80   10.70
  -8   9   5   22.00   30.00
  -8   9   5   48.70    8.30
   8  -9  -5   42.70   11.30
   8  -9  -5   37.10    9.30
   8  -9  -5   44.10    8.40
  -7   9   5  109.59   13.00
  -7   9   5  125.09   35.90
   7  -9  -5  121.59   17.10
   7  -9  -5  131.29   15.70
   7  -9  -5  140.39   14.30
   7  -9  -5  141.29   20.70
  -6   9   5   72.09   25.10
  -6   9   5   67.29    9.20
  -6   9   5   56.89    8.80
   6  -9  -5   68.19   12.90
   6  -9  -5   74.29    9.40
   6  -9  -5   70.69   11.30
   6  -9  -5   67.29   11.90
   6  -9  -5   79.09   15.90
  -5   9   5   30.40    5.80
  -5   9   5   14.20   15.40
   5  -9  -5   28.90    9.60
   5  -9  -5   14.60    6.30
   5  -9  -5   22.90    5.20
   5  -9  -5   21.80    6.90
   5  -9  -5   19.60    7.60
  -4   9   5   32.90   17.00
   4  -9  -5   44.70    9.80
   4  -9  -5   61.39    9.20
   4  -9  -5   54.29   13.00
   3  -9   5  289.77   24.10
   3  -9   5  313.87   29.30
  -3   9  -5  291.37   27.00
  -3   9  -5  310.17   29.80
   2  -9   5  176.78   15.60
   2  -9   5  215.98   34.50
  -2   9  -5  197.48   18.70
  -2   9  -5  143.89   34.50
  -2   9  -5  164.58   19.80
  -1   9   5   56.09   18.30
   1  -9   5   23.80   14.70
  -1   9   5   57.39   14.90
  -1   9  -5   32.50    9.90
  -1   9  -5   27.40   14.40
   0   9   5  387.76   44.30
   0  -9   5  431.96   45.90
   0   9   5  526.45   55.09
   0   9  -5  411.36   47.60
  -1  -9   5   73.29   17.10
   1   9  -5   78.39   18.50
   3   9   5  347.87   28.50
   3   9   5  271.57   30.50
   3   9   5  363.16   43.50
  -3  -9  -5  302.17   29.30
   4   9   5  113.79   26.70
   4   9  -5   60.49   10.10
   4   9  -5   46.40   10.70
   4   9  -5   60.99    9.80
   5   9   5   86.49   25.00
   5   9  -5   32.20    8.70
   5   9  -5   29.90    6.30
   5   9  -5   23.70    6.70
   5   9  -5   41.20    9.80
   5   9  -5   19.90    9.50
   6   9  -5   60.19   12.60
   6   9  -5   84.09   10.40
   6   9  -5   62.79    9.90
   6   9  -5   71.19   12.30
   6   9  -5   48.60    8.20
   6   9  -5   75.79   10.20
   7   9  -5  148.39   14.20
   7   9  -5  132.99   15.30
   7   9  -5  145.59   18.70
   7   9  -5  130.69   16.10
   9   9  -5   24.70    5.50
   9   9  -5   38.90   10.80
  10   9  -5   -2.30    2.40
 -10   9   6   24.80    5.70
  10  -9  -6   19.10    7.30
  10  -9  -6   17.60    6.50
  10  -9  -6   26.50    8.10
  10  -9  -6   20.30    6.70
  -9   9   6    9.40    4.90
   9  -9  -6   12.20    6.10
   9  -9  -6   26.10    9.50
   9  -9  -6   17.20    5.20
   9  -9  -6   23.00   10.90
  -8   9   6   -4.50   27.10
  -8   9   6    4.00    4.30
   8  -9  -6    4.00    6.80
   8  -9  -6    3.20    7.30
   8  -9  -6    5.00    6.00
   8  -9  -6    3.60    4.10
  -7   9   6   45.10   26.70
  -7   9   6   67.49    8.20
   7  -9  -6   61.29   11.20
   7  -9  -6   67.59   10.00
  -7   9  -6   47.10    9.50
   7  -9  -6   56.09   14.70
   7  -9  -6   64.89   12.20
   7  -9  -6   54.59   12.20
  -6   9   6   35.60    6.00
  -6   9   6   46.20   24.00
   6  -9  -6   42.80    7.40
  -6   9  -6   27.20    8.90
   6  -9  -6   30.10    8.80
   6  -9  -6   40.90    8.50
   6  -9  -6   31.90   10.10
   6  -9  -6   40.50   11.50
  -5   9   6    6.80    4.00
  -5   9   6    5.60   16.00
   5  -9  -6   13.70    4.40
   5  -9  -6   14.50    5.60
   5  -9  -6   11.10    5.90
   5  -9  -6    4.10    5.90
   5  -9  -6   17.70    9.40
  -5   9  -6    1.90    6.70
  -4   9   6   27.20    5.70
  -4   9   6   28.50   18.70
   4  -9  -6   36.60    8.60
   4  -9  -6   21.00    6.20
   4  -9  -6   34.10   10.20
  -4   9  -6   38.00   10.50
   4  -9  -6   39.30   10.30
   4  -9  -6   31.10    8.00
   3  -9   6   19.50    3.70
  -3   9   6   12.20   14.30
   3  -9  -6   39.70    8.50
   3  -9  -6   36.30   10.20
  -3   9  -6   22.60    6.40
  -3   9  -6   15.50    8.50
   2  -9   6  218.28   18.40
   2  -9   6  217.98   41.60
  -2   9  -6  214.98   20.80
  -2   9  -6  238.78   47.80
  -2   9  -6  199.48   23.10
   1  -9   6  116.29   11.70
   1  -9   6  149.99   28.50
  -1   9  -6  123.89   15.20
  -1   9  -6  117.89   15.60
  -1   9  -6  122.59   30.40
   0   9   6  381.96   28.60
   0   9   6  329.17   41.80
   0  -9   6  308.67   41.10
   0   9  -6  372.56   31.50
   0  -9  -6  370.06   36.70
   0   9  -6  319.67   31.90
   0   9  -6  429.76   47.50
  -1  -9   6   33.10   13.50
   1   9  -6   40.70    8.60
[truncated: 433,401 more chars]
