# Supplementary material for: Ultramicroporous Lonsdaleite Topology MOF with High Propane Uptake and Propane/Methane Selectivity for Propane Capture from Simulated Natural Gas
Source: ACS Mater Lett. 2023 Dec 1;6(1):56–65. doi: 10.1021/acsmaterialslett.3c01157 (PMC10762655; doi:10.1021/acsmaterialslett.3c01157)
Supplement: Supplementary file 4 — tz3c01157_si_004.cif [file tz3c01157_si_004.cif]

data_4_sq
_audit_creation_date               2023-04-18
_audit_creation_method
;
Olex2 1.3
(compiled 2020.11.12 svn.r5f609507 for OlexSys, GUI svn.r6408)
;
_shelx_SHELXL_version_number       '2018/3'
_audit_contact_author_address      ?
_audit_contact_author_email        ?
_audit_contact_author_name         ''
_audit_contact_author_phone        ?
_publ_contact_author_id_orcid      ?
_publ_section_references
;
Dolomanov, O.V., Bourhis, L.J., Gildea, R.J, Howard, J.A.K. & Puschmann, H.
 (2009), J. Appl. Cryst. 42, 339-341.

Sheldrick, G.M. (2015). Acta Cryst. A71, 3-8.

Sheldrick, G.M. (2015). Acta Cryst. C71, 3-8.
;
_chemical_name_common              ?
_chemical_name_systematic          ?
_chemical_formula_moiety           'C40 H32 N8 Ni2 O4 S2, 3(C3 H7 N O)'
_chemical_formula_sum              'C49 H53 N11 Ni2 O7 S2'
_chemical_formula_weight           1089.56
_chemical_absolute_configuration   rm
_chemical_melting_point            ?
loop_
  _atom_type_symbol
  _atom_type_description
  _atom_type_scat_dispersion_real
  _atom_type_scat_dispersion_imag
  _atom_type_scat_source
 'C' 'C' 0.0181 0.0091 'International Tables Vol C Tables 4.2.6.8 and 6.1.1.4'
 'H' 'H' 0.0000 0.0000 'International Tables Vol C Tables 4.2.6.8 and 6.1.1.4'
 'N' 'N' 0.0311 0.0180 'International Tables Vol C Tables 4.2.6.8 and 6.1.1.4'
 'Ni' 'Ni' -3.0029 0.5091
 'International Tables Vol C Tables 4.2.6.8 and 6.1.1.4'
 'O' 'O' 0.0492 0.0322 'International Tables Vol C Tables 4.2.6.8 and 6.1.1.4'
 'S' 'S' 0.3331 0.5567 'International Tables Vol C Tables 4.2.6.8 and 6.1.1.4'

_shelx_space_group_comment
;
The symmetry employed for this shelxl refinement is uniquely defined
by the following loop, which should always be used as a source of
symmetry information in preference to the above space-group names.
They are only intended as comments.
;
_space_group_crystal_system        'orthorhombic'
_space_group_IT_number             19
_space_group_name_H-M_alt          'P 21 21 21'
_space_group_name_Hall             'P 2ac 2ab'
loop_
  _space_group_symop_operation_xyz
 'x, y, z'
 '-x+1/2, -y, z+1/2'
 '-x, y+1/2, -z+1/2'
 'x+1/2, -y+1/2, -z'

_cell_length_a                     9.7163(5)
_cell_length_b                     22.7667(12)
_cell_length_c                     24.2743(11)
_cell_angle_alpha                  90
_cell_angle_beta                   90
_cell_angle_gamma                  90
_cell_volume                       5369.7(5)
_cell_formula_units_Z              4
_cell_measurement_reflns_used      4777
_cell_measurement_temperature      150.0
_cell_measurement_theta_max        64.33
_cell_measurement_theta_min        3.64
_shelx_estimated_absorpt_T_max     0.845
_shelx_estimated_absorpt_T_min     0.626
_exptl_absorpt_coefficient_mu      2.081
_exptl_absorpt_correction_T_max    0.7528
_exptl_absorpt_correction_T_min    0.6341
_exptl_absorpt_correction_type     multi-scan
_exptl_absorpt_process_details
;
SADABS-2016/2 (Bruker,2016/2) was used for absorption correction.
wR2(int) was 0.1394 before and 0.1035 after correction.
The Ratio of minimum to maximum transmission is 0.8423.
The \l/2 correction factor is Not present.
;
_exptl_absorpt_special_details     ?
_exptl_crystal_colour              'clear light blue'
_exptl_crystal_colour_lustre       clear
_exptl_crystal_colour_modifier     light
_exptl_crystal_colour_primary      blue
_exptl_crystal_density_diffrn      1.348
_exptl_crystal_density_meas        ?
_exptl_crystal_density_method      ?
_exptl_crystal_description         needle
_exptl_crystal_F_000               2272
_exptl_crystal_size_max            0.248
_exptl_crystal_size_mid            0.103
_exptl_crystal_size_min            0.084
_exptl_transmission_factor_max     ?
_exptl_transmission_factor_min     ?
_diffrn_reflns_av_R_equivalents    0.1475
_diffrn_reflns_av_unetI/netI       0.0917
_diffrn_reflns_Laue_measured_fraction_full  1.000
_diffrn_reflns_Laue_measured_fraction_max  1.000
_diffrn_reflns_limit_h_max         11
_diffrn_reflns_limit_h_min         -10
_diffrn_reflns_limit_k_max         22
_diffrn_reflns_limit_k_min         -27
_diffrn_reflns_limit_l_max         23
_diffrn_reflns_limit_l_min         -28
_diffrn_reflns_number              53069
_diffrn_reflns_point_group_measured_fraction_full  0.999
_diffrn_reflns_point_group_measured_fraction_max  0.999
_diffrn_reflns_theta_full          66.746
_diffrn_reflns_theta_max           66.746
_diffrn_reflns_theta_min           2.661
_diffrn_ambient_temperature        150.0
_diffrn_detector_area_resol_mean   ?
_diffrn_measured_fraction_theta_full  1.000
_diffrn_measured_fraction_theta_max  1.000
_diffrn_measurement_device_type    'Bruker APEX-II CCD'
_diffrn_measurement_method         '\f and \w scans'
_diffrn_radiation_type             CuK\a
_diffrn_radiation_wavelength       1.54178
_diffrn_source                     ?
_diffrn_source_current             1.0
_diffrn_source_power               0.05
_diffrn_source_voltage             50.0
_diffrn_standards_number           0
_reflns_Friedel_coverage           0.793
_reflns_Friedel_fraction_full      0.998
_reflns_Friedel_fraction_max       0.998
_reflns_number_gt                  6179
_reflns_number_total               9510
_reflns_special_details
;
 Reflections were merged by SHELXL according to the crystal
 class for the calculation of statistics and refinement.
 
 Structure factors included contributions from the .fab file.
 
 _reflns_Friedel_fraction is defined as the number of unique
 Friedel pairs measured divided by the number that would be
 possible theoretically, ignoring centric projections and
 systematic absences.
;
_reflns_threshold_expression       'I > 2\s(I)'
_computing_cell_refinement         'SAINT V8.40B (?, 2016)'
_computing_data_collection         ?
_computing_data_reduction          'SAINT V8.40B (?, 2016)'
_computing_molecular_graphics      'Olex2 1.3 (Dolomanov et al., 2009)'
_computing_publication_material    'Olex2 1.3 (Dolomanov et al., 2009)'
_computing_structure_refinement    'SHELXL 2018/3 (Sheldrick, 2015)'
_computing_structure_solution      'SHELXT 2018/2 (Sheldrick, 2018)'
_refine_diff_density_max           0.505
_refine_diff_density_min           -0.395
_refine_diff_density_rms           0.085
_refine_ls_abs_structure_details
;
 Flack x determined using 2044 quotients [(I+)-(I-)]/[(I+)+(I-)]
 (Parsons, Flack and Wagner, Acta Cryst. B69 (2013) 249-259).
;
_refine_ls_abs_structure_Flack     -0.01(2)
_refine_ls_extinction_coef         .
_refine_ls_extinction_method       none
_refine_ls_goodness_of_fit_ref     1.001
_refine_ls_hydrogen_treatment      constr
_refine_ls_matrix_type             full
_refine_ls_number_parameters       656
_refine_ls_number_reflns           9510
_refine_ls_number_restraints       0
_refine_ls_R_factor_all            0.1087
_refine_ls_R_factor_gt             0.0569
_refine_ls_restrained_S_all        1.001
_refine_ls_shift/su_max            0.000
_refine_ls_shift/su_mean           0.000
_refine_ls_structure_factor_coef   Fsqd
_refine_ls_weighting_details      
 'w=1/[\s^2^(Fo^2^)+(0.0871P)^2^] where P=(Fo^2^+2Fc^2^)/3'
_refine_ls_weighting_scheme        calc
_refine_ls_wR_factor_gt            0.1352
_refine_ls_wR_factor_ref           0.1705
_refine_special_details            ?
_olex2_refinement_description
;
1. Fixed Uiso
 At 1.2 times of:
  All C(H) groups, All C(H,H) groups, All N(H) groups
 At 1.5 times of:
  All C(H,H,H) groups
2. Others
 Sof(S1B)=1-FVAR(1)
 Sof(S1A)=FVAR(1)
3.a Ternary CH refined with riding coordinates:
 N2(H2), N1(H1), C2(H2A), C11(H11)
3.b Secondary CH2 refined with riding coordinates:
 C3(H3A,H3B), C12(H12A,H12B)
3.c Aromatic/amide H refined with riding coordinates:
 C38(H38), C19(H19), C28(H28), C21(H21), C37(H37), C32(H32), C8(H8), C17(H17),
 C26(H26), C31(H31), C25(H25), C16(H16), C7(H7), C29(H29), C27(H27), C20(H20),
 C22(H22), C30(H30), C15(H15), C6(H6), C14(H14), C5(H5), C35(H35), C36(H36),
 C39(H39), C42(H42), C45(H45)
3.d Idealised Me refined as rotating group:
 C41(H41A,H41B,H41C), C44(H44A,H44B,H44C), C40(H40A,H40B,H40C), C46(H46A,H46B,
 H46C), C47(H47A,H47B,H47C), C43(H43A,H43B,H43C)
;
_atom_sites_solution_hydrogens     geom
_atom_sites_solution_primary       dual
_atom_sites_solution_secondary     ?
loop_
  _atom_site_label
  _atom_site_type_symbol
  _atom_site_fract_x
  _atom_site_fract_y
  _atom_site_fract_z
  _atom_site_U_iso_or_equiv
  _atom_site_adp_type
  _atom_site_occupancy
  _atom_site_site_symmetry_order
  _atom_site_calc_flag
  _atom_site_refinement_flags_posn
  _atom_site_refinement_flags_adp
  _atom_site_refinement_flags_occupancy
  _atom_site_disorder_assembly
  _atom_site_disorder_group
 Ni2 Ni 0.32959(11) 0.21246(5) 0.97624(6) 0.0258(3) Uani 1 1 d . . . . .
 Ni1 Ni 0.25489(11) 0.28451(5) 0.51992(6) 0.0258(3) Uani 1 1 d . . . . .
 S2 S 0.2956(2) 0.25931(15) 1.16657(12) 0.0626(9) Uani 1 1 d . . . . .
 S1A S 0.2775(3) 0.27064(19) 0.31943(14) 0.0506(14) Uani 0.769(9) 1 d . . P A
 1
 O2 O 0.5610(4) 0.2500(2) 0.4860(2) 0.0283(12) Uani 1 1 d . . . . .
 O3 O 0.5254(5) 0.1830(2) 0.9668(2) 0.0289(13) Uani 1 1 d . . . . .
 O1 O 0.4437(4) 0.3230(2) 0.5242(3) 0.0299(12) Uani 1 1 d . . . . .
 O4 O 0.6347(4) 0.2559(2) 1.0102(2) 0.0282(13) Uani 1 1 d . . . . .
 N4 N 0.3067(6) 0.2153(3) 0.8909(3) 0.0284(15) Uani 1 1 d . . . . .
 N5 N 0.1590(5) 0.3674(3) 0.5214(3) 0.0280(14) Uani 1 1 d . . . . .
 N3 N 0.2516(6) 0.2790(3) 0.6061(3) 0.0288(15) Uani 1 1 d . . . . .
 N6 N -0.2489(6) 0.6257(3) 0.5220(3) 0.0319(15) Uani 1 1 d . . . . .
 N7 N 0.2719(6) 0.2832(3) 0.4353(3) 0.0301(15) Uani 1 1 d . . . . .
 N8 N 0.3550(6) 0.2156(3) 1.0617(3) 0.0301(15) Uani 1 1 d . . . . .
 N2 N 0.8714(6) 0.1933(2) 1.0222(3) 0.0285(15) Uani 1 1 d . . . . .
 H2 H 0.955673 0.187716 0.999094 0.034 Uiso 1 1 calc R U . . .
 N1 N 0.8037(6) 0.3091(2) 0.4847(3) 0.0267(15) Uani 1 1 d . . . . .
 H1 H 0.880170 0.312663 0.512110 0.032 Uiso 1 1 calc R U . . .
 C1 C 0.5531(7) 0.3002(3) 0.5060(3) 0.0250(18) Uani 1 1 d . . . . .
 C33 C -0.0016(7) 0.4690(3) 0.5200(4) 0.0309(18) Uani 1 1 d . . . . .
 C2 C 0.6812(7) 0.3387(3) 0.5106(3) 0.0269(18) Uani 1 1 d . . . . .
 H2A H 0.701047 0.346515 0.550371 0.032 Uiso 1 1 calc R U . . .
 C38 C -0.1980(7) 0.6035(3) 0.4754(4) 0.0331(19) Uani 1 1 d . . . . .
 H38 H -0.217742 0.623489 0.441936 0.040 Uiso 1 1 calc R U . . .
 C34 C -0.0895(7) 0.5231(3) 0.5201(4) 0.0324(19) Uani 1 1 d . . . . .
 C10 C 0.6297(7) 0.2052(3) 0.9900(3) 0.0254(18) Uani 1 1 d . . . . .
 C9 C 0.8423(7) 0.3449(3) 0.4393(4) 0.0315(19) Uani 1 1 d . . . . .
 C19 C 0.3602(8) 0.2969(4) 0.6371(4) 0.033(2) Uani 1 1 d . . . . .
 H19 H 0.430250 0.319697 0.620126 0.040 Uiso 1 1 calc R U . . .
 C28 C 0.1885(8) 0.2340(4) 0.8679(4) 0.035(2) Uani 1 1 d . . . . .
 H28 H 0.111762 0.240465 0.891359 0.042 Uiso 1 1 calc R U . . .
 C4 C 0.7611(7) 0.3942(3) 0.4343(4) 0.035(2) Uani 1 1 d . . . . .
 C21 C 0.1523(7) 0.2481(4) 0.6324(4) 0.0308(19) Uani 1 1 d . . . . .
 H21 H 0.075155 0.234845 0.611861 0.037 Uiso 1 1 calc R U . . .
 C11 C 0.7557(7) 0.1648(3) 0.9920(3) 0.0263(18) Uani 1 1 d . . . . .
 H11 H 0.785582 0.155261 0.953605 0.032 Uiso 1 1 calc R U . . .
 C37 C -0.1197(8) 0.5541(3) 0.4727(4) 0.037(2) Uani 1 1 d . . . . .
 H37 H -0.085793 0.540830 0.438130 0.045 Uiso 1 1 calc R U . . .
 C32 C 0.0977(7) 0.4585(3) 0.4806(4) 0.0347(19) Uani 1 1 d . . . . .
 H32 H 0.112046 0.486133 0.451872 0.042 Uiso 1 1 calc R U . . .
 C18 C 0.8913(7) 0.1592(3) 1.0713(4) 0.033(2) Uani 1 1 d . . . . .
 C8 C 0.9490(8) 0.3335(4) 0.4026(4) 0.034(2) Uani 1 1 d . . . . .
 H8 H 1.006217 0.299960 0.406976 0.040 Uiso 1 1 calc R U . . .
 C17 C 0.9910(8) 0.1693(4) 1.1113(4) 0.036(2) Uani 1 1 d . . . . .
 H17 H 1.054127 0.200921 1.107839 0.043 Uiso 1 1 calc R U . . .
 C26 C 0.4117(7) 0.2053(4) 0.8565(3) 0.0300(19) Uani 1 1 d . . . . .
 H26 H 0.494684 0.189860 0.871273 0.036 Uiso 1 1 calc R U . . .
 C31 C 0.1769(7) 0.4077(3) 0.4829(4) 0.0328(19) Uani 1 1 d . . . . .
 H31 H 0.246214 0.401702 0.455826 0.039 Uiso 1 1 calc R U . . .
 C25 C 0.4058(7) 0.2165(4) 0.8003(4) 0.035(2) Uani 1 1 d . . . . .
 H25 H 0.483713 0.209452 0.777567 0.043 Uiso 1 1 calc R U . . .
 C16 C 0.9958(10) 0.1317(4) 1.1566(4) 0.049(3) Uani 1 1 d . . . . .
 H16 H 1.062183 0.138078 1.184681 0.059 Uiso 1 1 calc R U . . .
 C24 C 0.2836(7) 0.2381(4) 0.7774(3) 0.0305(19) Uani 1 1 d . . . . .
 C13 C 0.8041(8) 0.1119(4) 1.0748(4) 0.035(2) Uani 1 1 d . . . . .
 C3 C 0.6608(7) 0.3979(3) 0.4803(4) 0.038(2) Uani 1 1 d . . . . .
 H3A H 0.565515 0.401804 0.466269 0.046 Uiso 1 1 calc R U . . .
 H3B H 0.681559 0.431540 0.504748 0.046 Uiso 1 1 calc R U . . .
 C12 C 0.7213(8) 0.1076(3) 1.0230(4) 0.044(2) Uani 1 1 d . . . . .
 H12A H 0.621661 0.105211 1.031288 0.053 Uiso 1 1 calc R U . . .
 H12B H 0.748436 0.072760 1.001153 0.053 Uiso 1 1 calc R U . . .
 C7 C 0.9693(9) 0.3725(4) 0.3593(4) 0.044(2) Uani 1 1 d . . . . .
 H7 H 1.041058 0.365159 0.333569 0.052 Uiso 1 1 calc R U . . .
 C017 C 0.3320(8) 0.2338(4) 1.1053(4) 0.035(2) Uani 1 1 d . . . . .
 C29 C 0.0608(8) 0.3764(3) 0.5600(4) 0.033(2) Uani 1 1 d . . . . .
 H29 H 0.047357 0.347335 0.587585 0.040 Uiso 1 1 calc R U . . .
 C27 C 0.1722(8) 0.2443(4) 0.8133(4) 0.036(2) Uani 1 1 d . . . . .
 H27 H 0.084802 0.255804 0.799409 0.043 Uiso 1 1 calc R U . . .
 C20 C 0.3728(8) 0.2835(4) 0.6920(4) 0.0358(19) Uani 1 1 d . . . . .
 H20 H 0.452238 0.295926 0.711559 0.043 Uiso 1 1 calc R U . . .
 C22 C 0.1583(8) 0.2353(4) 0.6875(4) 0.038(2) Uani 1 1 d . . . . .
 H22 H 0.084340 0.214745 0.704332 0.045 Uiso 1 1 calc R U . . .
 C30 C -0.0209(8) 0.4261(3) 0.5608(4) 0.037(2) Uani 1 1 d . . . . .
 H30 H -0.088858 0.431204 0.588529 0.044 Uiso 1 1 calc R U . . .
 C15 C 0.9043(10) 0.0850(4) 1.1609(4) 0.048(2) Uani 1 1 d . . . . .
 H15 H 0.908394 0.059890 1.192045 0.058 Uiso 1 1 calc R U . . .
 O6 O 0.3932(11) 0.4474(4) 0.3773(5) 0.097(3) Uani 1 1 d . . . . .
 C6 C 0.8879(10) 0.4218(4) 0.3527(5) 0.053(3) Uani 1 1 d . . . . .
 H6 H 0.903733 0.448051 0.322898 0.064 Uiso 1 1 calc R U . . .
 C01G C 0.2746(8) 0.2755(5) 0.3877(5) 0.047(3) Uani 1 1 d . . . . .
 C23 C 0.2716(7) 0.2520(4) 0.7192(4) 0.0315(19) Uani 1 1 d . . . . .
 C14 C 0.8075(10) 0.0748(4) 1.1203(4) 0.047(2) Uani 1 1 d . . . . .
 H14 H 0.744417 0.043105 1.123412 0.056 Uiso 1 1 calc R U . . .
 N9 N 0.4236(13) 0.0797(5) 0.2318(5) 0.086(4) Uani 1 1 d . . . . .
 C5 C 0.7825(10) 0.4325(4) 0.3901(5) 0.051(3) Uani 1 1 d . . . . .
 H5 H 0.724971 0.465891 0.385633 0.061 Uiso 1 1 calc R U . . .
 C35 C -0.1485(10) 0.5432(4) 0.5688(4) 0.048(3) Uani 1 1 d . . . . .
 H35 H -0.135008 0.522531 0.602383 0.057 Uiso 1 1 calc R U . . .
 C36 C -0.2274(10) 0.5940(4) 0.5674(4) 0.051(3) Uani 1 1 d . . . . .
 H36 H -0.268454 0.607015 0.600781 0.062 Uiso 1 1 calc R U . . .
 N10 N 0.4067(15) 0.4239(6) 0.2857(6) 0.099(4) Uani 1 1 d . . . . .
 O5 O 0.3535(14) 0.0388(5) 0.3131(5) 0.127(4) Uani 1 1 d . . . . .
 N11 N 0.0594(13) 0.4953(5) 0.1354(5) 0.088(4) Uani 1 1 d . . . . .
 C39 C 0.3455(19) 0.0449(6) 0.2611(8) 0.101(5) Uani 1 1 d . . . . .
 H39 H 0.277808 0.022521 0.242224 0.121 Uiso 1 1 calc R U . . .
 O7 O -0.0117(16) 0.4890(8) 0.2245(6) 0.171(7) Uani 1 1 d . . . . .
 C42 C 0.449(2) 0.4228(7) 0.3354(10) 0.125(7) Uani 1 1 d . . . . .
 H42 H 0.531434 0.401413 0.342106 0.150 Uiso 1 1 calc R U . . .
 C41 C 0.403(2) 0.0856(7) 0.1735(7) 0.114(6) Uani 1 1 d . . . . .
 H41A H 0.326495 0.060547 0.161957 0.171 Uiso 1 1 calc R U . . .
 H41B H 0.487110 0.073682 0.154118 0.171 Uiso 1 1 calc R U . . .
 H41C H 0.382112 0.126645 0.164730 0.171 Uiso 1 1 calc R U . . .
 C44 C 0.490(2) 0.3980(7) 0.2417(8) 0.134(7) Uani 1 1 d . . . . .
 H44A H 0.584400 0.392745 0.254630 0.201 Uiso 1 1 calc R U . . .
 H44B H 0.489082 0.424049 0.209589 0.201 Uiso 1 1 calc R U . . .
 H44C H 0.451053 0.359735 0.231413 0.201 Uiso 1 1 calc R U . . .
 C40 C 0.5244(18) 0.1153(8) 0.2572(8) 0.134(7) Uani 1 1 d . . . . .
 H40A H 0.493906 0.156371 0.256750 0.200 Uiso 1 1 calc R U . . .
 H40B H 0.611408 0.111804 0.237076 0.200 Uiso 1 1 calc R U . . .
 H40C H 0.537615 0.102545 0.295372 0.200 Uiso 1 1 calc R U . . .
 C45 C 0.000(2) 0.5104(11) 0.1799(8) 0.154(10) Uani 1 1 d . . . . .
 H45 H -0.044742 0.547267 0.176997 0.184 Uiso 1 1 calc R U . . .
 C46 C 0.113(2) 0.4353(7) 0.1296(8) 0.146(8) Uani 1 1 d . . . . .
 H46A H 0.213613 0.436601 0.126153 0.218 Uiso 1 1 calc R U . . .
 H46B H 0.073713 0.416995 0.096615 0.218 Uiso 1 1 calc R U . . .
 H46C H 0.088034 0.412173 0.162136 0.218 Uiso 1 1 calc R U . . .
 C47 C 0.081(3) 0.5311(9) 0.0898(10) 0.192(13) Uani 1 1 d . . . . .
 H47A H 0.050697 0.510687 0.056405 0.288 Uiso 1 1 calc R U . . .
 H47B H 0.179621 0.540167 0.086718 0.288 Uiso 1 1 calc R U . . .
 H47C H 0.029131 0.567636 0.094074 0.288 Uiso 1 1 calc R U . . .
 C43 C 0.292(2) 0.4527(11) 0.2671(8) 0.174(11) Uani 1 1 d . . . . .
 H43A H 0.227824 0.424322 0.250927 0.261 Uiso 1 1 calc R U . . .
 H43B H 0.318785 0.481556 0.239127 0.261 Uiso 1 1 calc R U . . .
 H43C H 0.247336 0.472863 0.297966 0.261 Uiso 1 1 calc R U . . .
 S1B S 0.2763(12) 0.2165(8) 0.3389(6) 0.073(6) Uani 0.231(9) 1 d . . P A 2

loop_
  _atom_site_aniso_label
  _atom_site_aniso_U_11
  _atom_site_aniso_U_22
  _atom_site_aniso_U_33
  _atom_site_aniso_U_23
  _atom_site_aniso_U_13
  _atom_site_aniso_U_12
 Ni2 0.0208(5) 0.0264(6) 0.0303(8) -0.0006(7) -0.0006(6) -0.0014(5)
 Ni1 0.0192(5) 0.0264(6) 0.0318(8) 0.0017(7) 0.0012(6) 0.0014(5)
 S2 0.0304(11) 0.111(2) 0.0460(17) -0.0305(16) -0.0015(11) 0.0045(13)
 S1A 0.0383(16) 0.081(3) 0.032(2) -0.0056(17) 0.0018(13) 0.0031(15)
 O2 0.022(2) 0.025(3) 0.038(4) 0.000(3) -0.001(2) 0.000(2)
 O3 0.021(2) 0.033(3) 0.033(4) -0.004(2) -0.005(2) 0.001(2)
 O1 0.018(2) 0.028(3) 0.044(4) -0.001(3) 0.009(3) -0.0005(19)
 O4 0.021(2) 0.030(3) 0.033(4) 0.001(3) -0.003(2) 0.003(2)
 N4 0.021(3) 0.028(3) 0.036(4) 0.001(3) 0.001(3) -0.002(3)
 N5 0.016(3) 0.030(3) 0.038(4) 0.001(3) 0.005(3) 0.003(2)
 N3 0.020(3) 0.030(4) 0.036(4) -0.003(3) 0.000(3) 0.004(3)
 N6 0.032(3) 0.026(3) 0.038(4) 0.007(3) -0.004(4) 0.004(3)
 N7 0.023(3) 0.034(4) 0.032(4) -0.002(3) 0.003(3) 0.002(3)
 N8 0.024(3) 0.029(3) 0.037(5) -0.003(4) -0.004(3) -0.001(3)
 N2 0.020(3) 0.029(3) 0.037(4) -0.001(3) -0.002(3) 0.003(2)
 N1 0.022(3) 0.020(3) 0.038(4) 0.004(3) -0.003(3) -0.002(2)
 C1 0.022(3) 0.028(4) 0.025(5) 0.003(3) -0.004(3) -0.002(3)
 C33 0.027(4) 0.022(4) 0.043(6) 0.001(4) 0.000(4) 0.002(3)
 C2 0.023(3) 0.030(4) 0.028(5) -0.002(4) 0.001(4) 0.001(3)
 C38 0.030(4) 0.033(4) 0.036(5) -0.003(4) 0.004(4) 0.003(3)
 C34 0.027(4) 0.024(4) 0.046(6) -0.002(4) 0.004(4) 0.003(3)
 C10 0.018(3) 0.033(4) 0.025(5) 0.002(4) 0.003(3) -0.002(3)
 C9 0.025(4) 0.029(4) 0.041(6) 0.004(4) 0.000(4) -0.004(3)
 C19 0.032(4) 0.037(5) 0.030(5) 0.000(4) 0.001(4) -0.005(3)
 C28 0.021(4) 0.055(6) 0.028(5) -0.001(4) 0.004(4) 0.005(4)
 C4 0.023(4) 0.032(4) 0.048(6) 0.007(4) -0.003(4) -0.006(3)
 C21 0.016(3) 0.046(5) 0.030(5) 0.003(4) 0.000(3) -0.001(3)
 C11 0.026(3) 0.026(4) 0.027(5) 0.001(3) -0.006(3) 0.003(3)
 C37 0.036(4) 0.031(4) 0.045(6) -0.002(4) 0.004(4) 0.005(3)
 C32 0.030(4) 0.027(4) 0.047(6) 0.007(4) 0.000(5) 0.002(3)
 C18 0.021(4) 0.031(4) 0.046(6) -0.004(4) 0.001(4) 0.006(3)
 C8 0.030(4) 0.034(4) 0.037(6) 0.007(4) 0.000(4) -0.006(3)
 C17 0.026(4) 0.035(5) 0.045(6) 0.004(4) -0.005(4) 0.007(3)
 C26 0.025(4) 0.044(5) 0.021(5) -0.001(4) -0.003(3) 0.010(3)
 C31 0.026(4) 0.030(4) 0.042(6) 0.001(4) 0.008(4) 0.000(3)
 C25 0.022(3) 0.040(5) 0.045(6) -0.009(4) 0.001(4) 0.003(4)
 C16 0.050(5) 0.047(5) 0.051(7) 0.000(5) -0.011(5) 0.001(4)
 C24 0.022(4) 0.044(5) 0.025(5) 0.006(4) 0.003(3) 0.002(3)
 C13 0.026(4) 0.033(4) 0.046(6) 0.006(4) -0.005(4) 0.005(3)
 C3 0.026(4) 0.026(4) 0.063(6) 0.004(5) 0.008(5) -0.001(3)
 C12 0.032(4) 0.025(4) 0.074(7) 0.009(5) -0.010(5) 0.000(3)
 C7 0.042(5) 0.055(6) 0.034(6) 0.005(5) 0.012(4) -0.012(4)
 C017 0.026(4) 0.042(5) 0.036(6) -0.003(4) -0.006(4) -0.004(4)
 C29 0.032(4) 0.030(4) 0.039(6) 0.006(4) 0.001(4) 0.007(3)
 C27 0.021(4) 0.058(5) 0.029(5) 0.002(4) -0.005(4) 0.007(4)
 C20 0.026(4) 0.049(5) 0.033(5) -0.005(4) 0.000(4) -0.006(4)
 C22 0.024(4) 0.056(5) 0.034(5) 0.014(4) 0.000(4) -0.001(4)
 C30 0.031(4) 0.029(4) 0.051(6) -0.004(4) 0.005(4) 0.008(3)
 C15 0.053(5) 0.050(6) 0.042(6) 0.012(5) -0.003(5) 0.007(5)
 O6 0.095(7) 0.088(7) 0.109(9) -0.002(6) -0.002(6) 0.016(6)
 C6 0.056(6) 0.048(6) 0.056(8) 0.020(5) 0.003(6) -0.002(5)
 C01G 0.021(4) 0.073(7) 0.048(7) -0.013(5) 0.005(4) 0.005(4)
 C23 0.026(4) 0.040(5) 0.028(5) 0.003(4) 0.003(3) 0.003(4)
 C14 0.048(5) 0.036(5) 0.056(7) 0.007(5) 0.016(5) 0.001(4)
 N9 0.113(9) 0.058(6) 0.085(10) 0.009(6) 0.012(8) -0.016(6)
 C5 0.043(5) 0.038(5) 0.071(8) 0.010(5) 0.005(5) 0.004(4)
 C35 0.067(6) 0.036(5) 0.039(6) 0.006(4) 0.004(5) 0.023(4)
 C36 0.065(6) 0.048(6) 0.041(7) 0.004(5) 0.016(5) 0.021(5)
 N10 0.119(10) 0.092(9) 0.087(10) -0.030(8) -0.039(9) 0.025(8)
 O5 0.166(12) 0.127(10) 0.088(9) 0.011(8) -0.015(9) -0.024(9)
 N11 0.114(9) 0.082(8) 0.069(9) -0.003(7) 0.021(7) -0.008(7)
 C39 0.139(14) 0.070(9) 0.095(13) 0.003(9) -0.024(12) 0.002(9)
 O7 0.170(13) 0.27(2) 0.070(10) 0.034(10) 0.020(9) 0.012(13)
 C42 0.122(14) 0.094(12) 0.16(2) -0.059(13) -0.034(15) 0.025(10)
 C41 0.156(15) 0.104(12) 0.084(13) 0.026(10) -0.015(12) 0.015(11)
 C44 0.188(18) 0.088(12) 0.125(17) -0.010(11) 0.023(15) 0.003(13)
 C40 0.127(14) 0.122(15) 0.152(19) -0.004(13) 0.010(13) -0.050(13)
 C45 0.174(19) 0.24(3) 0.045(12) 0.012(14) 0.029(12) 0.087(19)
 C46 0.23(2) 0.081(11) 0.121(16) -0.033(11) -0.020(16) 0.009(14)
 C47 0.28(3) 0.122(15) 0.17(2) 0.077(16) 0.11(2) 0.042(19)
 C43 0.18(2) 0.22(3) 0.122(18) -0.035(16) -0.035(16) 0.10(2)
 S1B 0.046(6) 0.103(13) 0.069(10) -0.042(10) -0.001(6) -0.003(7)

_geom_special_details
;
 All esds (except the esd in the dihedral angle between two l.s. planes)
 are estimated using the full covariance matrix.  The cell esds are taken
 into account individually in the estimation of esds in distances, angles
 and torsion angles; correlations between esds in cell parameters are only
 used when they are defined by crystal symmetry.  An approximate (isotropic)
 treatment of cell esds is used for estimating esds involving l.s. planes.
;
loop_
  _geom_bond_atom_site_label_1
  _geom_bond_atom_site_label_2
  _geom_bond_distance
  _geom_bond_site_symmetry_2
  _geom_bond_publ_flag
 Ni2 O3 2.030(5) . ?
 Ni2 O4 2.053(5) 4_457 ?
 Ni2 N4 2.084(7) . ?
 Ni2 N6 2.124(6) 3_546 ?
 Ni2 N8 2.091(8) . ?
 Ni2 N2 2.184(6) 4_457 ?
 Ni1 O2 2.046(5) 4_456 ?
 Ni1 O1 2.035(5) . ?
 Ni1 N5 2.105(6) . ?
 Ni1 N3 2.095(7) . ?
 Ni1 N7 2.062(8) . ?
 Ni1 N1 2.187(6) 4_456 ?
 S2 C017 1.635(10) . ?
 S1A C01G 1.661(11) . ?
 O2 C1 1.244(9) . ?
 O3 C10 1.266(8) . ?
 O1 C1 1.264(9) . ?
 O4 C10 1.254(9) . ?
 N4 C28 1.347(10) . ?
 N4 C26 1.338(10) . ?
 N5 C31 1.320(10) . ?
 N5 C29 1.353(10) . ?
 N3 C19 1.359(10) . ?
 N3 C21 1.354(10) . ?
 N6 C38 1.335(11) . ?
 N6 C36 1.334(11) . ?
 N7 C01G 1.169(11) . ?
 N8 C017 1.158(10) . ?
 N2 H2 1.0000 . ?
 N2 C11 1.491(9) . ?
 N2 C18 1.435(11) . ?
 N1 H1 1.0000 . ?
 N1 C2 1.505(9) . ?
 N1 C9 1.420(10) . ?
 C1 C2 1.527(10) . ?
 C33 C34 1.499(9) . ?
 C33 C32 1.379(12) . ?
 C33 C30 1.403(12) . ?
 C2 H2A 1.0000 . ?
 C2 C3 1.548(11) . ?
 C38 H38 0.9500 . ?
 C38 C37 1.360(11) . ?
 C34 C37 1.381(13) . ?
 C34 C35 1.392(12) . ?
 C10 C11 1.531(10) . ?
 C9 C4 1.377(11) . ?
 C9 C8 1.392(11) . ?
 C19 H19 0.9500 . ?
 C19 C20 1.372(12) . ?
 C28 H28 0.9500 . ?
 C28 C27 1.354(12) . ?
 C4 C3 1.483(12) . ?
 C4 C5 1.399(13) . ?
 C21 H21 0.9500 . ?
 C21 C22 1.369(12) . ?
 C11 H11 1.0000 . ?
 C11 C12 1.541(11) . ?
 C37 H37 0.9500 . ?
 C32 H32 0.9500 . ?
 C32 C31 1.392(10) . ?
 C18 C17 1.391(12) . ?
 C18 C13 1.373(11) . ?
 C8 H8 0.9500 . ?
 C8 C7 1.392(12) . ?
 C17 H17 0.9500 . ?
 C17 C16 1.393(13) . ?
 C26 H26 0.9500 . ?
 C26 C25 1.390(11) . ?
 C31 H31 0.9500 . ?
 C25 H25 0.9500 . ?
 C25 C24 1.400(11) . ?
 C16 H16 0.9500 . ?
 C16 C15 1.390(13) . ?
 C24 C27 1.396(11) . ?
 C24 C23 1.452(11) . ?
 C13 C12 1.496(13) . ?
 C13 C14 1.390(12) . ?
 C3 H3A 0.9900 . ?
 C3 H3B 0.9900 . ?
 C12 H12A 0.9900 . ?
 C12 H12B 0.9900 . ?
 C7 H7 0.9500 . ?
 C7 C6 1.382(13) . ?
 C29 H29 0.9500 . ?
 C29 C30 1.384(10) . ?
 C27 H27 0.9500 . ?
 C20 H20 0.9500 . ?
 C20 C23 1.386(11) . ?
 C22 H22 0.9500 . ?
 C22 C23 1.396(11) . ?
 C30 H30 0.9500 . ?
 C15 H15 0.9500 . ?
 C15 C14 1.382(14) . ?
 O6 C42 1.28(2) . ?
 C6 H6 0.9500 . ?
 C6 C5 1.391(14) . ?
 C01G S1B 1.793(17) . ?
 C14 H14 0.9500 . ?
 N9 C39 1.309(19) . ?
 N9 C41 1.434(17) . ?
 N9 C40 1.413(19) . ?
 C5 H5 0.9500 . ?
 C35 H35 0.9500 . ?
 C35 C36 1.389(12) . ?
 C36 H36 0.9500 . ?
 N10 C42 1.28(2) . ?
 N10 C44 1.46(2) . ?
 N10 C43 1.37(2) . ?
 O5 C39 1.272(17) . ?
 N11 C45 1.27(2) . ?
 N11 C46 1.470(19) . ?
 N11 C47 1.391(19) . ?
 C39 H39 0.9500 . ?
 O7 C45 1.19(2) . ?
 C42 H42 0.9500 . ?
 C41 H41A 0.9800 . ?
 C41 H41B 0.9800 . ?
 C41 H41C 0.9800 . ?
 C44 H44A 0.9800 . ?
 C44 H44B 0.9800 . ?
 C44 H44C 0.9800 . ?
 C40 H40A 0.9800 . ?
 C40 H40B 0.9800 . ?
 C40 H40C 0.9800 . ?
 C45 H45 0.9500 . ?
 C46 H46A 0.9800 . ?
 C46 H46B 0.9800 . ?
 C46 H46C 0.9800 . ?
 C47 H47A 0.9800 . ?
 C47 H47B 0.9800 . ?
 C47 H47C 0.9800 . ?
 C43 H43A 0.9800 . ?
 C43 H43B 0.9800 . ?
 C43 H43C 0.9800 . ?

loop_
  _geom_angle_atom_site_label_1
  _geom_angle_atom_site_label_2
  _geom_angle_atom_site_label_3
  _geom_angle
  _geom_angle_site_symmetry_1
  _geom_angle_site_symmetry_3
  _geom_angle_publ_flag
 O3 Ni2 O4 176.9(2) . 4_457 ?
 O3 Ni2 N4 89.8(2) . . ?
 O3 Ni2 N6 92.4(2) . 3_546 ?
 O3 Ni2 N8 90.8(2) . . ?
 O3 Ni2 N2 98.7(2) . 4_457 ?
 O4 Ni2 N4 92.9(2) 4_457 . ?
 O4 Ni2 N6 89.0(2) 4_457 3_546 ?
 O4 Ni2 N8 86.4(2) 4_457 . ?
 O4 Ni2 N2 79.8(2) 4_457 4_457 ?
 N4 Ni2 N6 90.5(3) . 3_546 ?
 N4 Ni2 N8 176.3(3) . . ?
 N4 Ni2 N2 90.4(3) . 4_457 ?
 N6 Ni2 N2 168.9(2) 3_546 4_457 ?
 N8 Ni2 N6 93.2(3) . 3_546 ?
 N8 Ni2 N2 85.8(3) . 4_457 ?
 O2 Ni1 N5 86.4(2) 4_456 . ?
 O2 Ni1 N3 91.9(2) 4_456 . ?
 O2 Ni1 N7 89.9(2) 4_456 . ?
 O2 Ni1 N1 79.7(2) 4_456 4_456 ?
 O1 Ni1 O2 176.9(2) . 4_456 ?
 O1 Ni1 N5 90.7(2) . . ?
 O1 Ni1 N3 89.4(2) . . ?
 O1 Ni1 N7 89.1(3) . . ?
 O1 Ni1 N1 103.1(2) . 4_456 ?
 N5 Ni1 N1 166.1(2) . 4_456 ?
 N3 Ni1 N5 91.7(3) . . ?
 N3 Ni1 N1 89.8(3) . 4_456 ?
 N7 Ni1 N5 93.7(3) . . ?
 N7 Ni1 N3 174.3(2) . . ?
 N7 Ni1 N1 85.2(3) . 4_456 ?
 C1 O2 Ni1 115.9(4) . 4_556 ?
 C10 O3 Ni2 124.7(5) . . ?
 C1 O1 Ni1 124.3(5) . . ?
 C10 O4 Ni2 114.9(4) . 4_557 ?
 C28 N4 Ni2 120.9(6) . . ?
 C26 N4 Ni2 122.3(5) . . ?
 C26 N4 C28 116.4(7) . . ?
 C31 N5 Ni1 123.5(5) . . ?
 C31 N5 C29 118.6(6) . . ?
 C29 N5 Ni1 117.3(5) . . ?
 C19 N3 Ni1 121.6(5) . . ?
 C21 N3 Ni1 120.9(5) . . ?
 C21 N3 C19 116.5(7) . . ?
 C38 N6 Ni2 120.4(6) . 3_556 ?
 C36 N6 Ni2 123.0(6) . 3_556 ?
 C36 N6 C38 115.9(7) . . ?
 C01G N7 Ni1 171.6(7) . . ?
 C017 N8 Ni2 153.6(6) . . ?
 Ni2 N2 H2 106.7 4_557 . ?
 C11 N2 Ni2 107.2(4) . 4_557 ?
 C11 N2 H2 106.7 . . ?
 C18 N2 Ni2 122.8(5) . 4_557 ?
 C18 N2 H2 106.7 . . ?
 C18 N2 C11 105.9(6) . . ?
 Ni1 N1 H1 105.9 4_556 . ?
 C2 N1 Ni1 106.7(4) . 4_556 ?
 C2 N1 H1 105.9 . . ?
 C9 N1 Ni1 125.1(5) . 4_556 ?
 C9 N1 H1 105.9 . . ?
 C9 N1 C2 106.0(6) . . ?
 O2 C1 O1 124.5(6) . . ?
 O2 C1 C2 120.4(6) . . ?
 O1 C1 C2 115.1(6) . . ?
 C32 C33 C34 122.8(8) . . ?
 C32 C33 C30 117.5(7) . . ?
 C30 C33 C34 119.7(8) . . ?
 N1 C2 C1 110.9(6) . . ?
 N1 C2 H2A 109.3 . . ?
 N1 C2 C3 107.0(6) . . ?
 C1 C2 H2A 109.3 . . ?
 C1 C2 C3 111.1(6) . . ?
 C3 C2 H2A 109.3 . . ?
 N6 C38 H38 117.9 . . ?
 N6 C38 C37 124.2(9) . . ?
 C37 C38 H38 117.9 . . ?
 C37 C34 C33 122.7(8) . . ?
 C37 C34 C35 117.0(7) . . ?
 C35 C34 C33 120.4(8) . . ?
 O3 C10 C11 114.5(6) . . ?
 O4 C10 O3 124.9(6) . . ?
 O4 C10 C11 120.6(6) . . ?
 C4 C9 N1 112.6(7) . . ?
 C4 C9 C8 121.5(8) . . ?
 C8 C9 N1 125.9(7) . . ?
 N3 C19 H19 118.6 . . ?
 N3 C19 C20 122.7(7) . . ?
 C20 C19 H19 118.6 . . ?
 N4 C28 H28 117.9 . . ?
 N4 C28 C27 124.1(7) . . ?
 C27 C28 H28 117.9 . . ?
 C9 C4 C3 110.9(7) . . ?
 C9 C4 C5 119.4(8) . . ?
 C5 C4 C3 129.7(8) . . ?
 N3 C21 H21 118.6 . . ?
 N3 C21 C22 122.8(7) . . ?
 C22 C21 H21 118.6 . . ?
 N2 C11 C10 111.0(6) . . ?
 N2 C11 H11 109.5 . . ?
 N2 C11 C12 106.9(6) . . ?
 C10 C11 H11 109.5 . . ?
 C10 C11 C12 110.4(6) . . ?
 C12 C11 H11 109.5 . . ?
 C38 C37 C34 120.1(9) . . ?
 C38 C37 H37 120.0 . . ?
 C34 C37 H37 120.0 . . ?
 C33 C32 H32 119.9 . . ?
 C33 C32 C31 120.3(8) . . ?
 C31 C32 H32 119.9 . . ?
 C17 C18 N2 125.7(7) . . ?
 C13 C18 N2 113.1(7) . . ?
 C13 C18 C17 121.1(8) . . ?
 C9 C8 H8 121.0 . . ?
 C9 C8 C7 118.1(8) . . ?
 C7 C8 H8 121.0 . . ?
 C18 C17 H17 120.9 . . ?
 C18 C17 C16 118.2(8) . . ?
 C16 C17 H17 120.9 . . ?
 N4 C26 H26 118.3 . . ?
 N4 C26 C25 123.4(7) . . ?
 C25 C26 H26 118.3 . . ?
 N5 C31 C32 122.1(8) . . ?
 N5 C31 H31 118.9 . . ?
 C32 C31 H31 118.9 . . ?
 C26 C25 H25 120.4 . . ?
 C26 C25 C24 119.2(7) . . ?
 C24 C25 H25 120.4 . . ?
 C17 C16 H16 119.8 . . ?
 C15 C16 C17 120.5(9) . . ?
 C15 C16 H16 119.8 . . ?
 C25 C24 C23 122.0(7) . . ?
 C27 C24 C25 116.5(8) . . ?
 C27 C24 C23 121.5(7) . . ?
 C18 C13 C12 109.3(7) . . ?
 C18 C13 C14 120.7(9) . . ?
 C14 C13 C12 129.8(8) . . ?
 C2 C3 H3A 111.2 . . ?
 C2 C3 H3B 111.2 . . ?
 C4 C3 C2 102.9(6) . . ?
 C4 C3 H3A 111.2 . . ?
 C4 C3 H3B 111.2 . . ?
 H3A C3 H3B 109.1 . . ?
 C11 C12 H12A 111.0 . . ?
 C11 C12 H12B 111.0 . . ?
 C13 C12 C11 103.8(6) . . ?
 C13 C12 H12A 111.0 . . ?
 C13 C12 H12B 111.0 . . ?
 H12A C12 H12B 109.0 . . ?
 C8 C7 H7 119.2 . . ?
 C6 C7 C8 121.7(9) . . ?
 C6 C7 H7 119.2 . . ?
 N8 C017 S2 178.6(7) . . ?
 N5 C29 H29 118.7 . . ?
 N5 C29 C30 122.5(8) . . ?
 C30 C29 H29 118.7 . . ?
 C28 C27 C24 120.1(7) . . ?
 C28 C27 H27 119.9 . . ?
 C24 C27 H27 119.9 . . ?
 C19 C20 H20 119.5 . . ?
 C19 C20 C23 121.1(7) . . ?
 C23 C20 H20 119.5 . . ?
 C21 C22 H22 119.5 . . ?
 C21 C22 C23 121.0(8) . . ?
 C23 C22 H22 119.5 . . ?
 C33 C30 H30 120.6 . . ?
 C29 C30 C33 118.9(8) . . ?
 C29 C30 H30 120.6 . . ?
 C16 C15 H15 119.6 . . ?
 C14 C15 C16 120.7(9) . . ?
 C14 C15 H15 119.6 . . ?
 C7 C6 H6 120.4 . . ?
 C7 C6 C5 119.2(9) . . ?
 C5 C6 H6 120.4 . . ?
 N7 C01G S1A 175.3(10) . . ?
 N7 C01G S1B 140.0(11) . . ?
 C20 C23 C24 121.3(7) . . ?
 C20 C23 C22 115.9(8) . . ?
 C22 C23 C24 122.8(7) . . ?
 C13 C14 H14 120.7 . . ?
 C15 C14 C13 118.7(9) . . ?
 C15 C14 H14 120.7 . . ?
 C39 N9 C41 120.9(15) . . ?
 C39 N9 C40 120.8(15) . . ?
 C40 N9 C41 118.2(14) . . ?
 C4 C5 H5 119.9 . . ?
 C6 C5 C4 120.1(9) . . ?
 C6 C5 H5 119.9 . . ?
 C34 C35 H35 120.7 . . ?
 C36 C35 C34 118.7(9) . . ?
 C36 C35 H35 120.7 . . ?
 N6 C36 C35 123.9(9) . . ?
 N6 C36 H36 118.0 . . ?
 C35 C36 H36 118.0 . . ?
 C42 N10 C44 120.3(16) . . ?
 C42 N10 C43 125.7(17) . . ?
 C43 N10 C44 113.7(16) . . ?
 C45 N11 C46 119.5(16) . . ?
 C45 N11 C47 126.0(17) . . ?
 C47 N11 C46 114.5(15) . . ?
 N9 C39 H39 117.6 . . ?
 O5 C39 N9 124.8(17) . . ?
 O5 C39 H39 117.6 . . ?
 O6 C42 H42 116.4 . . ?
 N10 C42 O6 127.2(18) . . ?
 N10 C42 H42 116.4 . . ?
 N9 C41 H41A 109.5 . . ?
 N9 C41 H41B 109.5 . . ?
 N9 C41 H41C 109.5 . . ?
 H41A C41 H41B 109.5 . . ?
 H41A C41 H41C 109.5 . . ?
 H41B C41 H41C 109.5 . . ?
 N10 C44 H44A 109.5 . . ?
 N10 C44 H44B 109.5 . . ?
 N10 C44 H44C 109.5 . . ?
 H44A C44 H44B 109.5 . . ?
 H44A C44 H44C 109.5 . . ?
 H44B C44 H44C 109.5 . . ?
 N9 C40 H40A 109.5 . . ?
 N9 C40 H40B 109.5 . . ?
 N9 C40 H40C 109.5 . . ?
 H40A C40 H40B 109.5 . . ?
 H40A C40 H40C 109.5 . . ?
 H40B C40 H40C 109.5 . . ?
 N11 C45 H45 112.5 . . ?
 O7 C45 N11 135(2) . . ?
 O7 C45 H45 112.5 . . ?
 N11 C46 H46A 109.5 . . ?
 N11 C46 H46B 109.5 . . ?
 N11 C46 H46C 109.5 . . ?
 H46A C46 H46B 109.5 . . ?
 H46A C46 H46C 109.5 . . ?
 H46B C46 H46C 109.5 . . ?
 N11 C47 H47A 109.5 . . ?
 N11 C47 H47B 109.5 . . ?
 N11 C47 H47C 109.5 . . ?
 H47A C47 H47B 109.5 . . ?
 H47A C47 H47C 109.5 . . ?
 H47B C47 H47C 109.5 . . ?
 N10 C43 H43A 109.5 . . ?
 N10 C43 H43B 109.5 . . ?
 N10 C43 H43C 109.5 . . ?
 H43A C43 H43B 109.5 . . ?
 H43A C43 H43C 109.5 . . ?
 H43B C43 H43C 109.5 . . ?

loop_
  _geom_torsion_atom_site_label_1
  _geom_torsion_atom_site_label_2
  _geom_torsion_atom_site_label_3
  _geom_torsion_atom_site_label_4
  _geom_torsion
  _geom_torsion_site_symmetry_1
  _geom_torsion_site_symmetry_2
  _geom_torsion_site_symmetry_3
  _geom_torsion_site_symmetry_4
  _geom_torsion_publ_flag
 Ni2 O3 C10 O4 -19.3(11) . . . . ?
 Ni2 O3 C10 C11 161.0(5) . . . . ?
 Ni2 O4 C10 O3 -162.6(6) 4_557 . . . ?
 Ni2 O4 C10 C11 17.1(9) 4_557 . . . ?
 Ni2 N4 C28 C27 171.0(7) . . . . ?
 Ni2 N4 C26 C25 -168.8(6) . . . . ?
 Ni2 N6 C38 C37 165.9(6) 3_556 . . . ?
 Ni2 N6 C36 C35 -165.5(8) 3_556 . . . ?
 Ni2 N2 C11 C10 -19.1(7) 4_557 . . . ?
 Ni2 N2 C11 C12 -139.5(6) 4_557 . . . ?
 Ni2 N2 C18 C17 -58.0(9) 4_557 . . . ?
 Ni2 N2 C18 C13 124.9(6) 4_557 . . . ?
 Ni1 O2 C1 O1 -163.3(6) 4_556 . . . ?
 Ni1 O2 C1 C2 16.0(9) 4_556 . . . ?
 Ni1 O1 C1 O2 -4.2(11) . . . . ?
 Ni1 O1 C1 C2 176.5(5) . . . . ?
 Ni1 N5 C31 C32 170.6(6) . . . . ?
 Ni1 N5 C29 C30 -171.9(6) . . . . ?
 Ni1 N3 C19 C20 -166.8(6) . . . . ?
 Ni1 N3 C21 C22 169.0(6) . . . . ?
 Ni1 N1 C2 C1 -19.7(7) 4_556 . . . ?
 Ni1 N1 C2 C3 -141.0(5) 4_556 . . . ?
 Ni1 N1 C9 C4 126.1(6) 4_556 . . . ?
 Ni1 N1 C9 C8 -53.8(10) 4_556 . . . ?
 O2 C1 C2 N1 4.2(10) . . . . ?
 O2 C1 C2 C3 123.1(8) . . . . ?
 O3 C10 C11 N2 -177.5(6) . . . . ?
 O3 C10 C11 C12 -59.1(10) . . . . ?
 O1 C1 C2 N1 -176.5(7) . . . . ?
 O1 C1 C2 C3 -57.6(10) . . . . ?
 O4 C10 C11 N2 2.8(10) . . . . ?
 O4 C10 C11 C12 121.2(8) . . . . ?
 N4 C28 C27 C24 -2.9(14) . . . . ?
 N4 C26 C25 C24 -1.3(13) . . . . ?
 N5 C29 C30 C33 0.2(13) . . . . ?
 N3 C19 C20 C23 -2.1(13) . . . . ?
 N3 C21 C22 C23 -2.3(13) . . . . ?
 N6 C38 C37 C34 0.7(12) . . . . ?
 N2 C11 C12 C13 9.3(8) . . . . ?
 N2 C18 C17 C16 -180.0(8) . . . . ?
 N2 C18 C13 C12 4.6(9) . . . . ?
 N2 C18 C13 C14 -178.7(7) . . . . ?
 N1 C2 C3 C4 7.4(8) . . . . ?
 N1 C9 C4 C3 3.5(10) . . . . ?
 N1 C9 C4 C5 -177.3(7) . . . . ?
 N1 C9 C8 C7 178.0(8) . . . . ?
 C1 C2 C3 C4 -113.8(7) . . . . ?
 C33 C34 C37 C38 -178.8(7) . . . . ?
 C33 C34 C35 C36 178.9(9) . . . . ?
 C33 C32 C31 N5 1.4(13) . . . . ?
 C2 N1 C9 C4 1.6(9) . . . . ?
 C2 N1 C9 C8 -178.3(8) . . . . ?
 C38 N6 C36 C35 4.9(14) . . . . ?
 C34 C33 C32 C31 179.5(8) . . . . ?
 C34 C33 C30 C29 179.7(7) . . . . ?
 C34 C35 C36 N6 -1.0(16) . . . . ?
 C10 C11 C12 C13 -111.5(7) . . . . ?
 C9 N1 C2 C1 115.6(7) . . . . ?
 C9 N1 C2 C3 -5.7(8) . . . . ?
 C9 C4 C3 C2 -6.7(9) . . . . ?
 C9 C4 C5 C6 -2.2(14) . . . . ?
 C9 C8 C7 C6 0.7(14) . . . . ?
 C19 N3 C21 C22 0.3(12) . . . . ?
 C19 C20 C23 C24 -179.3(8) . . . . ?
 C19 C20 C23 C22 0.0(12) . . . . ?
 C28 N4 C26 C25 3.6(12) . . . . ?
 C4 C9 C8 C7 -1.9(12) . . . . ?
 C21 N3 C19 C20 1.9(11) . . . . ?
 C21 C22 C23 C24 -178.6(8) . . . . ?
 C21 C22 C23 C20 2.1(12) . . . . ?
 C11 N2 C18 C17 178.6(7) . . . . ?
 C11 N2 C18 C13 1.6(8) . . . . ?
 C37 C34 C35 C36 -3.1(13) . . . . ?
 C32 C33 C34 C37 26.6(12) . . . . ?
 C32 C33 C34 C35 -155.5(9) . . . . ?
 C32 C33 C30 C29 0.7(12) . . . . ?
 C18 N2 C11 C10 113.6(7) . . . . ?
 C18 N2 C11 C12 -6.9(8) . . . . ?
 C18 C17 C16 C15 0.9(13) . . . . ?
 C18 C13 C12 C11 -8.5(9) . . . . ?
 C18 C13 C14 C15 -2.7(13) . . . . ?
 C8 C9 C4 C3 -176.6(7) . . . . ?
 C8 C9 C4 C5 2.6(13) . . . . ?
 C8 C7 C6 C5 -0.3(15) . . . . ?
 C17 C18 C13 C12 -172.6(7) . . . . ?
 C17 C18 C13 C14 4.1(13) . . . . ?
 C17 C16 C15 C14 0.3(15) . . . . ?
 C26 N4 C28 C27 -1.5(13) . . . . ?
 C26 C25 C24 C27 -3.1(12) . . . . ?
 C26 C25 C24 C23 178.6(8) . . . . ?
 C31 N5 C29 C30 -0.4(12) . . . . ?
 C25 C24 C27 C28 5.1(13) . . . . ?
 C25 C24 C23 C20 -45.7(12) . . . . ?
 C25 C24 C23 C22 135.0(9) . . . . ?
 C16 C15 C14 C13 0.5(14) . . . . ?
 C13 C18 C17 C16 -3.1(12) . . . . ?
 C3 C4 C5 C6 176.9(9) . . . . ?
 C12 C13 C14 C15 173.2(9) . . . . ?
 C7 C6 C5 C4 1.0(15) . . . . ?
 C29 N5 C31 C32 -0.4(12) . . . . ?
 C27 C24 C23 C20 136.0(9) . . . . ?
 C27 C24 C23 C22 -43.2(13) . . . . ?
 C30 C33 C34 C37 -152.3(8) . . . . ?
 C30 C33 C34 C35 25.5(12) . . . . ?
 C30 C33 C32 C31 -1.5(12) . . . . ?
 C23 C24 C27 C28 -176.6(8) . . . . ?
 C14 C13 C12 C11 175.2(9) . . . . ?
 C5 C4 C3 C2 174.1(9) . . . . ?
 C35 C34 C37 C38 3.3(12) . . . . ?
 C36 N6 C38 C37 -4.7(12) . . . . ?
 C41 N9 C39 O5 -177.3(15) . . . . ?
 C44 N10 C42 O6 174.3(17) . . . . ?
 C40 N9 C39 O5 -1(3) . . . . ?
 C46 N11 C45 O7 11(4) . . . . ?
 C47 N11 C45 O7 -168(3) . . . . ?
 C43 N10 C42 O6 1(3) . . . . ?

_shelx_res_file
;
TITL 4_a.res in P2(1)2(1)2(1)
    4_sq.res
    created by SHELXL-2018/3 at 18:23:08 on 18-Apr-2023
REM Old TITL 4 in P2(1)2(1)2(1)
REM SHELXT solution in P2(1)2(1)2(1): R1 0.143, Rweak 0.015, Alpha 0.005
REM <I/s> 0.350 for 33 systematic absences, Orientation as input
REM Flack x = 0.018 ( 0.018 ) from 2282 Parsons' quotients
REM Formula found by SHELXT: C53 N8 O8 S2 Ni2
CELL 1.54178 9.7163 22.7667 24.2743 90 90 90
ZERR 4 0.0005 0.0012 0.0011 0 0 0
LATT -1
SYMM 0.5-X,-Y,0.5+Z
SYMM -X,0.5+Y,0.5-Z
SYMM 0.5+X,0.5-Y,-Z
SFAC C H N Ni O S
UNIT 196 212 44 8 28 8

L.S. 20 0 8
PLAN  12
SIZE 0.248 0.103 0.084
TEMP -123.15
CONF
BOND
MORE -1
BOND $H
ABIN
fmap 2 53
acta
REM <olex2.extras>
REM <HklSrc "%.\\4_sq.hkl">
REM </olex2.extras>

WGHT    0.087100
FVAR       0.25123   0.76914
NI2   4    0.329591    0.212457    0.976243    11.00000    0.02084    0.02638 =
         0.03031   -0.00062   -0.00058   -0.00139
NI1   4    0.254889    0.284509    0.519922    11.00000    0.01919    0.02643 =
         0.03177    0.00171    0.00120    0.00140
S2    6    0.295609    0.259311    1.166572    11.00000    0.03041    0.11146 =
         0.04603   -0.03046   -0.00151    0.00450
PART 1
S1A   6    0.277541    0.270643    0.319428    21.00000    0.03831    0.08142 =
         0.03219   -0.00558    0.00185    0.00308
PART 0
O2    5    0.561001    0.249990    0.485964    11.00000    0.02191    0.02541 =
         0.03766   -0.00013   -0.00058   -0.00032
O3    5    0.525368    0.183023    0.966751    11.00000    0.02069    0.03281 =
         0.03316   -0.00432   -0.00495    0.00099
O1    5    0.443651    0.323017    0.524169    11.00000    0.01779    0.02770 =
         0.04407   -0.00108    0.00912   -0.00053
O4    5    0.634709    0.255867    1.010172    11.00000    0.02126    0.03006 =
         0.03327    0.00056   -0.00344    0.00345
N4    3    0.306701    0.215266    0.890902    11.00000    0.02142    0.02829 =
         0.03564    0.00118    0.00130   -0.00174
N5    3    0.159018    0.367402    0.521374    11.00000    0.01618    0.02981 =
         0.03808    0.00051    0.00492    0.00252
N3    3    0.251573    0.279011    0.606068    11.00000    0.01965    0.03035 =
         0.03628   -0.00337    0.00002    0.00351
N6    3   -0.248934    0.625747    0.522003    11.00000    0.03220    0.02554 =
         0.03795    0.00651   -0.00352    0.00387
N7    3    0.271947    0.283192    0.435277    11.00000    0.02347    0.03427 =
         0.03245   -0.00179    0.00264    0.00173
N8    3    0.354976    0.215558    1.061740    11.00000    0.02429    0.02881 =
         0.03707   -0.00277   -0.00417   -0.00119
N2    3    0.871442    0.193289    1.022182    11.00000    0.01956    0.02918 =
         0.03688   -0.00093   -0.00241    0.00261
AFIX  13
H2    2    0.955673    0.187716    0.999094    11.00000   -1.20000
AFIX   0
N1    3    0.803722    0.309130    0.484729    11.00000    0.02221    0.02016 =
         0.03771    0.00412   -0.00293   -0.00237
AFIX  13
H1    2    0.880170    0.312663    0.512110    11.00000   -1.20000
AFIX   0
C1    1    0.553117    0.300190    0.505968    11.00000    0.02171    0.02834 =
         0.02499    0.00339   -0.00396   -0.00152
C33   1   -0.001650    0.468994    0.520002    11.00000    0.02703    0.02233 =
         0.04321    0.00142   -0.00006    0.00222
C2    1    0.681229    0.338740    0.510609    11.00000    0.02289    0.03017 =
         0.02774   -0.00160    0.00140    0.00115
AFIX  13
H2A   2    0.701047    0.346515    0.550371    11.00000   -1.20000
AFIX   0
C38   1   -0.198018    0.603503    0.475371    11.00000    0.03038    0.03263 =
         0.03638   -0.00255    0.00431    0.00270
AFIX  43
H38   2   -0.217742    0.623489    0.441936    11.00000   -1.20000
AFIX   0
C34   1   -0.089547    0.523117    0.520073    11.00000    0.02734    0.02408 =
         0.04585   -0.00221    0.00358    0.00305
C10   1    0.629727    0.205183    0.990013    11.00000    0.01839    0.03280 =
         0.02514    0.00178    0.00258   -0.00231
C9    1    0.842256    0.344866    0.439330    11.00000    0.02507    0.02877 =
         0.04052    0.00367    0.00045   -0.00447
C19   1    0.360190    0.296916    0.637116    11.00000    0.03175    0.03743 =
         0.03032   -0.00048    0.00133   -0.00537
AFIX  43
H19   2    0.430250    0.319697    0.620126    11.00000   -1.20000
AFIX   0
C28   1    0.188491    0.234044    0.867862    11.00000    0.02133    0.05504 =
         0.02811   -0.00072    0.00440    0.00453
AFIX  43
H28   2    0.111762    0.240465    0.891359    11.00000   -1.20000
AFIX   0
C4    1    0.761091    0.394183    0.434333    11.00000    0.02319    0.03234 =
         0.04845    0.00726   -0.00346   -0.00617
C21   1    0.152270    0.248144    0.632435    11.00000    0.01641    0.04555 =
         0.03035    0.00290    0.00004   -0.00118
AFIX  43
H21   2    0.075155    0.234845    0.611861    11.00000   -1.20000
AFIX   0
C11   1    0.755691    0.164832    0.991989    11.00000    0.02640    0.02574 =
         0.02690    0.00096   -0.00648    0.00292
AFIX  13
H11   2    0.785582    0.155261    0.953605    11.00000   -1.20000
AFIX   0
C37   1   -0.119741    0.554076    0.472664    11.00000    0.03589    0.03080 =
         0.04471   -0.00184    0.00373    0.00543
AFIX  43
H37   2   -0.085793    0.540830    0.438130    11.00000   -1.20000
AFIX   0
C32   1    0.097665    0.458517    0.480641    11.00000    0.02960    0.02740 =
         0.04697    0.00721    0.00023    0.00177
AFIX  43
H32   2    0.112046    0.486133    0.451872    11.00000   -1.20000
AFIX   0
C18   1    0.891288    0.159193    1.071284    11.00000    0.02081    0.03086 =
         0.04648   -0.00376    0.00064    0.00574
C8    1    0.948953    0.333458    0.402596    11.00000    0.02952    0.03395 =
         0.03731    0.00651    0.00033   -0.00618
AFIX  43
H8    2    1.006217    0.299960    0.406976    11.00000   -1.20000
AFIX   0
C17   1    0.990999    0.169271    1.111292    11.00000    0.02623    0.03536 =
         0.04507    0.00396   -0.00510    0.00716
AFIX  43
H17   2    1.054127    0.200921    1.107839    11.00000   -1.20000
AFIX   0
C26   1    0.411727    0.205331    0.856492    11.00000    0.02489    0.04400 =
         0.02106   -0.00074   -0.00274    0.00950
AFIX  43
H26   2    0.494684    0.189860    0.871273    11.00000   -1.20000
AFIX   0
C31   1    0.176948    0.407652    0.482878    11.00000    0.02610    0.03017 =
         0.04210    0.00147    0.00768    0.00021
AFIX  43
H31   2    0.246214    0.401702    0.455826    11.00000   -1.20000
AFIX   0
C25   1    0.405767    0.216467    0.800259    11.00000    0.02177    0.04006 =
         0.04458   -0.00870    0.00087    0.00345
AFIX  43
H25   2    0.483713    0.209452    0.777567    11.00000   -1.20000
AFIX   0
C16   1    0.995843    0.131727    1.156555    11.00000    0.04984    0.04674 =
         0.05132   -0.00021   -0.01133    0.00104
AFIX  43
H16   2    1.062183    0.138078    1.184681    11.00000   -1.20000
AFIX   0
C24   1    0.283572    0.238144    0.777422    11.00000    0.02225    0.04432 =
         0.02500    0.00558    0.00252    0.00203
C13   1    0.804126    0.111890    1.074785    11.00000    0.02648    0.03336 =
         0.04636    0.00553   -0.00513    0.00466
C3    1    0.660776    0.397908    0.480271    11.00000    0.02638    0.02561 =
         0.06277    0.00434    0.00837   -0.00134
AFIX  23
H3A   2    0.565515    0.401804    0.466269    11.00000   -1.20000
H3B   2    0.681559    0.431540    0.504748    11.00000   -1.20000
AFIX   0
C12   1    0.721256    0.107613    1.022980    11.00000    0.03246    0.02509 =
         0.07388    0.00922   -0.00985   -0.00021
AFIX  23
H12A  2    0.621661    0.105211    1.031288    11.00000   -1.20000
H12B  2    0.748436    0.072760    1.001153    11.00000   -1.20000
AFIX   0
C7    1    0.969349    0.372540    0.359257    11.00000    0.04218    0.05463 =
         0.03380    0.00459    0.01207   -0.01168
AFIX  43
H7    2    1.041058    0.365159    0.333569    11.00000   -1.20000
AFIX   0
C017  1    0.331977    0.233802    1.105321    11.00000    0.02609    0.04212 =
         0.03642   -0.00306   -0.00553   -0.00359
C29   1    0.060779    0.376351    0.559978    11.00000    0.03194    0.02968 =
         0.03864    0.00621    0.00131    0.00714
AFIX  43
H29   2    0.047357    0.347335    0.587585    11.00000   -1.20000
AFIX   0
C27   1    0.172179    0.244343    0.813297    11.00000    0.02135    0.05773 =
         0.02888    0.00228   -0.00549    0.00681
AFIX  43
H27   2    0.084802    0.255804    0.799409    11.00000   -1.20000
AFIX   0
C20   1    0.372816    0.283453    0.691960    11.00000    0.02563    0.04929 =
         0.03259   -0.00538    0.00008   -0.00591
AFIX  43
H20   2    0.452238    0.295926    0.711559    11.00000   -1.20000
AFIX   0
C22   1    0.158310    0.235293    0.687493    11.00000    0.02351    0.05589 =
         0.03422    0.01400    0.00027   -0.00109
AFIX  43
H22   2    0.084340    0.214745    0.704332    11.00000   -1.20000
AFIX   0
C30   1   -0.020892    0.426135    0.560800    11.00000    0.03095    0.02863 =
         0.05079   -0.00415    0.00527    0.00789
AFIX  43
H30   2   -0.088858    0.431204    0.588529    11.00000   -1.20000
AFIX   0
C15   1    0.904335    0.085050    1.160866    11.00000    0.05299    0.04977 =
         0.04179    0.01220   -0.00338    0.00727
AFIX  43
H15   2    0.908394    0.059890    1.192045    11.00000   -1.20000
AFIX   0

O6    5    0.393222    0.447423    0.377275    11.00000    0.09476    0.08832 =
         0.10871   -0.00243   -0.00185    0.01556
C6    1    0.887913    0.421805    0.352657    11.00000    0.05567    0.04771 =
         0.05632    0.01965    0.00261   -0.00165
AFIX  43
H6    2    0.903733    0.448051    0.322898    11.00000   -1.20000
AFIX   0
C01G  1    0.274589    0.275538    0.387688    11.00000    0.02107    0.07264 =
         0.04752   -0.01251    0.00507    0.00516
C23   1    0.271593    0.251951    0.719239    11.00000    0.02588    0.04046 =
         0.02809    0.00271    0.00279    0.00339
C14   1    0.807458    0.074826    1.120279    11.00000    0.04837    0.03592 =
         0.05612    0.00719    0.01632    0.00141
AFIX  43
H14   2    0.744417    0.043105    1.123412    11.00000   -1.20000
AFIX   0

N9    3    0.423611    0.079711    0.231784    11.00000    0.11339    0.05816 =
         0.08544    0.00942    0.01233   -0.01610
C5    1    0.782528    0.432498    0.390100    11.00000    0.04268    0.03785 =
         0.07126    0.00957    0.00455    0.00439
AFIX  43
H5    2    0.724971    0.465891    0.385633    11.00000   -1.20000
AFIX   0
C35   1   -0.148483    0.543197    0.568814    11.00000    0.06708    0.03638 =
         0.03946    0.00599    0.00372    0.02276
AFIX  43
H35   2   -0.135008    0.522531    0.602383    11.00000   -1.20000
AFIX   0
C36   1   -0.227382    0.594040    0.567416    11.00000    0.06463    0.04820 =
         0.04129    0.00368    0.01629    0.02067
AFIX  43
H36   2   -0.268454    0.607015    0.600781    11.00000   -1.20000
AFIX   0

N10   3    0.406673    0.423857    0.285662    11.00000    0.11870    0.09186 =
         0.08654   -0.03019   -0.03931    0.02516
O5    5    0.353521    0.038781    0.313117    11.00000    0.16554    0.12700 =
         0.08797    0.01098   -0.01541   -0.02437
N11   3    0.059364    0.495301    0.135354    11.00000    0.11394    0.08163 =
         0.06895   -0.00268    0.02053   -0.00814
C39   1    0.345494    0.044887    0.261133    11.00000    0.13862    0.07014 =
         0.09480    0.00333   -0.02399    0.00153
AFIX  43
H39   2    0.277808    0.022521    0.242224    11.00000   -1.20000
AFIX   0

O7    5   -0.011703    0.489006    0.224505    11.00000    0.17000    0.27359 =
         0.07004    0.03403    0.01971    0.01234
C42   1    0.449187    0.422807    0.335380    11.00000    0.12241    0.09438 =
         0.15916   -0.05887   -0.03420    0.02461
AFIX  43
H42   2    0.531434    0.401413    0.342106    11.00000   -1.20000
AFIX   0

C41   1    0.403218    0.085614    0.173537    11.00000    0.15561    0.10352 =
         0.08387    0.02577   -0.01525    0.01507
AFIX 137
H41A  2    0.326495    0.060547    0.161957    11.00000   -1.50000
H41B  2    0.487110    0.073682    0.154118    11.00000   -1.50000
H41C  2    0.382112    0.126645    0.164730    11.00000   -1.50000
AFIX   0

C44   1    0.489635    0.397964    0.241703    11.00000    0.18760    0.08849 =
         0.12497   -0.00996    0.02335    0.00254
AFIX 137
H44A  2    0.584400    0.392745    0.254630    11.00000   -1.50000
H44B  2    0.489082    0.424049    0.209589    11.00000   -1.50000
H44C  2    0.451053    0.359735    0.231413    11.00000   -1.50000
AFIX   0

C40   1    0.524352    0.115337    0.257192    11.00000    0.12661    0.12202 =
         0.15213   -0.00427    0.01040   -0.04999
AFIX 137
H40A  2    0.493906    0.156371    0.256750    11.00000   -1.50000
H40B  2    0.611408    0.111804    0.237076    11.00000   -1.50000
H40C  2    0.537615    0.102545    0.295372    11.00000   -1.50000
AFIX   0

C45   1    0.000324    0.510367    0.179913    11.00000    0.17379    0.24148 =
         0.04531    0.01202    0.02880    0.08659
AFIX  43
H45   2   -0.044742    0.547267    0.176997    11.00000   -1.20000
AFIX   0
C46   1    0.113165    0.435264    0.129583    11.00000    0.23494    0.08080 =
         0.12096   -0.03265   -0.02008    0.00905
AFIX 137
H46A  2    0.213613    0.436601    0.126153    11.00000   -1.50000
H46B  2    0.073713    0.416995    0.096615    11.00000   -1.50000
H46C  2    0.088034    0.412173    0.162136    11.00000   -1.50000
AFIX   0
C47   1    0.081324    0.531089    0.089774    11.00000    0.28099    0.12167 =
         0.17342    0.07715    0.10974    0.04188
AFIX 137
H47A  2    0.050697    0.510687    0.056405    11.00000   -1.50000
H47B  2    0.179621    0.540167    0.086718    11.00000   -1.50000
H47C  2    0.029131    0.567636    0.094074    11.00000   -1.50000
AFIX   0

C43   1    0.292000    0.452701    0.267101    11.00000    0.18160    0.21874 =
         0.12161   -0.03478   -0.03514    0.09721
AFIX 137
H43A  2    0.227824    0.424322    0.250927    11.00000   -1.50000
H43B  2    0.318785    0.481556    0.239127    11.00000   -1.50000
H43C  2    0.247336    0.472863    0.297966    11.00000   -1.50000
AFIX   0

PART 2
S1B   6    0.276309    0.216462    0.338861   -21.00000    0.04569    0.10275 =
         0.06925   -0.04217   -0.00083   -0.00275
HKLF 4


REM  4_a.res in P2(1)2(1)2(1)
REM wR2 = 0.1705, GooF = S = 1.001, Restrained GooF = 1.001 for all data
REM R1 = 0.0569 for 6179 Fo > 4sig(Fo) and 0.1087 for all 9510 data
REM 656 parameters refined using 0 restraints

END

WGHT      0.0871      0.0000

REM Highest difference peak  0.505,  deepest hole -0.395,  1-sigma level  0.085
Q1    1   0.3235  0.3605  0.2622  11.00000  0.05    0.50
Q2    1   0.3582  0.3993  0.3584  11.00000  0.05    0.41
Q3    1   0.4769  0.0209  0.3183  11.00000  0.05    0.34
Q4    1   0.6055  0.0806  0.3163  11.00000  0.05    0.31
Q5    1   0.1879  0.2404  0.7822  11.00000  0.05    0.31
Q6    1   0.0393  0.4799  0.0790  11.00000  0.05    0.30
Q7    1  -0.0325  0.2004  0.6801  11.00000  0.05    0.30
Q8    1   0.2960  0.4735  0.1409  11.00000  0.05    0.29
Q9    1  -0.0617  0.4002  0.1792  11.00000  0.05    0.29
Q10   1   0.2007  0.5229  0.1384  11.00000  0.05    0.29
Q11   1   0.2651  0.1571  0.3184  11.00000  0.05    0.28
Q12   1   0.9420  0.2028  1.0037  11.00000  0.05    0.28
;
_shelx_res_checksum                3150
_shelx_hkl_file
;
   1   0   0   -3.80    3.10
   2   0   0 4862.01  231.88
   2   0   0 5143.89  231.38
   3   0   0   -1.30    6.90
   4   0   0  266.77   24.70
   4   0   0  252.27   24.60
  -5   0   0   -2.00    3.50
   5   0   0   -3.10    8.20
  -5   0   0    5.00    4.80
   5   0   0   -5.10    8.00
   6   0   0   14.60    8.10
  -6   0   0  -29.50   10.50
   6   0   0   -2.20    7.50
   6   0   0   -1.40    6.50
   6   0   0    8.70    9.90
  -6   0   0    7.50    6.70
   7   0   0    0.30    7.40
   7   0   0    1.00    9.40
   7   0   0   18.00    8.70
  -7   0   0   -1.10    6.80
   7   0   0  -17.50    7.20
   8   0   0   14.50   14.50
   8   0   0   17.80   10.00
   8   0   0   16.90    9.50
   8   0   0   13.10    9.60
  -8   0   0   23.50   12.30
   9   0   0   -7.30    8.50
  -9   0   0   -5.70   12.20
   9   0   0   -2.80    8.30
   9   0   0   -2.20   10.10
  10   0   0   69.59   12.70
  10   0   0   64.39   14.90
  10   0   0   91.99   17.20
  11   0   0   -1.00    7.50
  11   0   0    3.70    7.20
   0   1   0   -0.80    2.70
   1   1   0   42.40    7.80
   1   1   0   53.69    6.80
   1  -1   0   51.39    6.60
   2  -1   0 2514.95  119.79
   2   1   0 2501.55  118.89
   2   1   0 2468.45  120.99
   2  -1   0 2483.75  118.79
   3   1   0   78.19   12.60
   3  -1   0   88.29   13.00
   3   1   0   72.39   12.80
   4   1   0 1013.20   59.99
   4  -1   0  985.60   58.69
   4  -1   0  998.50   58.29
   4   1   0  981.70   57.79
  -5  -1   0  170.88   15.20
   5   1   0  154.48   22.40
  -5   1   0  195.78   12.90
  -5   1   0  172.78   12.90
   5  -1   0  193.68   23.70
  -5  -1   0  176.48   17.30
   5  -1   0  155.58   18.40
   5   1   0  184.58   23.30
  -6  -1   0  472.95   38.30
  -6  -1   0  419.86   30.50
   6   1   0  426.16   31.10
   6  -1   0  471.95   38.40
   6   1   0  427.86   32.70
  -6   1   0  435.96   29.90
   6   1   0  429.56   36.90
   6  -1   0  385.66   31.90
   6   1   0  404.36   30.30
   6  -1   0  400.56   30.20
   6  -1   0  392.66   30.00
   7   1   0   58.29   12.90
   7   1   0   36.30   15.50
   7  -1   0   61.99   13.50
   7   1   0   62.49   17.50
   7  -1   0   39.70   14.20
  -7   1   0   56.59   13.40
   7  -1   0   70.19   13.30
   7  -1   0   48.50   12.10
   7   1   0   32.70   11.30
   7  -1   0   45.70   16.30
  -7  -1   0   32.60   10.90
   7   1   0   28.20   10.40
   8   1   0  315.67   27.90
  -8  -1   0  383.86   34.50
   8  -1   0  320.27   28.60
   8  -1   0  250.37   27.70
   8  -1   0  327.87   26.30
   8  -1   0  319.07   37.60
   8   1   0  283.77   26.50
   8   1   0  320.17   28.80
   8  -1   0  293.27   27.10
  -8   1   0  315.27   34.00
   9   1   0  -17.40    7.20
   9   1   0   -2.20    8.60
  -9   1   0  -29.30   12.10
   9  -1   0   -8.40    7.80
   9  -1   0  -11.70    8.70
  -9  -1   0  -17.00   11.40
   9  -1   0    8.60   10.70
   9   1   0   -2.30    9.00
  10  -1   0  105.99   18.50
  10   1   0   65.59   14.50
  10  -1   0   62.39   12.70
  10  -1   0   71.79   15.50
  10   1   0   86.59   15.90
  11  -1   0    3.30    8.60
  11  -1   0    1.70    7.30
  11   1   0    0.10    7.00
  11   1   0    4.60    7.80
   0   2   0 9386.66  434.96
   0   2   0 9503.75  438.86
   0  -2   0 9919.51  433.66
  -1  -2   0   38.40    6.10
   1  -2   0   36.00    6.20
   1   2   0   31.50    9.40
  -1   2   0   30.60    3.70
  -1  -2   0   31.70    4.80
   1   2   0   32.80    4.10
  -2  -2   0 8070.59  365.86
   2  -2   0 8198.18  371.06
   2   2   0 8530.85  376.06
  -2  -2   0 7610.64  366.16
   2   2   0 8190.78  371.36
  -3  -2   0   24.40    3.80
   3  -2   0   37.10   10.10
   3   2   0   27.60   10.70
   3   2   0   34.00   11.30
   4   2   0  326.67   26.70
  -4  -2   0  309.17   21.00
   4   2   0  313.67   28.70
  -4  -2   0  309.77   19.60
   4  -2   0  328.47   27.20
  -5  -2   0    6.00    5.60
   5  -2   0    5.60    8.60
  -5  -2   0   -0.20    7.50
   5   2   0    6.00    9.30
  -5   2   0    6.70    3.70
  -5   2   0    0.40    4.30
   5   2   0    1.90    9.50
   5  -2   0    8.20    8.30
   6   2   0   16.30    8.60
   6  -2   0   17.10    9.10
   6  -2   0    1.60    7.00
   6   2   0   36.10   13.70
  -6   2   0    4.50    5.70
   6  -2   0    5.30    6.50
   6  -2   0   11.20    7.50
  -6  -2   0   11.00    7.40
  -6  -2   0    5.20   16.70
   6   2   0    3.20   14.00
   6   2   0   -2.50   11.90
  -6   2   0   -9.80   11.30
   6   2   0    3.60    8.30
   6  -2   0   16.50    8.30
   7  -2   0   51.09   13.30
   7   2   0   39.50   16.10
   7  -2   0   44.40   10.30
   7   2   0   43.20   12.40
   7   2   0   36.10   12.00
  -7   2   0   47.30   12.80
   7  -2   0   26.80   14.60
   7  -2   0   19.50   10.70
   7  -2   0   34.90   13.80
  -7  -2   0   33.10   10.80
   7   2   0   28.60   11.90
   8   2   0    5.30   10.00
  -8   2   0  -17.90   11.50
  -8  -2   0  -15.20   10.10
   8   2   0   -7.80    8.00
   8  -2   0    4.60   11.40
   8   2   0    5.50   10.10
   8  -2   0   31.20   10.70
   8  -2   0    1.40    8.30
   8  -2   0    4.10   10.60
   8  -2   0    5.80    8.00
   9  -2   0   63.29   15.70
   9   2   0   64.29   16.40
   9   2   0   55.59   15.10
   9  -2   0   60.09   20.00
   9  -2   0   71.69   16.70
   9  -2   0   65.19   14.00
   9   2   0   60.19   12.40
  -9  -2   0   28.70   15.20
  -9   2   0   47.40   17.20
  10  -2   0  178.88   21.30
  10   2   0  187.28   21.80
  10  -2   0  131.29   21.30
  10  -2   0  157.38   22.20
  10   2   0  194.08   21.50
  11  -2   0    3.70    7.50
  11   2   0    4.70    7.90
  11   2   0   -2.30    8.10
  11  -2   0   15.80    8.10
   0  -3   0    1.20    4.60
   0  -3   0   -0.90    4.50
   0   3   0   -7.10    9.00
   0   3   0   -1.50    6.10
  -1   3   0    4.80    4.80
  -1   3   0   -4.80   10.50
  -1  -3   0    4.70    4.70
   1  -3   0   12.80    6.20
  -1   3   0    4.80    6.00
   1   3   0   -3.00    8.10
  -1  -3   0    7.00    6.20
   2   3   0  219.58   26.20
  -2  -3   0  201.68   18.10
  -2   3   0  233.88   12.70
   2  -3   0  237.28   18.10
  -2  -3   0  233.58   16.40
  -3  -3   0   27.90    6.70
   3   3   0   32.40   12.30
   3   3   0   29.00    9.50
  -3  -3   0   32.90    8.20
   3  -3   0   27.60    7.80
  -4  -3   0 2475.45  123.79
   4  -3   0 2704.23  127.59
   4   3   0 2388.86  126.89
   4   3   0 2444.36  131.19
   5  -3   0  434.26   35.40
  -5   3   0  397.56   26.40
  -5  -3   0  392.46   28.70
  -5   3   0  414.36   28.20
   5  -3   0  436.86   32.30
   5   3   0  444.76   35.60
   5   3   0  452.65   38.30
   6  -3   0  276.97   23.40
   6  -3   0  293.97   24.10
   6  -3   0  287.27   25.60
   6  -3   0  290.77   30.10
  -6   3   0  253.67   30.50
   6  -3   0  322.07   28.40
   6   3   0  313.67   32.70
  -6   3   0  303.47   26.10
   6   3   0  260.97   30.70
   6   3   0  298.77   24.90
   6   3   0  291.87   25.30
  -6  -3   0  306.07   26.00
  -7   3   0  430.36   36.00
   7  -3   0  367.36   29.40
   7  -3   0  371.06   29.40
   7  -3   0  372.46   39.50
   7   3   0  369.56   28.40
   7  -3   0  419.76   32.30
   7  -3   0  400.06   34.60
   7   3   0  399.46   31.60
   7   3   0  375.76   30.40
  -7  -3   0  409.96   35.10
   8   3   0  178.38   24.90
   8   3   0  169.08   24.00
   8  -3   0  174.48   30.50
  -8  -3   0  127.99   21.50
   8  -3   0  207.38   21.50
   8  -3   0  151.98   25.00
   8  -3   0  219.88   23.30
  -8   3   0  140.89   24.30
   8  -3   0  167.48   19.50
   8   3   0  163.78   20.20
   9  -3   0  254.37   24.90
   9   3   0  226.48   28.80
   9  -3   0  257.77   26.60
   9  -3   0  170.08   32.40
  -9   3   0  196.08   28.20
   9  -3   0  222.88   22.70
  -9  -3   0  227.58   31.10
   9   3   0  203.98   26.70
  10   3   0   -5.20    8.50
  10   3   0    9.00    9.90
  10  -3   0    4.50    9.90
  10  -3   0   15.60   10.80
  10  -3   0    4.60    7.20
  11   3   0    1.00    6.50
  11  -3   0   14.70    8.80
  11  -3   0   -9.50    6.30
  11   3   0    3.90    8.80
  11  -3   0    0.40    6.20
   0   4   0 5008.80  237.68
   0  -4   0 4911.31  220.88
   0  -4   0 4553.04  221.08
   0   4   0 4680.53  223.78
   1   4   0   -2.50    9.90
  -1   4   0    3.70    7.60
  -1  -4   0    7.30    6.30
  -1   4   0   11.40   13.00
   1  -4   0    8.50    4.90
  -1   4   0    6.40    5.80
   1   4   0   15.10    7.70
   1  -4   0   10.30    7.50
   2  -4   0 1788.02   87.69
  -2  -4   0 1665.73   89.59
  -2   4   0 1732.63   98.29
  -2  -4   0 1847.32   85.79
   2   4   0 1732.03   96.69
  -2   4   0 1709.03   84.89
  -2   4   0 1724.83   85.39
  -3   4   0  284.27   19.30
   3   4   0  335.87   31.90
   3  -4   0  289.97   22.80
  -3  -4   0  245.08   20.60
  -3  -4   0  269.07   25.60
   4   4   0   32.20   14.20
  -4  -4   0   40.60    9.10
  -4  -4   0   38.80   12.40
  -4   4   0   18.60    7.20
   4  -4   0   26.20   11.40
  -4   4   0   27.90   10.90
  -5  -4   0   -4.80    5.40
  -5   4   0    8.00    8.90
  -5   4   0   -8.40   11.90
  -5   4   0  -13.00    7.70
  -5  -4   0    1.90   14.90
   5   4   0   15.40   10.20
   5  -4   0    2.40    7.30
   5  -4   0    7.30    9.10
   6   4   0    3.80   10.90
   6   4   0   14.70   18.30
  -6   4   0   11.00    9.10
  -6  -4   0    9.70    7.80
  -6   4   0   -2.90   14.70
   6  -4   0   27.40   10.20
   6  -4   0    7.30    8.20
  -6   4   0   22.30   20.10
   6  -4   0   14.00   10.90
   6  -4   0   25.60   12.40
   6   4   0   -6.30    8.20
   7  -4   0   27.70   12.80
   7  -4   0   36.40   12.10
   7  -4   0   32.90   15.10
   7   4   0   22.60   11.00
  -7  -4   0   25.50   10.80
   7   4   0   23.60   11.40
   7   4   0   48.60   13.20
   7  -4   0   33.10   10.30
  -7   4   0   45.10   14.90
   7  -4   0   33.00    9.60
   8   4   0    5.40    8.90
  -8  -4   0   -2.30   11.40
   8  -4   0   22.80   10.20
   8   4   0   13.80   10.60
   8  -4   0   20.10   10.20
   8  -4   0    3.70   10.80
   8  -4   0  -12.70   10.90
   8  -4   0    6.90    8.90
  -8   4   0   -8.90   12.60
   8   4   0   16.60   10.20
   9  -4   0  146.39   29.50
   9  -4   0  134.89   21.20
   9  -4   0  161.48   23.20
   9   4   0  170.58   26.30
   9  -4   0   79.79   19.60
   9  -4   0  141.69   23.00
  -9  -4   0  142.09   24.70
   9   4   0  138.09   22.40
  -9   4   0  142.09   24.40
  10  -4   0    7.80    8.80
  10   4   0    4.40    8.90
  10  -4   0    8.90    8.80
  10  -4   0    3.60    8.40
  10   4   0    6.00    9.60
  11  -4   0   70.99   11.70
  11  -4   0   67.19   12.30
  11   4   0   44.60    9.40
  11  -4   0   47.20    9.30
  11   4   0   71.29   13.60
   0   5   0   -4.90    9.70
   0   5   0    8.00   14.00
   0  -5   0    4.60    7.10
   0  -5   0    5.80    7.30
   1  -5   0  173.38   17.30
   1   5   0  187.28   27.70
  -1   5   0  161.88   26.50
  -1  -5   0  150.28   16.00
   1   5   0  140.69   17.80
   1  -5   0  172.98   20.10
  -1  -5   0  169.88   17.30
  -1   5   0  138.39   18.00
   2  -5   0  261.97   21.20
  -2   5   0  267.97   23.50
   2   5   0  281.57   33.10
  -2   5   0  267.37   23.50
  -2  -5   0  249.68   20.90
  -2   5   0  290.87   33.90
   3   5   0  877.61   60.79
  -3   5   0  835.22   47.30
  -3  -5   0  829.52   47.10
  -3   5   0  773.72   60.49
   3  -5   0  910.91   50.69
  -3   5   0  827.82   47.70
  -3  -5   0  689.23   51.99
  -4   5   0  887.21   52.29
   4   5   0  932.91   65.09
   4  -5   0  910.31   54.69
  -4   5   0  926.61   68.79
   4  -5   0  927.91   56.59
  -4  -5   0  914.61   52.79
  -5   5   0 1503.55   82.99
  -5   5   0 1639.74  101.99
   5  -5   0 1476.65   84.39
  -5   5   0 1489.65   84.19
  -5  -5   0 1553.44   82.79
   5   5   0 1495.15   95.09
   6   5   0  479.55   37.50
  -6  -5   0  490.65   47.10
   6  -5   0  447.76   39.90
   6  -5   0  425.96   31.40
  -6   5   0  353.36   47.70
   6  -5   0  457.05   33.10
   6  -5   0  445.66   42.30
   6   5   0  419.46   32.30
   6   5   0  466.95   45.00
  -6   5   0  468.55   37.60
   7   5   0  921.51   55.39
  -7   5   0  980.30   66.49
  -7  -5   0  999.40   65.09
   7  -5   0  975.00   60.09
   7  -5   0  926.81   57.29
   7  -5   0 1100.79   66.49
   7  -5   0  948.91   68.99
   7   5   0  932.01   58.49
   7  -5   0  998.50   57.59
   7   5   0  928.31   58.39
   8   5   0   95.09   19.10
   8  -5   0  160.68   23.50
   8  -5   0  127.29   19.40
   8   5   0  141.19   21.40
   8  -5   0  129.59   20.70
   8  -5   0  127.59   27.40
   8  -5   0  160.28   28.60
   8   5   0  136.09   21.80
  -9  -5   0  584.14   55.29
   9   5   0  399.36   58.19
   9  -5   0  495.05   49.40
  -9   5   0  564.24   70.29
   9  -5   0  561.84   47.60
   9  -5   0  452.25   49.30
  10   5   0   28.60   12.30
  10  -5   0   18.40    8.60
  10   5   0   11.40    9.80
  10  -5   0   34.70   11.60
  10  -5   0   19.70   11.80
  11  -5   0   -4.80    5.60
  11  -5   0    2.60    6.70
  11  -5   0   14.20    8.40
  11   5   0    0.80    7.60
   0  -6   0 7371.66  350.56
   0   6   0 7445.66  354.86
   0   6   0 8004.10  367.06
  -1  -6   0   14.50    8.20
   1   6   0   10.00    9.70
  -1  -6   0   10.00    8.00
   1   6   0   19.90   13.70
  -1   6   0    4.70   11.00
   1  -6   0   14.80    8.40
  -1   6   0   13.40   15.50
   2  -6   0 4186.38  198.88
  -2  -6   0 4281.07  198.18
  -2   6   0 4087.89  200.88
   2   6   0 4261.47  214.18
  -2   6   0 4052.49  214.18
   3   6   0  134.49   26.30
  -3   6   0  104.59   24.40
  -3   6   0  106.19   16.20
  -3  -6   0  106.19   14.80
   3  -6   0  130.39   17.90
  -3   6   0  141.59   27.50
  -4   6   0   10.30   15.60
  -4   6   0    0.10    7.60
  -4   6   0  -18.20    8.70
   4  -6   0   -1.60    8.40
   4  -6   0   -0.90    7.40
  -4  -6   0   12.10    8.80
   4   6   0    2.30   11.80
  -5   6   0  145.59   20.90
  -5   6   0  163.38   24.40
   5  -6   0  159.68   23.40
  -5  -6   0  193.68   22.10
   5   6   0  136.89   26.30
   5  -6   0  171.38   23.50
  -5   6   0  167.98   32.80
   6  -6   0   51.89   14.00
   6  -6   0   42.60   12.70
  -6  -6   0   36.50   11.70
   6   6   0   45.10   13.70
   6  -6   0   61.69   11.50
   6   6   0   62.89   13.30
   6  -6   0   56.79   11.90
   6   6   0   33.00   17.20
   6  -6   0   53.19   15.60
   7   6   0  130.69   20.30
   7   6   0  156.08   22.00
  -7   6   0  100.09   21.10
   7  -6   0  102.79   23.70
   7  -6   0  117.89   18.80
   7  -6   0  147.19   25.00
   7  -6   0  131.89   20.00
   7  -6   0  183.58   24.60
  -7  -6   0  101.79   20.20
   8   6   0   14.00    9.40
   8  -6   0    4.60    8.70
   8  -6   0    5.50    9.10
   8  -6   0    7.00   13.00
   8   6   0   14.60   11.80
  -8   6   0   -9.50   14.30
   8  -6   0    9.00   12.60
  -8  -6   0   -5.90   12.80
   8  -6   0   17.10   10.00
   9  -6   0   16.60   26.90
   9  -6   0   49.00   13.80
   9   6   0   55.39   13.60
   9  -6   0   57.79   15.60
   9  -6   0   40.60   15.20
   9   6   0   42.60   16.40
   9  -6   0   60.49   17.80
 -10  -6   0   38.80   21.80
  10  -6   0    7.70    8.50
  10  -6   0   10.40    8.30
  10   6   0    4.60    8.40
  10  -6   0   -4.60   32.50
  10   6   0  -12.90    8.20
  10  -6   0   -1.70    8.50
  11   6   0  211.68   19.30
  11  -6   0  189.38   16.00
  11  -6   0  193.68   18.20
   0  -7   0   -2.60    8.00
   0  -7   0   -4.90    7.50
   0   7   0   13.30   12.40
   0   7   0    4.40   18.50
   1  -7   0   63.99   12.00
   1   7   0   30.90   13.20
  -1  -7   0   58.99   12.60
  -1   7   0   65.49   16.30
   1   7   0   68.79   20.50
  -1   7   0   63.59   24.00
  -1  -7   0   56.89   12.40
   2   7   0  957.50   70.99
  -2   7   0  965.90   59.69
   2  -7   0  970.60   54.99
  -2   7   0  895.81   70.19
  -2  -7   0  800.92   55.59
  -2  -7   0  983.00   54.79
  -3   7   0 1130.89   83.49
  -3  -7   0 1185.18   66.89
   3   7   0 1253.77   84.09
  -3   7   0 1132.29   69.69
   3  -7   0 1213.78   68.19
  -3   7   0 1169.28   70.29
   4  -7   0    3.10    8.80
  -4   7   0  -18.50   12.20
   4  -7   0   -1.40    8.20
  -4   7   0   11.10   10.40
  -4  -7   0    2.40    8.10
   4   7   0   -2.00   13.20
  -4   7   0  -28.00   13.40
  -5   7   0  918.11   59.89
   5   7   0  982.50   72.99
   5  -7   0  755.12   48.80
   5   7   0  811.82   50.99
   5  -7   0  920.31   59.89
  -5   7   0  913.21   75.19
   5  -7   0  837.92   55.89
  -5  -7   0  936.81   57.59
   5  -7   0  847.92   51.59
   6  -7   0   55.69   12.60
   6  -7   0   54.69   15.90
   6  -7   0   63.49   14.30
   6  -7   0   60.59   16.70
  -6  -7   0   47.60   12.70
   6   7   0   56.39   13.60
   6  -7   0   37.50   11.90
  -6   7   0   28.10   14.50
   6   7   0   24.30   11.20
   6   7   0   31.80   19.90
  -6   7   0   -4.30   24.00
  -7  -7   0  748.63   54.29
   7  -7   0  603.94   42.80
   7  -7   0  586.44   46.60
   7  -7   0  584.84   47.90
   7  -7   0  607.94   53.09
   7  -7   0  632.04   49.10
   7   7   0  633.94   44.50
  -7   7   0  672.63   56.49
   7   7   0  691.63   45.60
  -8  -7   0  172.48   28.00
   8  -7   0  181.08   23.40
   8  -7   0  251.27   27.00
   8   7   0  194.18   26.50
   8  -7   0  192.28   34.10
   8  -7   0  222.68   22.60
   8   7   0  205.58   28.00
   8  -7   0  200.88   30.20
   9   7   0  170.98   24.80
  -9  -7   0   76.89   23.10
   9  -7   0  116.79   31.60
   9  -7   0   94.19   21.60
  -9   7   0   89.89   25.50
   9  -7   0  137.79   19.80
   9   7   0  125.39   18.70
   9  -7   0  158.08   22.20
  10  -7   0   53.89   14.10
 -10  -7   0   93.19   31.80
  10  -7   0   62.09   12.40
  10   7   0   56.69   13.60
  10  -7   0   61.79   12.50
  10  -7   0   56.39   24.50
  10   7   0   54.39   12.60
  11   7   0    5.80    7.30
  11  -7   0   11.10    6.90
  11  -7   0    6.00    6.70
  11  -7   0    2.40    5.90
   0  -8   0   -2.30    8.20
   0   8   0    0.20   13.60
   0   8   0   -0.10   16.20
   0  -8   0    3.00    8.80
  -1   8   0   62.99   23.80
   1  -8   0   84.09   13.80
  -1   8   0  111.89   20.90
  -1  -8   0  100.29   16.20
  -1  -8   0   93.29   15.60
   1   8   0   86.39   27.30
  -2   8   0  595.74   46.40
   2   8   0  632.04   57.99
   2  -8   0  616.54   40.20
  -2   8   0  555.64   57.49
  -2  -8   0  584.54   40.90
  -2  -8   0  552.54   42.40
  -3  -8   0  104.49   20.10
   3  -8   0  141.09   15.60
   3  -8   0  116.79   18.30
  -3   8   0  131.19   21.60
  -3  -8   0  122.99   18.20
   3   8   0  107.59   26.30
  -3   8   0  119.29   28.90
   4   8   0  235.78   38.60
   4  -8   0  266.37   27.30
   4  -8   0  293.47   26.60
  -4  -8   0  322.17   29.20
  -4   8   0  282.97   41.60
  -4   8   0  294.47   32.60
   5   8   0   23.40    9.80
  -5   8   0   34.50   13.90
  -5  -8   0   34.90   13.00
   5  -8   0   47.60   14.60
   5  -8   0   38.50    9.80
   5   8   0   47.10   17.70
   5  -8   0   43.30    9.70
   5  -8   0   36.90    8.70
  -5   8   0    5.60   19.60
   5  -8   0   42.30   15.00
   5   8   0   18.40    8.60
   6  -8   0   12.30    8.70
   6  -8   0   16.30   10.80
   6   8   0   17.50    8.60
   6   8   0    2.90   15.50
   6  -8   0   35.50   13.00
  -6   8   0    5.70   12.80
   6  -8   0    9.60    7.60
  -6   8   0  -44.80   22.70
  -6  -8   0   13.80   11.40
   6  -8   0   15.40   10.90
   6   8   0   19.90    9.20
   7  -8   0   38.20   16.20
   7  -8   0   47.10   14.00
  -7   8   0   20.10   16.20
  -7  -8   0   16.60   12.00
   7   8   0   22.20   11.80
   7  -8   0   35.00   11.10
   7   8   0   28.00   13.30
   7  -8   0   40.90   13.50
  -8  -8   0   24.70   15.70
   8  -8   0   41.40   20.50
   8  -8   0   34.00   15.50
   8   8   0   27.60   12.10
   8  -8   0   16.90    9.80
  -8   8   0   26.30   15.90
   8  -8   0   42.80   11.70
   8   8   0   27.80   11.00
   8  -8   0   14.30   12.50
  -9  -8   0   44.20   26.20
  -9  -8   0   58.29   22.90
   9  -8   0   61.89   13.10
   9   8   0   46.80   14.20
   9  -8   0   29.30   19.60
   9  -8   0   40.40   12.70
   9   8   0   79.49   17.80
   9  -8   0   63.99   16.60
   9  -8   0   58.89   16.60
  10  -8   0    0.70    8.50
  10   8   0   -1.10    9.90
  10  -8   0    9.10    8.70
  10  -8   0    5.70    7.20
  11   8   0   78.89   12.30
  11  -8   0   73.89   11.20
  11  -8   0  101.69   11.30
   0   9   0   13.70   20.80
   0  -9   0    7.20    9.20
   0   9   0  -11.20   11.60
   0  -9   0   -9.50    7.60
   1   9   0   -5.20   18.40
  -1  -9   0   24.00   11.30
  -1  -9   0   24.80   10.70
  -1   9   0   10.10   14.40
   1   9   0    8.80   10.30
   1  -9   0   22.30    9.10
  -1   9   0   25.10   20.50
  -2  -9   0 1852.61  109.59
  -2   9   0 1875.51  137.39
   2  -9   0 2263.17  109.59
   2   9   0 2123.49  129.39
  -2   9   0 2076.09  115.79
  -3  -9   0  571.54   48.10
  -3   9   0  674.93   52.89
   3  -9   0  664.63   45.60
  -3   9   0  664.33   64.89
   3  -9   0  654.33   42.90
   3   9   0  710.43   64.79
  -3  -9   0  657.03   46.40
  -4  -9   0   15.50   12.00
   4  -9   0   10.70    9.30
  -4   9   0   -2.70   16.00
   4   9   0    8.50   15.30
   4  -9   0    2.50    6.20
  -4   9   0   -2.10   11.10
  -4  -9   0    8.60    9.40
   5  -9   0  327.27   25.90
   5   9   0  312.37   45.10
  -5   9   0  397.66   50.29
   5  -9   0  369.06   34.90
   5   9   0  306.07   27.60
  -5  -9   0  367.86   38.00
   5   9   0  334.57   28.00
   5  -9   0  332.27   31.90
  -5   9   0  418.86   46.30
   5  -9   0  309.47   27.20
   5  -9   0  316.67   25.60
  -6   9   0   62.59   22.40
   6  -9   0   94.79   21.00
   6  -9   0   91.39   14.60
   6   9   0  100.59   18.50
   6  -9   0   83.69   19.40
   6  -9   0  108.89   17.60
  -6  -9   0  102.09   21.30
   6  -9   0   97.29   17.30
  -6   9   0  131.89   37.30
   6   9   0  125.29   19.90
   7  -9   0  224.28   35.60
   7  -9   0  272.07   24.80
   7   9   0  246.38   25.80
   7  -9   0  257.87   25.00
   7   9   0  256.27   26.90
   7  -9   0  279.47   27.50
   7  -9   0  251.17   29.20
  -7   9   0  218.68   35.30
  -7  -9   0  191.68   30.10
   8   9   0   19.10   12.50
   8  -9   0   14.70    9.30
  -8   9   0    9.20   20.20
  -8  -9   0   49.50   19.80
   8  -9   0   29.80   11.50
   8  -9   0   13.90   11.00
   8   9   0   18.00   13.70
  -8  -9   0   24.40   18.50
   8  -9   0    2.10   13.90
   8  -9   0   18.70   12.00
   9  -9   0   61.69   14.00
  -9  -9   0   77.29   25.60
   9  -9   0   50.89   13.80
   9  -9   0   65.69   17.80
   9  -9   0   81.39   17.10
   9  -9   0   41.80   19.30
   9   9   0   53.39   15.10
   9   9   0   47.30   14.20
  10   9   0   47.60   13.20
  10  -9   0   47.10   10.60
  10  -9   0   29.40    9.20
  10  -9   0   45.00   11.20
   0 -10   0  226.68   25.60
   0  10   0  179.78   28.50
   0 -10   0  145.99   21.20
   0  10   0  178.48   36.20
  -1 -10   0   99.09   19.10
  -1 -10   0  110.69   18.90
   1  10   0   91.89   27.10
  -1  10   0  104.59   24.60
  -1  10   0  104.69   28.70
   1  10   0   97.69   19.70
   1 -10   0  105.59   18.10
  -2 -10   0   39.80   14.70
   2 -10   0   39.90   13.10
   2 -10   0   38.00   10.80
  -2 -10   0   32.60   12.80
  -2  10   0   32.20   17.30
  -2  10   0   27.40   18.80
   2  10   0   67.19   23.00
   3  10   0  -25.50   10.90
   3 -10   0    1.00    8.30
  -3 -10   0   -5.80    8.50
  -3 -10   0   -2.30    8.40
   3 -10   0    9.90   11.20
  -3  10   0    0.90   12.30
  -3  10   0    6.50   18.40
  -4  10   0   74.99   27.60
   4 -10   0  120.49   19.20
  -4  10   0   98.49   23.30
   4  10   0  112.49   17.30
   4  10   0  106.99   29.20
   4 -10   0  100.59   14.80
   4 -10   0  132.69   18.70
  -4 -10   0  102.99   19.60
  -4 -10   0   89.09   21.90
   4 -10   0   99.79   20.10
   5  10   0   29.90   10.40
  -5 -10   0   27.10   12.50
  -5  10   0   20.40   20.90
   5 -10   0   18.50    9.80
   5 -10   0   26.30   14.70
   5  10   0    4.30   17.40
   5 -10   0   28.50    9.20
   5  10   0   49.00   13.30
  -5 -10   0   54.69   18.80
   5 -10   0   34.60   13.40
  -5  10   0   43.90   18.80
   5 -10   0   31.20   11.10
   6 -10   0   18.90    8.80
  -6 -10   0   15.80   13.20
  -6  10   0   17.60   34.80
   6  10   0   18.10   12.30
  -6 -10   0   -5.70   13.50
   6  10   0   13.80   11.20
   6  10   0   18.00   34.30
  -6  10   0    4.60   15.70
   6 -10   0    7.20    9.20
   6 -10   0   -7.60   11.80
   6 -10   0    6.50   12.10
   6 -10   0   13.70    8.90
   7  10   0   48.60   15.30
   7 -10   0   59.09   14.30
   7 -10   0   57.49   15.30
   7 -10   0   48.90   17.40
   7  10   0   45.20   14.00
   7 -10   0   63.59   19.10
  -7 -10   0   37.70   21.60
  -7 -10   0   52.99   24.50
   7 -10   0   65.29   16.80
   8 -10   0   10.40   12.50
   8 -10   0   11.00    9.30
   8  10   0   -5.60   10.50
   8 -10   0   -0.50   15.60
   8  10   0    7.90   11.30
   8 -10   0    9.90   11.80
  -8  10   0   -4.30   17.60
   8 -10   0   13.30    8.70
  -8 -10   0    7.20   15.90
  -8 -10   0  -28.60   14.70
   9 -10   0   79.19   15.60
  -9 -10   0   73.49   27.50
   9 -10   0   86.29   17.60
   9  10   0  109.79   20.00
   9 -10   0   90.49   16.40
   9 -10   0   87.59   24.60
   9 -10   0  122.69   25.20
  10 -10   0    5.40    6.60
  10  10   0   24.60   11.00
   0 -11   0    3.80   11.10
   0  11   0    8.70   21.20
   0 -11   0    8.50   10.30
   0  11   0   22.00   13.70
   1 -11   0    0.50    6.80
  -1 -11   0    9.20   11.10
   1  11   0  -10.50   13.70
  -1 -11   0    2.30    9.00
  -1  11   0   13.10   13.90
  -1  11   0   -1.90   18.90
   1  11   0   18.20   15.60
  -2 -11   0  116.79   20.90
   2  11   0  109.29   31.90
  -2  11   0  103.99   24.70
   2 -11   0  114.19   19.40
  -2 -11   0  112.49   21.70
  -2  11   0   85.09   29.40
  -3  11   0  617.94   67.49
   3 -11   0  585.34   43.00
   3  11   0  646.64   69.19
  -3 -11   0  728.33   51.99
  -3  11   0  663.63   56.69
   3 -11   0  678.13   49.10
  -3 -11   0  596.34   50.59
  -4 -11   0  309.77   35.70
  -4  11   0  332.67   52.39
   4 -11   0  312.77   33.60
   4 -11   0  306.87   25.30
  -4  11   0  384.36   42.50
   4  11   0  294.77   49.10
   4 -11   0  317.87   24.70
   4  11   0  289.87   30.20
  -4 -11   0  351.66   35.80
  -5  11   0  679.53   74.49
  -5  11   0  661.83   59.99
  -5 -11   0  643.74   51.09
   5  11   0  450.15   57.49
   5 -11   0  486.15   34.90
   5  11   0  440.36   36.70
  -5 -11   0  486.25   48.80
   5 -11   0  469.25   34.60
   5 -11   0  529.65   45.70
   5 -11   0  513.45   37.90
   5 -11   0  505.15   42.20
   6  11   0   50.39   15.00
   6  11   0   42.50   25.30
   6 -11   0   37.00   15.20
  -6  11   0   53.59   23.40
  -6 -11   0   57.49   23.10
   6 -11   0   71.69   19.40
   6 -11   0   75.99   16.60
   6  11   0   45.90   14.60
   6 -11   0   57.09   14.20
   6 -11   0   70.79   16.60
  -6 -11   0   60.09   21.10
   7 -11   0  372.36   42.80
   7 -11   0  361.56   33.00
   7 -11   0  311.07   35.10
   7 -11   0  397.76   32.20
  -7 -11   0  313.97   44.10
  -7  11   0  323.57   48.60
  -7 -11   0  385.06   46.30
   7  11   0  420.96   36.00
   7 -11   0  322.07   28.90
   8 -11   0   93.49   23.70
   8  11   0   92.59   24.50
   8 -11   0   94.89   25.90
   8 -11   0   90.19   26.70
  -8 -11   0   68.19   24.90
  -8 -11   0   84.59   26.70
   8 -11   0   67.79   17.60
   8 -11   0   81.49   27.00
  -8  11   0  115.59   31.10
   9  11   0    5.50    9.80
   9 -11   0   11.00   10.80
   9 -11   0   22.30    9.90
   9 -11   0    9.80    9.00
  -9 -11   0   16.10   22.90
   9 -11   0   43.10   16.70
   9 -11   0    6.30    8.70
  10  11   0   30.00    9.90
  10 -11   0   30.80    8.90
  10 -11   0   17.30    7.70
  10 -11   0   41.50    9.40
   0 -12   0  593.84   44.90
   0  12   0  686.13   72.09
   0  12   0  527.15   52.19
   0 -12   0  473.75   43.80
   1  12   0   -1.60   16.90
   1  12   0   14.00   16.70
  -1 -12   0    5.20   10.20
   1 -12   0   -3.40    6.80
  -1  12   0   -8.80   14.80
  -1 -12   0    6.10   11.10
   1 -12   0   -0.40   10.00
  -1  12   0   -3.50   12.00
  -2 -12   0  567.34   46.10
   2 -12   0  525.15   38.50
   2  12   0  573.14   67.49
  -2 -12   0  540.25   46.60
   2 -12   0  579.64   44.70
  -2  12   0  587.44   54.89
  -2  12   0  635.54   69.19
   3  12   0    2.40    7.60
  -3  12   0   -4.50   12.10
  -3 -12   0    7.60   11.10
   3 -12   0   -5.40    5.50
   3 -12   0    1.70    7.40
  -3  12   0   13.30   21.20
  -3 -12   0    1.20   10.20
   3  12   0  -18.00   13.50
   3 -12   0   -9.70    6.80
   4  12   0  -31.30   13.50
  -4 -12   0    0.90   11.90
  -4  12   0    4.10   16.00
   4 -12   0   -2.40   11.50
   4 -12   0   -2.20    6.00
  -4  12   0   20.90   21.10
   4 -12   0   -0.60    7.40
  -4 -12   0    6.00   10.80
   4 -12   0   -5.30    7.30
   4 -12   0    6.20   11.70
   4  12   0  -17.70    7.30
   5 -12   0   51.79   14.20
   5 -12   0   42.60   11.80
   5  12   0   46.60   14.60
  -5 -12   0   56.29   19.60
  -5  12   0   68.79   37.40
   5 -12   0   51.59   17.20
   5  12   0   35.60   23.60
   5 -12   0   58.79   15.60
   5 -12   0   56.09   12.90
  -5  12   0   38.10   20.10
  -5 -12   0   36.40   18.50
   6  12   0   -6.70   26.40
  -6  12   0   15.80   18.60
  -6 -12   0   -1.20   14.00
   6 -12   0    1.60    8.70
   6 -12   0    7.10   10.50
  -6  12   0  -49.99   40.60
   6 -12   0  -26.40   10.60
   6  12   0    2.70    9.20
  -6 -12   0   -4.20   12.30
   6 -12   0   -8.80    5.50
  -7 -12   0   21.60   17.70
  -7  12   0   14.70   21.60
   7 -12   0   41.20   18.10
   7 -12   0   35.50   16.60
   7  12   0   31.30   14.10
   7 -12   0   45.40   16.10
   7 -12   0   38.10   12.20
  -7 -12   0   20.90   19.00
   7 -12   0   19.80    9.70
  -8 -12   0   92.99   24.90
   8 -12   0   91.69   16.20
  -8  12   0   79.49   31.10
  -8 -12   0   43.40   23.00
   8  12   0   78.49   18.60
   8 -12   0   69.99   15.10
   8 -12   0   89.79   21.40
   8 -12   0  113.59   20.30
   8 -12   0   39.80   20.30
   9 -12   0  103.19   33.30
  -9 -12   0   69.49   47.60
   9  12   0   77.79   16.90
   9 -12   0   45.70   15.40
   9 -12   0   77.09   14.00
   9 -12   0   82.79   13.90
   9 -12   0   73.59   15.00
  10 -12   0   23.30    7.40
  10 -12   0   38.00    8.60
  10  12   0   23.70   10.60
  10 -12   0   25.40    8.30
   0 -13   0    9.00   10.00
   0 -13   0  -16.60   16.30
   0  13   0   11.70   23.10
   0  13   0   -4.70   14.30
   1  13   0   30.50   23.10
   1 -13   0   79.99   15.50
   1 -13   0   54.59   15.50
  -1 -13   0   49.10   15.80
  -1 -13   0   51.99   17.80
   1  13   0   27.70   23.40
  -1  13   0   33.50   22.60
  -1  13   0   45.30   20.40
  -2  13   0  774.92   81.59
  -2  13   0  754.12   65.39
   2  13   0  770.12   80.49
  -2 -13   0  768.12   56.89
   2 -13   0  790.22   54.39
   2  13   0  599.04   44.50
  -2 -13   0  717.63   56.99
   2 -13   0  653.23   43.20
   2 -13   0  655.93   45.80
  -3 -13   0  364.06   39.80
   3 -13   0  304.97   29.00
   3  13   0  281.37   51.99
   3 -13   0  345.37   33.50
  -3  13   0  270.27   41.80
   3  13   0  330.47   28.30
  -3 -13   0  387.06   40.10
   3 -13   0  294.97   24.60
  -3  13   0  307.07   55.29
   3 -13   0  295.67   23.60
   3 -13   0  279.47   25.60
  -4  13   0  440.66   52.29
   4 -13   0  423.06   40.70
  -4  13   0  358.16   62.89
   4 -13   0  389.16   32.00
   4 -13   0  380.46   29.30
  -4 -13   0  419.06   43.90
  -4 -13   0  432.86   43.60
   4 -13   0  430.96   36.60
   4  13   0  406.36   33.40
   4 -13   0  369.56   29.60
   5 -13   0  171.48   20.20
  -5  13   0  223.58   40.60
   5 -13   0  198.18   20.30
   5 -13   0  222.68   33.50
  -5 -13   0  113.99   23.80
   5 -13   0  178.18   27.60
  -5  13   0  157.78   46.40
   5  13   0  185.28   41.10
  -5 -13   0  151.18   31.40
   5  13   0  210.58   27.90
   5 -13   0  230.38   31.90
   6 -13   0    8.10    8.50
   6 -13   0    8.90   10.60
  -6 -13   0   10.30   15.80
   6 -13   0    7.90    9.40
  -6  13   0   11.20   22.20
   6 -13   0   -4.70   12.60
  -6 -13   0    5.80   16.60
   6  13   0    3.10   10.00
   6  13   0  -14.00   29.40
   6 -13   0    9.40   10.30
   7 -13   0  111.69   24.70
  -7 -13   0   40.70   21.50
  -7  13   0   78.39   27.30
   7  13   0  108.09   21.90
   7 -13   0   91.69   25.60
  -7 -13   0   99.49   24.40
   7 -13   0   82.09   18.00
   7 -13   0   83.89   16.80
   7 -13   0  101.49   17.50
   8 -13   0   14.80   10.60
  -8 -13   0   30.80   21.30
   8 -13   0   40.70   20.50
   8 -13   0   22.80    9.50
   8  13   0   33.60   15.70
   8 -13   0   28.30   12.80
   8 -13   0   31.10   12.50
   9 -13   0    3.80   11.20
   9 -13   0   -6.10    7.70
   9 -13   0   -6.80    7.20
   9 -13   0   -4.10    8.30
   9  13   0    9.70   10.50
  10 -13   0   31.80    8.00
  10 -13   0   -5.00    6.10
  10  13   0    6.90    8.00
  10 -13   0   15.30    7.20
   0 -14   0  219.98   53.89
   0  14   0  249.08   50.09
   0  14   0  237.88   39.50
   0 -14   0  189.98   20.30
   0 -14   0  284.97   30.60
   1 -14   0   33.40   10.00
  -1  14   0   49.40   26.90
   1 -14   0   42.40   10.70
   1  14   0   56.29   26.70
  -1  14   0   40.10   20.60
  -1 -14   0   48.10   12.50
   1 -14   0   50.99   15.90
   1 -14   0   73.39   14.00
   1  14   0   80.09   31.10
  -1 -14   0   63.59   19.00
   2  14   0  291.97   54.09
   2 -14   0  337.77   28.60
   2 -14   0  330.57   27.20
  -2 -14   0  403.66   40.50
  -2  14   0  398.96   48.40
  -2 -14   0  394.16   43.70
  -2  14   0  287.57   52.29
   2 -14   0  381.26   35.60
   2 -14   0  334.57   26.60
   2 -14   0  307.97   25.00
   3 -14   0   81.99   19.70
  -3  14   0  115.79   30.60
  -3 -14   0  102.09   22.50
   3 -14   0   92.59   15.80
   3  14   0   78.19   16.20
   3 -14   0   93.99   13.50
  -3  14   0   62.09   28.00
   3 -14   0   93.89   17.60
  -3 -14   0   69.19   20.30
   3 -14   0   89.69   15.40
  -4  14   0  -12.70   15.80
   4  14   0   -5.00   10.30
  -4 -14   0    0.20   10.90
   4 -14   0   -9.10    8.40
  -4  14   0  -46.10   23.00
   4  14   0  -33.20   17.80
   4 -14   0    0.60   10.40
   4 -14   0   -1.00    7.70
   4 -14   0   -0.80    6.70
  -4 -14   0   -4.80   12.40
   4 -14   0   -9.50    7.80
   5 -14   0   78.19   21.20
  -5  14   0  130.69   40.50
   5 -14   0   94.19   18.90
   5  14   0   69.19   34.20
  -5 -14   0   64.89   24.80
  -5 -14   0   77.59   25.90
  -5  14   0   48.50   27.00
   5 -14   0   94.99   16.90
   5 -14   0   91.89   18.90
   5  14   0   89.39   19.90
  -6 -14   0   13.40   18.80
  -6  14   0   30.50   24.50
   6 -14   0   15.60   11.50
  -6 -14   0    8.60   18.80
   6 -14   0   15.70    9.90
   6  14   0   25.10   13.20
   6  14   0  -39.30   33.40
   6 -14   0   -2.10   13.50
   6 -14   0   20.40   11.40
   6 -14   0   14.90   12.80
  -7  14   0   49.30   28.70
  -7 -14   0  -18.00   22.90
  -7 -14   0    8.50   20.80
   7 -14   0   19.40   17.70
   7 -14   0   34.00   14.70
   7  14   0   42.40   16.20
   7 -14   0   46.70   15.00
   7 -14   0   27.70   13.40
   7 -14   0   32.10   19.30
   8 -14   0   48.50   14.80
   8 -14   0   52.79   11.10
   8 -14   0   40.80   14.90
  -8 -14   0    3.10   21.30
   8 -14   0   48.70   12.70
   8  14   0   37.90   14.80
   8 -14   0    6.80   18.00
   9 -14   0    0.10    6.50
   9 -14   0    7.60    8.70
   9  14   0    3.00   10.00
   9 -14   0    4.40    9.60
   9 -14   0    1.40    7.40
   0  15   0    5.60   22.60
   0 -15   0    7.20    7.60
   0  15   0   -6.10   20.00
   0 -15   0    1.30    7.50
  -1 -15   0   -9.50   21.50
  -1 -15   0    5.70    8.70
   1  15   0    8.80   23.90
  -1  15   0   -7.20   18.60
   1 -15   0   -2.00    7.50
   1 -15   0   14.10    7.80
   1 -15   0    1.00   10.80
   1 -15   0  -19.10    8.40
  -1  15   0   10.10   24.40
  -1 -15   0    2.30    8.60
  -2  15   0  864.61   76.09
   2 -15   0  766.42   47.50
   2 -15   0  812.42   60.69
  -2 -15   0  851.91   67.79
  -2 -15   0  755.32   49.80
   2 -15   0  799.92   49.30
   2  15   0  911.21   92.39
   2 -15   0  830.22   50.99
  -2 -15   0  893.61   66.09
   3 -15   0   54.09   12.00
  -3  15   0   42.30   32.40
   3  15   0   21.00   26.20
  -3 -15   0   53.59   19.80
   3 -15   0   44.10   12.20
   3 -15   0   57.29   12.30
   3  15   0   60.29   16.30
   3 -15   0   49.90   17.50
  -3  15   0   26.10   21.70
   3 -15   0   52.59   15.30
   4 -15   0   28.00   10.10
  -4 -15   0   20.60   19.10
  -4  15   0   14.80   22.10
   4  15   0  -14.70   26.30
   4 -15   0   44.90   17.50
   4 -15   0   30.30   14.40
  -4 -15   0    8.30   14.30
   4 -15   0   27.50   13.80
   4 -15   0   44.10   11.90
  -4  15   0   25.00   31.50
   5  15   0  172.78   25.90
  -5 -15   0  176.08   35.20
  -5  15   0  147.19   36.10
  -5  15   0  108.19   48.80
   5  15   0  105.89   43.10
  -5 -15   0  179.78   32.90
   5 -15   0  205.88   20.70
   5 -15   0  135.09   27.30
   5 -15   0  175.18   19.80
   5 -15   0  156.58   24.10
   6 -15   0    5.60   11.20
   6 -15   0  -11.00   13.20
   6  15   0    1.70   10.60
  -6 -15   0    2.00   15.70
   6 -15   0   14.10   11.20
   6  15   0  -39.70   34.90
   6 -15   0    1.50    8.40
  -6 -15   0   -6.50   21.40
  -6  15   0  -34.90   21.50
   6 -15   0    0.20    8.60
   7 -15   0    1.20   11.60
  -7 -15   0  -41.00   23.70
   7 -15   0    0.20   10.00
  -7  15   0  -27.70   26.20
  -7 -15   0    0.80   18.40
   7 -15   0    6.10    9.00
   7 -15   0    7.70   16.30
   7  15   0   26.50   14.10
   7 -15   0    5.90    9.00
   8  15   0   25.40   13.10
   8 -15   0   -1.70   18.50
   8 -15   0   36.40   11.10
  -8 -15   0   -3.70   20.70
   8 -15   0   32.10   12.00
   8 -15   0   25.00   10.00
   8 -15   0   18.80   10.10
   9 -15   0   14.50    8.30
   9 -15   0   14.60    8.80
   9 -15   0   17.40    8.40
   9  15   0   -3.40    9.80
   9 -15   0   24.30    7.40
   0 -16   0  373.66   30.10
   0  16   0  372.76   66.99
   0 -16   0  431.76   42.60
   1  16   0   95.69   40.20
  -1  16   0  116.19   39.10
  -1 -16   0  116.19   26.10
   1 -16   0  127.19   24.60
  -1  16   0  137.39   35.30
   1 -16   0  116.49   19.80
   1 -16   0  134.59   20.30
  -1 -16   0  117.39   19.00
   1 -16   0  124.69   20.10
   2 -16   0  654.73   45.40
   2 -16   0  570.84   40.40
   2 -16   0  593.04   42.50
  -2  16   0  628.64   71.59
   2 -16   0  670.93   54.09
  -2 -16   0  661.63   56.59
  -2  16   0  786.22   90.59
   2 -16   0  597.24   39.40
  -2 -16   0  592.34   42.20
   2  16   0  809.92   89.19
  -2 -16   0  612.74   65.49
   3 -16   0  243.68   22.00
   3 -16   0  219.58   22.50
  -3  16   0  237.88   46.00
   3  16   0  196.08   47.60
   3 -16   0  248.98   26.50
  -3  16   0  230.88   52.09
  -3 -16   0  141.99   33.20
  -3 -16   0  202.68   35.20
   3 -16   0  243.08   24.60
  -3 -16   0  218.48   27.10
   3 -16   0  241.68   35.60
   4 -16   0   14.30    9.90
  -4  16   0   24.60   37.70
   4  16   0   15.30   12.80
  -4  16   0    2.40   20.90
  -4 -16   0    1.50   21.80
  -4 -16   0    7.10   15.00
   4  16   0  -49.30   23.00
   4 -16   0    1.80    8.00
   4 -16   0    7.70    9.70
   4 -16   0    8.50   11.90
   4 -16   0    3.90   14.80
   5 -16   0   59.49   18.90
  -5  16   0   72.89   51.79
   5 -16   0   60.59   17.20
  -5  16   0   75.89   33.10
  -5 -16   0   77.19   26.50
   5 -16   0   41.30   12.10
   5  16   0   30.60   35.70
   5 -16   0   63.39   20.00
   5  16   0   54.59   19.00
   5 -16   0   58.29   14.00
   6 -16   0   15.90   11.90
   6 -16   0   12.50   10.20
   6 -16   0    8.80    9.40
  -6 -16   0  -32.30   26.30
   6  16   0   26.40   41.60
   6 -16   0   24.20   15.80
   6 -16   0   -2.60   15.90
  -6 -16   0   18.80   18.10
   6  16   0   41.50   16.60
  -6  16   0   39.00   27.00
   7 -16   0   10.90   16.10
   7 -16   0   -1.20   11.00
   7 -16   0   12.50    8.30
   7 -16   0    1.30   10.50
   7 -16   0   -1.60    7.30
  -7 -16   0   53.89   24.20
   7  16   0   -0.30   11.80
   8 -16   0   17.80   11.60
   8 -16   0   43.00   11.20
   8  16   0   26.00   12.90
  -8 -16   0  -14.20   19.80
   8 -16   0   35.60   12.10
   9 -16   0    7.20    6.30
   9 -16   0   14.00    7.80
   9 -16   0    1.30    6.30
   0  17   0  -95.79   47.40
   0 -17   0    7.10   11.20
   0 -17   0    8.30    9.80
   0  17   0  -27.50   18.00
   0 -17   0   11.30    9.70
   1 -17   0   -9.40    8.70
   1 -17   0   14.00   11.70
   1 -17   0    9.20   10.00
  -1  17   0    0.60   27.70
  -1 -17   0   -3.90   12.10
   1 -17   0    9.70   10.20
  -1  17   0   19.90   28.90
  -1 -17   0    9.40    9.40
   1  17   0  -22.20   22.50
   1 -17   0   24.20   13.00
  -2 -17   0  161.38   29.50
  -2 -17   0  117.59   20.30
   2 -17   0  119.59   16.50
  -2  17   0  133.59   42.60
   2 -17   0  123.19   17.80
   2  17   0  114.09   42.80
  -2  17   0   75.19   35.40
   2 -17   0  160.58   24.00
   2 -17   0  112.59   25.90
   3 -17   0   41.80   12.40
   3 -17   0   46.00   14.50
  -3 -17   0   31.70   11.60
  -3  17   0   52.19   31.70
   3 -17   0   38.30   11.60
  -3 -17   0   35.20   30.10
  -3  17   0   52.39   27.30
  -3 -17   0   31.20   18.20
   3 -17   0   25.30   16.10
   3  17   0   19.60   30.70
   3 -17   0   24.30   13.90
   4  17   0   -7.60   31.10
   4 -17   0    7.20   13.60
  -4 -17   0    8.60   10.90
  -4  17   0   44.20   46.20
   4 -17   0    3.10    7.50
   4 -17   0    2.40   10.30
  -4  17   0  -52.59   33.00
   4 -17   0   -1.70    7.10
  -4 -17   0   11.30   17.60
   4 -17   0   14.90   11.20
  -4 -17   0  -50.19   27.60
  -5 -17   0   -6.00   14.70
   5 -17   0   15.60   12.00
   5 -17   0   17.90   10.40
   5 -17   0    2.70    9.60
   5 -17   0   11.00    9.30
  -5  17   0 -132.99   45.40
  -5 -17   0   12.40   30.70
   5 -17   0    4.30   16.10
   5  17   0  -74.49   29.10
  -5  17   0  -18.80   30.50
   6 -17   0    3.10    8.30
   6 -17   0   18.80   11.30
   6 -17   0    6.60    9.50
  -6 -17   0  -59.19   34.80
   6 -17   0  -10.40    7.20
   6 -17   0  -18.50   16.20
   6  17   0  -11.20   11.60
   6  17   0   65.39   54.29
   7 -17   0   44.30   17.60
   7 -17   0   61.69   15.30
   7 -17   0   54.49   11.80
  -7 -17   0   53.49   23.20
  -7 -17   0   79.49   15.60
   7 -17   0   80.49   14.90
   7 -17   0   76.39   17.20
   8 -17   0   16.90   10.30
   8 -17   0   19.00    8.60
  -8 -17   0    5.00    8.40
   8 -17   0   17.90    9.20
   8 -17   0   20.90    8.80
   9 -17   0   30.60    7.90
   9 -17   0   24.80    7.30
   0 -18   0  101.59   18.80
   0 -18   0   92.39   21.30
   0  18   0  132.59   47.30
   0 -18   0   73.09   21.40
   1  18   0    2.40   27.50
  -1 -18   0   20.40   12.20
  -1  18   0  -20.30   30.30
   1 -18   0  -17.70   11.80
   1 -18   0    9.60   10.40
   1 -18   0   17.70    9.60
   1 -18   0   16.50    8.90
  -1  18   0    7.70   39.80
   2  18   0  371.86   71.39
  -2 -18   0  449.86   47.50
   2 -18   0  392.96   31.40
   2 -18   0  424.06   44.30
   2 -18   0  376.06   34.00
  -2  18   0  420.76   75.19
  -2  18   0  336.47   55.59
  -2 -18   0  397.46   32.60
   2 -18   0  376.46   32.40
   2 -18   0  362.76   28.50
   3 -18   0  190.58   21.10
  -3  18   0  201.18   53.49
   3 -18   0  169.38   31.50
  -3  18   0  174.78   45.10
   3  18   0  148.29   46.60
  -3 -18   0  179.98   24.90
   3 -18   0  165.78   23.50
  -3 -18   0  167.88   33.40
   3 -18   0  175.88   30.20
   3 -18   0  178.78   19.50
   4 -18   0  134.99   22.50
   4 -18   0  176.38   23.70
  -4  18   0  109.49   39.60
  -4 -18   0  156.88   23.00
   4 -18   0  192.28   20.40
   4  18   0  101.39   42.10
   4 -18   0  176.08   27.30
  -4  18   0  154.38   52.29
   4 -18   0  134.39   29.80
  -4 -18   0  108.69   53.99
  -4 -18   0  137.79   30.50
  -5 -18   0  -12.20   15.90
   5  18   0   15.10   37.20
   5 -18   0   -6.60   15.70
   5 -18   0    4.60   10.70
  -5 -18   0    0.80   15.70
  -5  18   0   65.59   34.30
   5 -18   0    9.60   10.70
   5 -18   0    8.00    8.40
   5 -18   0   -0.30    8.20
  -5 -18   0   58.79   74.59
  -5  18   0    5.60   65.09
   6 -18   0   30.70   13.70
   6 -18   0   13.50   20.40
   6 -18   0   45.90   13.30
  -6 -18   0   45.50   13.90
   6 -18   0   45.90   12.00
   6 -18   0   53.69   15.00
  -6 -18   0   31.40   21.70
   7 -18   0    1.20    7.60
  -7 -18   0  -38.20   19.30
   7 -18   0    3.50    8.50
   7 -18   0  -13.70   17.20
  -7 -18   0   -5.50    9.40
   7 -18   0    3.40    7.20
   7 -18   0    2.00    9.60
   8 -18   0    6.30    7.80
  -8 -18   0    3.00    7.40
   8 -18   0   23.00    9.70
   8 -18   0   11.00    7.40
   8 -18   0   20.30    9.50
   0  19   0   36.60   36.30
   0 -19   0   11.00   10.40
   0 -19   0    2.70    9.10
   0 -19   0   -8.00   10.90
   1 -19   0    2.40   10.60
   1 -19   0    7.60   10.10
   1 -19   0   30.30   11.90
  -1 -19   0   12.80    9.10
  -1 -19   0    5.10   13.80
   1 -19   0  -18.30   12.80
   1  19   0  -25.00   28.80
  -1  19   0  -17.50   27.30
   2  19   0   55.89   37.80
  -2 -19   0   80.69   18.00
   2 -19   0  115.79   26.20
  -2 -19   0   92.79   26.10
   2 -19   0  106.29   24.00
  -2  19   0  -15.80   43.00
   2 -19   0   84.39   17.70
  -2  19   0   76.19   44.00
   2 -19   0   97.49   15.80
   2 -19   0  117.99   19.20
   3 -19   0   43.50   12.90
   3  19   0   22.60   39.60
  -3  19   0   31.70   39.50
  -3 -19   0   55.69   23.20
  -3 -19   0   59.49   15.40
   3 -19   0   76.89   24.20
  -3  19   0   -3.40   41.90
   3 -19   0   62.09   16.60
   3 -19   0   51.39   15.00
   3 -19   0   76.99   14.60
  -4  19   0   15.60   36.90
   4 -19   0    1.70    7.70
  -4 -19   0   21.90   10.90
  -4 -19   0   17.80   16.70
   4 -19   0   -0.30    7.80
   4 -19   0   -6.70   12.20
   4  19   0  -33.70   32.00
  -4  19   0  -32.50   50.29
   4 -19   0   -7.40   10.00
   4 -19   0    3.00   10.50
   5 -19   0  127.29   22.40
  -5 -19   0   97.29   28.50
   5 -19   0   96.09   19.80
  -5 -19   0  110.39   19.80
  -5  19   0  181.28   50.99
   5  19   0   98.19   48.40
   5 -19   0  124.59   19.20
   5 -19   0  124.79   18.40
   5 -19   0   93.79   25.10
  -6 -19   0   42.60   11.90
   6 -19   0   50.59   10.90
   6 -19   0   49.50   12.80
   6 -19   0   41.30   13.10
  -6 -19   0   60.89   25.40
   6 -19   0   65.99   19.50
   6 -19   0   48.80   14.20
   7 -19   0  239.18   22.40
  -7 -19   0  221.08   20.10
   7 -19   0  212.58   19.60
   7 -19   0  164.08   17.40
   7 -19   0  164.28   24.10
   8 -19   0    7.20    7.00
   8 -19   0    8.00    5.80
   8 -19   0  -17.60    9.00
   0 -20   0    4.00   12.10
   0 -20   0   28.80   13.20
   0  20   0    6.00   30.50
   0 -20   0   29.10   12.80
  -1 -20   0   16.20   14.00
   1 -20   0   40.20   13.30
   1 -20   0   17.80   11.10
  -1  20   0   -2.20   39.60
   1  20   0   -9.00   29.70
   1 -20   0   14.60   10.10
   1 -20   0    1.20   14.80
  -1 -20   0   21.60   11.50
  -1 -20   0    1.40   10.00
   2 -20   0   21.50    9.40
   2  20   0   -0.40   35.10
   2 -20   0    6.30   15.40
  -2  20   0   44.40   41.20
  -2 -20   0  -12.90   12.90
   2 -20   0  -14.20   11.50
   2 -20   0   -1.80   10.70
  -2 -20   0    7.30   10.60
   2 -20   0   -6.10    7.50
   3 -20   0   88.79   25.20
  -3 -20   0   65.69   17.20
  -3  20   0  124.49   55.49
  -3 -20   0   83.19   25.80
   3 -20   0   77.09   18.60
   3 -20   0   76.79   18.10
   3 -20   0   78.99   15.00
   3  20   0   68.39   42.40
  -3  20   0  101.89   63.99
   3 -20   0   77.99   16.50
  -4  20   0  157.18   59.59
   4 -20   0  193.48   21.00
   4 -20   0  174.78   25.00
  -4 -20   0  191.98   24.80
   4 -20   0  192.88   27.40
   4 -20   0  209.38   21.70
  -4  20   0  105.19   63.19
   5 -20   0    0.60   10.70
  -5 -20   0  -14.00    7.80
   5 -20   0    4.60   11.20
   5 -20   0  -13.10    7.10
   5 -20   0   -3.80    8.60
   5 -20   0   -2.00   16.40
  -5 -20   0  -14.10   15.50
   6 -20   0   40.00   18.90
   6 -20   0   30.40   12.00
  -6 -20   0   44.70   11.40
  -6 -20   0  -14.60   29.30
   6 -20   0   23.40    8.20
   6 -20   0   28.60   11.70
   6 -20   0   15.10    8.20
   7 -20   0   -2.20    6.90
   7 -20   0    5.10    6.00
  -7 -20   0    1.80    7.20
   7 -20   0    1.00    7.70
   7 -20   0    0.50    7.70
   0 -21   0    0.30   16.00
   0 -21   0    9.90    9.50
   0  21   0  -63.99   32.70
   0 -21   0   16.20   11.30
  -1 -21   0   44.00   14.30
   1  21   0   10.30   37.30
   1 -21   0   19.80   12.60
  -1 -21   0   39.20   20.40
  -1 -21   0   20.10   11.60
   1 -21   0   32.00   21.30
  -1  21   0    0.00   33.80
   1 -21   0   38.70   15.40
   1 -21   0   19.70   11.80
   2 -21   0   16.70    9.90
  -2  21   0  -46.70   40.40
   2 -21   0   35.60   14.00
   2  21   0  -22.90   40.20
  -2 -21   0   28.30   15.60
   2 -21   0   18.90   13.70
   2 -21   0    7.90   15.80
  -2 -21   0   26.70   18.50
   3 -21   0   92.69   16.60
   3 -21   0   95.19   15.20
   3 -21   0   79.89   17.80
  -3  21   0    9.80   74.59
  -3 -21   0  116.59   20.00
   3 -21   0  103.89   20.60
   3  21   0   35.70   39.80
  -4 -21   0    2.50   15.10
   4 -21   0   26.30    9.70
   4 -21   0   27.20   12.40
   4 -21   0   26.50   19.30
   4 -21   0    8.00   10.80
   4 -21   0   18.50    9.30
  -4 -21   0   13.60   11.40
   5 -21   0   52.99   12.80
   5 -21   0   24.80   24.90
   5 -21   0   77.59   13.10
   5 -21   0   61.79   14.70
  -5 -21   0   78.89   14.50
  -5 -21   0   91.89   21.10
   5 -21   0   39.80   13.40
  -6 -21   0   12.50    8.60
   6 -21   0   -5.60    7.30
   6 -21   0    1.70    7.60
   6 -21   0    3.50    7.90
   6 -21   0    7.10   10.30
   7 -21   0   37.90   10.10
  -7 -21   0   42.60    8.70
   7 -21   0   68.79   12.10
   7 -21   0   61.59    9.90
   0 -22   0   66.59   15.30
   0 -22   0   73.09   22.90
   0 -22   0   83.09   17.80
  -1 -22   0  124.19   20.60
   1  22   0   53.79   46.90
   1 -22   0   68.39   34.90
  -1 -22   0  117.49   19.50
  -1  22   0  101.99   62.99
   1 -22   0  101.59   17.90
   1 -22   0  105.79   19.70
   2 -22   0  -13.80    7.80
   2 -22   0    0.50    9.00
  -2 -22   0   -2.60   16.70
   2 -22   0   14.80   10.50
  -2  22   0  -31.00   43.50
   2  22   0  -49.00   39.60
  -2 -22   0   -0.30    9.50
   2 -22   0   -5.60   16.60
  -2 -22   0    7.70   11.10
  -3 -22   0   56.09   14.90
  -3 -22   0   47.00   20.40
   3 -22   0   71.39   16.30
   3 -22   0   27.10   20.40
   3 -22   0   30.60    9.80
   3 -22   0   10.30   13.00
  -4 -22   0   10.30   17.50
   4 -22   0    1.20    9.40
   4 -22   0   19.40   10.50
  -4 -22   0   -5.80    9.30
   4 -22   0    2.20    8.30
   4 -22   0    6.80    7.50
   5 -22   0    2.60    8.60
   5 -22   0   -5.10    7.90
   5 -22   0    3.40    6.90
  -5 -22   0  -11.60    8.30
   5 -22   0   -3.10    7.90
   6 -22   0   -6.70    8.50
   6 -22   0   -2.40    7.30
  -6 -22   0   -5.00    6.40
   6 -22   0    7.00    6.20
   0 -23   0    5.60   14.90
   0 -23   0    3.30    9.20
   0 -23   0   -4.40    8.40
  -1 -23   0   69.59   15.90
  -1 -23   0   77.49   22.70
   1 -23   0   53.09   12.90
  -1 -23   0   46.00   12.70
   1 -23   0   32.10   21.90
   1 -23   0   35.20   13.40
  -2 -23   0   45.60   19.70
  -2 -23   0   65.79   14.30
   2 -23   0   36.60   12.90
   2 -23   0   35.30   17.90
   2 -23   0   51.59   12.70
  -2 -23   0   56.19   14.20
   3 -23   0   33.30   21.50
  -3 -23   0   -1.80   16.70
   3 -23   0   -6.10   12.20
  -3 -23   0   24.00   11.20
   3 -23   0   29.30   12.40
   3 -23   0   29.70   10.10
  -3 -23   0   33.80   10.90
   4 -23   0   19.10   10.00
  -4 -23   0   13.70    9.80
   4 -23   0  -21.30   21.60
  -4 -23   0  -31.00   17.40
   4 -23   0   10.00    7.50
   4 -23   0   11.90    9.50
  -5 -23   0   82.99   12.60
   5 -23   0   50.49    9.00
   5 -23   0   37.90    8.40
   5 -23   0   52.39   12.30
   6 -23   0    1.80    4.80
   6 -23   0    4.40    6.20
  -6 -23   0   -2.30    5.40
   0 -24   0  239.48   23.30
   0 -24   0  253.07   23.30
   0 -24   0  195.78   34.40
  -1 -24   0    8.30    8.50
  -1 -24   0    0.80   15.40
   1 -24   0    6.80    9.10
   1 -24   0   19.50    9.60
  -1 -24   0    7.80    9.10
   1 -24   0  -23.80   15.80
  -2 -24   0   11.40    9.80
   2 -24   0    8.80    7.90
   2 -24   0  -11.90    7.30
  -2 -24   0    2.30    8.80
   2 -24   0   17.00   21.60
   3 -24   0   48.70   13.10
   3 -24   0   59.49   11.00
  -3 -24   0   42.60   12.50
  -3 -24   0   52.19   11.90
   4 -24   0    0.10    6.80
   4 -24   0   -6.20    6.60
  -4 -24   0   -7.20    6.50
  -4 -24   0    8.30    7.70
   4 -24   0    4.00    7.90
   5 -24   0   -2.80    5.70
  -5 -24   0   11.50    6.90
   5 -24   0   23.20    6.20
  -5 -24   0    3.40    6.90
   5 -24   0    4.80   10.10
   0 -25   0    2.70   11.80
   0 -25   0    3.20    8.20
   1 -25   0   -2.50    8.70
  -1 -25   0    6.40   12.50
   1 -25   0   21.70    8.50
  -1 -25   0    4.20    9.10
   2 -25   0  -15.40    8.80
   2 -25   0   -1.50    6.60
  -2 -25   0    6.80    8.10
  -2 -25   0    4.40    8.30
   3 -25   0   17.90    9.30
   3 -25   0   25.00    6.90
  -3 -25   0   28.00    8.50
  -3 -25   0   13.50    8.70
   4 -25   0   -1.30    7.10
  -4 -25   0    1.10    6.80
  -4 -25   0   20.00    7.60
   0 -26   0   83.29   13.50
  -1 -26   0    6.80    7.50
   1 -26   0    8.40    5.80
   1 -26   0   -5.50    6.20
  -1 -26   0    5.40    7.30
  -2 -26   0   14.20    7.20
   2 -26   0   37.10    9.90
  -2 -26   0   11.10    6.60
   2 -26   0   10.80    8.20
  -3 -26   0    1.70    5.50
   3 -26   0  -13.40    9.20
  -3 -26   0  -18.30    8.00
   3 -26   0   -1.70    5.50
   0 -27   0   -2.40    6.00
   0 -27   0   -3.10    5.60
   1 -27   0    7.20    5.80
  -1 -27   0   14.30    6.70
  -1 -27   0   16.60    9.80
   1 -27   0   22.40    7.40
  -1   0  -1   39.30    4.50
   1   0   1   41.40    5.50
   1   0   1   44.70    4.00
  -1   0  -1   34.80    4.20
   1   0  -1   37.40    7.00
  -1   0  -1   42.10    4.40
   2   0  -1  176.38   15.30
   2   0   1  169.58   13.60
   2   0   1  175.48   16.00
   2   0  -1  158.68   17.90
   3   0   1  656.83   41.00
   3   0   1  703.63   40.20
   3   0  -1  754.62   45.40
   3   0  -1  698.53   41.40
   4   0  -1  553.84   36.50
   4   0  -1  506.55   38.50
   4   0   1  493.65   34.40
   4   0   1  553.14   37.40
  -4   0  -1  458.25   27.80
  -4   0  -1  517.85   29.00
  -5   0  -1   60.19   10.50
   5   0  -1   65.09   15.60
   5   0  -1   74.59   15.90
  -5   0  -1   72.79   12.10
   5   0   1   76.49   15.40
  -6   0  -1   35.30    9.80
  -6   0   1   58.69   11.80
   6   0   1   42.70   12.30
   6   0   1   48.20   12.30
   6   0  -1   59.19   12.30
  -6   0   1   46.20    8.20
   6   0  -1   34.50   10.20
   6   0  -1   41.60   14.90
   6   0  -1   25.40   11.70
   6   0   1   22.70   10.00
   6   0   1   52.69   13.80
   7   0  -1   34.80   10.90
   7   0   1   23.80   14.10
   7   0   1   22.00   14.80
   7   0  -1   26.90   10.50
   7   0   1   24.00   10.90
  -7   0  -1   23.20   10.00
   7   0  -1   36.50   12.50
   7   0   1   33.20   11.00
   7   0  -1    4.30    8.20
  -7   0   1   22.80    8.40
   7   0   1   22.40    9.50
   7   0  -1   14.20   10.40
   8   0  -1  197.88   25.50
   8   0   1  203.18   23.10
   8   0  -1  195.48   26.20
   8   0  -1  217.18   23.90
   8   0  -1  172.38   30.70
   8   0   1  200.98   26.30
   8   0  -1  205.68   21.00
  -8   0   1  212.18   26.50
   8   0   1  180.18   20.50
   8   0   1  170.98   31.40
  -8   0  -1  201.88   28.00
   9   0  -1    8.00    9.60
   9   0   1    8.90   10.60
  -9   0   1   15.20   11.90
  -9   0  -1   -1.90   14.10
   9   0   1    8.00    9.40
   9   0  -1   14.50   10.00
   9   0  -1   17.00   12.00
   9   0   1   -5.60   11.20
  10   0  -1  484.35   35.60
  10   0   1  520.85   37.00
  10   0  -1  431.26   34.10
  10   0   1  481.35   35.50
  10   0   1  478.75   31.90
  11   0  -1    6.10    7.50
  11   0   1    9.20    8.00
  11   0  -1    5.10    8.30
  11   0   1   13.70    8.80
   0  -1  -1   44.30    4.20
   0  -1   1   32.40    4.10
   0   1  -1   29.10    5.40
   0  -1  -1   35.00    5.60
   0  -1   1   28.60    4.20
   0   1  -1   31.00    4.40
   0   1   1   37.40    3.80
   0   1  -1   41.40    5.00
   0   1   1   37.20    4.90
  -1  -1  -1  591.24   31.20
   1  -1   1  584.34   31.20
  -1  -1  -1  557.94   30.00
   1   1  -1  565.44   34.80
   1   1   1  645.84   28.80
  -1   1  -1  597.34   30.00
  -1   1  -1  609.74   30.20
   1   1   1  615.64   31.50
  -1   1  -1  627.24   31.70
   1   1   1  603.54   32.30
   1  -1  -1  625.14   33.90
  -2  -1  -1   91.59    8.50
   2  -1   1   90.59   11.60
   2   1  -1   95.89   14.50
  -2  -1  -1   88.39    8.30
   2   1  -1   91.49   11.10
   2  -1  -1   81.59   10.70
   2   1   1   78.29   10.80
   2   1   1   92.19   11.80
   2  -1  -1   79.69   12.90
   3  -1   1  364.56   28.80
  -3  -1  -1  346.37   21.10
   3   1  -1  388.36   27.30
   3   1  -1  411.76   31.30
   3  -1  -1  402.96   27.50
   3   1   1  397.76   27.60
   3  -1  -1  406.96   30.40
   3   1   1  377.36   29.50
   4   1  -1 1348.97   75.89
   4   1  -1 1290.77   71.39
   4  -1   1 1238.98   71.39
  -4  -1  -1 1291.07   64.49
   4   1   1 1286.17   70.19
  -4   1  -1 1347.07   63.09
   4  -1  -1 1263.07   74.19
  -4   1  -1 1237.38   62.29
   4   1   1 1260.87   71.79
   4  -1  -1 1296.17   70.79
   5   1  -1   40.60   12.60
   5   1  -1   26.60   13.30
   5  -1   1   26.40    9.80
  -5  -1  -1   38.40   13.80
   5  -1   1   35.40   13.40
  -5  -1  -1   20.60   11.90
   5   1   1   32.00   11.30
   5  -1  -1   48.10   12.10
  -5   1  -1   34.20    8.40
   5   1   1   29.90   12.50
   5  -1  -1   38.40   12.90
   6  -1   1 1037.00   60.29
   6   1  -1 1231.28   72.19
   6  -1   1 1017.20   61.39
   6   1  -1 1076.99   72.09
  -6  -1  -1 1128.89   63.79
   6   1  -1 1023.10   60.19
  -6   1   1 1062.99   55.69
   6  -1   1 1054.59   60.09
   6   1  -1 1067.69   65.49
   6  -1   1 1036.40   63.69
   6  -1   1 1105.09   69.99
   6   1  -1 1056.19   61.39
   6   1   1 1160.78   71.09
  -6  -1   1 1130.79   62.89
   6  -1  -1 1019.50   60.99
  -6   1  -1 1108.19   71.49
   6  -1  -1 1090.99   63.79
   6  -1  -1 1154.48   70.49
   6   1   1 1086.19   61.89
   6   1   1 1074.99   60.89
  -6  -1   1 1104.49   58.29
   6   1   1 1042.50   62.89
   6  -1  -1 1012.90   60.09
  -6   1  -1 1140.49   63.79
   7  -1   1   -5.70    4.80
   7   1  -1   -9.80    7.40
  -7  -1  -1  -20.80    7.40
   7  -1   1    0.80    8.30
   7   1  -1    3.80   10.50
   7  -1   1   -9.20    8.20
   7   1  -1  -11.30    7.70
  -7   1   1    0.90    7.40
   7   1  -1   -4.60    6.70
   7   1  -1  -27.60   11.60
   7  -1   1    1.80    7.40
   7  -1   1    6.60   11.10
   7  -1  -1  -11.60    9.70
   7   1   1   -1.60    7.80
   7  -1  -1   10.20    7.50
   7   1   1   -5.80    5.70
  -7  -1   1   -7.30    6.00
  -7   1  -1   -1.80    8.70
   7  -1  -1   -6.30    9.00
   7  -1  -1   -4.10    7.20
   7  -1  -1    5.60    8.30
   7   1   1   10.20    8.30
   7   1   1   -6.30   10.10
   8   1  -1   16.90   11.60
   8   1  -1    6.90    9.70
   8  -1   1   42.40   11.90
   8   1  -1   51.39   13.10
   8  -1   1   36.70   10.90
  -8   1   1   20.30   12.00
   8  -1   1   35.20   15.60
  -8  -1  -1   45.60   14.30
   8  -1   1   36.50   12.50
   8   1   1   33.00   12.30
  -8   1  -1   21.00   14.40
   8  -1  -1   52.59   13.70
   8  -1  -1   28.30   14.10
  -8  -1   1   26.30   11.50
   8   1   1   21.30   15.50
   8  -1  -1   35.90   10.40
   8  -1  -1   28.50   17.90
   8  -1  -1   18.30   11.00
   8   1   1   49.00   14.50
   8   1   1   38.20   12.40
   9   1  -1   54.69   15.60
   9   1  -1   37.60   13.80
   9  -1   1   59.59   15.60
  -9   1   1   24.30   13.60
   9   1  -1   53.29   13.50
   9  -1   1   68.29   16.50
   9  -1   1   48.80   13.00
  -9  -1  -1   35.10   16.50
   9   1   1   71.69   15.80
   9  -1  -1   26.20   12.60
   9   1   1   65.29   15.90
  -9  -1   1   12.50   12.90
   9   1   1   33.60   12.10
  -9   1  -1   14.30   13.90
   9  -1  -1   54.09   13.00
   9  -1  -1   74.19   16.90
  10  -1   1  223.58   24.30
  10  -1   1  212.48   23.30
  10   1  -1  235.78   23.80
  10  -1   1  192.58   20.40
  10  -1  -1  239.28   23.90
  10   1   1  237.88   24.30
  10  -1  -1  192.48   20.20
  10   1   1  209.28   23.10
  10   1   1  243.68   20.50
  10  -1  -1  226.78   23.30
  11  -1   1   20.10    9.30
  11  -1   1   30.90   10.00
  11   1  -1   25.70   10.60
  11   1  -1   42.70   10.60
  11   1   1   29.40    9.90
  11   1   1   41.00   11.20
  11  -1  -1   40.10   10.50
  11  -1  -1   20.10    7.50
   0   2   1   -7.40    4.60
   0  -2   1    2.60    3.60
   0   2  -1   -2.50    6.20
   0   2   1    3.10    2.70
   0  -2  -1    2.00    3.10
   0   2  -1    0.40    4.40
   0   2   1   -2.00    4.30
  -1  -2  -1  134.59   11.40
   1   2  -1  108.69   15.70
   1  -2   1  144.19   11.90
  -1  -2  -1  127.09   12.80
   1   2   1  149.19   11.20
  -1   2  -1  140.69   15.00
  -1  -2   1  128.39   10.20
  -1  -2   1  141.39    9.30
  -1   2  -1  137.79   12.70
   1   2   1  144.99   16.90
   1  -2  -1  154.98   11.50
  -1   2  -1  144.09   11.90
   2  -2   1 1581.84   78.29
   2   2  -1 1604.74   78.09
  -2  -2  -1 1531.85   76.99
  -2  -2  -1 1494.35   75.09
   2   2  -1 1607.84   84.19
   2  -2  -1 1565.94   84.49
   2   2   1 1667.23   81.49
   2   2   1 1581.54   78.49
   2  -2  -1 1560.64   77.49
  -2   2  -1 1516.05   73.19
   3   2  -1   82.89   16.90
  -3  -2  -1  110.59   12.00
   3   2  -1  106.19   14.80
  -3  -2  -1  108.09   13.40
   3  -2   1   96.69   16.90
   3  -2  -1  114.59   14.80
  -3   2  -1  117.89    7.80
  -3   2  -1  106.39    7.90
   3  -2  -1  103.19   16.50
   3   2   1  108.19   13.70
   3   2   1  105.69   17.90
   4   2  -1   25.80   10.20
   4  -2   1   27.30    9.80
  -4  -2  -1   16.80    8.20
   4   2  -1   14.40   11.00
   4   2   1   27.30   10.00
   4  -2  -1   48.60   10.60
  -4   2  -1   21.60    5.90
   4   2   1   38.30   11.40
  -5  -2  -1  263.97   23.40
   5  -2   1  295.17   29.00
   5  -2   1  274.87   24.30
   5   2  -1  295.47   28.40
   5   2  -1  261.57   30.90
  -5  -2  -1  236.08   28.50
  -5  -2   1  288.07   21.20
  -5   2  -1  322.87   26.40
   5  -2  -1  266.07   27.50
  -5   2  -1  280.57   22.70
   5  -2  -1  274.37   24.10
  -5  -2   1  278.47   18.90
   5   2   1  289.47   27.80
   6   2  -1   22.80   12.70
   6   2  -1   15.20   16.10
  -6  -2  -1   19.80    8.60
   6  -2   1   37.60   11.50
   6   2  -1    8.60   10.20
   6  -2   1   16.00   11.10
   6   2  -1   12.60    9.00
   6  -2   1   27.00   10.40
  -6   2   1   23.10    6.10
   6  -2   1   23.30    8.70
   6  -2   1    9.30    8.30
   6   2   1   16.20    9.70
   6  -2  -1   35.60   10.10
   6   2   1   41.20   13.70
   6  -2  -1   44.90    9.60
  -6   2  -1   27.20   10.10
  -6  -2   1   -0.20   13.60
   6  -2  -1   27.40   12.80
   6  -2  -1   24.70   10.10
   6   2   1   29.20   12.10
  -6   2  -1   68.59   18.20
  -6  -2   1   22.50    7.00
   6   2   1   31.50   10.80
   6  -2  -1   30.60   11.50
  -7  -2  -1   49.20   13.80
   7   2  -1   60.79   14.40
  -7   2   1   67.09   13.70
   7  -2   1   66.79   16.90
   7   2  -1   51.79   16.00
   7  -2   1   72.99   14.10
   7   2  -1   63.19   13.80
   7   2  -1   78.69   12.60
   7  -2   1   64.99   13.10
   7  -2   1   55.59   16.90
   7  -2   1   61.19   14.50
  -7  -2   1   77.69   13.50
   7   2   1   85.09   15.60
   7   2   1   65.09   18.30
   7   2   1   89.89   17.10
   7   2   1   80.59   15.00
   7  -2  -1   64.09   14.30
   7  -2  -1   88.29   16.50
   7  -2  -1  105.19   20.00
   7  -2  -1   52.49   16.10
  -7   2  -1   55.79   15.20
   7  -2  -1   67.79   14.30
   8  -2   1   87.89   15.60
   8   2  -1   76.19   15.70
   8  -2   1   73.29   16.40
   8   2  -1   50.09   14.50
   8   2  -1   86.89   17.40
   8  -2   1   78.69   23.30
  -8  -2  -1   65.79   17.20
  -8   2   1   71.49   17.00
   8  -2   1   93.69   17.70
   8  -2   1   60.49   17.30
  -8   2  -1   59.09   17.40
   8  -2  -1   80.99   17.40
   8  -2  -1   73.79   19.90
   8   2   1   67.29   15.20
   8  -2  -1   75.59   16.00
   8  -2  -1   88.39   17.40
  -8  -2   1   72.59   15.60
   8   2   1   80.59   17.00
   8  -2  -1   93.39   15.80
   8   2   1  109.49   19.20
   9  -2   1   -2.30    9.00
   9  -2   1   14.40    9.70
  -9  -2  -1  -31.70   11.40
   9  -2   1    1.30   12.80
   9   2  -1    0.50   10.30
   9   2  -1  -12.90    9.00
   9  -2   1   12.10   10.70
   9   2  -1   -4.70    7.60
  -9   2   1    9.10   13.60
   9   2   1    5.00   10.00
   9   2   1    5.20    8.60
   9  -2  -1   28.90   10.40
   9  -2  -1   -0.10    8.90
   9  -2  -1   -7.60    8.90
  -9   2  -1   -5.90   13.40
  -9  -2   1  -20.40   11.40
   9   2   1   -3.60    9.60
   9  -2  -1   10.00   14.30
  10  -2   1  123.89   19.70
  10   2  -1  116.59   17.20
  10   2  -1  140.29   20.30
  10  -2   1  113.19   16.60
  10  -2   1  116.79   19.40
  10  -2  -1  140.09   20.30
  10   2   1  195.88   21.80
  10  -2  -1  177.18   23.40
  10   2   1  145.69   21.40
  10  -2  -1  111.69   16.30
  11   2  -1   51.29   12.20
  11  -2   1   77.99   13.20
  11   2  -1   66.49   11.20
  11  -2   1   59.49   11.40
  11   2   1   79.99   14.80
  11  -2  -1   68.19   12.10
  11  -2  -1   80.39   12.50
  11   2   1   71.59   12.70
   0   3   1  141.79   15.30
   0   3   1  121.29   18.70
   0  -3   1  147.49   12.30
   0   3  -1  135.09   17.20
   0  -3  -1  141.49   12.40
   0  -3  -1  152.68   12.40
   0  -3   1  141.79   12.80
   0   3  -1  131.79   15.10
   1   3  -1  547.85   37.80
  -1   3   1  544.65   26.30
   1   3  -1  493.75   26.10
  -1  -3  -1  506.35   28.00
   1  -3   1  533.95   28.80
   1  -3   1  464.35   26.80
   1  -3  -1  483.25   29.80
  -1   3  -1  460.95   29.70
  -1   3  -1  447.06   28.20
  -1  -3   1  474.75   26.50
  -1  -3   1  429.76   28.70
   1   3   1  460.75   29.30
  -1   3  -1  444.56   33.90
   1   3   1  421.26   34.40
  -2  -3  -1  834.22   48.30
  -2  -3  -1  795.92   42.10
   2   3  -1  748.13   51.09
   2  -3   1  816.92   44.30
   2  -3  -1  817.42   43.70
   2   3   1  767.72   44.30
   2   3   1  765.32   52.59
  -2   3  -1  804.52   49.80
  -2   3  -1  801.02   42.10
  -2   3  -1  770.52   41.90
  -2  -3   1  777.32   39.60
  -2  -3   1  762.02   41.20
  -3  -3  -1  972.80   53.69
   3   3  -1  995.50   57.09
   3   3  -1  975.20   60.69
   3  -3   1  952.30   52.79
  -3  -3  -1  933.81   49.60
   3   3   1  945.51   57.49
  -3   3  -1  896.51   47.90
  -3  -3   1  872.31   45.80
  -3  -3   1  878.41   47.10
   3   3   1  964.30   53.39
  -3   3  -1  921.21   48.70
   4   3  -1 1584.54   84.69
   4   3  -1 1553.84   90.99
   4  -3   1 1569.44   84.39
  -4  -3  -1 1577.44   79.89
  -4  -3  -1 1610.54   85.29
  -4  -3   1 1462.05   78.19
   4   3   1 1556.64   85.29
  -4   3  -1 1568.64   82.59
   4  -3  -1 1604.34   84.19
  -4   3  -1 1495.85   79.99
   4   3   1 1566.24   86.99
  -4  -3   1 1581.34   77.19
   5   3  -1  114.29   19.80
   5  -3   1  119.79   19.10
   5   3  -1  114.59   21.50
  -5  -3  -1   99.49   14.30
   5  -3   1  130.19   19.70
  -5  -3  -1   63.09   19.00
   5  -3  -1  111.79   18.80
   5   3   1  127.29   20.70
  -5  -3   1  101.89   15.10
  -5   3  -1  102.89   20.20
  -5   3  -1   94.29   14.00
   5   3   1  117.59   18.60
  -5  -3   1  121.49   13.60
  -5   3  -1   98.49   16.30
   5  -3  -1  121.09   18.60
  -6  -3  -1 1639.84   85.69
   6   3  -1 1478.15   81.29
   6  -3   1 1599.84   91.69
   6   3  -1 1549.94   94.69
   6  -3   1 1448.56   79.39
  -6   3   1 1559.94   80.99
   6   3  -1 1531.05   90.89
  -6   3   1 1518.65   78.39
   6  -3   1 1528.25   85.79
   6  -3   1 1447.96   80.29
   6  -3   1 1449.26   82.09
   6   3  -1 1381.56   80.29
   6  -3  -1 1421.26   80.09
  -6   3  -1 1656.13   86.39
  -6  -3   1 1570.44   81.59
   6  -3  -1 1551.84   82.39
   6   3   1 1402.76   81.19
   6  -3  -1 1589.04   90.79
   6   3   1 1489.05   81.69
   6  -3  -1 1616.44   86.29
   6   3   1 1641.64   92.49
   6  -3  -1 1476.55   79.69
   7   3  -1    9.90    8.10
  -7   3   1   17.70    9.60
   7  -3   1    4.70    7.20
   7  -3   1    2.60   11.20
   7   3  -1    4.70    9.00
   7  -3   1   18.80   10.90
   7  -3   1   15.40    8.30
   7   3  -1  -19.60    9.80
  -7  -3  -1   -2.40    8.40
   7  -3   1   -4.50    6.00
   7   3   1    5.50    7.30
   7   3   1    7.80    9.40
  -7  -3   1    0.60    7.50
   7  -3  -1   -8.10    7.30
   7  -3  -1    9.00    8.40
   7  -3  -1   16.20   10.70
   7  -3  -1   11.80    8.80
   7  -3  -1   13.50    7.90
  -7   3  -1    5.00    9.30
   7   3   1    4.60    7.30
   8  -3   1  152.68   28.50
   8   3  -1  142.39   21.10
   8  -3   1  174.48   25.90
   8  -3   1  126.29   21.10
   8  -3   1  121.89   20.50
   8   3  -1  165.98   24.00
   8   3  -1  139.29   20.60
  -8   3   1  156.38   22.80
  -8  -3  -1  130.29   22.80
   8  -3   1  182.08   20.10
   8  -3  -1  168.18   22.10
   8  -3  -1  157.08   22.40
   8  -3  -1  119.89   25.50
   8   3   1  165.78   23.20
   8  -3  -1  141.29   23.20
  -8   3  -1  128.19   24.00
  -8  -3   1  104.29   21.20
   8   3   1  139.39   22.40
   8  -3  -1  149.39   19.60
   8   3   1  165.28   21.00
  -9   3   1   45.70   16.50
   9  -3   1   22.00   17.00
  -9  -3  -1    7.90   13.70
   9   3  -1   13.00   10.00
   9   3  -1   -6.90   13.80
   9  -3   1   14.80   10.20
   9  -3   1   19.30   10.30
   9  -3   1   26.70   11.90
   9   3  -1   19.30   10.40
   9   3   1   22.30   12.90
   9  -3  -1   15.10    9.70
   9   3   1   15.70   13.60
   9  -3  -1   36.10   12.50
   9   3   1   16.30   10.90
   9  -3  -1   22.50   18.20
  -9  -3   1   12.30   13.60
   9  -3  -1   16.60   10.20
   9  -3  -1   21.00   12.80
  -9   3  -1   37.10   17.60
  10  -3   1   28.00   10.70
  10  -3   1   43.00   12.80
  10   3  -1   48.20   13.50
  10  -3   1   36.60   12.90
  10   3  -1   35.20   12.30
  10  -3  -1   33.90   12.10
  10   3   1   28.60   10.70
  10   3   1   30.60   12.20
  10  -3  -1   33.20   12.90
  10  -3  -1   31.60   10.30
  11  -3   1   23.40    8.50
  11   3  -1   29.70    9.70
  11  -3   1   14.80    7.30
  11  -3   1   26.30    9.00
  11   3  -1   24.50    8.50
  11   3   1   30.90    9.10
  11  -3  -1   18.30    9.00
  11   3   1   12.10    9.10
  11  -3  -1   28.00    9.00
  11  -3  -1    5.60    6.70
   0  -4   1   28.00    8.40
   0  -4   1   36.10    8.50
   0  -4  -1   34.00    8.10
   0   4   1   34.00   13.40
   0   4  -1   35.70   10.70
   0   4  -1   29.90   12.30
   0   4   1   30.60   10.70
   0  -4  -1   31.70    7.60
  -1   4   1  666.03   39.70
  -1  -4  -1  729.13   39.10
   1   4  -1  690.13   49.50
  -1   4   1  661.03   37.50
   1  -4   1  714.93   39.30
  -1   4   1  701.03   51.19
   1   4   1  751.12   49.90
  -1  -4   1  750.32   38.40
   1  -4  -1  725.13   39.00
  -1  -4   1  608.24   39.20
   1   4   1  684.43   41.60
  -1   4  -1  644.04   40.80
   2  -4   1   56.59    9.90
   2   4  -1   51.69   17.00
  -2  -4  -1   57.99   10.80
  -2   4   1   50.39    7.10
   2   4   1   71.09   16.60
  -2   4  -1   50.49   11.10
  -2   4  -1   58.39   16.30
   2  -4  -1   70.09   11.30
  -2  -4   1   62.79    9.10
  -2   4  -1   63.19   10.50
  -3  -4  -1 1979.50  108.09
   3  -4   1 2052.99  104.09
   3   4  -1 2145.19  114.49
  -3  -4  -1 2056.09  101.19
  -3   4  -1 1979.50  101.19
  -3  -4   1 2028.60   98.89
  -3   4  -1 2070.79  101.99
  -3  -4   1 1977.70  102.69
   3  -4  -1 2100.49  103.49
  -3   4  -1 2064.99  112.19
   3   4   1 2126.59  111.69
  -4  -4  -1   -3.90   13.40
   4  -4   1   -4.50    7.80
  -4  -4  -1    6.30    6.50
   4  -4   1   -6.70    6.70
   4   4  -1   16.60   13.00
  -4   4  -1   14.00    8.90
   4   4   1    4.00    8.30
  -4   4  -1    6.20    6.90
  -4  -4   1    6.60    8.50
  -4  -4   1    2.00    5.30
  -4   4  -1   -6.30   10.40
   4  -4  -1   10.20    8.60
   4   4   1    9.70   11.00
   4  -4  -1    2.00    8.30
  -5  -4  -1  289.17   26.00
   5  -4   1  295.77   29.90
   5   4  -1  298.57   33.90
  -5   4   1  294.97   21.00
  -5   4   1  298.87   20.10
   5  -4   1  274.77   25.10
   5  -4  -1  341.67   30.90
  -5  -4   1  337.67   24.80
  -5   4  -1  274.97   35.30
  -5  -4   1  289.97   31.20
   5  -4  -1  294.87   26.00
  -5   4  -1  295.87   26.60
   5   4   1  288.47   31.10
   6  -4   1   65.19   14.50
  -6   4   1   53.79   13.10
   6   4  -1   45.60   18.00
   6  -4   1   68.69   17.00
  -6   4   1   52.19   10.90
  -6   4   1  -13.60   27.80
   6  -4   1   74.89   16.80
   6  -4   1   90.59   17.10
   6   4  -1   60.09   15.20
  -6  -4  -1   60.39   14.00
   6  -4  -1   72.99   13.20
  -6   4  -1   59.89   14.90
   6  -4  -1   79.29   16.30
  -6  -4   1   66.79   12.80
   6   4   1   92.49   14.50
   6  -4  -1   83.79   16.20
   6   4   1   47.70   14.10
   6  -4  -1   64.59   12.60
   6  -4  -1   60.59   16.40
   7   4  -1   27.10   10.50
   7   4  -1   -6.20   13.90
   7  -4   1   13.50    8.60
   7  -4   1   -1.40   10.60
   7  -4   1   13.60    9.00
  -7  -4  -1   -5.50    9.20
   7  -4   1    4.20    8.00
  -7   4   1   -1.10    9.00
   7   4  -1  -14.90    6.60
   7  -4   1   20.40   11.90
   7   4  -1    3.00   20.70
  -7   4  -1    4.60   10.00
   7  -4  -1    0.50    7.30
   7  -4  -1   20.00    8.30
   7  -4  -1   -4.80   10.70
   7   4   1  -11.00    7.60
   7  -4  -1   -3.00    7.00
   7   4   1   19.40    9.90
  -7  -4   1   20.60    9.10
   7  -4  -1   -2.60    9.80
   7   4   1   -0.30    8.90
  -8   4   1  113.29   22.30
   8  -4   1   80.99   17.40
   8  -4   1   97.09   18.80
  -8  -4  -1  114.19   28.90
   8   4  -1   91.79   17.10
   8  -4   1   93.69   20.60
   8  -4   1  104.49   17.90
   8   4  -1   97.59   17.60
   8  -4   1   88.29   23.10
   8   4  -1  116.69   20.30
   8  -4  -1  101.19   20.60
   8   4   1  113.29   20.20
   8  -4  -1  124.99   18.70
   8  -4  -1   95.79   18.30
   8   4   1  127.39   17.60
  -8   4  -1  104.49   24.90
  -8  -4   1  104.59   23.10
   8  -4  -1   75.29   21.80
   8  -4  -1  106.69   18.50
   8   4   1  103.29   19.80
  -9  -4  -1   13.60   15.40
  -9   4   1   30.00   15.90
   9  -4   1   17.20    9.80
   9  -4   1   26.70   11.80
   9  -4   1   37.40   13.50
   9   4  -1   17.00   10.90
   9  -4   1   -5.70   14.10
   9   4  -1   11.40    9.70
  -9   4  -1   -8.20   15.30
   9  -4  -1   10.70   10.20
   9   4   1   24.00   12.40
   9  -4  -1   19.80   17.80
   9  -4  -1   22.10    9.80
   9  -4  -1   12.50   11.90
   9   4   1   23.60   12.60
   9  -4  -1   26.20   11.90
  -9  -4   1   28.70   15.10
  10   4  -1   56.59   14.10
  10   4  -1   52.89   13.90
  10  -4   1   49.70   12.50
  10  -4   1   43.70   13.10
  10  -4   1   54.19   13.90
  10   4   1   57.89   13.40
  10  -4  -1   44.30   11.50
  10  -4  -1   49.60   12.10
  10  -4  -1   33.30   11.70
  10   4   1   32.60   12.00
  11  -4   1  102.79   14.80
  11  -4   1   97.89   12.40
  11   4  -1  116.19   15.90
  11  -4   1   65.39   12.30
  11  -4  -1   93.59   13.50
  11  -4  -1  102.09   13.80
  11   4   1   89.39   14.10
  11   4   1   94.19   13.70
  11  -4  -1   99.39   14.90
   0  -5  -1    2.60    7.30
   0  -5   1    9.50    6.40
   0   5   1    9.40   10.50
   0  -5  -1    4.90    7.00
   0   5  -1   11.30   12.00
   0   5   1   12.00   13.00
   0   5  -1   -5.80   10.00
  -1  -5  -1 1245.18   73.39
  -1   5   1 1469.55   88.19
  -1  -5  -1 1579.64   73.99
   1  -5   1 1485.25   73.89
   1   5  -1 1364.66   74.39
   1   5  -1 1507.05   86.69
  -1  -5   1 1433.66   72.69
  -1   5  -1 1469.25   77.29
  -1   5  -1 1342.07   83.89
   1  -5  -1 1419.06   73.09
   1   5   1 1498.45   86.89
   1   5   1 1420.26   76.79
  -2  -5  -1   20.60    8.30
  -2   5   1   12.30    8.60
   2  -5   1   16.80    8.70
   2   5  -1   12.90   15.50
  -2   5   1   15.40   16.40
  -2   5   1   27.70    7.80
  -2   5  -1   16.90    9.00
   2  -5  -1   32.70   10.10
  -2   5  -1   27.80   11.50
   2   5   1   23.60   16.10
  -2   5  -1   29.10   14.60
  -2  -5   1   25.10    8.00
   3   5  -1  497.35   44.20
  -3   5   1  456.15   29.40
   3  -5   1  476.45   32.80
  -3   5   1  491.85   29.20
  -3  -5  -1  484.15   32.00
   3  -5  -1  480.75   33.10
  -3   5  -1  405.96   39.90
   3   5   1  426.46   40.00
  -3   5  -1  430.36   32.30
  -3  -5   1  450.95   29.80
  -3   5  -1  436.36   33.30
  -4   5   1 1373.86   68.79
  -4   5   1 1338.97   67.79
  -4  -5  -1 1334.57   71.79
   4  -5   1 1270.17   72.29
   4   5  -1 1306.97   84.49
   4  -5   1 1361.16   75.29
   4  -5  -1 1283.47   72.29
   4  -5  -1 1332.97   74.19
  -4  -5   1 1237.48   76.29
  -4   5  -1 1245.98   82.69
  -4   5  -1 1241.08   73.39
  -4   5  -1 1352.66   73.39
   4   5   1 1236.18   80.39
  -4  -5   1 1345.37   69.79
  -5   5   1  448.96   32.70
  -5  -5  -1  486.45   35.90
   5  -5   1  436.56   34.70
   5  -5   1  505.75   39.80
  -5   5   1  441.06   51.39
  -5   5   1  482.35   32.50
   5   5  -1  477.65   45.60
  -5   5  -1  390.16   39.60
   5   5   1  414.06   41.00
  -5  -5   1  487.75   33.90
  -5   5  -1  426.86   43.80
   5  -5  -1  488.05   38.70
   5  -5  -1  443.56   35.30
  -5   5  -1  507.15   37.90
   6   5  -1  620.24   41.50
   6  -5   1  620.54   40.00
   6  -5   1  620.54   49.50
  -6   5   1  624.94   44.00
   6  -5   1  660.03   46.20
  -6   5   1  652.73   47.20
   6  -5   1  635.54   40.70
   6  -5   1  646.44   42.50
   6   5  -1  625.54   55.39
   6   5  -1  668.93   42.10
  -6   5   1  650.13   62.39
   6  -5  -1  547.95   42.20
   6  -5  -1  631.44   42.10
   6   5   1  591.64   40.90
   6  -5  -1  645.84   59.09
  -6  -5   1  729.03   48.00
   6  -5  -1  664.03   49.40
   6   5   1  544.15   43.80
  -6   5  -1  651.03   48.20
   6  -5  -1  600.04   39.40
   7  -5   1   12.80    9.10
   7  -5   1   26.40   10.30
   7   5  -1   30.10   11.80
   7  -5   1    7.40   11.70
   7   5  -1   22.60   10.40
   7  -5   1   18.10   12.80
  -7  -5  -1   27.20   10.70
   7  -5   1   27.70   12.00
   7   5  -1   15.40   24.00
  -7   5   1   16.10    9.60
   7  -5  -1   19.50   11.70
   7   5   1   14.20    8.40
   7   5   1   15.80   10.00
  -7  -5   1   15.60   10.00
   7   5   1   25.50   10.30
   7  -5  -1   16.60   11.60
   7  -5  -1   29.30   13.00
   7  -5  -1   22.00    8.90
  -7   5  -1   32.40   13.50
   7  -5  -1   18.00   10.30
   8  -5   1  390.36   32.50
   8  -5   1  430.36   34.40
   8   5  -1  409.56   32.70
   8  -5   1  359.36   36.00
   8   5  -1  402.06   33.60
   8  -5   1  388.26   43.20
   8  -5   1  421.26   32.20
   8   5   1  321.67   29.70
   8  -5  -1  383.26   55.19
   8  -5  -1  400.06   42.90
   8  -5  -1  418.46   34.10
   8  -5  -1  435.16   32.70
   8   5   1  359.16   32.30
   8  -5  -1  414.16   32.40
   8   5   1  416.16   33.60
   9  -5   1   60.99   22.20
   9  -5   1   31.30   20.00
   9  -5   1   45.90   25.00
   9   5  -1   69.59   19.80
   9   5  -1   72.99   19.00
   9  -5   1   49.30   15.00
  -9  -5  -1   78.19   21.60
  -9   5  -1   35.70   29.20
   9  -5  -1   33.00   19.60
  -9  -5   1   10.90   21.50
   9   5   1   59.09   18.10
   9  -5  -1   64.89   24.70
   9  -5  -1   26.00   13.50
  10  -5   1    2.90    7.40
  10   5  -1    8.00    8.00
  10  -5   1    9.60    9.20
  10   5  -1    4.90    9.40
  10  -5   1    4.80    7.60
  10  -5  -1    6.70    8.40
  10   5   1    9.40    9.30
  10  -5  -1   10.30    9.70
  10  -5  -1   11.30    8.30
  10   5   1    2.50    9.00
  11  -5   1   29.60    9.00
  11   5  -1    9.60    7.50
  11  -5   1   10.60    6.70
  11  -5   1   12.80    6.40
  11   5   1   18.80    9.20
  11  -5  -1   24.60    8.30
  11  -5  -1   15.50    6.50
  11   5   1    9.20    6.80
  11  -5  -1    0.60    5.80
   0   6  -1  640.74   45.30
   0  -6  -1  664.73   39.80
   0  -6  -1  644.14   40.30
   0  -6   1  662.93   40.80
   0   6  -1  669.43   53.89
   0   6   1  666.43   45.40
   0  -6   1  626.74   39.20
   0   6   1  750.22   57.69
  -1   6   1 5452.25  251.07
   1  -6   1 5471.15  247.38
  -1  -6  -1 5727.03  247.58
  -1  -6  -1 4709.33  247.28
   1   6  -1 5118.89  248.98
   1  -6   1 4993.30  245.78
  -1   6   1 5449.55  264.77
  -1   6  -1 5394.36  251.67
   1   6   1 5699.23  252.47
  -1  -6   1 4806.62  247.08
   1   6   1 5226.68  262.17
  -1   6  -1 5115.69  260.37
   1  -6  -1 5349.36  246.78
  -1  -6   1 5367.06  246.78
  -2   6   1   96.69   15.60
  -2   6   1   91.39   24.30
   2  -6   1  104.09   15.60
  -2   6   1   84.69   13.10
  -2  -6  -1   77.59   13.10
   2   6  -1  115.79   24.30
  -2   6  -1   88.49   21.00
  -2  -6   1  106.79   14.10
  -2   6  -1   61.09   14.20
  -2  -6   1   71.89   13.80
   2   6   1   76.89   21.20
   2  -6  -1  107.79   15.80
   3   6  -1  169.58   29.00
  -3  -6  -1  185.38   20.60
  -3   6   1  160.48   31.40
   3  -6   1  197.98   20.40
  -3   6   1  182.48   19.20
   3   6   1  166.08   26.80
   3  -6  -1  189.88   20.90
  -3   6  -1  165.28   21.90
  -3   6  -1  169.98   28.40
  -3  -6   1  177.38   19.00
  -3   6  -1  147.49   22.20
  -4   6   1   59.29   12.50
   4  -6   1   46.90   13.00
  -4  -6  -1   73.19   13.70
   4   6  -1   63.69   22.70
   4  -6   1   40.20   11.40
  -4   6   1   51.59   12.00
  -4   6   1   39.60   20.70
  -4   6  -1   47.20   13.80
  -4  -6   1   54.29   11.20
  -4   6  -1   71.79   16.80
  -4   6  -1   49.50   18.50
   4   6   1   53.09   18.30
   4  -6  -1   75.29   15.60
   4  -6  -1   59.09   12.80
   5  -6   1  122.99   18.90
  -5   6   1   96.79   25.50
  -5   6   1   81.59   14.70
   5   6  -1   90.99   23.40
  -5  -6  -1   97.59   16.70
   5  -6   1   91.09   18.50
  -5   6   1   88.79   16.30
  -5   6  -1   86.89   17.80
  -5   6  -1   72.79   22.00
  -5  -6   1   67.59   13.90
   5  -6  -1  115.19   18.60
   5  -6  -1   89.59   17.60
  -6   6   1   74.39   24.60
   6  -6   1   84.69   14.20
   6  -6   1   74.49   19.30
   6   6  -1   70.89   21.70
   6  -6   1   87.29   15.40
   6   6  -1  107.29   19.60
   6   6  -1   90.89   15.90
   6  -6   1   79.49   15.90
  -6   6   1   67.49   24.70
  -6  -6  -1   76.79   16.70
   6  -6   1   77.49   17.80
   6  -6  -1   84.29   14.10
  -6   6  -1   66.19   26.90
   6   6   1   78.69   19.60
   6  -6  -1   73.59   14.10
  -6  -6   1   87.89   16.40
   6  -6  -1  103.49   16.00
   6   6   1  104.49   17.30
   6   6   1   99.19   16.30
   6  -6  -1   75.19   18.70
   6  -6  -1   97.29   18.00
   7   6  -1   -9.30   23.30
   7   6  -1   49.00   12.70
   7  -6   1   39.50   16.10
  -7  -6  -1   45.80   15.30
  -7   6   1   31.50   14.90
   7   6  -1   54.89   12.80
   7  -6   1   47.00   17.40
   7  -6   1   53.89   12.80
   7  -6   1   52.19   13.70
   7  -6   1   57.99   13.40
   7  -6  -1   56.49   12.70
   7  -6  -1   36.50   15.80
   7  -6  -1   63.69   13.00
   7  -6  -1   44.30   15.80
  -7  -6   1   43.60   15.20
   7   6   1   71.79   16.20
  -7   6  -1   76.19   20.90
   7   6   1   85.19   17.50
   7   6   1   63.89   18.70
   8  -6   1  120.59   20.20
   8  -6   1  114.49   23.80
  -8   6   1   89.19   21.40
   8  -6   1  117.59   20.30
   8   6  -1  129.79   19.90
   8  -6   1  133.79   28.90
  -8  -6  -1  118.39   24.90
   8   6  -1  128.09   22.50
   8  -6   1  138.19   20.40
   8  -6  -1   78.69   20.60
  -8   6  -1  111.69   26.00
  -8  -6   1  122.59   23.50
   8  -6  -1  116.19   25.80
   8   6   1  129.59   21.10
   8  -6  -1  115.79   19.20
   8  -6  -1  110.09   18.10
   8  -6  -1  136.99   21.60
   8   6   1  117.39   20.40
   9  -6   1  -17.30   14.10
   9   6  -1   11.00   10.20
   9  -6   1   30.70   12.70
   9  -6   1   12.30   11.00
   9   6  -1   24.50   13.60
   9  -6   1   12.40   11.80
   9  -6   1   20.90    9.80
   9  -6  -1   20.70   10.20
   9   6   1   32.90   13.10
   9  -6  -1   33.20   13.70
   9  -6  -1   27.30   12.60
   9   6   1   30.30   12.50
   9  -6  -1   14.10   10.20
  10  -6   1  186.78   18.80
 -10  -6  -1  118.09   32.50
  10  -6   1  147.89   19.70
  10  -6   1  135.99   20.30
  10  -6   1  214.98   52.39
  10   6  -1  135.69   19.70
  10   6  -1  135.49   18.50
  10  -6  -1  184.98   20.20
  10  -6  -1  171.58   18.60
  10   6   1  164.88   22.80
  10   6   1  129.89   19.00
  10  -6  -1  166.78   17.60
  11   6  -1   70.69   12.50
  11  -6   1   60.19   10.00
  11  -6   1   50.69    9.70
  11  -6   1   83.89   13.90
  11  -6  -1   68.49   10.40
  11  -6  -1   45.30    9.50
  11   6   1   90.79   14.20
  11  -6  -1   69.09   10.10
   0   7  -1   78.79   17.20
   0   7   1   77.59   24.10
   0  -7  -1   66.29   12.70
   0  -7   1   63.09   12.90
   0   7  -1   56.39   21.10
   0   7   1   67.29   17.30
   0  -7   1   61.39   13.40
  -1   7   1 1022.60   62.89
   1   7  -1 1019.10   72.09
  -1   7   1 1098.39   77.19
  -1  -7  -1  936.41   57.99
   1   7  -1  991.70   60.19
  -1  -7  -1 1119.79   58.39
   1  -7   1 1094.29   57.69
   1  -7   1  999.90   56.69
   1   7   1 1039.00   74.39
  -1  -7   1  927.91   57.29
   1  -7  -1  921.01   53.99
  -1   7  -1 1020.40   73.39
  -1   7  -1  986.60   62.69
   2   7  -1  181.08   30.30
  -2  -7  -1  158.68   19.90
  -2  -7  -1  126.29   18.60
  -2   7   1  138.79   29.00
  -2   7   1  147.09   20.90
   2  -7   1  169.88   19.60
   2   7   1  163.78   28.70
   2  -7  -1  197.98   20.90
  -2  -7   1  191.28   20.60
  -2  -7   1  131.09   20.00
  -2   7  -1  149.88   28.00
  -2   7  -1  149.19   22.30
   3  -7   1  509.95   37.00
   3  -7   1  478.25   35.20
  -3  -7  -1  499.25   35.60
   3   7  -1  521.35   49.50
  -3   7   1  519.35   38.70
  -3   7   1  565.44   54.99
   3   7   1  479.85   47.60
  -3  -7   1  461.45   34.10
  -3   7  -1  455.95   39.10
  -3   7  -1  461.55   46.60
   3  -7  -1  420.56   33.50
   3  -7  -1  451.45   32.70
   4  -7   1    9.70    8.70
  -4  -7  -1   -0.30    7.10
   4   7  -1    2.50   11.80
  -4   7   1    7.50   19.10
  -4   7   1    0.40   11.10
   4  -7   1  -12.00    7.80
  -4   7   1    7.20    9.80
   4  -7  -1   11.30    9.00
  -4   7  -1   -4.70    9.20
  -4   7  -1   -9.20   19.60
  -4   7  -1   16.70   15.60
   4   7   1   -0.40   11.80
  -4  -7   1   13.70    9.40
   4  -7  -1    7.20    6.30
   5  -7   1   36.00   11.40
  -5   7   1   31.40   12.30
  -5   7   1   51.39   21.30
   5   7  -1   38.50   10.40
   5  -7   1   38.80   15.20
   5  -7   1   55.39   12.10
  -5  -7  -1   29.70   11.40
   5   7  -1   56.89   19.30
   5  -7   1   40.80   10.30
   5  -7  -1   40.80   14.10
   5  -7  -1   53.49   11.80
  -5  -7   1   35.90   11.40
   5   7   1   32.40   10.30
   5  -7  -1   58.49   14.80
   5  -7  -1   47.80   10.80
  -5   7  -1   55.69   15.60
  -5   7  -1   27.00   17.20
   5   7   1   52.89   18.20
  -6   7   1   39.30   15.00
  -6  -7  -1   67.39   16.20
   6  -7   1   64.29   14.30
   6  -7   1   59.59   16.90
  -6   7   1   62.09   24.80
   6   7  -1   39.80   12.70
   6  -7   1   93.89   15.90
   6  -7   1   67.49   15.70
   6   7  -1   67.29   16.10
   6  -7   1   61.29   13.30
   6   7  -1   58.29   20.40
   6   7   1   52.59   14.00
   6   7   1   66.89   13.60
   6  -7  -1   91.69   20.20
   6  -7  -1   76.59   14.10
  -6  -7   1   73.29   16.70
   6   7   1   72.69   20.50
   6  -7  -1   65.39   13.60
   6  -7  -1   62.49   18.40
   6  -7  -1   51.29   12.00
  -6   7  -1   50.29   18.10
   7   7  -1   21.20   10.90
   7   7  -1    4.20   29.00
   7  -7   1   12.60   12.60
   7  -7   1   15.40   10.30
   7  -7   1    4.50    9.60
  -7  -7  -1    6.80   12.60
   7   7  -1    8.80   11.10
  -7   7   1   26.40   13.90
   7  -7   1   18.30   12.50
  -7  -7   1   13.50   12.30
   7  -7  -1   27.20   14.40
   7  -7  -1   17.60   13.00
   7  -7  -1   19.10    9.40
   7   7   1    7.70    9.50
   7  -7  -1   19.70   11.10
   7  -7  -1   12.10   12.40
  -7   7  -1    9.70   12.60
   8  -7   1  143.29   29.70
   8  -7   1  192.98   22.20
   8  -7   1  179.88   28.20
  -8  -7  -1  187.88   31.00
  -8   7   1  202.68   32.20
   8   7  -1  215.88   28.40
   8  -7   1  212.98   24.40
   8  -7   1  190.08   24.70
   8   7  -1  182.08   24.20
   8  -7  -1  200.58   32.80
   8  -7  -1  194.38   21.70
   8  -7  -1  177.18   23.50
  -8   7  -1  125.89   28.00
  -8  -7   1  173.38   29.30
   8   7   1  191.28   26.10
   8  -7  -1  187.18   29.50
   8   7   1  211.08   27.20
   8  -7  -1  184.98   25.60
  -9  -7  -1   12.60   17.90
   9  -7   1   46.30   13.60
   9  -7   1   68.29   15.40
   9  -7   1   60.19   15.40
   9  -7   1   31.30   14.80
   9  -7   1    3.00   22.80
   9   7  -1   60.39   15.20
   9   7  -1   58.39   16.00
   9   7   1   42.60   13.50
   9  -7  -1   34.40   11.20
   9  -7  -1   49.00   14.50
   9  -7  -1   18.90   18.00
   9  -7  -1   64.39   13.90
  -9  -7   1   59.69   20.20
  -9   7  -1   -3.40   18.50
   9   7   1   65.79   16.40
  -9  -7   1   39.30   20.70
   9  -7  -1   28.10   12.70
  10  -7   1   45.80   12.90
  10  -7   1   47.20   12.50
 -10  -7  -1   88.19   24.50
  10  -7   1   12.60   19.80
  10  -7   1   62.49   13.20
  10   7  -1   51.59   14.40
  10   7   1   49.99   11.80
  10   7   1   48.20   13.30
  10  -7  -1   61.19   14.50
  10  -7  -1   61.49   13.10
  10  -7  -1   40.80   10.90
  11   7  -1   20.30    9.20
  11  -7   1   13.70    6.70
  11  -7   1   13.90    7.30
  11  -7   1    6.20    6.10
  11  -7  -1   11.10    6.40
  11  -7  -1   26.50    7.70
  11  -7  -1   24.40    7.50
  11   7   1    9.10    7.90
   0  -8  -1  467.45   33.70
   0  -8   1  443.06   34.50
   0   8  -1  483.45   51.09
   0   8   1  489.75   42.30
   0   8   1  473.95   52.19
   0  -8  -1  483.15   34.00
   0  -8   1  479.75   35.80
   0   8  -1  493.05   40.30
   1  -8   1 2858.71  141.79
  -1   8   1 2936.71  148.79
  -1   8   1 3022.80  164.98
  -1  -8  -1 2993.60  142.89
  -1  -8  -1 2632.04  142.39
   1   8  -1 2959.40  161.98
   1   8  -1 2810.02  145.99
  -1   8  -1 2899.31  161.48
   1  -8  -1 2605.44  141.59
   1   8   1 2882.71  147.79
  -1   8  -1 2802.42  148.49
   1   8   1 2960.00  163.18
  -1  -8   1 3033.20  143.29
  -1  -8   1 2720.43  142.39
  -2  -8  -1  311.77   27.80
  -2   8   1  296.47   31.50
  -2   8   1  221.38   37.90
  -2  -8  -1  256.87   28.10
   2  -8   1  275.17   26.10
   2   8  -1  257.37   39.30
  -2  -8   1  217.48   24.40
   2   8   1  221.68   36.30
  -2   8  -1  268.87   30.60
  -2   8  -1  230.18   36.10
   2  -8  -1  275.87   25.50
  -3   8   1 1696.53   93.39
   3   8  -1 1892.91  111.29
   3  -8   1 1506.95   85.59
  -3  -8  -1 1625.24   88.59
  -3   8   1 1384.16  115.39
   3  -8   1 1553.94   88.59
  -3  -8   1 1653.33   88.39
  -3   8  -1 1508.35   93.19
   3  -8  -1 1746.73   89.69
   3  -8  -1 1519.45   85.99
  -3   8  -1 1701.73  107.99
   4  -8   1   53.09   14.20
  -4   8   1   69.99   16.60
  -4   8   1   67.69   26.30
   4  -8   1   62.79   15.20
   4   8  -1   68.59   23.30
  -4  -8  -1   46.10   12.90
   4  -8  -1   62.39   14.90
   4  -8  -1   78.59   15.60
  -4   8  -1   74.19   17.50
  -4  -8   1   43.40   12.40
  -4   8  -1   79.49   21.60
   4   8   1   42.40   18.00
  -5   8   1   12.70   12.40
   5   8  -1   21.00   15.50
  -5   8   1   21.30   18.90
   5  -8   1   25.10    9.50
   5  -8   1   23.00   13.00
   5   8  -1   41.40   11.70
  -5  -8  -1   25.30   11.20
   5  -8   1   27.60   10.00
   5  -8   1   25.80    9.30
   5  -8   1   24.50   11.10
   5  -8  -1   20.60   10.40
  -5   8  -1   29.90   13.10
  -5  -8   1   26.60   10.70
   5  -8  -1   33.30   13.10
   5  -8  -1   30.40    8.70
   5   8   1   10.80    8.80
   5   8   1   20.80   10.20
   5  -8  -1   30.60   12.50
   5   8   1   18.30   16.80
  -5   8  -1   19.20   19.50
   6  -8   1   62.89   16.70
   6  -8   1   83.09   15.10
   6  -8   1   72.29   13.60
  -6  -8  -1   37.90   16.30
   6   8  -1   80.79   15.80
  -6   8   1   16.10   29.70
  -6   8   1   67.99   17.20
   6   8  -1   21.60   18.60
   6  -8   1   73.09   14.10
   6   8  -1   66.99   15.20
   6  -8   1   60.39   16.70
   6  -8  -1   85.19   18.90
   6  -8  -1   64.89   13.20
   6  -8  -1   67.49   13.20
   6   8   1   63.39   16.20
   6   8   1   31.50   20.50
  -6  -8   1   63.79   14.90
   6  -8  -1   80.09   19.70
  -6   8  -1   70.59   20.30
   6  -8  -1   58.19   14.30
   6   8   1   65.29   15.10
   7  -8   1   10.20    8.80
  -7  -8  -1    6.70   12.90
   7  -8   1    7.90    9.10
   7  -8   1   11.50   12.70
   7   8  -1   -1.40    9.30
   7  -8   1    0.70    7.70
  -7   8   1    9.50   14.50
   7   8  -1   -1.50   11.10
   7   8   1    4.40   10.70
   7  -8  -1   -3.90    6.60
  -7  -8   1   -6.20    9.40
   7  -8  -1  -21.20   13.40
   7  -8  -1    1.60   10.80
   7  -8  -1    8.00    9.60
  -7   8  -1  -13.10   14.00
   7   8   1   -5.30    8.70
   7  -8  -1   16.20    9.30
   8   8  -1    2.70   12.40
   8  -8   1    9.20   15.50
  -8  -8  -1   16.10   17.00
   8  -8   1   35.80   16.30
   8  -8   1   21.20   12.90
  -8   8   1   14.80   18.00
   8  -8   1   16.00   10.70
   8   8  -1   38.70   12.60
   8  -8   1   20.20   11.50
   8   8   1   23.00   12.20
  -8   8  -1   -6.10   16.50
   8  -8  -1   33.30   11.40
   8  -8  -1   17.60   12.70
   8  -8  -1   20.90   11.70
   8  -8  -1   16.10   12.30
  -8  -8   1   30.80   14.10
   8  -8  -1   10.40   15.60
   8   8   1   14.00   10.40
   9  -8   1   41.80   12.30
   9  -8   1   48.50   16.80
   9  -8   1   44.40   13.20
   9  -8   1   61.09   14.40
   9  -8   1   38.40   21.10
  -9  -8  -1   74.39   24.50
   9   8  -1   46.60   14.60
   9   8  -1   45.30   14.80
  -9  -8  -1   65.69   36.60
   9  -8  -1   51.69   16.80
   9   8   1   55.69   15.40
   9  -8  -1   12.80   17.30
  -9  -8   1   56.59   25.10
   9   8   1   68.19   17.40
   9  -8  -1   56.79   13.40
   9  -8  -1   61.29   13.90
   9  -8  -1   51.79   13.40
  10  -8   1   34.10   10.80
  10  -8   1   32.90    9.70
  10   8  -1   25.20   10.60
  10  -8   1   33.40   11.60
  10  -8  -1   36.50   10.50
  10   8   1   18.90   10.70
  10  -8  -1   27.20   10.70
  11  -8   1   44.60    8.20
  11  -8   1   71.39   10.30
  11   8  -1   58.39   10.70
  11  -8   1   74.89   11.80
  11  -8  -1   36.40    7.90
  11   8   1   76.59   12.60
  11  -8  -1   50.09    9.90
   0  -9   1   71.59   14.50
   0   9  -1   87.19   25.30
   0   9  -1   67.99   18.50
   0  -9   1   53.89   13.10
   0  -9  -1   64.99   14.00
   0   9   1   64.99   19.10
   0   9   1   72.19   22.80
   0  -9  -1   69.79   14.40
  -1   9   1  450.25   40.10
   1  -9   1  444.66   33.50
  -1  -9  -1  405.96   34.30
  -1  -9  -1  483.65   35.40
  -1   9   1  417.06   51.59
   1  -9   1  359.96   31.90
  -1   9  -1  413.46   39.90
  -1  -9   1  484.75   35.70
   1   9   1  379.16   37.40
   1   9   1  391.26   49.90
   1  -9  -1  376.96   31.90
  -1  -9   1  354.86   32.60
  -1   9  -1  400.76   49.50
   1  -9  -1  337.07   30.70
  -2   9   1  164.18   26.70
  -2   9   1  165.08   35.20
   2  -9   1  208.98   22.40
  -2  -9  -1  231.68   25.50
   2   9  -1  192.08   34.60
  -2  -9  -1  188.38   23.70
  -2  -9   1  209.48   24.30
  -2  -9   1  159.28   23.90
   2   9   1  189.68   34.40
  -2   9  -1  197.98   35.10
  -2   9  -1  155.68   26.60
   2  -9  -1  206.48   21.90
   3   9  -1  730.83   66.69
  -3   9   1  748.03   70.59
   3  -9   1  679.23   47.90
  -3  -9  -1  662.23   51.19
  -3  -9  -1  748.23   49.50
   3  -9   1  687.23   44.30
  -3   9   1  725.43   53.89
   3  -9  -1  683.43   46.90
   3   9   1  645.04   64.79
  -3  -9   1  604.84   49.50
  -3   9  -1  715.03   74.09
   3  -9  -1  654.03   44.50
  -3  -9   1  686.43   48.00
  -3   9  -1  680.23   54.39
  -4  -9  -1  132.79   21.00
  -4   9   1  116.29   22.30
   4  -9   1  131.59   21.20
  -4  -9  -1  111.89   22.10
   4  -9   1  155.58   21.80
  -4   9   1  132.99   32.80
   4   9  -1  130.39   30.30
  -4  -9   1  123.09   24.00
   4  -9  -1  141.29   20.30
  -4   9  -1  135.19   25.20
  -4   9  -1   99.59   26.90
   4   9   1  148.89   29.60
   4  -9  -1  128.29   20.60
  -4  -9   1  141.59   21.20
   5   9  -1   31.60   18.50
  -5  -9  -1   43.90   14.60
  -5   9   1   48.90   25.20
   5   9  -1   49.00   13.00
   5  -9   1   49.60   15.40
   5  -9   1   43.60   12.60
   5  -9   1   38.40   13.10
   5   9  -1   35.90   11.30
   5  -9   1   31.60    9.50
  -5   9   1   28.40   15.50
   5  -9   1   23.50   11.90
  -5   9  -1   24.60   18.20
   5  -9  -1   27.90   14.10
   5  -9  -1   33.40   10.20
   5  -9  -1   36.40   11.60
   5  -9  -1   33.50   10.40
  -5  -9   1   35.20   18.20
  -5  -9   1   26.30   13.50
   5   9   1   32.20   19.10
   5  -9  -1   25.60   11.40
   5   9   1   21.60    9.60
   6  -9   1  178.58   24.20
   6  -9   1  166.78   21.50
  -6  -9  -1  232.08   31.40
   6   9  -1  130.99   32.40
   6  -9   1  171.68   19.40
   6  -9   1  188.68   29.70
  -6   9   1  155.78   29.20
   6  -9   1  205.98   28.80
   6   9  -1  200.48   25.60
   6   9  -1  180.58   21.00
  -6   9   1  114.39   36.50
  -6  -9   1  156.18   25.90
  -6   9  -1  193.68   33.30
   6  -9  -1  178.38   29.00
   6  -9  -1  163.48   26.50
   6  -9  -1  183.38   21.50
   6   9   1  188.78   21.50
   6   9   1  183.18   21.00
   6  -9  -1  193.38   20.00
   6   9   1  149.19   31.90
   6  -9  -1  183.78   19.40
   7  -9   1   42.60   17.30
   7   9  -1   41.00   13.80
   7  -9   1   45.50   14.80
  -7  -9  -1   30.30   15.20
   7  -9   1   37.40   15.70
   7  -9   1   31.30   12.20
  -7   9   1   30.00   16.70
   7   9  -1   31.70   13.70
   7  -9   1   35.60   12.20
   7  -9  -1   35.30   12.60
   7  -9  -1   24.00   14.70
   7  -9  -1   46.40   15.10
  -7  -9   1   49.20   17.70
   7   9   1   28.70   14.40
  -7  -9   1   30.90   19.60
   7  -9  -1   34.50   15.30
  -7   9  -1   27.60   16.30
   7   9   1   29.50   12.80
   7  -9  -1   46.40   12.10
   8  -9   1   47.40   15.40
  -8  -9  -1   48.30   20.00
   8  -9   1   23.00   16.80
   8   9  -1   54.59   15.60
  -8   9   1   25.70   19.80
   8  -9   1   51.39   13.70
   8  -9   1   41.70   13.50
   8  -9   1   49.10   15.70
   8   9  -1   35.30   12.70
  -8  -9  -1   45.20   23.50
  -8   9  -1   40.70   21.90
   8  -9  -1    4.60   15.10
   8  -9  -1   47.30   15.10
   8  -9  -1   55.79   13.00
  -8  -9   1   82.89   24.80
   8  -9  -1   42.00   12.90
   8  -9  -1   23.60   15.10
  -8  -9   1   31.90   17.20
   8   9   1   27.10   11.80
   8   9   1   36.70   14.30
   9  -9   1   20.70    9.90
   9  -9   1   14.10   11.10
   9  -9   1  -13.50   14.80
   9  -9   1    8.80    9.40
   9   9  -1   20.50   12.70
  -9  -9  -1   12.10   17.00
   9  -9   1   22.60   10.70
   9   9   1   36.00   13.30
   9  -9  -1   17.00   11.50
   9  -9  -1   21.70   10.40
  -9  -9   1   15.80   20.80
   9  -9  -1   30.90   10.40
   9  -9  -1   11.80   16.30
   9  -9  -1   30.70   11.70
   9   9   1   34.60   13.70
  10   9  -1    1.10    8.50
  10  -9   1   10.20    9.90
  10  -9   1   12.60    7.00
  10  -9   1   11.80    9.30
  10  -9  -1   11.50    9.20
  10   9   1    5.40    8.70
  10  -9  -1    8.90    9.30
  10  -9  -1   15.70    8.60
   0 -10   1   69.79   16.20
   0  10  -1   85.19   20.20
   0 -10  -1   70.29   15.00
   0  10  -1   66.49   26.00
   0 -10  -1   84.09   16.60
   0 -10   1   92.69   17.50
   0  10   1   71.49   19.90
   0  10   1   66.99   24.70
   1  10  -1 4096.19  223.08
   1  10  -1 3717.13  200.58
  -1 -10  -1 3746.43  196.38
  -1  10   1 3917.71  221.08
  -1 -10  -1 4409.06  198.68
   1 -10   1 4205.88  196.38
  -1  10  -1 4206.18  206.88
   1  10   1 4195.28  223.88
   1  10   1 3695.53  202.18
  -1 -10   1 3896.61  197.08
  -1 -10   1 3793.52  196.48
   1 -10  -1 3900.31  195.08
  -1  10  -1 4014.50  220.88
  -2  10   1  174.18   37.60
  -2  10   1  192.78   29.20
  -2 -10  -1  207.78   25.40
   2 -10   1  225.88   21.10
   2  10  -1  192.08   36.70
  -2 -10  -1  225.38   26.80
   2 -10   1  261.87   27.20
  -2  10  -1  206.28   38.40
  -2 -10   1  214.38   27.50
  -2 -10   1  229.78   27.10
   2  10   1  186.08   37.70
   2 -10  -1  244.68   25.70
   2 -10  -1  255.87   22.00
  -2  10  -1  192.58   29.30
   3 -10   1  492.85   39.90
  -3  10   1  481.15   46.00
  -3  10   1  512.85   59.99
  -3 -10  -1  447.16   42.50
   3  10  -1  492.95   57.09
  -3 -10  -1  544.35   42.20
   3 -10   1  476.65   35.60
  -3  10  -1  505.85   46.90
   3  10   1  487.85   56.69
  -3 -10   1  409.36   40.30
  -3 -10   1  496.05   41.10
   3 -10  -1  453.85   34.80
   3 -10  -1  528.65   40.90
  -3  10  -1  541.25   58.19
  -4  10   1   57.29   24.80
   4 -10   1   35.20   13.40
   4 -10   1   34.20    9.60
  -4 -10  -1   30.70   15.00
   4 -10   1   47.20   10.50
  -4  10   1   29.20   17.10
   4  10  -1   40.70   20.40
  -4 -10  -1   28.10   11.60
   4  10  -1   36.80   11.90
   4 -10   1   46.10   13.30
  -4  10  -1   34.30   15.10
   4  10   1   46.40   22.10
  -4 -10   1   36.10   13.10
   4 -10  -1   44.00   13.20
  -4  10  -1   29.60   19.30
  -4 -10   1   14.00   13.30
   4  10   1   30.10   10.10
   4 -10  -1   44.80   14.10
   4 -10  -1   42.80    9.50
   4 -10  -1   31.90   10.70
   5 -10   1   24.90   12.70
  -5  10   1   50.99   19.40
   5  10  -1    6.80   19.60
   5  10  -1   45.40   11.30
   5 -10   1   30.50   10.40
  -5 -10  -1   33.50   14.20
  -5  10   1   42.40   28.50
   5 -10   1   51.99   15.30
   5  10  -1   38.70   13.30
  -5 -10  -1   21.10   14.70
   5 -10   1   12.40    9.60
   5 -10   1   28.90    9.80
   5  10   1   22.80   18.10
   5  10   1   25.90   11.60
   5 -10  -1   34.50   10.00
   5 -10  -1   43.50   12.60
   5  10   1   41.40   11.80
   5 -10  -1   37.00   13.40
  -5 -10   1   33.10   17.50
   5 -10  -1   49.90   16.10
  -5  10  -1   42.10   23.60
  -5 -10   1   29.60   12.60
  -5  10  -1   43.10   16.50
   6 -10   1   93.69   17.00
   6 -10   1  113.69   17.70
   6 -10   1  110.29   19.00
   6  10  -1   95.09   30.10
   6  10  -1  104.69   18.80
  -6 -10  -1   76.29   22.40
   6  10  -1  106.59   18.90
   6 -10   1   79.99   21.80
   6 -10   1  136.19   24.00
  -6 -10  -1  163.98   27.40
  -6  10   1  139.99   38.90
  -6  10   1   99.29   24.70
   6 -10  -1  109.99   17.40
   6 -10  -1   98.79   22.50
   6 -10  -1  119.69   22.90
   6 -10  -1   96.99   17.80
   6  10   1  110.69   19.30
   6  10   1   99.39   27.60
  -6 -10   1   90.59   26.60
   6  10   1  115.79   20.90
  -6  10  -1   85.99   24.50
  -6 -10   1  117.99   23.30
   6 -10  -1  121.89   17.70
   7  10  -1    7.70   37.20
   7 -10   1    7.10    9.20
   7 -10   1   29.00   12.90
  -7 -10  -1   25.90   17.80
  -7 -10  -1   -6.00   15.00
   7 -10   1   19.00   11.60
   7 -10   1    8.30   12.20
   7  10  -1    4.80   10.20
   7 -10   1   13.50   10.60
   7  10  -1   11.50   11.00
   7 -10  -1   18.40   10.50
   7  10   1   33.20   13.50
  -7 -10   1   24.60   20.10
   7  10   1   24.50   13.10
   7 -10  -1   35.20   11.50
   7 -10  -1    3.90    9.00
  -7 -10   1   19.50   30.20
   7 -10  -1   13.30   14.10
   7 -10  -1   18.70   16.20
   8 -10   1  154.68   24.60
  -8 -10  -1  122.09   25.10
  -8  10   1   90.69   25.90
   8 -10   1  157.68   28.40
   8 -10   1  160.58   22.00
   8 -10   1  148.99   21.60
   8  10  -1  172.48   26.30
   8 -10   1  145.29   30.20
  -8 -10  -1  115.69   31.70
   8 -10  -1  131.29   22.20
   8  10   1  108.09   21.00
  -8 -10   1  120.89   31.10
  -8  10  -1  170.78   31.10
   8  10   1  189.18   27.10
   8 -10  -1  123.19   25.10
   8 -10  -1  118.29   27.20
  -8 -10   1  156.58   28.10
   8 -10  -1  175.38   23.30
   8 -10  -1  146.89   20.50
   9 -10   1   83.29   21.30
   9 -10   1   74.79   15.20
   9  10  -1   64.29   16.30
   9 -10   1   26.20   16.00
   9 -10   1   55.39   13.60
   9 -10   1   37.00   13.00
  -9 -10  -1   28.80   22.00
  -9 -10   1   20.80   20.20
   9 -10  -1   48.30   13.20
   9 -10  -1   49.30   13.70
   9  10   1   71.79   16.60
   9 -10  -1   39.30   12.20
   9 -10  -1   63.99   19.70
  10 -10   1   55.59   11.00
  10 -10   1   87.39   20.00
  10 -10   1   47.00   15.40
  10  10  -1   56.19   19.40
  10 -10  -1   55.79   12.40
  10  10   1   57.19   15.00
  10 -10  -1   50.49   11.80
  10 -10  -1   74.99   16.90
   0  11  -1   32.40   21.90
   0  11   1   38.40   16.40
   0 -11  -1   49.99   14.60
   0 -11   1   44.60   14.70
   0  11  -1   28.10   15.20
   0 -11  -1   42.20   13.70
   0 -11   1   32.70   13.00
   0  11   1   42.00   23.10
   1 -11   1   99.59   18.60
  -1 -11  -1   70.19   16.70
   1  11  -1   86.69   26.80
   1 -11   1   67.89   24.10
   1  11  -1   74.39   20.20
  -1  11   1   56.79   27.40
  -1 -11  -1   96.89   19.80
  -1  11   1   99.39   24.30
  -1 -11   1   98.49   18.70
  -1 -11   1   76.49   16.80
   1  11   1  101.79   29.70
  -1  11  -1  133.49   25.80
   1  11   1   99.99   21.80
   1 -11  -1  113.39   20.10
  -1  11  -1  120.99   32.30
  -2  11   1   58.59   28.40
   2  11  -1   80.69   25.90
   2 -11   1   69.49   16.50
  -2 -11  -1   53.89   16.40
  -2  11   1   53.79   19.00
  -2 -11  -1   87.69   18.20
  -2 -11   1   67.79   16.00
   2 -11  -1   47.10   13.00
  -2 -11   1   55.29   16.10
  -2  11  -1   49.10   22.70
   2 -11  -1   60.49   15.10
   2  11   1   35.90   19.80
  -2  11  -1   73.19   20.80
  -3  11   1  516.65   62.79
  -3 -11  -1  509.45   42.50
   3 -11   1  478.85   35.90
   3 -11   1  501.85   41.30
  -3  11   1  550.74   50.89
  -3 -11  -1  440.16   41.70
   3  11  -1  540.45   60.79
  -3 -11   1  419.26   41.90
  -3  11  -1  550.84   61.69
  -3  11  -1  411.36   47.10
   3 -11  -1  389.76   33.40
  -3 -11   1  487.35   41.70
   3 -11  -1  499.65   39.30
   3  11   1  438.66   57.19
  -4  11   1  295.27   51.09
   4 -11   1  308.07   25.40
  -4 -11  -1  354.96   36.60
   4  11  -1  283.97   49.60
  -4  11   1  388.66   44.00
   4 -11   1  293.87   33.10
  -4 -11  -1  359.56   41.00
   4 -11   1  369.56   35.90
   4 -11   1  296.17   24.30
  -4 -11   1  374.46   37.30
   4  11   1  312.37   51.29
   4 -11  -1  276.67   27.50
   4 -11  -1  346.27   34.90
  -4  11  -1  402.46   43.60
  -4  11  -1  321.47   50.99
  -4 -11   1  317.87   37.70
  -5  11   1   66.69   22.00
  -5  11   1   54.59   27.30
   5 -11   1  117.89   21.00
   5 -11   1  115.19   16.30
  -5 -11  -1   85.89   21.60
   5 -11   1  101.19   17.70
  -5 -11  -1   74.99   23.20
   5 -11   1   98.79   16.80
   5  11  -1   64.59   15.20
   5  11  -1   76.89   27.60
   5 -11   1   91.99   21.70
   5 -11  -1   92.89   15.00
  -5 -11   1   84.29   23.10
  -5  11  -1   54.29   30.70
  -5 -11   1   82.39   20.30
   5 -11  -1  125.59   18.30
   5  11   1  144.69   21.40
  -5  11  -1   87.69   23.80
   5 -11  -1   87.39   19.70
   5 -11  -1  100.29   18.00
   5  11   1   92.19   29.80
   5  11   1   84.49   17.70
   5 -11  -1  111.99   21.30
   6 -11   1  353.06   34.00
  -6 -11  -1  389.86   43.00
   6 -11   1  316.77   26.70
  -6 -11  -1  289.27   44.20
   6 -11   1  327.37   39.30
   6 -11   1  325.57   29.50
  -6  11   1  296.37   44.10
   6  11  -1  330.27   30.40
   6  11  -1  361.36   54.09
  -6  11   1  350.86   70.89
   6  11   1  212.98   41.20
   6 -11  -1  301.37   27.20
  -6 -11   1  360.96   40.50
   6 -11  -1  323.67   26.70
  -6 -11   1  331.07   42.20
   6  11   1  260.87   28.10
  -6  11  -1  282.77   42.40
   6 -11  -1  346.47   38.70
   6 -11  -1  307.97   31.10
   6 -11  -1  340.37   34.50
  -7  11   1   29.50   20.40
   7 -11   1   18.80   14.30
   7 -11   1   21.50   13.20
   7 -11   1   10.10    9.20
   7 -11   1   17.40   11.50
  -7 -11  -1   22.20   19.30
   7  11  -1   28.40   15.00
   7  11  -1  -68.69   36.50
  -7 -11  -1   23.50   17.80
   7 -11   1   22.30   13.60
   7 -11  -1   10.80   10.30
   7 -11  -1   14.50   10.20
   7 -11  -1   23.70   13.20
  -7 -11   1   18.40   16.00
   7 -11  -1   12.40   16.70
  -7 -11   1   27.40   18.60
   7  11   1    2.80   11.20
   7  11   1   11.60   13.60
   7 -11  -1   25.00   13.10
  -7  11  -1    1.20   19.70
   8 -11   1  217.38   34.90
   8 -11   1  229.58   32.40
  -8 -11  -1  278.67   44.50
   8 -11   1  250.97   28.00
  -8  11   1  323.77   69.79
  -8 -11  -1  179.78   36.40
   8 -11  -1  199.28   35.30
   8 -11  -1  270.07   43.10
  -8 -11   1  169.68   38.10
   8 -11  -1  301.07   32.70
  -8  11  -1  222.38   44.20
   8 -11  -1  275.27   25.30
   9 -11   1    2.80    7.90
   9 -11   1    6.50    9.90
   9  11  -1   -1.90   10.30
   9 -11   1   15.20   17.70
   9 -11   1    4.00    8.50
   9 -11   1   18.70    9.80
  -9 -11  -1   20.70   21.10
   9 -11  -1   14.50    9.40
   9 -11  -1    8.30   10.10
   9 -11  -1   25.00   11.00
   9 -11  -1   10.80    9.50
  -9 -11   1   38.40   23.30
   9  11   1    3.50   10.50
  10  11  -1    8.70    9.50
  10 -11   1   14.70    7.80
  10 -11   1   15.10    6.90
  10 -11   1    7.50    6.90
  10 -11  -1   12.40    8.10
  10  11   1   32.70   11.00
  10 -11  -1   10.50    7.50
  10 -11  -1   11.50    6.30
   0  12   1  134.99   37.20
   0 -12  -1  155.48   23.90
   0  12  -1  120.49   27.70
   0 -12  -1  145.09   21.90
   0 -12   1  163.98   24.80
   0  12  -1  159.18   37.70
   0 -12   1  165.08   24.70
  -1 -12  -1  675.33   52.19
   1  12  -1  681.73   71.99
  -1 -12  -1  636.94   50.19
   1 -12   1  566.44   40.80
  -1  12   1  742.73   72.49
  -1  12   1  695.53   59.29
   1 -12   1  699.73   48.90
   1  12  -1  742.03   58.99
   1  12   1  648.14   57.99
   1 -12  -1  716.43   49.10
  -1 -12   1  649.64   50.19
  -1  12  -1  659.33   68.89
  -1 -12   1  704.23   56.69
   1  12   1  715.93   73.19
   1 -12  -1  640.64   42.40
  -1  12  -1  641.34   58.09
  -2  12   1  186.68   32.50
   2 -12   1  214.78   26.70
   2  12  -1  144.09   38.80
  -2 -12  -1  149.59   25.20
  -2  12   1  191.38   40.50
  -2 -12  -1  162.48   26.20
   2 -12   1  206.68   20.30
  -2  12  -1  203.28   34.10
   2  12   1  183.18   41.90
   2 -12  -1  203.38   20.70
  -2 -12   1  216.58   26.80
  -2 -12   1  177.38   27.60
  -2  12  -1  204.98   40.90
   2 -12  -1  200.58   24.10
  -3 -12  -1  109.19   21.60
   3  12  -1  127.39   36.00
  -3 -12  -1  126.39   24.50
   3 -12   1  135.69   23.50
  -3  12   1  122.99   28.30
   3 -12   1  142.39   21.70
  -3  12   1  176.98   40.20
   3 -12   1  153.78   19.30
   3  12  -1  111.09   19.00
  -3 -12   1  136.49   25.10
   3 -12  -1  136.39   17.70
  -3 -12   1  147.19   25.00
  -3  12  -1  131.89   33.80
   3  12   1  120.79   32.80
   3  12   1  140.39   21.20
  -3  12  -1   86.99   24.80
   3 -12  -1  162.18   19.90
   3 -12  -1  162.48   22.50
   3 -12  -1  157.18   23.50
   4  12  -1  -20.60    8.60
  -4 -12  -1   -2.30   10.40
   4 -12   1    0.30    8.30
  -4 -12  -1    8.10   15.40
   4 -12   1    8.20   12.00
   4 -12   1   -2.40    8.20
  -4  12   1   14.60   23.80
   4  12  -1  -21.50   18.00
   4 -12   1   14.60    8.30
   4 -12   1    2.40    6.40
  -4  12   1   13.50   15.90
  -4  12  -1  -37.60   17.30
   4  12   1    1.10   10.60
  -4  12  -1   16.80   15.00
   4  12   1   -8.40   19.10
   4 -12  -1    6.30    5.90
  -4 -12   1   -4.00   11.10
  -4 -12   1   -5.00   10.30
   4 -12  -1    0.10    9.10
   4 -12  -1    3.20   10.00
   4 -12  -1    3.80    8.00
   4 -12  -1    5.60    8.60
   5 -12   1   13.50    9.60
   5 -12   1    9.30   10.00
  -5  12   1   51.89   28.50
   5  12  -1    2.60   20.00
   5  12  -1   -0.30    9.60
  -5  12   1    3.00   14.90
   5 -12   1   -7.10    6.80
  -5 -12  -1    8.50   16.40
   5 -12   1   16.00    8.40
   5 -12   1    1.90   13.70
  -5 -12  -1   23.50   15.70
   5 -12  -1    2.50   10.90
  -5  12  -1    2.30   16.70
  -5 -12   1   19.80   15.10
  -5 -12   1   17.20   14.20
   5 -12  -1    2.10    8.10
   5 -12  -1   24.60    8.70
   5 -12  -1   14.30   11.70
   5 -12  -1   -1.90    6.00
  -5  12  -1  -22.00   23.90
   5  12   1   18.90    9.80
  -6 -12  -1   19.70   16.50
  -6  12   1    3.50   17.50
   6 -12   1    8.30    7.00
  -6  12   1    6.30   41.70
   6  12  -1   10.20    9.80
   6 -12   1   -4.70   11.90
   6 -12   1    7.30    9.90
  -6 -12  -1   14.40   14.70
   6 -12   1   -3.20    7.70
   6 -12   1    4.20    8.60
   6  12  -1  -11.10   27.10
  -6 -12   1    9.10   15.10
   6 -12  -1    6.00    6.70
  -6 -12   1    3.50   12.90
   6  12   1   -9.60    9.30
   6 -12  -1   -1.00    9.10
  -6  12  -1   10.20   19.20
   6 -12  -1    0.90    8.60
   6 -12  -1    3.20   10.80
   6  12   1  -13.10   27.20
   6 -12  -1  -22.30    9.90
  -7 -12  -1    5.70   17.60
  -7 -12  -1   17.10   16.20
  -7  12   1   14.50   20.00
   7 -12   1    3.60    8.50
   7  12  -1    9.40   11.70
   7 -12   1   25.60   15.60
   7 -12   1   17.90    9.90
   7 -12   1   19.80   12.80
   7 -12   1    5.30    8.10
  -7 -12   1   23.70   17.80
   7 -12  -1   20.10   13.30
  -7  12  -1  -14.00   20.40
   7  12   1   23.40   14.40
   7 -12  -1    3.00    9.10
   7 -12  -1   21.50   12.30
   7 -12  -1   15.60   11.40
   7 -12  -1   22.90   14.80
  -7 -12   1   -9.80   15.40
   8 -12   1  119.29   19.00
   8 -12   1  127.79   21.70
   8 -12   1  110.49   27.10
   8 -12   1  114.59   18.20
   8 -12   1  110.49   22.90
  -8  12   1   81.69   30.20
  -8 -12  -1   91.59   25.10
   8  12  -1  121.49   21.90
  -8 -12  -1  103.19   26.40
  -8 -12   1   99.69   28.00
   8 -12  -1  113.69   21.00
   8 -12  -1  132.49   18.50
  -8  12  -1   78.99   27.80
   8  12   1  126.49   22.10
   8 -12  -1  118.89   30.30
  -8 -12   1   96.79   29.80
   8 -12  -1   96.89   22.30
   8 -12  -1  127.79   19.70
   9 -12   1   60.39   13.40
  -9 -12  -1   65.19   27.90
   9 -12   1   67.39   15.30
   9 -12   1   59.19   13.20
   9 -12   1  111.49   43.90
   9  12  -1   78.49   16.70
   9 -12   1   68.19   15.50
   9 -12  -1   76.09   24.90
   9  12   1   64.49   16.40
   9 -12  -1   46.20   14.90
   9 -12  -1   47.80   12.40
  -9 -12   1   -6.00   25.70
   9 -12  -1   71.39   14.10
   9 -12  -1   55.89   14.00
  10 -12   1   38.60    8.60
  10  12  -1   73.09   14.10
  10 -12   1   46.10    9.90
  10 -12   1   62.49   10.90
  10 -12  -1   48.70    9.50
  10  12   1   55.69   12.20
  10 -12  -1   69.89   12.00
  10 -12  -1   32.90   10.40
   0 -13  -1   12.20   11.40
   0 -13  -1   -2.60   17.50
   0 -13   1   28.90   17.20
   0  13   1   32.60   18.00
   0 -13   1   13.20   11.70
   0  13  -1   -9.60   18.00
   0  13   1   -6.70   19.30
   1 -13   1   20.50   12.70
  -1  13   1   -6.10   18.10
  -1  13   1   14.90   16.30
   1 -13   1  -18.00    8.80
   1  13  -1    0.20   20.30
  -1 -13  -1    5.60   13.20
  -1 -13  -1    1.90   10.60
   1  13  -1   -1.00   18.40
  -1  13  -1    2.60   14.90
   1 -13  -1    3.50    8.60
   1  13   1  -26.00   16.40
   1 -13  -1    4.50   10.30
  -1  13  -1   -5.00   18.60
  -1 -13   1    7.10   11.90
  -1 -13   1   -4.00   11.00
   1  13   1   20.20   17.00
  -2 -13  -1  133.29   26.00
   2  13  -1  142.59   36.30
   2 -13   1  177.58   23.20
   2 -13   1  124.99   21.70
  -2  13   1  186.38   43.40
  -2  13   1  151.18   31.70
   2  13  -1  145.19   21.30
   2 -13   1  148.89   16.50
  -2 -13  -1  147.09   26.80
   2 -13  -1  151.18   19.40
  -2 -13   1  155.78   25.90
   2 -13  -1  171.08   25.30
  -2 -13   1  156.28   26.30
   2 -13  -1  169.88   22.90
   2  13   1  125.59   22.90
  -2  13  -1  126.99   29.40
  -2  13  -1  149.09   36.60
   2  13   1  149.59   37.80
  -3 -13  -1   58.39   18.00
   3 -13   1   51.89   13.90
  -3  13   1   82.89   29.90
   3  13  -1   71.79   15.60
  -3  13   1   62.89   19.70
   3 -13   1   61.79   13.00
  -3 -13  -1   48.00   17.90
   3 -13   1   50.69   16.30
   3 -13   1   61.19   13.00
   3  13  -1   68.99   26.80
   3 -13   1   62.39   11.80
  -3 -13   1   37.10   16.00
   3 -13  -1   78.99   16.30
  -3 -13   1   48.30   17.90
  -3  13  -1   50.19   22.20
   3 -13  -1   31.90   10.80
   3  13   1   51.09   23.40
   3 -13  -1   40.40   13.00
   3  13   1   53.19   12.60
   3 -13  -1   56.59   17.30
  -3  13  -1   44.30   23.60
   4 -13   1  494.35   36.90
   4 -13   1  503.55   34.60
  -4 -13  -1  510.35   49.40
   4 -13   1  556.34   47.70
   4 -13   1  502.45   35.90
  -4  13   1  512.15   57.49
  -4  13   1  639.04   73.69
   4  13  -1  475.55   38.00
   4 -13   1  534.65   41.30
  -4 -13  -1  537.85   51.09
   4 -13  -1  527.35   45.80
   4 -13  -1  453.55   35.90
  -4  13  -1  574.44   60.39
   4 -13  -1  483.25   34.70
  -4  13  -1  631.14   73.19
   4 -13  -1  489.45   34.60
   4 -13  -1  504.05   40.90
  -4 -13   1  515.75   49.00
  -4 -13   1  597.84   52.79
   4  13   1  492.45   38.50
   4  13   1  373.86   62.19
  -5  13   1    8.40   26.60
  -5  13   1   -7.70   17.00
   5  13  -1   -2.50   12.60
  -5 -13  -1   -3.80   14.70
   5 -13   1   11.60   12.70
   5 -13   1   20.60   13.50
  -5 -13  -1   17.00   15.80
   5 -13   1   23.70    9.20
   5 -13   1   16.80    7.60
   5  13  -1   -3.20   23.20
   5 -13   1    4.00    8.00
  -5  13  -1    3.60   15.70
   5 -13  -1   30.30   15.30
   5 -13  -1    4.60    9.80
   5 -13  -1    9.30   12.10
   5 -13  -1   30.70   10.20
   5  13   1   21.70   15.30
  -5 -13   1   14.80   17.60
  -5 -13   1    1.70   12.50
  -5  13  -1  -15.90   41.20
   5  13   1   15.00   24.80
   5 -13  -1   -3.50    7.80
   6 -13   1  368.06   30.20
   6 -13   1  417.56   43.20
   6  13  -1  351.16   34.00
  -6 -13  -1  392.36   47.70
   6 -13   1  359.66   36.50
  -6  13   1  335.97   58.59
  -6  13   1  257.87   59.09
   6  13  -1  284.97   51.19
   6 -13   1  360.76   32.60
   6 -13   1  358.86   29.60
  -6 -13  -1  270.57   42.20
   6  13   1  266.17   51.59
   6  13   1  347.97   33.10
   6 -13  -1  372.46   41.80
  -6 -13   1  311.27   47.90
   6 -13  -1  335.47   36.70
   6 -13  -1  390.66   32.90
  -6  13  -1  385.76   61.09
   6 -13  -1  368.86   29.00
   6 -13  -1  353.86   29.40
  -6 -13   1  280.07   41.60
  -7 -13  -1  -15.10   15.30
   7 -13   1    7.20    9.30
   7 -13   1   14.80    9.80
  -7  13   1   17.30   21.10
   7  13  -1    0.80   10.20
   7 -13   1   11.40   13.40
  -7 -13  -1   28.90   20.90
   7 -13   1  -12.00   12.70
   7 -13   1    3.30   10.00
  -7 -13   1  -27.60   15.50
   7 -13  -1  -11.90    8.30
   7 -13  -1   -0.80    8.70
  -7 -13   1   10.00   17.90
   7  13   1   17.50   13.10
   7 -13  -1    7.30   11.80
   7 -13  -1   -1.10    8.90
   7 -13  -1   12.40   14.20
  -7  13  -1    7.60   21.20
   8  13  -1  195.48   27.70
   8 -13   1  144.89   29.80
   8 -13   1  135.99   25.60
   8 -13   1  210.28   20.70
   8 -13   1  195.08   21.50
   8 -13   1  212.28   24.40
  -8 -13  -1  159.78   35.20
   8 -13  -1  128.79   21.50
   8 -13  -1  173.48   30.50
   8 -13  -1  192.88   20.20
  -8 -13   1  154.48   36.00
   8 -13  -1  179.88   21.00
   8  13   1  229.28   29.00
   8 -13  -1  214.98   31.30
   9  13  -1   -4.40    9.30
   9 -13   1   -3.50    7.40
   9 -13   1    0.30    7.70
   9 -13   1    5.10   11.10
   9 -13   1   10.20   10.70
   9 -13  -1    4.20    8.60
   9 -13  -1    5.30    8.30
   9 -13  -1    7.30    9.40
   9  13   1   19.20   11.20
   9 -13  -1    3.10    7.10
  10 -13   1    7.40    6.00
  10  13  -1   11.90    8.10
  10 -13   1    6.70    6.20
  10 -13   1    4.60    7.10
  10 -13  -1    4.50   13.00
  10 -13  -1    6.00    6.40
  10  13   1    8.70    7.70
  10 -13  -1    9.20    6.40
   0 -14  -1   84.99   18.80
   0 -14  -1   92.79   15.30
   0  14  -1  115.89   25.10
   0  14   1   94.79   28.10
   0  14  -1   85.89   34.70
   0 -14   1  108.29   22.30
   0 -14  -1  103.99   17.50
   0 -14   1  106.49   16.60
   0  14   1  132.09   33.60
   0 -14   1   37.50   27.80
   1  14  -1   91.19   33.50
  -1 -14  -1   59.49   18.20
  -1 -14  -1   77.29   14.70
   1 -14   1   97.39   17.40
  -1  14   1  113.79   35.50
  -1 -14  -1   88.49   20.10
   1 -14   1   88.19   14.90
  -1  14   1   71.69   24.50
   1 -14   1   99.39   21.20
   1  14  -1   68.39   31.10
   1 -14   1   97.89   16.30
  -1  14  -1  124.39   37.80
  -1 -14   1  102.19   21.10
   1 -14  -1   73.39   18.30
   1  14   1   79.69   25.90
  -1 -14   1   86.49   14.90
   1 -14  -1   94.19   15.60
   1 -14  -1  114.09   16.70
   1  14   1   93.69   31.50
  -1  14  -1   81.49   27.20
  -1 -14   1   73.49   20.80
   2  14  -1  273.67   51.79
  -2 -14  -1  288.17   34.80
   2 -14   1  200.38   19.10
   2 -14   1  240.28   30.30
  -2  14   1  207.78   37.80
   2 -14   1  267.97   25.90
  -2  14   1  173.68   43.60
   2 -14   1  208.78   21.50
  -2 -14  -1  236.78   35.60
   2 -14   1  251.67   23.70
  -2  14  -1  251.17   50.79
  -2 -14   1  238.88   22.50
   2 -14  -1  270.97   25.10
  -2 -14   1  224.28   34.10
   2  14   1  189.48   43.50
   2 -14  -1  243.28   20.10
   2 -14  -1  274.17   31.70
   2 -14  -1  222.98   21.00
   2 -14  -1  235.28   22.60
  -2  14  -1  237.88   39.90
   3 -14   1  157.68   22.90
   3 -14   1  147.89   18.20
   3 -14   1  133.29   25.80
  -3 -14  -1  114.79   25.70
   3 -14   1  146.39   20.20
   3  14  -1  130.99   22.10
   3 -14   1  145.19   18.70
  -3  14   1  123.09   28.30
  -3  14   1  137.79   40.80
  -3 -14  -1  117.29   27.80
   3 -14  -1  160.68   24.70
   3 -14  -1  110.09   17.40
  -3 -14   1  123.09   26.00
  -3 -14   1  143.79   27.70
  -3  14  -1  154.18   37.80
   3  14   1  106.29   35.00
   3 -14  -1  116.79   18.20
  -3  14  -1  119.19   29.20
   3 -14  -1  135.79   15.40
   3 -14  -1  131.49   23.80
   3  14   1  117.29   20.60
  -4 -14  -1   84.89   23.90
   4 -14   1   88.59   15.80
   4 -14   1  112.19   19.00
  -4  14   1   93.39   25.50
   4 -14   1  118.99   17.50
   4  14  -1   80.39   17.80
   4 -14   1   80.09   21.10
  -4 -14  -1   75.79   22.90
   4  14  -1   82.19   32.90
  -4  14   1  119.59   37.80
   4 -14   1   94.79   19.20
   4  14   1   79.39   34.80
   4  14   1  105.89   20.10
   4 -14  -1  105.19   16.20
  -4  14  -1   82.99   25.80
   4 -14  -1  117.29   19.40
   4 -14  -1   91.89   21.20
   4 -14  -1  105.89   16.80
   4 -14  -1  109.99   20.70
  -4  14  -1  127.49   41.20
  -4 -14   1   82.89   23.70
  -4 -14   1   90.69   24.20
  -5 -14  -1   18.20   16.20
   5  14  -1  -22.70   23.10
  -5 -14  -1   32.40   19.80
   5  14  -1   -0.90   10.80
   5 -14   1   15.80   10.30
  -5  14   1   14.20   22.20
  -5  14   1  -49.30   29.20
   5 -14   1    8.10   14.20
   5 -14   1    2.40   10.40
   5 -14   1   17.20    8.80
   5 -14   1   11.10   10.70
   5 -14  -1    8.90    9.70
   5 -14  -1    0.30    8.70
  -5  14  -1   20.60   32.00
  -5 -14   1   25.90   15.50
  -5  14  -1   16.10   18.90
   5 -14  -1   12.10   11.90
   5  14   1   17.60   11.60
  -5 -14   1    5.70   17.90
   5  14   1   29.70   26.70
  -6  14   1   27.30   21.20
   6  14  -1   22.10   13.80
   6 -14   1    7.10   13.90
   6  14  -1   36.00   31.00
   6 -14   1   14.50   10.30
   6 -14   1    6.50   10.80
   6 -14   1   23.40   13.10
   6 -14   1   18.80   14.70
  -6 -14  -1   26.00   17.30
  -6 -14  -1   18.90   20.90
   6 -14  -1   20.40   11.60
  -6 -14   1   -9.70   21.70
   6 -14  -1    4.70   14.80
   6 -14  -1   -5.10   11.10
   6  14   1    2.40   12.60
  -6 -14   1   31.00   19.10
   6 -14  -1    3.40    7.70
   6 -14  -1   14.80    9.70
  -6  14  -1    2.20   23.70
   6  14   1  -13.30   37.80
  -7  14   1   26.40   23.50
  -7 -14  -1  -12.40   13.80
   7  14  -1    0.80   12.00
   7 -14   1   21.80   12.70
   7 -14   1   14.90   10.60
   7 -14   1   -9.70   14.90
  -7 -14  -1    7.60   22.20
   7 -14   1   15.40   11.60
   7 -14   1   20.90   11.50
   7 -14  -1   24.40   14.50
  -7 -14   1   35.30   24.50
   7 -14  -1   18.00   11.70
   7 -14  -1   42.10   18.20
  -7  14  -1  -34.80   21.40
   7  14   1   12.30   13.60
   7 -14  -1   14.90   11.20
  -7 -14   1   18.30   18.10
  -8 -14  -1   70.79   25.90
   8  14  -1   66.09   17.90
   8 -14   1   77.69   15.10
   8 -14   1   73.59   16.40
   8 -14   1   66.89   14.90
   8 -14   1   64.49   22.90
   8 -14   1   57.49   16.40
   8 -14  -1   72.49   16.40
   8  14   1   92.89   19.80
   8 -14  -1   68.69   13.30
   8 -14  -1   76.19   15.40
   8 -14  -1   35.40   20.00
   8 -14  -1   84.59   19.20
   9 -14   1   -0.10    7.00
   9  14  -1    3.90    9.10
   9 -14   1    5.50    7.20
   9 -14   1   12.70    9.20
   9 -14   1    6.50    7.60
   9 -14  -1    4.90    8.90
   9  14   1   -1.00    8.40
   9 -14  -1   10.60    8.90
   9 -14  -1   -4.20    7.70
   9 -14  -1    7.40    7.40
   0 -15   1   19.30   13.70
   0  15   1   47.10   27.90
   0  15   1    7.10   20.70
   0  15  -1   32.50   22.10
   0  15  -1   39.80   27.00
   0 -15   1   29.80    9.00
   0 -15  -1   21.00   12.70
   0 -15  -1   21.00    9.70
   1 -15   1   47.40   13.80
  -1 -15  -1   39.00   16.80
  -1 -15  -1   50.39   12.10
   1  15  -1   36.70   27.50
   1 -15   1   52.29   15.50
  -1 -15  -1   55.09   25.10
   1 -15   1   48.30   12.50
   1 -15   1   42.30   11.50
  -1  15   1   93.49   31.90
  -1  15   1   25.90   24.70
   1 -15  -1   50.09   12.00
   1  15   1   38.50   25.90
  -1  15  -1   49.20   24.40
  -1 -15   1   52.19   11.10
  -1  15  -1   27.10   26.30
   1 -15  -1   28.50   14.90
  -1 -15   1   11.20   17.90
  -1 -15   1   61.19   20.60
   1  15   1  121.29   42.00
   1 -15  -1   45.00   10.00
   1 -15  -1   68.69   15.30
   2 -15   1  183.48   28.80
  -2 -15  -1  183.78   32.80
  -2  15   1  251.57   78.49
  -2 -15  -1  253.37   32.00
  -2  15   1  246.58   42.70
   2 -15   1  225.98   21.60
   2 -15   1  221.08   21.80
   2  15  -1  256.77   50.59
   2 -15   1  209.98   39.20
  -2 -15  -1  189.68   21.30
  -2 -15   1  267.77   32.10
  -2 -15   1  188.78   33.30
  -2 -15   1  208.98   21.30
   2 -15  -1  210.88   19.20
   2  15   1  224.18   51.89
   2 -15  -1  229.18   22.70
  -2  15  -1  213.28   39.80
   2 -15  -1  264.27   31.30
   2 -15  -1  218.48   36.20
   2 -15  -1  232.98   21.10
  -3 -15  -1   13.70   19.80
   3  15  -1   20.20   23.60
   3 -15   1   10.70   14.00
  -3 -15  -1   18.70   15.90
   3 -15   1    9.80   10.00
   3 -15   1   25.50    9.50
   3 -15   1    5.20    8.80
   3 -15   1   13.70   12.00
  -3  15   1   18.10   20.30
  -3  15   1    2.10   24.60
   3 -15  -1   22.60   11.50
  -3  15  -1  -12.60   24.00
  -3 -15   1   -1.70   28.30
   3 -15  -1   11.90   12.50
  -3  15  -1  -13.80   17.70
   3 -15  -1   13.80    9.50
   3 -15  -1   15.90    9.30
   3 -15  -1   18.70    8.00
  -3 -15   1   18.30   14.20
   3  15   1   19.70   12.40
   3  15   1   -9.90   23.00
  -4 -15  -1  311.97   45.20
  -4  15   1  464.35   56.69
   4 -15   1  339.47   29.30
   4 -15   1  411.26   43.00
   4  15  -1  424.76   41.70
   4 -15   1  373.56   30.40
  -4  15   1  246.88   55.29
   4  15  -1  310.67   59.29
  -4 -15  -1  380.46   47.00
   4 -15   1  411.96   37.10
  -4 -15   1  420.26   51.49
  -4 -15   1  359.36   44.80
  -4  15  -1  377.66   65.19
   4  15   1  357.46   65.39
   4 -15  -1  442.66   43.40
   4 -15  -1  424.86   37.90
   4 -15  -1  390.86   38.00
   4 -15  -1  408.86   30.10
  -4  15  -1  384.46   57.39
   4 -15  -1  427.06   38.70
   5 -15   1    5.40    7.10
   5  15  -1  -42.80   24.70
   5 -15   1   -3.10   11.70
  -5  15   1  -35.30   37.20
  -5 -15  -1   14.50   19.40
  -5 -15  -1   29.50   14.60
   5 -15   1   15.40   10.10
  -5  15   1   -5.70   21.10
   5 -15   1   18.00   10.30
   5  15  -1   31.40   13.80
   5 -15  -1   12.40   10.20
   5 -15  -1   15.80   15.20
   5  15   1    1.80   28.40
   5  15   1    8.20    9.70
  -5 -15   1   -1.00   13.10
   5 -15  -1    1.30    9.60
  -5  15  -1   -9.70   21.20
  -5  15  -1  -23.50   38.00
  -5 -15   1   -1.50   20.70
   5 -15  -1   21.50    9.20
   6  15  -1   80.49   38.50
   6 -15   1   83.69   21.80
  -6  15   1  118.79   31.80
   6 -15   1   80.49   16.30
   6 -15   1   92.39   21.70
  -6 -15  -1   68.69   26.20
   6 -15   1   78.79   16.10
  -6 -15  -1  117.99   30.60
   6  15  -1   78.89   20.30
   6 -15   1   83.89   18.00
  -6 -15   1   89.89   28.30
   6  15   1   95.99   21.70
  -6 -15   1   79.79   26.90
  -6  15  -1  114.29   37.00
   6 -15  -1   96.29   17.60
   6 -15  -1   80.39   24.30
   6 -15  -1   87.69   18.60
   6 -15  -1   79.69   16.20
   6 -15  -1   82.19   21.90
   7 -15   1    1.90    8.00
   7  15  -1    5.70   11.70
  -7 -15  -1   20.90   20.80
  -7  15   1   -3.10   25.00
   7 -15   1   12.10   15.40
   7 -15   1    1.40   11.00
  -7 -15  -1  -21.10   27.30
   7 -15   1   -3.80    9.90
   7 -15   1   22.00    9.50
   7 -15  -1    2.90   10.80
   7 -15  -1   14.10   12.70
   7 -15  -1    5.10    8.60
   7 -15  -1   -6.30    8.10
  -7  15  -1  -51.29   26.70
  -7 -15   1   12.10   25.40
   7  15   1   10.10   12.20
   7 -15  -1   21.10   16.60
  -7 -15   1    9.50   18.50
  -8 -15  -1  213.18   37.90
   8 -15   1  202.78   29.80
   8 -15   1  175.68   33.30
   8 -15   1  290.67   24.50
   8 -15   1  264.07   22.90
   8 -15   1  262.67   25.20
   8  15  -1  262.37   27.50
   8 -15  -1  252.87   22.50
   8 -15  -1  247.58   24.90
   8 -15  -1  195.48   42.40
  -8 -15   1  265.37   62.69
   8 -15  -1  208.88   29.60
   8 -15  -1  273.07   24.20
   8  15   1  289.87   29.30
   9 -15   1    4.90    6.60
   9  15  -1   -4.20    8.70
   9 -15   1    5.70    6.90
   9 -15   1    8.70    6.90
  -9 -15   1   14.70   10.70
   9 -15  -1    7.80    7.80
   9  15   1   22.30   11.30
   9 -15  -1   -2.10    6.90
   9 -15  -1    1.80    7.00
   9 -15  -1    0.60    6.10
   0 -16  -1   74.29   15.20
   0 -16  -1   43.80   16.60
   0 -16  -1   41.70   10.40
   0  16  -1   27.40   29.70
   0 -16   1   63.69   13.80
   0 -16   1   55.09   18.30
   0  16   1   48.40   32.00
   0  16   1   -1.30   31.00
   1 -16   1   35.80   15.10
  -1  16   1   43.90   28.10
   1 -16   1   51.89   12.80
  -1 -16  -1   38.50   15.60
  -1 -16  -1   47.20   12.30
  -1  16   1   63.79   32.00
   1 -16   1   58.49   13.90
   1  16  -1   35.40   29.80
   1 -16   1   59.79   13.10
   1 -16   1   51.19   10.60
  -1 -16   1   40.30   12.00
  -1 -16   1   59.29   36.00
  -1 -16   1   38.50   16.50
   1 -16  -1   51.09   16.40
   1 -16  -1   60.09   14.10
  -1  16  -1   51.59   34.70
   1  16   1   27.00   26.70
   1 -16  -1   55.49   11.50
   1 -16  -1    8.00   12.20
   1 -16  -1   46.10   13.80
  -1  16  -1   -9.50   25.70
   2 -16   1  129.99   19.40
  -2 -16  -1  159.98   21.40
  -2 -16  -1  132.49   26.90
  -2  16   1  119.19   43.60
   2  16  -1  162.08   44.10
   2 -16   1  140.89   16.10
  -2 -16  -1  103.19   34.50
   2 -16   1  145.09   21.90
   2 -16   1  110.29   24.10
   2 -16   1  134.69   19.60
  -2  16   1   91.49   28.00
   2 -16  -1  137.59   19.20
   2 -16  -1  129.09   17.80
   2  16   1   98.09   37.30
   2 -16  -1  131.59   26.10
   2 -16  -1  114.89   21.20
   2 -16  -1  112.09   18.90
  -2 -16   1  144.69   20.60
  -2  16  -1  102.59   37.70
  -2 -16   1  106.79   32.20
  -2  16  -1   78.59   25.90
  -2 -16   1  170.28   30.20
  -3  16   1  140.19   42.00
  -3  16   1  120.59   36.90
   3 -16   1   99.89   17.40
  -3 -16  -1   90.59   21.90
   3 -16   1  108.09   24.10
   3 -16   1  109.99   20.20
   3 -16   1  127.69   20.20
   3 -16   1  146.99   18.40
   3  16  -1  110.99   38.80
  -3 -16  -1   62.49   26.00
  -3 -16  -1  109.39   19.30
  -3 -16   1  130.99   29.20
  -3 -16   1  106.89   18.60
  -3 -16   1  105.99   25.40
   3 -16  -1  122.29   17.90
   3 -16  -1  100.29   17.30
   3 -16  -1  122.29   22.70
   3 -16  -1  102.19   23.20
  -3  16  -1   60.79   33.70
  -3  16  -1   98.29   32.20
   3  16   1  108.89   34.60
   3 -16  -1  130.39   23.30
   4 -16   1   63.59   14.70
   4 -16   1   62.69   15.40
   4 -16   1   61.29   18.20
  -4 -16  -1   10.60   25.00
   4 -16   1   53.89   20.70
   4 -16   1   49.99   12.80
  -4  16   1   56.59   25.30
  -4 -16  -1   58.59   23.20
   4  16  -1   37.20   27.40
   4  16  -1   63.59   16.90
  -4  16   1   33.20   39.90
   4 -16  -1   73.49   14.80
  -4  16  -1   37.90   39.00
   4 -16  -1   67.79   14.00
   4 -16  -1   47.60   18.10
  -4  16  -1   18.20   26.20
  -4 -16   1   47.40   20.80
   4 -16  -1   62.99   18.20
   4  16   1   64.49   16.60
   4 -16  -1   54.59   15.00
   4  16   1   -2.50   24.80
  -4 -16   1   30.90   23.00
  -5  16   1  -43.00   48.20
   5 -16   1   -3.50   13.90
   5 -16   1   26.40   13.40
   5  16  -1   26.50   15.60
  -5  16   1   -9.80   23.80
  -5 -16  -1   19.50   16.20
   5 -16   1   17.20   10.90
   5 -16   1    1.30    9.20
   5 -16   1   12.20    9.20
  -5  16  -1  -56.49   46.30
   5  16   1    5.10   13.40
  -5 -16   1   13.50   19.10
  -5  16  -1   11.90   29.70
  -5 -16   1  -24.30   23.50
   5 -16  -1   16.50   12.70
   5 -16  -1   18.90   15.40
   5 -16  -1    8.40   11.00
   5 -16  -1   22.10    9.40
   5 -16  -1   19.70   10.70
   5  16   1  -14.40   31.80
   6  16  -1    2.20   13.50
   6 -16   1   -9.30   12.70
   6  16  -1  -15.50   39.40
   6 -16   1   -2.10    8.40
  -6 -16  -1    6.30   17.10
  -6  16   1   22.70   28.30
   6 -16   1   -1.80    9.40
  -6 -16  -1  -32.90   26.80
   6 -16   1   -6.70   10.40
   6 -16   1   -7.20    8.80
   6 -16  -1    8.50   11.20
   6 -16  -1    2.90   12.00
   6 -16  -1   -8.70    8.00
   6  16   1   12.10   13.50
  -6 -16   1    6.90   18.80
  -6  16  -1    7.00   28.70
   6  16   1   19.80   48.70
   6 -16  -1  -15.90   14.40
   6 -16  -1   -0.20    7.90
   7 -16   1   -0.60   11.40
   7 -16   1    0.00   13.70
  -7 -16  -1    7.60   19.30
   7 -16   1    8.80   11.00
   7  16  -1    6.70   12.20
   7 -16   1    9.50    9.20
   7 -16   1   -7.70    7.70
   7  16   1    9.10   12.80
   7 -16  -1    7.40   10.20
   7 -16  -1  -12.00   14.20
   7 -16  -1   13.80   10.30
   7 -16  -1    3.70    8.90
  -7 -16   1    5.90   18.90
   7 -16  -1    5.00    8.90
   8 -16   1   42.10   13.70
   8 -16   1   -7.70   18.90
   8 -16   1   32.00   10.10
  -8 -16  -1    4.90   23.30
   8 -16   1   29.00    8.70
   8  16  -1   44.80   15.30
   8 -16   1   48.60   13.20
   8  16   1   46.60   14.90
   8 -16  -1   32.10   14.10
   8 -16  -1   33.80   10.40
   8 -16  -1   11.30    8.50
  -8 -16   1   20.80   10.50
   8 -16  -1   32.30   10.70
  -9 -16  -1    6.50    7.30
   9 -16   1   10.60    7.70
   9 -16   1   16.50    6.80
   9 -16   1    9.80    6.00
   9 -16  -1   14.30   15.50
   9 -16  -1   -0.20    6.60
   9 -16  -1   10.40   11.40
  -9 -16   1    6.80   15.40
   9 -16  -1    7.80    6.90
   0 -17  -1    2.70    9.90
   0 -17  -1   15.00    9.40
   0 -17  -1   -8.60    7.80
   0 -17   1    7.10    9.30
   0  17  -1  -29.70   25.50
   0 -17   1   11.60   12.80
   0 -17   1    3.80    9.20
   0  17   1   30.10   30.20
   0 -17  -1    5.90   10.50
   0  17   1  -70.39   39.90
   1 -17   1   16.30    9.30
  -1  17   1    9.10   23.70
   1 -17   1    6.70   13.30
   1 -17   1   28.80    9.80
  -1 -17  -1    7.30   13.60
  -1 -17  -1   20.80   11.50
   1 -17   1   19.60    9.10
   1  17  -1   -9.40   23.60
  -1 -17   1   -9.20    9.00
   1 -17  -1   16.70    9.90
  -1  17  -1    0.40   22.30
   1 -17  -1    6.90    9.70
   1 -17  -1   25.40    9.70
   1 -17  -1    1.30   12.20
  -1 -17   1   19.10   13.80
  -1  17  -1    4.90   32.40
   1 -17  -1    3.60    7.60
  -2  17   1   19.20   31.80
  -2  17   1   57.39   33.20
   2 -17   1   97.99   17.40
  -2 -17  -1   45.60   17.10
  -2 -17  -1   59.89   21.30
   2  17  -1   26.80   30.40
   2 -17   1   69.89   12.90
   2 -17   1   67.29   20.30
   2 -17   1   64.09   17.90
   2 -17  -1   74.09   13.50
   2  17   1   42.90   30.80
  -2  17  -1   86.39   39.50
  -2 -17   1   49.00   13.60
  -2 -17   1   45.20   18.30
  -2  17  -1   -9.10   28.70
   2 -17  -1   70.69   16.30
   2 -17  -1   63.99   18.60
   2 -17  -1   67.69   14.60
  -3 -17  -1  125.49   29.70
   3 -17   1  168.48   30.30
  -3 -17  -1  157.18   23.60
  -3 -17  -1  148.99   40.80
  -3  17   1  105.29   43.40
   3 -17   1  139.79   20.80
   3  17  -1  167.58   46.10
  -3  17   1  147.79   42.80
   3 -17   1  144.19   23.00
   3 -17   1  165.78   25.30
   3 -17   1  125.79   21.10
  -3 -17   1  166.48   32.70
   3 -17  -1  155.68   21.30
   3 -17  -1  171.08   21.40
  -3 -17   1  178.08   24.60
  -3  17  -1  182.28   43.00
   3 -17  -1  152.98   29.00
   3  17   1  144.09   45.30
  -3 -17   1   90.69   34.60
  -3  17  -1  179.58   52.09
   3 -17  -1  154.18   23.40
   3 -17  -1  192.88   26.70
  -4  17   1   92.79   48.70
  -4 -17  -1   62.39   17.00
   4 -17   1   96.49   16.50
  -4 -17  -1   57.59   22.60
   4 -17   1   61.69   15.20
   4  17  -1   42.40   32.90
  -4 -17  -1   51.49   34.00
   4 -17   1  110.79   22.00
   4 -17   1   78.79   22.60
   4 -17   1   85.49   15.30
  -4 -17   1   -6.50   29.60
   4  17   1  113.19   42.10
   4 -17  -1   97.69   24.70
   4 -17  -1   82.99   15.60
  -4 -17   1  113.99   18.70
  -4 -17   1   65.99   23.40
  -4  17  -1   71.49   51.49
  -4  17  -1   46.00   40.50
   4 -17  -1   89.39   18.60
   4 -17  -1  113.59   22.80
   4 -17  -1  101.99   18.00
   5 -17   1   15.50   10.30
   5 -17   1   20.90   17.60
  -5 -17  -1   11.00   15.90
   5 -17   1   18.00    8.60
  -5  17   1   38.80   50.99
  -5  17   1   68.29   36.20
   5 -17   1    5.50    9.80
   5  17  -1   12.20   31.20
  -5 -17  -1  -25.30   30.50
   5 -17   1   10.30   10.70
   5  17   1  -40.30   31.50
   5 -17  -1   21.30   18.00
   5 -17  -1    9.40    8.90
  -5 -17   1  -16.10   27.30
   5 -17  -1    3.40   11.50
  -5  17  -1   65.59   30.90
   5 -17  -1   22.10   12.10
   5 -17  -1   11.70    9.40
  -5 -17   1   30.60   12.70
  -5  17  -1  -34.00   54.69
  -5 -17   1   11.90   15.60
   6 -17   1  153.28   20.70
  -6  17   1  173.48   58.99
   6 -17   1  156.58   20.90
   6 -17   1  150.68   23.10
  -6 -17  -1   47.80   43.00
   6 -17   1  141.29   25.90
  -6 -17   1  156.88   22.50
  -6 -17   1  105.19   41.10
   6 -17  -1  170.98   19.60
   6  17   1  145.29   24.60
   6 -17  -1  163.28   24.50
   6 -17  -1  148.59   26.40
   6 -17  -1  151.98   20.70
   7 -17   1    5.40   10.10
  -7 -17  -1  -17.60   15.30
   7 -17   1   -2.30    8.10
   7 -17   1   17.60    9.50
   7 -17   1  -26.60   14.00
   7 -17   1    4.10    9.60
  -7 -17   1   16.40   18.50
   7 -17  -1    6.60   10.40
   7  17   1   -1.30    9.40
  -7 -17   1  -12.00    8.30
   7 -17  -1   -3.10    7.60
   7 -17  -1   -4.20    7.70
   7 -17  -1    0.00    8.30
   8 -17   1  113.09   20.30
  -8 -17  -1  106.99   15.10
   8 -17   1  103.79   15.10
   8 -17  -1   86.09   13.20
  -8 -17   1  138.19   15.20
   8 -17  -1  110.89   19.20
   8 -17  -1  164.58   17.00
  -9 -17  -1  -13.40    6.50
   9 -17   1    1.00    5.20
   9 -17   1   -1.10    5.50
   9 -17   1   25.80    7.70
   9 -17  -1    1.60    5.20
   9 -17  -1    3.40    5.60
   0 -18  -1   43.30   12.80
   0 -18   1   18.50   11.50
   0 -18   1   48.50   18.10
   0  18   1   36.60   31.80
   0 -18   1   25.00   13.20
   0 -18  -1   11.70   10.10
   0  18  -1   41.70   36.50
   0 -18  -1   23.20   17.60
  -1  18   1   92.39   50.39
   1  18  -1  168.38   52.49
   1 -18   1  129.79   31.60
   1 -18   1  177.48   17.50
   1 -18   1  181.98   21.10
  -1 -18  -1  189.08   21.90
   1 -18   1  159.48   22.60
  -1  18   1  135.69   48.50
   1  18   1  182.38   47.30
   1 -18  -1  190.78   24.20
   1 -18  -1  177.48   18.50
   1 -18  -1  185.68   25.50
  -1  18  -1  113.29   42.60
   1 -18  -1  197.98   31.30
  -1 -18   1  168.38   24.40
  -1  18  -1   33.80   48.40
  -2 -18  -1   40.10   12.10
  -2  18   1   36.10   34.10
   2 -18   1   15.10   15.40
  -2  18   1   30.10   33.00
   2 -18   1   35.90   11.90
   2 -18   1   31.80   14.60
   2 -18   1   29.00   12.20
  -2 -18  -1   40.80   17.70
   2  18  -1  -16.70   28.40
  -2  18  -1   14.40   36.70
   2 -18  -1   22.00    9.90
  -2 -18   1   46.50   13.40
   2 -18  -1   19.00   12.00
   2 -18  -1   37.60   12.00
   2  18   1   32.60   26.60
   2 -18  -1   37.10   20.00
   2 -18  -1   18.80   12.80
  -2 -18   1   48.70   20.60
  -2  18  -1   13.20   33.70
   3  18  -1   23.60   31.30
  -3  18   1   19.60   31.00
   3 -18   1   64.89   15.30
  -3  18   1   41.10   34.60
   3 -18   1   71.09   21.50
  -3 -18  -1   41.40   20.40
   3 -18   1   57.39   14.60
  -3 -18  -1   70.99   16.30
   3 -18   1   54.19   16.60
   3 -18   1   69.99   13.50
  -3  18  -1   40.90   43.00
   3 -18  -1   91.69   25.50
   3 -18  -1   47.00   12.10
  -3 -18   1   53.39   22.30
   3 -18  -1   68.39   13.90
  -3 -18   1   42.20   14.70
   3  18   1   21.80   26.90
  -3  18  -1    4.60   32.50
   3 -18  -1   60.59   15.60
  -4  18   1   41.00   30.70
   4 -18   1   34.30   14.20
  -4 -18  -1   33.50   19.90
  -4 -18  -1 -101.49   50.09
   4  18  -1  -10.40   30.90
   4 -18   1   30.20   12.10
  -4 -18  -1   41.70   14.90
   4 -18   1   35.90   13.10
   4 -18   1   12.20    8.00
  -4  18   1   33.80   45.80
   4 -18   1   17.90   17.00
  -4 -18   1   46.50   13.30
   4 -18  -1   18.20   11.20
   4  18   1   30.50   34.20
  -4 -18   1   16.40   19.80
   4 -18  -1   -2.10   15.20
   4 -18  -1   39.00   12.90
  -4  18  -1  -98.89   42.20
  -4  18  -1   34.20   32.60
   4 -18  -1   32.20   11.30
   4 -18  -1   41.30   14.10
  -4 -18   1   18.80   44.50
  -5  18   1   17.80   62.09
   5 -18   1  -12.30    8.70
   5  18  -1   15.80   36.70
   5 -18   1   15.80   10.20
  -5 -18  -1   -0.40   11.50
   5 -18   1    5.80   14.80
  -5 -18  -1    9.20   14.00
   5 -18   1    0.60    8.90
  -5  18   1   17.90   37.00
   5 -18   1   -3.90    7.40
  -5 -18   1   40.60   67.69
   5  18   1    5.60   41.80
   5 -18  -1    7.00   14.50
  -5  18  -1   56.19   36.30
  -5 -18   1    7.10   12.20
   5 -18  -1    1.20   10.00
   5 -18  -1   -2.20   10.90
  -5 -18   1   15.70   18.80
   5 -18  -1  -24.50   13.20
   5 -18  -1    5.80   11.70
   6 -18   1   -1.00   17.30
   6 -18   1    7.00    9.20
  -6 -18  -1   -3.50   17.70
   6 -18   1   12.30   11.20
  -6 -18  -1    3.70   10.20
   6 -18   1    5.30   11.40
   6 -18   1   15.30    8.90
   6 -18  -1   15.10   12.60
   6 -18  -1    0.20    8.80
   6 -18  -1   10.70   17.40
   6 -18  -1    4.10    9.00
  -6 -18   1   12.40   10.00
   6 -18  -1   -1.40    8.20
  -6 -18   1   -5.30   18.60
  -7 -18  -1    7.30   23.60
  -7 -18  -1   -0.50    9.50
   7 -18   1    1.60   10.80
   7 -18   1    6.40   10.10
   7 -18   1   -5.70   15.60
   7 -18   1    5.80    8.10
   7 -18   1   -4.40    6.80
   7 -18  -1  -28.40   17.10
  -7 -18   1    3.90    9.60
   7 -18  -1    7.20    7.70
   7 -18  -1    2.70    9.10
   7 -18  -1   -2.40   10.60
  -7 -18   1  -38.40   27.60
   8 -18   1   21.70    9.30
   8 -18   1   -2.70    5.40
   8 -18   1   11.30    7.00
   8 -18  -1   23.40    8.80
   8 -18  -1    7.70    9.30
   8 -18  -1    3.40   10.40
  -8 -18   1   12.50    8.30
   8 -18  -1   27.90    8.30
   0  19   1  -17.00   30.70
   0 -19  -1   -5.30    8.20
   0 -19  -1   -4.10   13.80
   0 -19   1  -13.30   11.90
   0 -19  -1    8.60    9.90
   0  19  -1   -8.10   26.70
   0 -19   1   -1.30    8.20
   0 -19   1   -2.70    9.60
   1 -19   1   97.49   19.20
  -1 -19  -1   88.19   17.80
  -1  19   1  125.39   48.40
   1  19  -1  133.29   49.10
   1 -19   1  127.79   20.40
  -1 -19  -1   85.59   24.60
   1 -19   1  100.29   17.00
   1 -19   1   79.59   23.20
  -1  19  -1   64.29   47.20
  -1 -19   1   84.69   22.80
  -1 -19   1   92.59   17.30
   1 -19  -1   87.19   24.40
   1 -19  -1   77.49   16.60
   1  19   1   96.59   44.80
   1 -19  -1  124.69   17.40
   1 -19  -1  100.89   18.80
  -2 -19  -1   38.00   13.30
   2 -19   1   25.00   11.80
  -2 -19  -1   16.90   17.00
  -2  19   1   56.89   40.70
   2 -19   1   14.90   17.80
   2 -19   1   -9.20   11.50
   2  19  -1   38.80   32.50
  -2  19   1  -14.90   39.00
   2 -19   1   13.50   11.20
   2 -19  -1   26.10   10.60
   2 -19  -1   32.60   12.70
   2 -19  -1   18.90   11.40
  -2  19  -1   75.99   45.70
  -2 -19   1   29.30   11.60
  -2 -19   1   11.70   15.20
   2 -19  -1   31.90   18.90
  -2  19  -1   54.89   50.79
   2  19   1   17.80   26.80
  -3  19   1  205.78   50.69
  -3 -19  -1  223.88   39.00
   3  19  -1  160.38   53.19
   3 -19   1  209.18   21.00
   3 -19   1  207.58   23.90
   3 -19   1  197.48   35.80
  -3 -19  -1  211.68   24.80
  -3  19   1  239.48   65.99
   3 -19   1  212.18   27.90
   3 -19   1  222.18   23.60
  -3  19  -1  200.18   70.69
  -3 -19   1  184.88   34.10
   3 -19  -1  170.78   31.50
   3 -19  -1  209.68   22.40
   3  19   1  162.28   53.49
  -3 -19   1  226.38   25.20
   3 -19  -1  206.88   21.90
   3 -19  -1  231.08   30.40
   3 -19  -1  193.38   26.60
  -3  19  -1  209.48   59.29
   4 -19   1   10.00   17.50
  -4 -19  -1   29.70   19.20
  -4  19   1   70.29   40.00
   4 -19   1   38.10   15.20
   4  19  -1    0.20   36.30
  -4 -19  -1   39.00   13.70
  -4  19   1  -49.90   40.30
   4 -19   1   17.20   13.70
   4 -19   1   50.39   12.60
   4 -19   1   23.50   10.50
   4 -19  -1   28.70   13.00
  -4  19  -1  121.39   52.39
  -4  19  -1   55.79   39.60
  -4 -19   1   32.90   19.00
   4 -19  -1   35.10   13.90
   4 -19  -1   15.50   17.60
   4  19   1  -34.70   32.80
   4 -19  -1   34.50   12.30
  -4 -19   1   42.30   13.50
   4 -19  -1   20.60   11.30
   5 -19   1   49.10   17.60
  -5 -19  -1   57.89   15.50
   5 -19   1   45.90   14.40
   5  19  -1   29.60   44.90
  -5 -19  -1   47.40   24.00
   5 -19   1   40.10   13.80
   5 -19   1   43.80   12.40
   5 -19   1   46.70   11.90
  -5 -19   1   76.59   17.00
   5  19   1    0.70   43.70
   5 -19  -1   24.70   11.00
   5 -19  -1   31.90   13.70
   5 -19  -1   35.20   12.20
   5 -19  -1   23.00   18.40
  -5 -19   1   56.59   24.50
   5 -19  -1   51.09   15.60
   6 -19   1   79.69   20.00
   6 -19   1   59.19   12.50
   6 -19   1   33.40   14.10
  -6 -19  -1   39.30   21.80
   6 -19   1   57.99   13.20
  -6 -19  -1   68.29   14.30
   6 -19   1   72.89   17.00
  -6 -19   1   53.09   13.50
  -6 -19   1    1.90   22.10
   6 -19  -1   77.09   18.00
   6 -19  -1   80.59   17.30
   6 -19  -1   58.99   13.60
   6 -19  -1   71.69   21.50
   6 -19  -1   41.50   10.90
   7 -19   1   11.00    7.80
   7 -19   1   21.00   11.40
   7 -19   1   14.70    9.80
   7 -19   1    1.20    7.50
  -7 -19  -1   13.30    8.80
  -7 -19   1   19.60    9.20
   7 -19  -1    8.00    9.00
   7 -19  -1    7.10    8.30
   7 -19  -1    9.90    9.10
   7 -19  -1    0.70    7.00
   8 -19   1   18.20    6.50
   8 -19   1   36.00    8.60
   8 -19   1   55.09   11.40
  -8 -19  -1   26.00    8.70
   8 -19  -1   37.00    9.20
   8 -19  -1   42.70    9.40
   8 -19  -1   32.10    9.30
   0 -20  -1   -2.50   10.80
   0 -20   1    2.70   10.60
   0 -20   1   -3.30   12.30
   0 -20   1   12.20   10.30
   0 -20  -1    6.00   10.80
   0 -20  -1   -7.00   10.80
   0  20   1   20.60   37.40
   0  20  -1  -17.30   31.30
  -1 -20  -1   79.69   16.50
   1 -20   1   86.29   19.00
  -1 -20  -1   51.79   20.10
  -1  20   1   63.19   43.60
  -1 -20  -1  100.49   19.70
   1 -20   1   86.69   23.70
   1 -20   1  102.69   18.90
   1  20  -1   37.90   36.80
   1 -20  -1   73.69   23.40
   1  20   1  105.29   43.30
   1 -20  -1   88.59   14.70
  -1 -20   1   62.99   16.80
  -1 -20   1  106.99   18.70
  -1 -20   1  113.69   27.90
   1 -20  -1   73.89   17.80
  -1  20  -1   36.40   43.70
   1 -20  -1   81.09   16.20
   2  20  -1  -32.40   35.70
  -2  20   1  -62.99   81.09
   2 -20   1    7.80    8.20
  -2  20   1   -1.40   40.10
  -2 -20  -1    5.20   11.50
   2 -20   1   17.20   12.60
   2 -20   1   19.00   17.20
   2 -20   1    7.20   11.10
   2 -20   1   19.90   11.00
  -2 -20  -1   19.50   13.40
   2 -20  -1   16.40   10.60
  -2 -20   1    4.80   16.10
   2  20   1   20.70   35.90
  -2  20  -1  -21.30   40.70
   2 -20  -1   12.20    9.70
   2 -20  -1   15.00   11.80
  -2 -20   1   28.00   11.50
   2 -20  -1    7.10   16.90
   2 -20  -1   27.40   13.90
  -3 -20  -1   44.20   20.40
  -3  20   1  112.79   57.49
   3 -20   1   33.30   11.80
   3 -20   1   16.10   12.00
   3 -20   1   28.90   11.90
   3  20  -1   27.40   34.80
  -3 -20  -1   39.80   14.70
  -3  20   1   -8.50   39.80
   3 -20   1   20.70   12.90
   3 -20   1   38.10   19.40
  -3  20  -1 -100.39   68.79
   3 -20  -1   54.49   15.90
   3  20   1   -9.50   35.50
   3 -20  -1   40.30   14.70
  -3 -20   1   33.20   14.50
  -3  20  -1  -32.60   41.00
   3 -20  -1   48.70   21.00
   3 -20  -1   21.10   10.40
  -3 -20   1   25.60   20.30
   3 -20  -1   49.00   13.00
   4 -20   1   83.59   14.30
   4 -20   1   37.60   13.90
   4 -20   1   64.49   14.40
  -4 -20  -1   74.29   17.60
   4 -20   1   58.19   17.40
  -4  20   1   71.89   57.99
   4 -20  -1   80.49   18.60
   4 -20  -1   62.29   13.20
   4 -20  -1   81.19   15.40
   4 -20  -1   44.90   14.40
  -4 -20   1   81.89   14.50
  -4  20  -1    1.40   76.09
  -4  20  -1   44.50   54.99
   5 -20   1    3.10    9.60
  -5 -20  -1   -0.20   15.20
  -5 -20  -1    6.20   10.60
   5 -20   1    6.90    7.90
   5 -20   1   -8.30   10.00
   5 -20   1    3.00   16.00
   5 -20   1   -0.80    7.60
   5 -20  -1   -5.50    8.90
  -5 -20   1   18.90   10.40
  -5 -20   1  -42.60   18.10
   5 -20  -1    8.70   16.40
   5 -20  -1    5.30   11.90
   5 -20  -1   -3.20    8.20
   5 -20  -1    1.80    6.70
   6 -20   1   22.80    8.70
   6 -20   1   18.90   10.80
   6 -20   1   25.80    9.60
   6 -20   1   10.00   10.10
   6 -20   1   61.29   20.00
  -6 -20  -1   21.90   10.50
   6 -20  -1   25.70   11.10
  -6 -20   1   30.90   12.70
   6 -20  -1   15.20    8.40
  -6 -20   1    4.00   18.20
   6 -20  -1   22.40   11.20
   6 -20  -1   49.80   19.80
   6 -20  -1   17.60   11.60
   7 -20   1   -0.90    6.00
  -7 -20  -1    6.90    7.90
   7 -20   1   -4.50    7.90
   7 -20   1    3.90    6.20
   7 -20   1    2.70    7.40
   7 -20  -1    7.40    9.80
   7 -20  -1    5.00    6.50
  -7 -20   1   -9.10    8.60
   7 -20  -1   -6.50    7.30
   0  21   1   20.20   39.20
   0 -21   1   75.49   16.40
   0  21  -1   47.00   42.90
   0 -21   1   84.49   18.20
   0 -21  -1   56.49   19.90
   0 -21  -1   71.49   14.80
   0 -21  -1   58.79   15.10
   0 -21   1   67.29   24.90
  -1 -21  -1   22.00   18.40
   1  21  -1   24.00   36.50
   1 -21   1   30.70   13.20
  -1 -21  -1   36.10   14.90
  -1  21   1   44.80   41.80
   1 -21   1   46.40   20.70
  -1 -21  -1   23.60   12.10
   1 -21   1   24.30   12.80
   1 -21  -1   30.50   12.70
   1 -21  -1   32.70   19.70
  -1 -21   1   40.80   14.90
  -1 -21   1   28.00   13.10
   1 -21  -1   13.30   10.90
  -1  21  -1  -11.30   36.00
  -1 -21   1   32.00   19.20
   1 -21  -1   36.80   14.80
   1  21   1    4.10   36.30
   2 -21   1  -11.90    9.40
  -2  21   1   54.09   39.70
   2 -21   1   -1.20   16.80
   2 -21   1   12.50    9.70
  -2 -21  -1   19.10   13.10
   2 -21   1   21.30   11.40
  -2 -21  -1   11.90   17.10
   2  21  -1  -28.90   31.30
   2 -21  -1   24.00   17.50
   2 -21  -1  -25.30   11.80
   2 -21  -1   16.00   16.00
  -2 -21   1   16.10   16.60
   2  21   1  -33.80   33.80
   2 -21  -1    5.80   17.00
  -2  21  -1  -10.90   38.30
   2 -21  -1    8.40   12.70
  -2 -21   1   22.50   11.70
  -3 -21  -1  334.97   30.20
   3 -21   1  318.47   27.10
   3 -21   1  354.76   30.80
   3 -21   1  230.58   26.90
   3  21  -1  154.18   91.69
   3 -21   1  285.47   23.90
  -3  21   1  295.17   76.29
   3 -21  -1  283.97   27.80
   3 -21  -1  337.77   30.80
   3 -21  -1  324.57   27.10
  -3 -21   1  333.17   29.50
  -3  21  -1  125.39   68.99
   3 -21  -1  323.47   25.50
   4 -21   1    7.50    8.80
   4 -21   1   -5.30    8.80
  -4 -21  -1    4.80   10.50
   4 -21   1   -7.60    7.70
  -4 -21  -1    8.20   16.80
   4 -21   1   -5.80    8.60
   4 -21   1   -8.40   15.90
   4 -21  -1    4.60   15.80
   4 -21  -1   15.50    9.90
   4 -21  -1   -0.60    9.60
   4 -21  -1   13.50    9.30
  -4 -21   1  -15.40   14.70
  -4 -21   1    5.20    9.70
   4 -21  -1    0.30    7.50
   5 -21   1    3.30    7.50
   5 -21   1  -11.00   17.50
  -5 -21  -1   15.00   10.80
   5 -21   1   11.00   10.10
   5 -21   1    8.90    7.60
  -5 -21  -1   20.50   21.00
   5 -21   1   16.70   10.10
   5 -21  -1   -5.40    9.30
  -5 -21   1   15.10   10.00
   5 -21  -1   13.70   10.10
   5 -21  -1   19.00    9.60
   5 -21  -1    8.90    9.00
  -5 -21   1    9.30   18.60
   6 -21   1    2.50    8.10
   6 -21   1   25.00    9.00
   6 -21   1   11.70   10.00
   6 -21   1    7.80    7.30
  -6 -21  -1   -3.80    7.80
   6 -21  -1    7.10    9.60
   6 -21  -1    1.80    8.70
   6 -21  -1   -2.60    8.70
  -6 -21   1   -0.20    8.00
   6 -21  -1    2.30    8.80
   7 -21   1    3.10    7.00
  -7 -21  -1   -9.60    6.30
   7 -21   1    3.60    5.00
   7 -21   1  -10.30    6.50
   7 -21  -1    1.00    6.00
   7 -21  -1   14.90    6.90
  -7 -21   1  -13.40   11.10
   7 -21  -1    2.50    6.90
   0 -22  -1   46.00   18.30
   0 -22  -1   26.20   13.50
   0 -22   1   18.70   26.60
   0 -22   1   38.70   13.70
   0 -22  -1   26.20   11.40
   0 -22   1   47.70   14.50
   0  22  -1   28.50   40.50
   1 -22   1  360.36   30.70
  -1 -22  -1  382.66   32.30
   1  22  -1  237.68   66.89
   1 -22   1  376.36   32.20
  -1 -22  -1  322.77   29.10
   1 -22  -1  373.96   32.90
  -1 -22   1  386.66   31.50
   1 -22  -1  345.47   29.80
  -1  22  -1  153.28   73.29
  -1 -22   1  387.36   31.60
   1  22   1  262.97   65.79
   2 -22   1    4.30    9.00
  -2 -22  -1   22.50   10.10
   2 -22   1   -4.20   16.10
  -2 -22  -1  -33.10   15.60
  -2 -22  -1    3.80    9.60
   2 -22   1   -7.50    7.90
   2  22  -1   83.79   41.60
  -2  22   1  -34.30   40.90
   2 -22   1  -26.40    9.70
  -2  22  -1  -74.79   42.60
   2 -22  -1  -12.90    8.20
  -2 -22   1   17.30   10.40
   2 -22  -1    3.90    8.80
   2 -22  -1    2.70    8.40
   2  22   1  -37.30   35.10
   2 -22  -1    1.20   15.90
  -2 -22   1   -0.10    9.70
  -2 -22   1  -13.00   13.80
  -3 -22  -1   84.09   26.50
  -3 -22  -1   89.79   17.10
   3 -22   1   89.89   17.60
   3 -22   1   89.89   15.90
   3 -22   1   71.59   13.00
   3 -22   1   77.59   25.00
  -3 -22   1   78.69   23.10
   3 -22  -1   42.50   22.20
   3 -22  -1   98.99   14.50
   3 -22  -1   94.79   18.10
   3 -22  -1   88.29   15.20
  -3 -22   1  104.49   18.10
   4 -22   1    5.00    7.50
   4 -22   1    1.70    8.50
  -4 -22  -1   -9.70   14.10
   4 -22   1  -27.30   15.30
   4 -22   1    1.40    7.90
   4 -22   1   19.10   11.30
  -4 -22  -1    3.30    9.10
   4 -22  -1  -23.00    8.40
   4 -22  -1   10.60   10.50
   4 -22  -1  -41.00   16.80
   4 -22  -1   -2.80    8.10
   4 -22  -1  -12.30    7.40
  -4 -22   1   13.90   16.60
  -4 -22   1   11.50    9.90
  -5 -22  -1   20.70   10.70
   5 -22   1   13.80   10.30
   5 -22   1    8.40    7.20
  -5 -22  -1  -25.60   15.80
   5 -22   1    9.20   10.60
  -5 -22   1   19.70    8.40
   5 -22  -1   22.20    8.30
   5 -22  -1   23.90   10.80
   5 -22  -1    7.60    7.90
   5 -22  -1   -1.20    8.80
   6 -22   1   38.50    8.20
  -6 -22  -1    9.70    8.00
   6 -22   1   18.30    7.60
   6 -22   1   26.60    9.70
   6 -22  -1   19.00    9.70
   6 -22  -1    5.70    7.90
   6 -22  -1   19.20   10.50
   6 -22  -1   24.70    8.40
   0 -23  -1  -19.30   12.30
   0 -23   1    0.20   19.00
   0 -23  -1    0.70    9.10
   0 -23  -1   -4.40    7.70
   0 -23   1   14.20    9.90
   0 -23   1   -3.40    9.00
   1 -23   1   29.40   21.80
  -1 -23  -1   39.70   15.40
  -1 -23  -1   40.80   20.50
   1 -23   1   63.69   13.80
   1 -23   1   44.60   13.30
  -1 -23  -1   40.80   12.20
   1 -23  -1   21.40   20.50
  -1 -23   1   39.70   12.60
   1 -23  -1   36.00   13.10
  -1 -23   1   51.69   17.10
  -1 -23   1   29.50   11.70
  -2 -23  -1   76.09   16.60
  -2 -23  -1   53.39   18.50
  -2 -23  -1   55.69   13.10
   2 -23   1   55.99   21.60
   2 -23   1   82.19   16.60
   2 -23   1   55.79   13.40
  -2 -23   1   69.29   13.90
   2 -23  -1   62.09   22.40
   2 -23  -1   42.90   15.10
   2 -23  -1   70.89   12.80
  -2 -23   1   83.19   15.70
  -2 -23   1   90.59   22.20
   2 -23  -1   60.79   15.60
  -3 -23  -1   47.60   12.90
   3 -23   1   72.89   13.60
  -3 -23  -1   55.19   13.50
   3 -23   1   26.50    9.60
   3 -23   1   46.70   13.20
  -3 -23  -1   58.49   22.30
   3 -23   1   44.10   21.20
   3 -23  -1   48.70   21.50
  -3 -23   1   70.99   14.60
   3 -23  -1   60.59   12.40
  -3 -23   1   48.70   20.40
   3 -23  -1   90.99   14.50
  -3 -23   1   76.89   14.10
   3 -23  -1   46.80   13.10
   4 -23   1   -6.10   20.30
   4 -23   1   14.20    8.20
   4 -23   1    6.20    8.50
  -4 -23  -1   24.30   10.10
   4 -23   1    6.00    8.80
  -4 -23  -1    9.50   18.20
   4 -23  -1    4.50    8.50
   4 -23  -1    7.20   11.70
  -4 -23   1   40.80   13.90
  -4 -23   1   18.60   10.50
  -4 -23   1   -6.70   35.70
   4 -23  -1   21.60    8.20
   4 -23  -1   29.10   11.10
   5 -23   1   10.80    6.70
   5 -23   1   11.40    9.10
  -5 -23  -1   26.10    8.50
   5 -23   1   12.90    7.10
   5 -23  -1    0.70    8.30
   5 -23  -1   16.40    7.90
   5 -23  -1    0.40    7.20
  -5 -23   1   -4.20    7.10
   6 -23   1   -3.70    5.50
   6 -23   1   -2.90    7.30
   6 -23   1   14.10    7.10
  -6 -23  -1   -1.00    5.60
   6 -23  -1    9.10    6.70
  -6 -23   1  -10.60    7.40
   6 -23  -1   -1.40    6.30
   0 -24  -1    4.90    9.10
   0 -24   1    4.00    9.70
   0 -24  -1   -4.40    8.80
   0 -24  -1   -5.40   17.90
   0 -24   1   16.50   10.70
   0 -24   1   -1.60   18.80
   1 -24   1  389.46   43.60
  -1 -24  -1  381.86   31.20
   1 -24   1  408.76   30.60
  -1 -24  -1  354.06   28.20
   1 -24   1  401.76   31.40
   1 -24  -1  333.97   42.50
  -1 -24   1  378.16   30.00
  -1 -24   1  385.16   29.90
  -1 -24   1  445.56   45.10
   1 -24  -1  370.66   28.70
  -2 -24  -1    9.80   19.50
   2 -24   1   95.69   28.60
  -2 -24  -1   49.70   12.10
   2 -24   1   35.80   11.10
  -2 -24  -1   50.89   13.60
   2 -24   1   33.50   11.80
  -2 -24   1   66.19   14.00
  -2 -24   1   55.49   13.10
   2 -24  -1   34.90   12.70
  -2 -24   1    0.40   29.80
   2 -24  -1   24.60   11.50
   3 -24   1   52.39   10.80
   3 -24   1   40.90   10.70
  -3 -24  -1   25.10   10.50
  -3 -24  -1   25.50   12.50
   3 -24  -1   27.90    9.40
   3 -24  -1   37.20   11.70
  -3 -24   1   21.80   10.80
   3 -24  -1   29.70    8.60
  -3 -24   1   23.50    9.60
   4 -24   1   -4.40    6.70
   4 -24   1   -1.90    6.90
  -4 -24  -1    1.80    7.40
  -4 -24  -1    7.10    8.00
  -4 -24   1   16.10    8.70
  -4 -24   1   -6.10    6.30
   4 -24  -1    2.70    8.70
   4 -24  -1  -17.40    8.30
   4 -24  -1   -6.60    7.60
  -5 -24  -1    1.30    5.90
  -5 -24  -1    6.40    7.90
   5 -24   1    1.20    5.50
   5 -24   1    6.00    6.70
   5 -24  -1    1.90    4.90
  -5 -24   1   -5.20    6.90
   5 -24  -1    9.60    7.10
  -5 -24   1    9.30    7.10
   0 -25   1   14.90    9.30
   0 -25   1   10.80    8.70
   0 -25  -1    7.80    8.50
   0 -25  -1    0.30    7.50
  -1 -25  -1   33.60   10.40
   1 -25   1   29.80   12.60
   1 -25   1   36.60   10.10
  -1 -25  -1   39.70    9.90
  -1 -25   1   28.10   12.40
   1 -25  -1   34.00   11.80
   1 -25  -1   45.80    9.90
  -1 -25   1   44.40   16.60
   2 -25   1   -0.50    6.90
   2 -25   1    9.70   12.70
  -2 -25  -1    5.70    8.40
  -2 -25  -1    7.10    8.40
  -2 -25   1    9.60    8.20
   2 -25  -1   12.10    7.90
  -2 -25   1   -4.70    7.80
   2 -25  -1    7.10   13.50
  -3 -25  -1   19.50    8.70
   3 -25   1   14.70    5.90
   3 -25   1   21.70    9.70
  -3 -25  -1   20.90    8.10
   3 -25  -1   15.00    9.80
  -3 -25   1   17.10    8.10
   3 -25  -1   19.30   10.00
  -3 -25   1   12.20    8.80
   4 -25   1    6.80    7.10
  -4 -25  -1   11.60    6.80
   4 -25   1   -4.30    5.90
  -4 -25  -1   15.70    7.30
  -4 -25   1    0.00    6.10
  -4 -25   1   10.00    7.20
   4 -25  -1    3.20    6.60
   0 -26  -1   -5.40    5.40
   0 -26   1    6.60    6.60
   0 -26   1   -0.90    6.80
   0 -26  -1    0.90    8.00
  -1 -26  -1   12.00    7.30
   1 -26   1   10.10    6.80
  -1 -26  -1   18.50    7.30
   1 -26   1    3.50    7.40
  -1 -26   1   19.90    8.10
   1 -26  -1   21.70    6.80
  -1 -26   1   11.10    7.60
   1 -26  -1   -8.30    6.30
   2 -26   1   -3.70    5.70
   2 -26   1   21.30    8.50
  -2 -26  -1    8.50    6.90
  -2 -26  -1   10.10    7.00
  -2 -26   1   -1.20    6.40
   2 -26  -1    4.70    7.50
  -2 -26   1    7.00    7.30
   2 -26  -1   11.80    7.90
  -3 -26  -1   -4.30    5.60
   3 -26   1   -0.40    6.00
   3 -26   1    4.00    6.90
  -3 -26  -1   -4.20    5.10
  -3 -26   1   11.80    6.90
   3 -26  -1    3.80    7.00
   0 -27  -1    9.80    5.80
   0 -27   1    6.20    7.80
   0 -27   1   -9.10    5.90
   0 -27  -1   -1.10    5.30
  -1 -27  -1    5.50    7.40
  -1 -27  -1    7.50    6.00
   1 -27   1   -1.40    5.30
  -1 -27   1   16.40    9.60
  -1 -27   1    5.40    5.50
   1 -27  -1    2.00    6.40
   0   0  -2 9778.72  444.36
   0   0  -2 9999.00  442.46
   0   0   2 9594.54  443.26
   0   0   2 9885.61  442.86
   1   0   2   53.09    6.60
  -1   0  -2   42.90    7.00
   1   0  -2   45.80    9.40
  -1   0  -2   43.20    7.50
   2   0   2 2484.85  115.19
  -2   0  -2 2321.67  110.49
  -2   0  -2 2308.47  112.59
   2   0  -2 2373.66  119.39
  -2   0  -2 2356.96  113.89
   2   0  -2 2468.05  113.79
   2   0   2 2419.16  109.59
  -3   0  -2  183.78   16.10
   3   0  -2  181.98   17.90
  -3   0  -2  193.18   17.20
   3   0   2  159.48   13.60
   3   0  -2  196.68   23.60
   3   0   2  172.48   19.30
  -4   0  -2   12.00    8.40
   4   0   2   16.40   10.80
   4   0  -2   11.60   10.50
   4   0  -2   23.00    8.50
   5   0  -2   33.70   12.20
   5   0  -2   44.60   14.40
   5   0   2   24.70   11.00
  -5   0  -2   23.90    9.00
   5   0   2   42.20   12.60
   6   0  -2   -4.90    8.20
  -6   0  -2   -2.70    7.00
   6   0   2   -3.60    6.20
   6   0  -2   12.20    7.80
   6   0   2    2.70    9.60
   6   0   2   -5.90    6.50
   6   0   2   12.90    9.80
   6   0  -2   -5.50    9.00
   6   0   2   -7.50    8.40
   7   0   2   -3.40    7.70
  -7   0   2   -8.20    5.30
   7   0   2  -20.60    8.80
   7   0  -2   -3.60    7.40
   7   0   2    2.20    8.40
  -7   0  -2    0.00    8.40
   7   0  -2    0.30    7.70
   7   0  -2   -4.30   10.60
   7   0  -2    1.70    7.50
   7   0   2    1.10    5.90
   7   0   2    4.80    6.30
   7   0  -2    4.00   11.60
   8   0   2   24.20   11.70
   8   0  -2   15.80   11.30
   8   0  -2   24.80   10.90
   8   0  -2   17.50   15.90
   8   0   2   18.50    9.70
   8   0   2   25.10   11.20
   8   0   2    5.30   13.70
  -8   0  -2   15.70   12.80
  -8   0   2    5.70    9.80
   8   0  -2   19.10    9.10
   8   0  -2   14.60   14.60
  -9   0   2  107.49   19.40
  -9   0  -2  101.49   21.40
   9   0   2  112.69   17.00
   9   0  -2  113.59   19.50
   9   0   2   97.49   19.90
   9   0   2  144.59   22.20
   9   0  -2   87.19   15.70
   9   0  -2  101.79   19.60
  10   0   2  276.77   26.70
  10   0  -2  284.77   25.80
  10   0   2  271.57   22.90
  10   0   2  236.48   25.50
  10   0  -2  275.27   25.80
  11   0  -2   12.10    7.40
  11   0   2   20.00    9.10
  11   0  -2   26.50   10.50
  11   0   2   32.40    9.90
   0  -1   2   45.60    6.20
   0   1  -2   46.70    7.80
   0  -1  -2   43.50    6.90
   0  -1  -2   51.09    5.80
   0   1   2   51.39    5.50
   0   1   2   43.40    6.60
   0  -1   2   50.99    6.60
   0   1  -2   47.10    6.10
  -1  -1  -2  207.68   14.90
   1  -1   2  204.48   13.90
   1  -1   2  202.38   13.10
   1   1  -2  188.78   19.20
  -1   1  -2  186.68   15.30
   1  -1  -2  195.98   18.40
   1   1   2  213.38   15.50
  -1   1  -2  185.68   15.90
  -1   1  -2  203.48   12.20
   1   1   2  201.78   13.80
   2   1  -2  314.17   21.10
   2   1  -2  301.07   27.10
  -2  -1  -2  311.97   20.90
  -2  -1  -2  299.17   21.90
   2  -1   2  310.87   21.30
  -2   1  -2  284.27   18.00
  -2   1  -2  373.16   22.30
   2   1   2  336.67   22.70
  -2   1  -2  277.17   20.60
  -2   1  -2  261.77   21.00
   2  -1  -2  339.37   20.90
   2  -1  -2  325.67   26.90
   2   1   2  315.47   19.80
   3   1  -2  128.49   15.30
  -3  -1  -2  124.89   15.60
  -3  -1  -2  118.09   13.80
   3   1  -2  106.69   18.30
   3  -1   2  128.39   14.80
   3   1   2  124.89   12.80
   3  -1  -2   89.59   16.30
   3  -1  -2  140.19   15.70
  -3   1  -2  121.59   13.90
   3   1   2  130.59   15.00
   4   1  -2  376.46   34.90
   4  -1   2  412.36   32.30
  -4  -1  -2  362.46   29.90
   4   1  -2  364.36   29.50
  -4  -1  -2  364.56   31.20
   4   1   2  355.86   25.70
   4   1   2  464.75   33.40
   4  -1  -2  417.76   35.20
   4  -1  -2  346.77   28.90
  -5  -1  -2   23.10    9.10
   5  -1   2   35.50   11.60
  -5  -1  -2   -2.70   13.30
   5   1  -2   23.00    9.90
   5   1  -2   14.00   11.20
   5  -1   2    9.60    9.90
   5   1   2   24.60   11.40
  -5   1  -2    2.60    8.30
  -5   1  -2    9.40   12.20
   5  -1  -2   15.40   11.30
   5  -1  -2   17.10    9.70
  -5   1  -2   30.60    8.60
   5  -1  -2   18.00   10.30
   6  -1   2   32.40   10.90
   6   1  -2    6.10   21.50
   6  -1   2   29.90   10.30
   6   1  -2    9.90   12.60
   6   1  -2   23.90   10.80
  -6  -1  -2   24.70    9.40
   6  -1   2   43.50   12.30
   6   1  -2   30.80    9.50
   6  -1   2   24.30    8.00
   6  -1   2   24.40   12.00
   6  -1  -2   28.90    8.60
   6  -1  -2   39.10   13.70
  -6  -1   2   31.10   11.10
   6  -1  -2   21.30   11.00
  -6  -1   2   29.70    5.50
   6   1   2   40.50   14.30
   6   1   2   50.49   10.70
   6   1   2   39.80   10.80
  -6   1  -2   27.50   10.40
   6   1   2   17.00   13.10
   6  -1  -2   45.00   13.20
   7   1  -2   21.90   10.30
   7  -1   2   12.10   11.50
   7   1  -2    0.40    9.10
  -7  -1  -2    8.90   11.00
   7  -1   2   12.70    9.00
   7  -1   2   35.30   13.00
   7   1  -2   23.00   17.00
   7  -1   2   29.30    9.20
   7  -1   2   15.30    8.70
  -7   1   2   24.50    7.70
   7   1  -2    0.30   10.70
   7   1  -2   -4.20    9.50
   7   1   2   24.70    9.00
   7  -1  -2   -0.70    7.60
   7   1   2   32.30   10.40
  -7   1  -2   20.40   11.70
   7  -1  -2   34.70    9.00
   7   1   2   20.70   11.10
  -7  -1   2   19.80    8.40
   7  -1  -2   24.00    9.20
   7  -1  -2   21.70   12.90
   7  -1  -2   13.90   12.20
   7   1   2   15.70   10.00
   8   1  -2   71.59   15.00
  -8  -1  -2   99.19   20.30
   8   1  -2  116.09   19.70
   8   1  -2  113.99   19.30
   8  -1   2   91.89   22.20
  -8   1   2   82.99   15.60
   8  -1   2   98.99   17.40
   8  -1   2   95.79   16.20
   8  -1   2   97.19   18.60
   8  -1  -2   77.79   23.40
   8   1   2  126.19   20.20
   8  -1  -2  114.99   19.60
   8  -1  -2   85.59   18.90
   8   1   2   92.59   16.40
  -8  -1   2  102.19   17.40
   8   1   2   88.99   24.40
  -8   1  -2   90.49   19.80
   8  -1  -2  111.89   16.90
   8   1   2  126.99   20.70
   8  -1  -2  104.19   17.70
   9   1  -2   24.90   11.60
   9   1  -2    1.90   11.00
   9  -1   2   36.90   12.90
  -9  -1  -2    5.40   13.90
   9   1  -2    7.60   11.10
   9  -1   2   17.90   10.60
   9  -1   2   22.60   12.40
  -9   1   2    6.10   12.30
   9   1   2   38.40   13.50
   9  -1  -2   29.70   10.50
   9  -1  -2   29.80   12.50
   9  -1  -2   17.50   10.10
   9   1   2   26.40   12.60
  -9  -1   2   21.40   13.00
   9   1   2    7.50    9.80
  -9   1  -2  -16.30   13.70
  10   1  -2   66.99   13.60
  10   1  -2   92.49   16.50
  10  -1   2   91.59   17.30
  10  -1   2   70.19   13.50
  10   1   2   98.69   17.20
  10  -1  -2  106.29   18.00
  10   1   2   78.39   16.50
  10  -1  -2   84.39   16.10
  10   1   2   73.89   13.30
  11   1  -2   -1.10    7.90
  11  -1   2    9.30    7.70
  11   1  -2   20.80    8.40
  11  -1   2    0.90    6.90
  11  -1  -2   -1.40    7.70
  11   1   2   -2.90    6.80
  11   1   2    8.70    7.70
  11  -1  -2    3.80    7.10
   0  -2   2 4045.50  181.38
   0   2  -2 3704.03  181.58
   0   2  -2 3807.32  185.08
   0  -2  -2 4164.68  180.18
  -1  -2  -2   64.79    9.10
   1  -2   2   80.39    9.90
   1   2  -2   52.69   12.60
  -1   2  -2   74.19   10.10
   1  -2  -2   63.99   11.00
   1   2   2   66.09    8.50
  -1   2  -2   59.29    9.10
   1   2   2   65.59   10.20
   1  -2  -2   71.99    8.10
  -1  -2   2   62.59    7.50
   1   2   2   73.49   12.30
  -1   2  -2   73.29   10.40
  -1  -2   2   78.79    7.70
   2   2  -2 1085.89   63.39
   2   2  -2 1085.39   55.09
   2  -2   2  987.30   54.89
  -2  -2  -2 1091.79   57.69
  -2  -2  -2 1069.49   54.49
   2   2   2 1082.59   55.79
  -2   2  -2 1007.40   54.79
  -2   2  -2 1090.09   55.59
  -2   2  -2 1031.00   55.49
   2  -2  -2 1081.69   60.89
   2  -2  -2 1071.19   54.39
   2   2   2 1036.60   56.79
   3   2  -2   59.29   16.10
   3  -2   2   53.79   11.50
  -3  -2  -2   40.90   10.90
  -3  -2  -2   41.30    9.10
   3   2  -2   65.19   11.60
   3   2   2   53.59   10.30
  -3   2  -2   39.50    8.90
   3  -2  -2   46.50   10.30
   3  -2  -2   29.40   13.00
  -3   2  -2   39.30    9.00
  -3   2  -2   35.20    8.70
   3   2   2   47.70    9.80
   4  -2   2    5.00    9.90
  -4  -2  -2   10.50    7.20
  -4  -2  -2    7.90    9.90
   4   2  -2    3.70    8.50
   4   2  -2   13.80   12.00
   4  -2  -2   17.10    9.00
  -4   2  -2   -1.10   10.10
  -4   2  -2   13.20    9.20
   4  -2  -2   10.00   10.90
  -4   2  -2   17.10    8.20
   4   2   2   13.70   10.60
   4   2   2   14.00    9.70
   5   2  -2  126.19   23.90
  -5  -2  -2  167.78   23.60
   5  -2   2  168.98   18.90
   5  -2   2  134.29   21.20
   5   2  -2  148.19   21.80
  -5  -2  -2  171.68   19.70
   5   2   2  145.89   17.80
   5  -2  -2  158.18   22.00
   5  -2  -2  171.68   18.50
  -5   2  -2  161.18   20.80
  -5   2  -2  122.29   17.00
  -5  -2   2  140.09    8.60
   5   2   2  169.68   23.20
   6  -2   2   50.99   12.30
   6  -2   2   20.80    9.90
   6  -2   2   33.00   10.80
   6   2  -2   25.60   11.10
   6   2  -2   43.70   15.00
   6   2  -2    4.00   13.40
   6   2  -2   47.80   17.60
   6  -2   2   19.10   11.60
  -6  -2  -2   14.90    9.80
   6  -2   2   35.10    8.80
  -6  -2   2   10.60    9.70
  -6  -2   2   24.60    6.60
   6  -2  -2   28.30   10.80
   6   2   2   31.90   13.90
  -6   2  -2   23.90    9.50
   6  -2  -2   31.10   12.70
   6   2   2    7.10    6.30
   6   2   2   31.80    9.80
   6  -2  -2   25.40    9.70
   6  -2  -2   29.60   11.50
   7   2  -2   56.59   13.80
   7  -2   2   66.39   13.20
   7  -2   2   55.29   12.60
   7  -2   2   59.89   15.00
   7  -2   2   54.79   16.70
   7   2  -2   64.49   13.80
  -7   2   2   25.60   14.30
  -7  -2  -2   42.20   12.70
   7  -2   2   61.49   13.30
   7   2  -2   80.19   13.90
  -7   2   2   75.09   11.80
   7  -2  -2   70.69   13.80
   7   2   2   43.40   16.60
   7   2   2   56.39   13.50
   7   2   2   62.79   13.60
   7   2   2   59.39   12.50
   7  -2  -2   59.09   13.00
  -7  -2   2   56.09   11.50
   7  -2  -2   44.40   15.20
   7  -2  -2   52.69   12.60
   7  -2  -2   67.99   15.60
  -7   2  -2   54.69   15.90
   8   2  -2  -21.90    9.40
   8  -2   2    8.90    8.10
  -8   2   2   13.60   10.50
   8   2  -2   18.90    9.30
   8  -2   2   10.90    9.00
   8  -2   2    5.00    8.60
  -8  -2  -2    0.90   12.30
   8   2  -2  -10.80    6.80
   8  -2   2    6.80   13.60
   8  -2  -2    9.20   14.00
   8  -2  -2   12.40    8.30
  -8  -2   2   14.20   10.30
   8  -2  -2    5.60    8.10
   8  -2  -2  -10.20   11.70
   8   2   2    9.60    7.50
   8   2   2    3.00    8.10
   8   2   2   17.40   11.40
  -8   2  -2    6.10   11.90
   8  -2  -2    7.30    8.50
   9   2  -2   77.19   16.20
  -9  -2  -2   65.89   19.60
   9  -2   2   66.89   16.00
   9   2  -2   77.29   17.50
   9  -2   2   68.99   14.70
   9  -2   2   75.49   17.00
   9  -2   2   65.99   22.10
  -9   2   2   49.80   16.30
   9   2   2   54.29   16.00
  -9   2  -2   55.49   18.90
   9  -2  -2   48.70   13.70
   9   2   2   51.99   13.60
   9  -2  -2   64.59   15.50
   9  -2  -2   72.29   16.10
  -9  -2   2   61.09   14.50
   9   2   2   65.39   16.40
  10  -2   2  311.37   27.70
  10  -2   2  277.47   26.70
  10  -2   2  321.67   25.60
  10   2  -2  280.77   26.00
  10   2  -2  306.67   26.10
  10  -2  -2  256.47   22.90
  10  -2  -2  265.77   24.70
  10   2   2  282.47   26.40
  10   2   2  320.27   28.30
  10  -2  -2  295.67   26.40
  11   2  -2   22.50    7.80
  11   2  -2    9.30    7.80
  11  -2   2   11.80    8.40
  11  -2   2   10.90    7.70
  11  -2  -2    9.80    7.50
  11   2   2    7.30    8.40
  11  -2  -2    5.10    6.80
  11   2   2   -0.50    7.20
   0  -3   2  185.98   14.00
   0  -3  -2  194.58   13.90
   0   3  -2  166.78   17.00
   0  -3  -2  160.58   14.00
   0   3   2  158.08   22.00
   0  -3   2  173.88   15.40
   0   3  -2  171.88   21.00
   0   3   2  213.58   19.90
   1   3  -2   94.89   17.30
  -1   3   2  124.09   10.00
  -1   3   2  119.89   11.70
  -1  -3  -2  126.89   13.30
   1  -3   2  112.49   12.10
   1  -3   2  138.29   12.10
   1   3   2  115.19   15.10
   1  -3  -2  141.89   13.60
  -1   3  -2  101.09   13.60
  -1  -3   2  121.09   11.70
  -1   3  -2  120.99   16.40
  -1  -3   2  100.99   13.00
   1   3   2   98.29   17.50
   2  -3   2 2534.25  119.59
   2   3  -2 2568.34  129.19
  -2   3  -2 2521.45  119.99
   2   3   2 2441.66  124.09
  -2  -3   2 2278.37  115.19
   2   3   2 2400.76  119.39
  -2   3  -2 2540.15  122.99
   2  -3  -2 2478.95  118.29
  -2  -3   2 2499.35  114.29
  -3  -3  -2   13.10    7.60
  -3  -3  -2   -7.60    9.20
   3  -3   2    6.50    8.30
   3   3  -2   12.00   12.40
  -3  -3   2   15.00    3.10
  -3   3  -2    3.90    7.90
   3   3   2   26.40    9.60
   3   3   2   12.90    8.30
  -3  -3   2    8.60    3.30
  -3   3  -2    0.60    8.20
   3  -3  -2   26.60    8.90
  -3   3  -2   13.00    7.90
   4   3  -2  504.25   36.00
  -4  -3  -2  465.75   45.40
   4   3  -2  476.25   42.70
  -4  -3  -2  499.35   33.60
   4  -3   2  508.25   35.70
  -4  -3   2  467.15   26.50
  -4   3  -2  469.15   33.50
   4   3   2  476.35   35.40
  -4   3  -2  451.15   35.50
  -4  -3   2  487.85   25.80
   4  -3  -2  507.05   35.10
  -4   3  -2  492.15   36.60
   5   3  -2  547.45   41.00
   5  -3   2  569.04   41.80
  -5  -3  -2  544.85   37.60
  -5  -3  -2  426.96   48.30
   5  -3   2  516.95   37.20
  -5   3  -2  535.65   38.30
   5  -3  -2  537.55   39.30
  -5  -3   2  520.15   33.90
   5   3   2  508.65   41.20
  -5   3  -2  442.76   41.90
   5  -3  -2  518.75   37.30
   5   3   2  534.95   38.40
  -5   3  -2  550.94   36.70
  -5  -3   2  545.85   34.00
   6  -3   2   62.19   16.00
  -6  -3  -2   55.49   13.20
   6   3  -2   63.39   19.60
   6  -3   2   92.09   17.00
   6  -3   2   71.19   17.70
   6  -3   2   86.89   14.20
  -6   3   2   72.09    6.80
   6   3  -2   93.19   16.30
   6   3  -2   66.19   13.70
  -6  -3   2   63.39   10.70
  -6   3  -2   75.49   16.10
   6  -3  -2   77.19   13.40
   6   3   2   69.59   18.10
   6  -3  -2   70.29   14.00
   6   3   2   71.59   16.30
   6  -3  -2   45.10   11.30
   6  -3  -2   60.09   15.10
   6  -3  -2   62.99   13.40
  -6  -3   2   57.89   15.40
   7  -3   2  296.87   29.50
   7   3  -2  273.17   26.40
   7   3  -2  250.17   37.60
  -7   3   2  276.77   26.20
   7  -3   2  345.77   36.70
   7   3  -2  293.87   26.30
   7  -3   2  332.07   26.20
   7  -3   2  307.17   27.80
  -7  -3  -2  350.36   34.10
   7  -3   2  304.27   26.10
  -7   3  -2  347.97   35.20
   7  -3  -2  309.47   27.40
   7   3   2  308.87   25.70
   7   3   2  301.37   27.50
  -7  -3   2  314.97   27.90
   7  -3  -2  274.47   32.50
   7  -3  -2  305.57   24.90
   7   3   2  286.27   26.20
   7  -3  -2  290.27   28.00
   7  -3  -2  277.07   25.40
   8   3  -2   85.49   17.20
   8  -3   2   84.89   17.00
   8  -3   2   87.09   17.60
   8  -3   2   87.99   15.60
   8   3  -2   67.89   23.40
   8  -3   2   78.79   18.70
   8   3  -2   98.49   18.20
   8  -3   2   78.79   22.10
  -8   3   2   64.79   16.00
  -8  -3  -2   95.89   22.50
   8  -3  -2   81.49   18.60
   8  -3  -2   94.09   17.90
   8  -3  -2  115.59   18.20
  -8   3  -2   53.29   18.90
   8   3   2   99.69   16.10
   8  -3  -2   79.99   14.90
   8   3   2   92.09   18.30
  -8  -3   2   69.89   17.10
   8  -3  -2   82.59   22.00
   8   3   2   75.19   16.70
   9   3  -2  100.19   18.90
  -9   3   2   50.79   16.00
  -9  -3  -2   70.89   19.80
   9   3  -2  116.29   19.60
   9  -3   2  100.89   17.10
   9  -3   2   92.89   18.20
   9  -3   2   92.09   25.80
   9  -3   2   97.29   18.60
   9  -3  -2   80.49   17.30
   9   3   2  138.49   26.60
   9   3   2  103.59   19.60
  -9  -3   2  106.69   20.10
   9  -3  -2   67.59   14.80
   9  -3  -2  127.89   19.20
   9   3   2   85.99   18.80
  -9   3  -2   92.89   24.40
   9  -3  -2  101.19   24.00
   9  -3  -2   48.80   17.00
  10  -3   2  135.39   19.60
  10   3  -2  105.29   18.30
  10  -3   2  107.49   18.60
  10  -3   2   96.09   15.70
  10   3  -2  141.09   19.20
  10   3   2  121.09   18.90
  10  -3  -2  136.39   18.20
  10   3   2  125.99   20.00
  10  -3  -2  119.69   18.50
  10  -3  -2  118.99   17.70
  11  -3   2   18.80    9.30
  11  -3   2    5.30    6.00
  11  -3   2   15.30    9.10
  11   3  -2   15.50    9.40
  11  -3  -2    2.30    6.70
  11   3   2   14.40    9.00
  11   3   2   16.60    8.00
  11  -3  -2   13.90    6.90
   0   4  -2  179.78   20.60
   0  -4  -2  227.68   17.30
   0   4   2  204.38   27.30
   0   4   2  204.28   21.30
   0  -4  -2  229.08   17.70
   0  -4   2  207.38   17.20
   0   4  -2  173.58   24.00
   1   4  -2   88.39   17.60
  -1  -4  -2   89.69   12.00
  -1   4   2   82.99   12.20
   1  -4   2   95.59   12.30
   1  -4   2  110.59   11.90
  -1  -4   2   83.39   10.80
   1  -4  -2   89.19   11.40
  -1  -4   2   71.19   11.30
  -1   4  -2   98.49   20.20
   1   4   2   89.69   14.80
   1   4   2   76.49   18.70
  -1   4  -2   79.49   14.60
  -2   4   2 1911.61   88.99
   2  -4   2 1934.11   95.49
  -2  -4  -2 2097.29   95.69
   2   4  -2 1905.71  106.39
  -2   4   2 1780.02   89.09
   2   4   2 1938.71  103.39
  -2   4  -2 1891.41   97.19
   2  -4  -2 1923.21   94.49
  -2   4  -2 1949.01  102.29
  -2  -4   2 1775.82   94.79
  -2  -4   2 1984.70   92.19
  -2   4  -2 1868.11   96.99
   3  -4   2 1164.28   64.19
  -3  -4  -2 1207.38   62.89
   3   4  -2 1248.68   75.99
   3   4   2 1160.98   69.49
   3  -4  -2 1131.59   62.89
  -3  -4   2 1140.79   58.19
  -3   4  -2 1147.89   64.19
  -3  -4   2 1064.29   60.69
  -3   4  -2 1118.29   64.89
  -3   4  -2 1228.78   73.69
  -4  -4  -2  110.39   15.70
   4  -4   2  112.89   17.50
   4  -4   2  125.69   17.40
   4   4  -2  117.19   22.50
  -4  -4  -2  124.49   22.80
   4   4   2  107.09   17.60
  -4  -4   2   84.89   14.60
  -4   4  -2   95.09   15.70
  -4   4  -2  145.99   20.80
  -4  -4   2  122.79   12.90
   4  -4  -2  115.29   17.50
  -4   4  -2  111.79   17.70
   4  -4  -2  137.79   18.10
   4   4   2  105.69   17.80
   5   4  -2   95.09   21.70
   5  -4   2   96.59   17.30
  -5  -4  -2   95.39   15.40
  -5   4  -2   55.89   13.80
  -5  -4   2   63.79   10.40
   5  -4  -2  103.79   17.60
   5   4   2   75.39   15.70
  -5  -4   2   40.30   13.30
   5  -4  -2   79.89   14.70
  -5   4  -2   61.89   17.20
   6   4  -2    9.70   17.30
  -6   4   2   17.40    6.30
   6  -4   2   11.00   10.10
  -6   4   2   10.40    8.00
   6  -4   2    6.80    9.50
   6  -4   2   19.30    9.10
   6  -4   2   15.60    7.90
  -6  -4  -2   20.30   10.40
   6  -4   2   18.00    9.90
   6   4  -2    9.20    8.70
   6  -4  -2   15.10    8.60
   6  -4  -2   11.60    7.60
   6   4   2  -17.80   15.10
   6   4   2   19.70    9.20
   6   4   2   14.50   11.60
   6  -4  -2    9.30    7.60
  -6   4  -2   27.20   11.50
  -6  -4   2   18.60    7.90
   6  -4  -2   10.50   10.40
   6  -4  -2   15.90   11.40
   7   4  -2  122.89   19.80
   7   4  -2  127.89   19.50
   7   4  -2   89.69   26.70
   7  -4   2  153.08   23.90
   7  -4   2  135.99   20.40
  -7  -4  -2  105.69   20.50
   7  -4   2  127.19   18.90
   7  -4   2  120.19   17.80
   7  -4   2  132.09   25.50
  -7   4   2  108.19   17.40
   7  -4  -2  154.48   23.40
   7  -4  -2  138.79   19.40
  -7  -4   2  117.09   18.30
   7   4   2  112.39   17.90
   7  -4  -2  117.39   17.70
   7  -4  -2  127.79   20.10
  -7   4  -2  109.89   21.10
   7   4   2  142.89   20.80
   7   4   2  125.49   19.00
   7  -4  -2  112.39   22.00
   8  -4   2   76.99   21.10
   8  -4   2   81.59   16.80
   8  -4   2   85.49   22.70
   8   4  -2   88.19   16.40
   8  -4   2   71.09   15.50
   8  -4   2   91.69   18.00
  -8   4   2   74.69   16.80
   8   4  -2  107.09   19.50
   8  -4  -2   61.59   19.50
  -8  -4   2   74.79   23.60
   8  -4  -2   90.59   16.90
   8  -4  -2   88.39   16.20
   8  -4  -2   96.19   17.50
   8   4   2   84.59   17.10
   8   4   2   81.09   17.80
   8   4   2   74.29   14.80
   8  -4  -2   63.69   20.00
   9  -4   2   84.59   16.70
   9  -4   2   82.59   21.40
   9  -4   2   85.69   19.10
   9   4  -2   94.79   20.60
   9   4  -2  114.29   20.60
  -9  -4  -2   75.59   21.90
   9  -4   2   73.29   15.50
  -9   4   2   88.29   20.30
  -9  -4   2   57.79   18.80
   9  -4  -2   64.59   20.30
   9  -4  -2   63.69   18.30
   9  -4  -2   67.09   16.80
  -9   4  -2   29.40   18.00
   9   4   2  101.89   19.50
   9  -4  -2   60.39   16.10
   9   4   2   64.89   16.40
   9  -4  -2   70.79   22.10
  10  -4   2   21.40   11.90
  10  -4   2   31.20   10.40
  10   4  -2   30.60   11.40
  10  -4   2   20.60    9.10
  10   4  -2   39.80   12.30
  10  -4  -2   44.10   12.40
  10  -4  -2   33.30   11.00
  10  -4  -2   46.60   12.70
  10   4   2   41.80   13.10
  10   4   2   64.49   14.90
  11  -4   2   20.40    7.80
  11  -4   2    4.00    5.70
  11  -4   2    7.90    8.00
  11   4  -2   20.30    9.20
  11   4   2   12.20    7.70
  11  -4  -2    7.90    7.30
  11  -4  -2    3.90    7.20
  11  -4  -2   -1.20    6.70
   0  -5   2 3755.12  176.08
   0   5   2 3754.02  180.38
   0  -5  -2 3499.35  175.78
   0   5  -2 3721.33  179.88
   0   5  -2 3842.22  188.48
   0   5   2 3863.41  191.08
   0  -5   2 3533.55  176.38
   0  -5  -2 3922.41  175.58
   1  -5   2  105.39   14.30
   1   5  -2   96.79   20.40
   1   5  -2   79.89   12.20
  -1  -5  -2   75.69   12.40
  -1   5   2  109.09   16.30
  -1   5   2   85.69   20.10
   1  -5   2   86.69   12.10
  -1  -5  -2   97.19   13.20
   1  -5  -2  115.39   14.00
  -1   5  -2   70.39   15.20
   1   5   2   93.89   16.80
  -1  -5   2   79.79   12.00
  -1   5  -2   93.69   19.30
   1   5   2   77.79   21.00
  -1  -5   2   97.99   13.80
  -2  -5  -2 1251.37   64.79
  -2   5   2 1155.08   61.09
   2   5  -2 1150.88   76.69
  -2   5   2 1197.58   62.99
   2  -5   2 1188.88   66.79
  -2  -5   2 1225.78   62.39
   2  -5  -2 1223.18   63.89
  -2   5  -2 1233.68   73.29
   2   5   2 1244.58   75.49
   2   5   2 1145.29   63.49
  -2   5  -2 1174.08   67.69
   3   5  -2  115.29   23.80
   3  -5   2  125.49   17.60
  -3   5  -2  137.59   21.50
   3   5   2  120.19   21.30
  -3  -5   2  129.69   14.50
  -3  -5   2   84.09   16.00
  -3   5  -2  137.89   18.60
  -3   5  -2  115.59   19.10
   3  -5  -2  147.99   17.40
  -4  -5  -2  227.88   22.70
   4   5  -2  155.78   27.40
   4  -5   2  175.68   19.50
   4  -5   2  207.88   23.00
  -4   5   2  172.28   14.00
  -4   5  -2  263.27   28.10
   4   5   2  164.08   24.50
  -4  -5   2  127.09   20.10
   4  -5  -2  185.58   19.90
   4  -5  -2  206.08   20.80
  -4  -5   2  181.48   18.50
  -4   5  -2  198.08   23.90
  -4   5  -2  156.98   23.10
   5   5  -2 1030.10   75.29
   5  -5   2 1072.39   63.79
  -5   5   2 1025.00   56.29
  -5   5   2 1060.19   55.99
   5  -5   2 1053.39   66.49
  -5  -5  -2 1104.29   64.59
  -5  -5   2 1097.29   60.09
   5  -5  -2 1075.49   65.19
  -5   5  -2 1055.39   66.69
   5  -5  -2 1063.39   63.59
  -5   5  -2 1126.59   68.59
  -5  -5   2  979.00   68.79
   5   5   2  988.90   67.69
  -6   5   2    9.60   10.30
   6  -5   2    7.10    8.10
   6   5  -2   10.10   10.50
   6  -5   2   -8.70    7.40
   6   5  -2   11.00   13.40
   6   5  -2   22.20   10.10
   6  -5   2    4.80    7.00
   6  -5   2   -4.90    9.30
   6  -5   2    6.20    6.20
  -6   5   2    8.40    7.50
  -6  -5   2   16.40   12.30
   6   5   2    6.70    9.40
   6  -5  -2   -5.20    8.40
   6  -5  -2    5.30    6.60
   6  -5  -2    2.80    8.00
   6  -5  -2    7.20    8.30
   6  -5  -2    2.00    9.40
   6   5   2    0.10   15.40
   6   5   2  -12.10    6.20
   7  -5   2  655.03   42.00
   7   5  -2  582.84   59.49
   7  -5   2  594.34   46.30
   7  -5   2  616.34   52.09
  -7  -5  -2  673.83   51.09
  -7   5   2  600.34   45.40
   7   5  -2  560.54   40.40
   7  -5   2  557.44   41.60
   7  -5   2  549.05   39.70
   7   5  -2  667.13   43.00
   7  -5  -2  574.44   39.60
   7   5   2  585.74   42.00
   7  -5  -2  588.84   45.70
   7   5   2  552.24   40.70
   7  -5  -2  579.84   42.00
   7   5   2  604.84   38.70
   7  -5  -2  576.44   40.00
   7  -5  -2  610.94   50.99
  -7  -5   2  603.74   44.60
   8  -5   2  163.78   30.80
   8  -5   2  183.58   21.30
   8   5  -2  208.18   27.30
   8   5  -2  193.98   22.10
   8  -5   2  180.48   28.30
   8  -5   2  161.38   24.10
   8  -5   2  211.78   22.70
   8  -5  -2  190.18   25.60
   8   5   2  148.69   20.60
   8  -5  -2  198.98   21.30
   8   5   2  181.58   25.10
   8  -5  -2  156.68   26.20
   8   5   2  188.68   25.10
   8  -5  -2  182.88   21.20
   8  -5  -2  159.88   28.70
   9   5  -2  200.88   29.20
  -9  -5  -2  317.37   59.19
   9  -5   2  187.58   32.30
   9  -5  -2  177.48   29.60
   9  -5  -2  228.78   30.30
   9  -5  -2  178.78   26.50
   9  -5  -2  245.18   32.00
   9  -5  -2  214.98   39.10
  10   5  -2   36.00   10.90
  10  -5   2   42.30   11.80
  10  -5   2   30.70   11.20
  10   5  -2   56.89   14.70
  10  -5   2   44.20   12.20
  10  -5   2   47.70   20.20
  10   5   2   39.20   11.70
 -10  -5   2  105.89   41.80
  10  -5  -2   61.79   12.20
  10  -5  -2   55.69   12.90
  10  -5  -2   53.49   13.90
  10   5   2   46.20   13.00
  11  -5   2   10.70    6.50
  11   5  -2   21.10    8.40
  11  -5   2    7.00    7.30
  11  -5   2   22.80    8.40
  11  -5  -2   16.30    6.90
  11  -5  -2    1.60    6.40
  11   5   2   19.40    9.20
  11  -5  -2   21.50    7.40
  11   5   2   12.60    8.10
   0  -6   2 1069.19   59.29
   0  -6  -2 1043.80   57.89
   0   6  -2 1075.09   62.89
   0  -6   2  972.90   57.59
   0   6  -2 1135.09   72.79
   0  -6  -2 1092.09   57.69
   0   6   2 1104.59   63.79
  -1  -6  -2   13.60    9.00
  -1   6   2   22.10   18.50
   1  -6   2    9.60    8.50
  -1   6   2   11.90   10.10
  -1  -6  -2    2.90    6.80
   1   6  -2    2.40    7.30
   1  -6   2   14.10    7.80
   1   6  -2   25.00   19.00
  -1   6  -2   19.10   12.50
  -1   6  -2    6.70   13.10
   1  -6  -2   16.20    8.70
   1   6   2    8.70   15.40
  -1  -6   2    3.40    8.50
  -1  -6   2    9.50    8.30
  -2  -6  -2  329.97   26.90
  -2   6   2  334.47   42.30
   2  -6   2  312.37   26.30
   2   6  -2  302.47   38.50
  -2   6   2  284.67   27.20
   2   6   2  315.47   37.10
  -2   6  -2  362.06   36.60
  -2  -6   2  314.87   25.00
  -2  -6   2  256.57   26.10
  -2   6  -2  325.27   30.20
  -3   6   2  180.88   34.70
  -3   6   2  199.78   19.20
   3   6  -2  160.38   29.90
  -3  -6  -2  226.18   22.60
   3  -6   2  232.48   24.10
   3   6   2  193.08   28.90
  -3   6  -2  201.48   29.50
  -3  -6   2  209.68   19.80
   3  -6  -2  187.58   21.10
  -3   6  -2  209.28   25.00
  -4   6   2   -1.90    7.20
  -4  -6  -2    1.50    7.80
   4  -6   2    7.40    6.20
  -4   6   2  -19.90   14.80
   4  -6   2    0.20    6.80
   4   6  -2    0.60   12.80
  -4   6   2    6.80    7.30
  -4  -6   2  -30.30   17.90
   4   6   2   -0.20   11.20
  -4   6  -2    1.70   11.60
  -4  -6   2   -0.90    6.80
  -4   6  -2    5.60   10.70
   4  -6  -2    3.50    7.50
  -4   6  -2   10.30   15.80
   4  -6  -2   15.50    9.30
   5  -6   2  358.16   33.00
  -5   6   2  328.07   49.70
   5  -6   2  388.86   31.70
   5   6  -2  376.56   44.20
  -5  -6  -2  391.56   33.20
  -5   6   2  364.16   29.60
  -5   6   2  365.06   30.50
  -5   6  -2  315.67   34.10
   5  -6  -2  361.36   31.10
   5   6   2  322.77   37.50
  -5  -6   2  340.27   29.30
   5  -6  -2  428.76   35.60
   6  -6   2   20.80   10.50
  -6  -6  -2   18.70   11.00
   6  -6   2   18.70   12.40
   6   6  -2   22.10   15.40
   6  -6   2   13.20    8.00
   6  -6   2   12.00    8.40
  -6   6   2    2.10   21.50
  -6   6   2    8.10    9.20
   6   6  -2   19.60   10.00
   6  -6   2    6.80    7.40
   6   6   2   33.60   10.30
   6  -6  -2   11.30    7.40
   6  -6  -2   18.50    7.70
   6   6   2   37.10   11.60
   6  -6  -2   19.20   11.10
  -6   6  -2    6.80   11.40
   6  -6  -2   23.40   12.00
   6   6   2   12.00   25.30
  -6  -6   2   11.50    9.70
   7   6  -2  108.29   20.10
  -7  -6  -2   84.99   19.60
   7  -6   2   95.39   17.30
   7  -6   2   80.69   21.60
   7   6  -2  119.49   17.70
  -7   6   2   93.59   19.40
   7   6  -2   33.60   22.70
   7  -6   2  106.99   23.30
   7  -6   2  105.69   17.30
   7  -6   2   82.09   19.70
   7  -6  -2   60.89   19.00
  -7  -6   2   68.09   17.20
   7  -6  -2   94.99   16.30
   7  -6  -2   81.59   16.30
   7  -6  -2   89.29   20.00
  -7   6  -2   97.79   22.50
   7   6   2  102.99   17.80
   7  -6  -2  102.89   18.60
   8  -6   2   13.20   13.70
   8  -6   2   18.80   10.00
   8  -6   2    8.40   11.70
   8   6  -2   17.70   10.50
   8   6  -2   25.10   10.80
  -8   6   2   32.30   15.20
   8  -6   2   22.80   10.40
   8  -6   2   30.70   13.60
  -8  -6  -2   14.10   15.20
  -8   6  -2   14.80   16.80
   8  -6  -2    2.70   13.10
   8   6   2   32.20   13.50
  -8  -6   2   23.10   13.90
   8  -6  -2   21.30   11.30
   8  -6  -2   15.10   10.70
   8  -6  -2   -4.40    7.80
   8   6   2   37.20   13.50
   8  -6  -2   13.90   13.10
   9  -6   2   20.80   20.90
   9   6  -2   21.10   13.20
  -9   6   2  -36.10   20.40
   9   6  -2   27.40   12.00
   9  -6   2   41.60   12.90
   9  -6   2   33.70   12.80
   9  -6   2   30.20   11.50
   9  -6  -2   26.30   11.40
   9  -6  -2   28.30   13.00
   9  -6  -2   22.90   11.50
   9   6   2   44.90   13.00
   9   6   2   22.00   11.60
   9  -6  -2   29.70   10.80
  10  -6   2   40.60   10.80
  10  -6   2   30.10   11.80
  10  -6   2   38.50   31.80
  10  -6   2   27.40   11.50
  10   6  -2   28.80   10.60
  10   6  -2   26.50   11.00
  10   6   2   14.30   10.50
  10  -6  -2   32.40   10.30
  10  -6  -2   12.30   10.10
  10  -6  -2   26.70   10.50
  10   6   2   19.80   11.50
  11  -6   2   59.39   11.30
  11  -6   2   42.40    8.20
  11  -6   2   41.00    9.40
  11   6  -2   35.90    9.60
  11  -6  -2   40.00    8.50
  11  -6  -2   60.59   10.00
  11   6   2   40.90   10.50
  11  -6  -2   22.00    8.30
   0  -7  -2    8.30    8.90
   0   7   2   11.50   18.90
   0   7   2    6.80   12.40
   0  -7   2    9.30    8.40
   0   7  -2   12.40   11.30
   0  -7   2    5.70    7.30
   0   7  -2   -4.70   12.90
  -1  -7  -2   14.40    8.80
   1  -7   2   12.50    8.00
   1  -7   2    9.10    8.90
  -1   7   2   10.60   18.90
  -1   7   2    6.70   11.70
   1   7  -2    9.70   14.90
   1   7  -2   16.50    9.70
  -1  -7  -2    9.80   10.20
  -1  -7   2    4.30    9.70
  -1   7  -2    5.90   13.30
  -1  -7   2    9.20    8.70
   1   7   2    7.50   18.20
   1   7   2    1.70   12.00
  -1   7  -2    6.10   12.60
  -2   7   2  201.08   25.30
   2   7  -2  168.78   31.60
  -2  -7  -2  161.98   22.60
  -2  -7  -2  246.18   23.90
  -2   7   2  183.18   34.80
   2  -7   2  216.18   20.70
   2  -7  -2  210.68   21.40
  -2  -7   2  224.68   21.80
  -2   7  -2  185.18   25.10
  -2   7  -2  200.58   30.80
  -2  -7   2  197.28   21.10
   2   7   2  200.08   33.10
  -3   7   2  327.57   30.40
   3  -7   2  415.56   30.60
  -3   7   2  300.67   27.30
   3  -7   2  304.07   25.40
  -3   7   2  244.18   40.70
  -3  -7  -2  341.17   29.50
   3  -7  -2  338.47   28.50
  -3   7  -2  333.67   33.60
   3   7   2  353.56   39.80
   3  -7  -2  296.47   25.50
  -3  -7   2  326.97   27.40
  -3   7  -2  334.97   39.40
   4  -7   2   72.69   15.90
  -4   7   2   65.59   14.60
  -4   7   2   56.19   14.40
  -4  -7  -2   64.19   14.20
  -4   7   2   69.59   23.30
   4  -7   2  100.79   16.60
   4   7  -2   71.89   23.20
   4   7   2   71.79   19.30
  -4  -7   2   89.59   15.50
   4  -7  -2   86.39   15.20
  -4   7  -2   85.39   19.40
   4  -7  -2   83.19   16.00
  -4   7  -2   52.89   20.00
   5   7  -2  523.85   53.29
   5  -7   2  521.15   42.90
   5  -7   2  473.85   34.80
  -5   7   2  512.65   61.19
  -5   7   2  534.65   40.70
  -5  -7  -2  573.74   42.40
   5   7  -2  454.45   34.30
   5  -7   2  488.55   38.10
   5  -7   2  482.25   32.90
   5  -7   2  476.55   32.70
   5  -7  -2  550.34   42.10
  -5   7  -2  545.55   46.70
   5  -7  -2  501.05   35.10
  -5  -7   2  586.44   40.30
   5  -7  -2  481.35   33.50
   5   7   2  483.55   34.60
   5   7   2  498.25   34.70
   5  -7  -2  493.15   38.20
  -5   7  -2  525.95   48.60
   5   7   2  582.84   50.49
   6  -7   2  134.19   22.30
   6   7  -2  121.19   18.70
   6  -7   2  106.09   17.80
   6  -7   2  125.49   20.10
   6  -7   2  145.49   19.20
   6   7  -2  109.89   18.40
  -6   7   2  103.89   30.90
   6  -7   2  125.39   23.40
  -6   7   2   85.89   19.20
  -6  -7  -2  131.59   23.20
   6   7  -2   99.39   26.70
  -6  -7   2  136.59   20.80
   6  -7  -2  120.49   17.00
  -6   7  -2  105.59   22.00
   6   7   2  107.79   23.40
   6   7   2  123.89   19.60
   6  -7  -2  149.59   19.20
   6  -7  -2  124.29   22.40
   6   7   2  122.99   19.20
   6  -7  -2  138.89   24.00
   6  -7  -2  144.89   20.20
  -7   7   2  521.95   47.70
   7  -7   2  494.75   42.90
   7   7  -2  400.66   66.09
   7   7  -2  483.25   36.10
   7  -7   2  454.35   46.60
   7   7  -2  501.95   37.90
   7  -7   2  474.15   35.20
  -7  -7  -2  551.24   47.90
   7  -7   2  508.45   36.70
   7  -7   2  441.26   36.90
   7  -7  -2  513.45   36.20
   7  -7  -2  500.35   46.60
   7  -7  -2  529.55   44.00
   7   7   2  453.45   36.60
   7  -7  -2  459.45   34.70
  -7   7  -2  516.25   51.29
   7   7   2  529.35   39.20
  -7  -7   2  576.84   45.90
   7  -7  -2  560.24   44.00
   8   7  -2   47.40   15.90
   8  -7   2   26.70   12.60
   8  -7   2   27.70   13.60
   8  -7   2   30.60   11.90
   8  -7   2   43.80   19.80
   8  -7   2   34.90   12.20
  -8   7   2    9.10   15.60
  -8  -7  -2   94.79   23.10
   8   7  -2   35.60   11.90
  -8   7  -2   11.30   17.70
   8   7   2   44.20   15.40
   8   7   2   23.30   11.50
   8  -7  -2   31.00   12.40
   8  -7  -2   36.80   13.70
   8  -7  -2   29.70   12.70
  -8  -7   2   22.40   15.60
   8  -7  -2   54.39   13.40
   8  -7  -2   24.60   17.20
   9  -7   2   77.29   18.50
   9  -7   2   71.19   14.90
   9   7  -2   62.09   17.30
   9  -7   2   62.39   15.00
   9  -7   2   52.19   21.20
   9   7  -2   71.99   16.10
  -9   7   2   22.70   26.70
  -9  -7  -2   22.20   19.70
   9  -7   2   46.90   14.30
   9  -7  -2   26.90   18.90
   9  -7  -2   47.00   15.80
   9  -7  -2   63.99   14.80
   9  -7  -2   73.89   14.90
   9   7   2   91.99   17.70
   9   7   2   78.49   18.00
  -9  -7   2   91.49   26.30
  -9   7  -2   59.79   23.60
  -9  -7   2   30.60   18.00
   9  -7  -2   78.19   16.00
  10  -7   2    4.90    8.60
  10  -7   2  -39.90   16.70
  10   7  -2    1.90    9.10
  10  -7   2    2.40    7.00
  10  -7   2   17.60    9.40
  10   7   2    8.60    9.80
  10  -7  -2    2.00    9.10
  10  -7  -2    4.40    7.10
  10  -7  -2    1.60    8.70
  10   7   2   -0.30    8.70
  11  -7   2   16.50    8.00
  11  -7   2   12.90    6.20
  11   7  -2   27.00    9.20
  11  -7   2    5.80    6.10
  11  -7  -2   29.10    8.20
  11  -7  -2   14.30   10.10
  11   7   2   34.80    9.50
  11  -7  -2   15.80    6.00
   0   8  -2  762.82   54.59
   0   8   2  768.82   55.49
   0  -8   2  733.13   48.80
   0  -8   2  753.12   47.60
   0  -8  -2  721.83   49.10
   0   8   2  790.82   64.39
   0  -8  -2  842.32   49.50
   0   8  -2  739.03   64.49
  -1  -8  -2  271.07   24.90
  -1   8   2  199.48   27.20
   1  -8   2  237.48   23.70
  -1   8   2  177.08   32.90
   1   8  -2  243.38   27.20
  -1  -8  -2  236.28   24.70
   1   8  -2  197.78   35.90
   1  -8   2  231.48   24.30
   1  -8  -2  269.77   22.50
   1   8   2  236.38   37.90
  -1  -8   2  213.58   23.30
  -1   8  -2  256.57   31.30
  -1   8  -2  204.28   33.00
   1   8   2  238.28   29.20
  -1  -8   2  264.17   25.40
   2   8  -2   33.10   22.40
  -2   8   2   59.09   15.70
  -2  -8  -2   45.90   13.40
  -2  -8  -2   26.90   11.10
   2  -8   2   50.19   13.00
  -2   8   2   28.80   24.10
  -2  -8   2   56.79   13.10
  -2  -8   2   50.59   13.80
  -2   8  -2   63.19   17.50
   2   8   2   67.59   24.50
   2   8   2   58.69   15.70
  -2   8  -2   47.60   20.00
   2  -8  -2   51.99   13.10
   3   8  -2  781.22   66.29
  -3   8   2  679.23   67.79
   3  -8   2  666.93   44.40
   3  -8   2  714.33   48.30
  -3  -8  -2  745.73   49.00
  -3   8   2  750.32   51.79
   3   8   2  654.93   60.09
   3  -8  -2  668.13   44.50
  -3   8  -2  673.33   52.99
   3  -8  -2  836.22   49.40
  -3  -8   2  755.32   47.70
  -3   8  -2  709.73   60.69
  -3  -8   2  575.14   48.30
   4  -8   2  137.49   19.30
  -4  -8  -2  120.29   19.40
   4   8  -2  137.69   31.20
  -4   8   2  105.79   29.70
  -4   8   2  104.29   19.60
  -4   8   2  135.99   33.30
  -4   8  -2  105.09   22.00
  -4  -8   2  116.99   17.80
  -4   8  -2  136.09   28.90
   4  -8  -2  140.59   21.00
   4   8   2  119.39   26.50
   4  -8  -2  152.18   20.70
   5  -8   2   16.00    8.80
  -5   8   2   21.50   12.10
   5  -8   2   39.10   10.50
   5  -8   2   38.20   14.30
  -5  -8  -2   32.90   12.20
   5   8  -2   13.80   10.00
   5  -8   2   30.00   11.00
   5  -8   2   46.40   10.90
  -5   8   2   29.00   22.50
   5   8  -2   32.70   18.70
   5  -8  -2   36.50   10.60
   5  -8  -2   21.60    9.40
   5   8   2   26.50    9.30
   5  -8  -2   26.70   12.10
   5   8   2   19.70   16.80
  -5   8  -2   29.30   17.60
   5   8   2   13.80   12.30
   5  -8  -2   31.80   13.10
  -5   8  -2   12.20   13.50
  -5  -8   2   27.00   10.90
  -6  -8  -2   78.79   19.80
   6  -8   2   70.89   17.10
   6  -8   2   74.09   15.00
  -6   8   2   24.50   29.50
  -6   8   2   52.49   16.00
   6   8  -2   61.59   14.40
   6   8  -2   63.59   14.20
   6   8  -2   48.70   23.00
   6  -8   2   71.49   14.40
   6  -8   2   64.39   15.30
   6  -8   2   59.39   16.60
  -6  -8   2   67.69   15.70
   6   8   2   57.79   14.50
   6  -8  -2   71.89   13.40
   6  -8  -2   74.19   15.80
  -6   8  -2   79.79   20.60
   6  -8  -2   64.09   17.50
   6  -8  -2   74.19   17.20
   6   8   2   75.09   15.80
   6  -8  -2   79.79   13.70
  -7  -8  -2   52.29   17.60
  -7   8   2   42.80   18.30
   7  -8   2   58.69   14.00
   7   8  -2   44.20   13.90
   7  -8   2   69.49   14.90
   7  -8   2   42.50   17.00
   7  -8   2   40.90   15.30
   7  -8   2   51.99   15.20
   7   8  -2  -13.30   29.40
  -7   8  -2   35.50   20.80
   7  -8  -2   40.70   12.70
   7   8   2   47.70   15.20
   7  -8  -2   50.79   13.30
   7  -8  -2   27.40   14.20
   7   8   2   61.19   16.00
  -7  -8   2   40.40   16.50
   7  -8  -2   56.29   15.20
  -8  -8  -2   18.80   17.00
   8  -8   2  -13.80   13.20
  -8   8   2   -1.50   16.70
   8   8  -2   31.50   13.80
   8  -8   2   34.50   13.10
   8   8  -2   14.00   11.40
   8  -8   2   17.60   10.60
   8  -8   2    9.20   12.00
   8  -8   2   20.30   10.30
  -8   8  -2    6.20   19.50
  -8  -8   2  -27.40   19.10
  -8  -8   2   27.50   15.40
   8   8   2   34.40   13.30
   8  -8  -2   29.10   15.50
   8  -8  -2   32.70   11.90
   8  -8  -2   37.30   12.00
   8   8   2   42.80   14.40
   8  -8  -2   22.60   17.00
   8  -8  -2   19.00   12.70
   9  -8   2   56.39   14.90
   9  -8   2   69.89   14.20
   9  -8   2   46.70   14.70
  -9  -8  -2   49.80   25.70
   9  -8   2   52.59   14.80
   9   8  -2   50.09   15.30
   9   8  -2   65.39   15.10
   9  -8   2   48.00   21.00
   9  -8  -2   61.29   14.00
   9  -8  -2   50.99   13.50
   9  -8  -2   33.70   19.20
  -9  -8   2   70.19   23.50
   9  -8  -2   41.90   15.40
   9  -8  -2   57.79   14.60
   9   8   2   64.39   16.50
   9   8   2   77.69   17.50
  10  -8   2   13.60    8.50
  10  -8   2   35.30   10.60
  10   8  -2   23.80   10.30
  10  -8   2   11.10    8.30
  10  -8  -2   14.50    9.30
  10   8   2   22.20   11.10
  10  -8  -2   12.50    9.10
  10  -8  -2    6.70    7.40
  11   8  -2   10.80    7.40
  11  -8   2   10.90    6.60
  11  -8   2   13.10    6.40
  11  -8   2   -0.70    5.60
  11  -8  -2    4.80    5.90
  11   8   2    4.80    7.00
  11  -8  -2   19.10    7.40
   0  -9   2  610.44   44.30
   0  -9   2  644.14   43.40
   0  -9  -2  612.64   43.00
   0   9   2  614.94   50.29
   0   9  -2  641.34   49.60
   0   9  -2  673.53   62.49
   0   9   2  672.53   63.59
   1  -9   2   91.19   16.20
   1  -9   2   46.40   13.60
  -1  -9  -2   59.09   14.90
  -1  -9  -2   69.39   13.80
   1   9  -2   57.79   15.80
  -1   9   2   76.19   20.40
   1   9  -2   58.69   27.00
  -1  -9   2   56.59   14.10
  -1  -9   2   50.19   13.90
   1   9   2   42.50   27.10
  -1   9  -2   63.99   19.40
   1  -9  -2   70.19   14.60
   1   9   2   55.49   16.90
  -1   9  -2   67.69   23.20
  -2   9   2  348.27   36.30
  -2  -9  -2  426.86   50.19
  -2   9   2  289.77   47.10
  -2  -9  -2  358.66   34.00
   2  -9   2  354.46   31.10
   2   9  -2  376.46   48.70
   2   9   2  290.57   35.50
  -2   9  -2  389.86   46.40
  -2  -9   2  379.66   33.00
  -2  -9   2  343.77   32.80
   2  -9  -2  347.57   29.20
  -2   9  -2  337.77   37.70
   2   9   2  425.46   48.30
  -3   9   2  302.77   34.60
   3   9  -2  262.27   41.70
  -3   9   2  252.97   44.00
   3  -9   2  245.38   23.70
  -3  -9  -2  188.98   28.10
  -3  -9  -2  295.37   28.90
   3  -9   2  234.48   25.20
  -3  -9   2  267.47   28.00
  -3   9  -2  284.37   34.50
  -3  -9   2  187.68   27.70
  -3   9  -2  235.48   42.70
   3  -9  -2  277.37   24.20
   3   9   2  228.18   37.40
   3  -9  -2  263.27   25.80
   4  -9   2  173.78   23.10
  -4   9   2  161.78   26.00
   4  -9   2  149.19   23.00
  -4  -9  -2  161.68   23.40
   4   9  -2  149.99   33.00
  -4   9   2  161.98   37.00
  -4   9  -2  168.28   27.70
  -4  -9   2  153.48   22.10
  -4  -9   2  162.28   26.10
   4  -9  -2  193.78   20.90
   4  -9  -2  158.08   27.00
   4   9   2  185.68   34.20
  -4   9  -2  188.48   35.70
  -5  -9  -2  230.88   43.90
   5  -9   2  257.67   29.90
   5   9  -2  207.28   22.30
  -5   9   2  204.18   40.90
   5  -9   2  212.38   20.10
   5  -9   2  208.78   20.20
   5  -9   2  202.78   27.30
   5  -9   2  202.38   20.90
  -5   9   2  199.98   39.20
   5   9  -2  177.68   21.20
   5   9  -2  200.48   39.40
  -5   9  -2  202.18   32.20
   5   9   2  196.78   21.60
   5   9   2  215.58   22.80
   5  -9  -2  264.47   26.50
   5  -9  -2  246.48   28.70
   5   9   2  172.88   33.10
   5  -9  -2  246.88   21.50
   5  -9  -2  230.78   22.70
  -5  -9   2  207.08   32.60
   5  -9  -2  241.28   21.30
   6  -9   2   72.19   19.50
  -6  -9  -2   57.59   15.70
   6   9  -2   36.40   23.40
   6   9  -2   53.59   13.40
  -6   9   2   58.09   18.80
   6  -9   2   64.19   18.70
  -6   9   2   47.70   33.40
   6  -9   2   63.79   15.30
   6  -9   2   49.99   12.90
   6  -9   2   65.79   14.60
   6   9  -2   68.39   15.20
   6  -9  -2   47.80   13.90
  -6  -9   2   27.90   16.30
   6   9   2   13.30   22.60
   6   9   2   48.30   14.10
  -6   9  -2   40.30   19.00
   6  -9  -2   59.19   18.40
   6  -9  -2   52.39   12.20
   6  -9  -2   32.90   15.80
  -6  -9   2   39.90   14.30
   6   9   2   25.50   12.90
   7   9  -2  200.68   27.70
   7  -9   2  204.48   30.60
  -7   9   2  173.28   29.50
   7  -9   2  192.88   33.40
   7   9  -2  179.28   24.50
   7  -9   2  204.98   21.90
   7  -9   2  180.78   25.50
  -7  -9  -2  167.28   30.10
   7  -9   2  172.98   23.10
   7  -9  -2  206.18   20.90
   7   9   2  209.48   27.00
  -7  -9   2  158.38   34.30
   7  -9  -2  177.88   23.30
   7   9   2  192.58   26.40
   7  -9  -2  192.68   32.40
  -7   9  -2  135.99   31.60
   7  -9  -2  177.68   29.60
  -7  -9   2  229.88   32.70
   7  -9  -2  170.18   23.80
   8  -9   2  -11.10   12.20
   8  -9   2    3.80    9.80
  -8  -9  -2    5.60   17.00
  -8  -9  -2  -29.40   14.30
  -8   9   2    7.80   17.20
   8   9  -2    6.30   11.90
   8  -9   2   -3.80    9.20
   8  -9   2    4.50   11.00
   8  -9   2   17.00   10.40
   8   9  -2   -1.00    9.20
   8   9   2   -6.20    9.80
   8  -9  -2  -17.60   13.10
  -8  -9   2    2.50   14.80
   8   9   2  -13.30    8.80
   8  -9  -2   19.40   10.40
   8  -9  -2  -14.20    9.90
  -8  -9   2    4.20   17.60
  -8   9  -2  -14.60   16.30
   8  -9  -2   -9.70    8.90
   8  -9  -2   20.20   10.60
   9  -9   2   15.80   11.10
   9  -9   2   25.90   11.30
   9  -9   2   16.80   11.10
   9   9  -2   10.60   11.30
   9  -9   2   -0.40   15.40
  -9  -9  -2    5.80   21.00
   9  -9   2   16.60   10.30
   9  -9  -2   26.90   10.90
   9  -9  -2   21.30    9.80
  -9  -9   2    1.60   21.40
   9  -9  -2  -23.30   15.20
   9  -9  -2    2.30   10.50
   9   9   2    9.00    9.40
   9  -9  -2   13.70    9.40
   9   9   2   27.60   14.10
  10  -9   2   15.30    7.90
  10  -9   2   18.50   14.00
  10   9  -2   11.10   10.10
  10  -9   2    9.40    8.80
  10  -9  -2   10.00    9.80
  10   9   2    9.10    9.10
  10  -9  -2    4.00    9.60
  10  -9  -2   10.70    8.50
   0  10  -2 1132.39   77.09
   0 -10  -2 1153.58   70.29
   0 -10   2 1123.29   70.89
   0 -10   2 1241.78   71.09
   0  10   2 1218.08   79.39
   0  10  -2 1302.47   94.19
   0  10   2 1257.57   94.39
   1  10  -2   85.09   28.60
  -1  10   2   91.19   21.30
   1 -10   2   99.59   17.30
   1 -10   2   68.19   16.90
  -1  10   2   81.49   27.30
  -1 -10  -2   84.89   18.10
  -1 -10  -2   81.69   17.40
  -1 -10   2   74.99   17.20
   1 -10  -2  101.19   17.50
  -1  10  -2   78.79   25.90
   1  10   2   68.49   19.50
  -1 -10   2   84.89   16.50
   1  10   2   81.19   27.40
  -2 -10  -2 1790.42  108.29
   2 -10   2 2013.60  106.99
  -2  10   2 2029.20  135.69
   2 -10   2 1811.42  101.19
  -2  10   2 1988.90  115.09
   2  10  -2 2129.79  132.19
  -2 -10  -2 2126.39  109.39
  -2  10  -2 2062.09  129.39
  -2  10  -2 2136.99  118.29
   2 -10  -2 2049.79  106.69
   2  10   2 1812.52  111.39
  -2 -10   2 1855.61  108.19
   2  10   2 2105.49  132.59
   2 -10  -2 1876.91  102.19
  -2 -10   2 1991.60  108.49
   3 -10   2  292.67   25.70
  -3  10   2  278.57   48.20
  -3  10   2  312.47   36.60
   3  10  -2  239.48   44.40
   3 -10   2  323.07   34.00
  -3 -10  -2  323.47   32.00
  -3 -10  -2  281.77   31.20
   3  10   2  284.57   45.80
  -3 -10   2  284.07   32.70
  -3  10  -2  253.77   41.00
   3 -10  -2  334.47   31.70
  -3 -10   2  313.57   31.20
  -3  10  -2  331.27   40.00
   3 -10  -2  330.07   27.30
  -4 -10  -2  168.38   28.30
  -4  10   2  161.48   28.00
  -4  10   2  181.58   38.80
   4 -10   2  185.28   17.20
   4 -10   2  184.98   27.10
   4 -10   2  186.38   17.20
   4  10  -2  179.38   35.50
   4 -10   2  200.58   20.10
   4 -10   2  198.38   22.50
   4  10  -2  190.98   21.10
  -4 -10  -2  196.68   27.30
   4 -10  -2  245.28   28.10
   4  10   2  197.68   20.10
   4 -10  -2  181.18   24.50
  -4  10  -2  216.28   37.90
   4  10   2  199.68   20.20
   4  10   2  166.38   34.20
  -4 -10   2  156.28   27.40
  -4 -10   2  235.68   27.50
   4 -10  -2  176.48   21.90
  -4  10  -2  174.88   29.50
   4 -10  -2  149.88   16.70
   5  10  -2   11.90    9.20
   5 -10   2    3.00    8.10
  -5 -10  -2   -3.80   11.70
  -5 -10  -2   10.80   10.20
   5 -10   2   21.10   11.30
   5 -10   2    5.70    9.50
   5  10  -2   -7.00   15.60
   5 -10   2   10.60    7.40
  -5  10   2   13.90   23.00
   5 -10   2   15.70    8.40
  -5  10   2    7.50   13.90
   5  10   2   10.90   10.30
   5 -10  -2    0.50    9.70
  -5  10  -2    7.90   14.30
  -5 -10   2   -1.20   11.30
  -5  10  -2  -13.30   18.80
   5 -10  -2   15.70   11.90
   5  10   2    0.30   16.10
  -5 -10   2   10.90   11.00
   5 -10  -2   14.30   11.00
   5  10   2    4.00    8.10
   5 -10  -2   20.60    9.30
   6 -10   2   31.20   10.20
   6  10  -2   14.90   20.90
  -6  10   2   24.50   18.50
   6  10  -2   37.90   12.50
   6 -10   2    8.80   13.90
   6 -10   2   32.60   10.60
  -6 -10  -2   14.80   13.90
  -6 -10  -2   28.20   16.30
   6 -10   2   42.60   16.10
  -6  10   2  -48.50   29.30
   6  10  -2    5.70   11.00
  -6 -10   2   21.00   15.20
   6  10   2   41.90   13.80
   6 -10  -2   34.10   11.50
   6 -10  -2   11.00   13.50
   6  10   2   22.40   12.40
   6 -10  -2   45.70   12.60
   6 -10  -2   36.00   15.20
   6  10   2   20.70   24.20
  -6  10  -2   19.60   19.90
   6 -10  -2   44.90   14.70
  -6 -10   2   22.50   13.70
   7 -10   2   67.89   18.40
   7  10  -2   55.19   16.50
   7 -10   2   69.99   17.20
   7 -10   2   74.19   14.40
   7  10  -2    6.60   32.20
   7  10  -2   49.99   14.70
  -7 -10  -2   26.60   21.30
   7 -10   2   69.69   20.40
   7 -10   2   36.20   12.50
   7 -10  -2   44.80   12.60
  -7 -10   2   42.80   20.10
   7 -10  -2   67.59   16.00
   7  10   2   39.20   13.90
   7 -10  -2   37.90   18.40
   7 -10  -2   57.09   13.30
   7 -10  -2   28.30   13.40
   7  10   2   45.90   15.20
   8 -10   2   18.40   10.50
   8 -10   2   17.50   12.50
  -8 -10  -2    2.60   15.40
   8 -10   2    2.60   11.00
  -8 -10  -2   35.70   18.90
  -8  10   2   13.40   20.40
   8 -10   2   16.30   15.80
   8 -10   2   20.50   11.30
   8  10  -2   11.50   11.80
  -8  10  -2  -25.20   16.80
   8  10   2   28.20   12.90
   8 -10  -2   18.90    9.50
   8 -10  -2   -6.60   13.30
  -8 -10   2   34.00   20.80
   8 -10  -2   29.90   16.10
   8 -10  -2   12.40    9.80
   8  10   2   16.90   12.40
   8 -10  -2   19.50   11.00
  -8 -10   2   20.30   19.60
   9 -10   2   73.19   16.60
   9 -10   2   65.29   14.90
   9 -10   2   83.89   22.00
   9 -10   2   36.00   11.70
   9  10  -2   70.99   16.10
  -9 -10  -2   38.20   21.90
   9 -10  -2    9.00   20.20
   9 -10  -2   70.29   14.50
  -9 -10   2  118.89   32.50
   9 -10  -2   70.79   13.80
   9  10   2   67.39   17.10
   9 -10  -2   84.59   19.60
   9 -10  -2   54.79   14.80
  10 -10   2    5.20    7.80
  10  10  -2   23.40   15.70
  10 -10   2   18.00   17.40
  10 -10  -2    4.10    8.00
  10  10   2   27.60   12.40
  10 -10  -2   12.80    7.90
  10 -10  -2   21.40    9.20
   0 -11   2  135.79   20.20
   0 -11  -2  127.59   20.20
   0 -11   2  117.59   21.20
   0  11  -2  165.28   36.40
   0  11   2  120.49   32.40
   0  11  -2  127.59   25.30
   0  11   2  136.69   26.50
  -1 -11  -2   10.80   11.40
  -1  11   2   -8.30   19.50
   1  11  -2    2.00   18.40
  -1 -11  -2   20.10   11.30
   1  11  -2    4.70   15.80
   1 -11   2   16.20   16.10
  -1  11   2   12.70   13.90
   1 -11   2   14.30    9.70
   1 -11  -2    3.30    9.60
   1  11   2   15.50   15.80
   1  11   2    7.20   19.60
  -1  11  -2    2.20   18.00
  -1  11  -2   -0.60   14.30
  -1 -11   2    0.90   10.40
  -1 -11   2    2.80   11.90
  -2 -11  -2  252.67   30.80
  -2  11   2  210.58   44.50
  -2 -11  -2  274.17   29.80
   2  11  -2  284.57   46.90
  -2  11   2  312.67   38.00
   2 -11   2  285.97   29.00
   2  11   2  171.98   33.40
   2 -11  -2  253.57   23.00
   2 -11  -2  286.17   29.30
  -2 -11   2  234.78   29.10
  -2  11  -2  224.68   34.10
   2  11   2  216.18   42.50
  -2 -11   2  248.88   29.10
  -2  11  -2  239.18   40.80
  -3 -11  -2  156.18   27.20
   3  11  -2  134.79   36.00
  -3 -11  -2  182.68   26.50
   3 -11   2  205.18   25.70
  -3  11   2  150.68   37.70
   3 -11   2  187.78   20.70
  -3  11   2  172.88   30.30
  -3 -11   2  170.78   26.70
  -3 -11   2  163.08   24.90
   3 -11  -2  188.58   23.60
  -3  11  -2  155.88   28.90
   3 -11  -2  202.08   21.10
  -3  11  -2  182.08   36.00
   3  11   2  150.08   35.30
  -4  11   2  270.57   52.39
   4 -11   2  284.07   37.70
  -4 -11  -2  205.98   33.20
  -4  11   2  232.58   35.90
   4 -11   2  236.98   30.10
  -4 -11  -2  284.27   32.90
   4 -11   2  257.77   21.90
   4  11  -2  239.58   24.60
   4  11  -2  243.48   45.90
   4 -11   2  209.88   20.40
  -4  11  -2  247.68   37.80
   4 -11  -2  308.87   31.20
   4 -11  -2  278.37   28.20
  -4 -11   2  260.87   30.40
   4  11   2  273.07   28.00
  -4 -11   2  283.17   34.90
   4  11   2  240.68   44.00
  -4  11  -2  267.87   44.70
  -5  11   2  140.59   29.10
   5 -11   2  166.78   21.30
  -5 -11  -2  178.88   27.90
  -5  11   2  112.29   39.80
   5 -11   2  190.18   20.80
   5 -11   2  154.68   26.60
   5  11  -2  172.68   24.10
   5 -11   2  170.78   21.20
  -5 -11  -2  108.29   26.90
   5 -11   2  164.48   24.90
   5  11  -2  118.69   33.40
  -5  11  -2  126.99   30.40
  -5 -11   2  160.18   29.40
   5  11   2  153.98   37.10
   5 -11  -2  164.18   24.30
  -5  11  -2  162.08   39.70
   5 -11  -2  144.09   19.00
  -5 -11   2  182.18   27.80
   5 -11  -2  121.69   23.00
   5  11   2  126.99   20.30
   5  11   2  182.68   24.00
   5 -11  -2  169.18   18.70
   5 -11  -2  160.28   21.50
   6 -11   2   39.50   15.50
   6 -11   2   41.80   13.20
  -6 -11  -2   11.10   16.30
   6 -11   2   15.20    9.70
   6  11  -2   36.10   14.20
  -6  11   2   -8.00   33.30
  -6  11   2   22.40   18.10
   6  11  -2   45.80   27.00
   6 -11   2   22.10   15.30
  -6 -11  -2   20.30   16.20
  -6  11  -2   20.60   20.60
  -6 -11   2   24.60   15.00
   6 -11  -2   34.20   12.90
   6 -11  -2   28.60   11.50
   6 -11  -2   35.60   16.20
   6  11   2   33.70   25.20
   6 -11  -2   40.70   13.90
   6 -11  -2   31.50   12.60
  -6 -11   2   48.40   20.00
   6  11   2   26.00   12.90
   6  11   2   10.30   15.70
   7 -11   2  167.08   22.90
  -7 -11  -2  123.49   31.20
   7 -11   2  197.78   26.50
   7 -11   2   96.59   22.60
   7  11  -2  157.58   25.20
  -7 -11  -2  129.89   28.30
   7 -11   2   81.09   22.20
   7 -11   2  133.19   19.40
  -7  11   2   84.19   26.80
   7  11   2  167.58   25.00
   7  11   2  140.29   22.00
   7 -11  -2  145.79   23.30
  -7 -11   2  139.69   29.90
   7 -11  -2  146.99   20.50
   7 -11  -2  115.69   23.70
  -7 -11   2  115.09   29.20
   7 -11  -2  130.49   25.40
  -7  11  -2   86.49   32.70
   7 -11  -2  128.59   20.50
   8 -11   2   16.00   10.80
   8 -11   2    6.20   20.30
  -8 -11  -2   29.30   20.00
   8 -11   2   16.10   16.50
  -8 -11  -2  -16.80   34.30
   8 -11   2   21.10   15.90
   8  11  -2   13.10   14.70
   8 -11   2   -8.40    9.20
  -8 -11   2  -26.10   17.60
   8  11   2   11.30   14.20
   8 -11  -2   10.70   11.30
  -8 -11   2   24.40   19.00
   8 -11  -2  -15.10   18.10
   8 -11  -2   27.80   10.50
   8 -11  -2   13.20   12.30
   9  11  -2    2.90   10.10
  -9 -11  -2  -13.50   17.30
   9 -11   2   37.00   17.70
   9 -11   2    7.80    9.50
   9 -11   2   -6.10    6.90
   9 -11   2   13.30   12.70
   9 -11   2   20.00    9.60
   9 -11  -2    4.50    8.40
   9 -11  -2   21.10   20.20
   9 -11  -2    9.90   11.90
  -9 -11   2   26.30   39.70
   9 -11  -2    5.20    7.60
   9 -11  -2   -4.70    8.00
   9  11   2   15.60   10.80
  10  11  -2   -1.80    8.00
  10 -11   2    5.00    6.70
  10 -11   2    1.70    7.20
  10 -11   2   16.20    7.90
  10  11   2   11.20    8.70
  10 -11  -2    1.50    5.80
  10 -11  -2    5.10    6.40
  10 -11  -2  -25.40   10.20
   0  12   2 1078.19   79.19
   0 -12  -2 1204.28   71.69
   0  12   2 1131.59   95.49
   0  12  -2 1074.19   79.29
   0 -12   2 1096.59   70.39
   0  12  -2 1235.98   98.99
   0 -12   2 1122.19   74.09
   1 -12   2  152.98   19.90
   1 -12   2  140.79   22.60
   1 -12   2  147.89   34.80
   1  12  -2  144.19   37.80
  -1  12   2  185.38   41.70
  -1  12   2  144.69   29.80
  -1 -12  -2  167.58   25.40
   1  12  -2  121.19   24.60
  -1 -12  -2  135.19   23.00
  -1 -12   2  161.88   26.00
   1 -12  -2  174.78   25.00
   1 -12  -2  188.18   19.20
   1  12   2  174.18   42.20
  -1  12  -2  114.69   25.90
  -1 -12   2  172.08   25.40
  -1  12  -2  116.89   33.60
   1  12   2  137.99   26.40
  -2  12   2  827.62   81.99
  -2 -12  -2  738.93   56.59
  -2 -12  -2  755.52   56.39
   2  12  -2  919.31   81.99
   2 -12   2  778.62   54.39
   2 -12   2  726.53   47.60
  -2  12   2  797.82   66.09
  -2  12  -2  731.03   63.99
   2 -12  -2  770.22   54.09
   2  12   2  802.52   77.29
  -2 -12   2  778.32   57.59
   2 -12  -2  745.53   48.60
  -2 -12   2  728.73   55.49
  -2  12  -2  692.73   73.89
  -3  12   2   53.89   27.50
  -3 -12  -2   82.99   20.70
  -3  12   2   41.00   21.20
   3 -12   2   97.19   16.80
   3 -12   2   87.69   19.30
   3  12  -2   89.59   16.70
  -3 -12  -2   76.19   20.30
   3  12  -2   86.79   30.30
   3 -12   2   74.39   13.50
   3 -12   2   80.89   14.30
   3  12   2   73.89   15.30
   3 -12  -2   93.49   13.60
  -3 -12   2   92.49   19.50
  -3  12  -2   85.29   29.90
   3 -12  -2   96.59   17.30
  -3 -12   2   60.09   18.30
   3 -12  -2   87.89   15.60
   3 -12  -2   70.89   17.80
   3  12   2   81.39   28.10
  -3  12  -2  103.49   25.80
  -4  12   2   33.80   17.50
   4 -12   2   48.00   14.20
  -4 -12  -2   27.10   16.30
   4 -12   2   40.60   15.40
   4 -12   2   50.19   10.50
   4  12  -2   35.60   21.90
   4 -12   2   16.80   10.30
   4 -12   2   47.10   10.80
  -4 -12  -2   22.40   13.80
  -4  12   2   27.40   27.30
   4  12  -2   36.50   14.00
   4 -12  -2   32.70   10.90
   4 -12  -2   15.40   10.90
  -4 -12   2   35.10   17.20
   4  12   2   30.20   10.40
   4 -12  -2   45.50   15.40
   4 -12  -2   20.40   11.40
   4 -12  -2   28.80    9.10
  -4  12  -2   37.70   19.90
   4  12   2   32.00   20.10
  -4  12  -2   38.20   22.20
   5  12  -2  -34.30   20.00
   5 -12   2   19.20   10.30
   5 -12   2    0.00    7.30
   5 -12   2    4.90   11.20
   5  12  -2   -0.40    8.00
  -5 -12  -2    4.40   12.90
  -5  12   2    7.60   35.60
  -5  12   2   19.60   16.70
   5 -12   2    6.70    8.80
  -5 -12  -2   12.30   11.00
   5 -12   2   26.60   13.00
  -5 -12   2    6.10   13.20
   5 -12  -2   -4.40    7.70
   5 -12  -2   -0.30    7.40
   5  12   2   39.40   25.60
   5 -12  -2   12.50   13.20
  -5  12  -2    5.60   27.30
  -5 -12   2  -13.70   10.40
  -5  12  -2   -4.40   14.30
   5  12   2    5.30   10.50
   5 -12  -2   -3.20    9.00
   5 -12  -2    8.10    8.40
   6  12  -2   13.50   29.70
   6 -12   2   -1.50    8.60
   6 -12   2    9.90   13.00
  -6  12   2   59.49   43.50
  -6  12   2    1.30   17.40
   6  12  -2    4.80   11.80
  -6 -12  -2   -3.60   12.80
   6 -12   2    4.50   11.70
  -6 -12  -2   15.10   16.50
   6 -12   2    8.10    9.50
   6 -12   2  -10.50    7.20
   6 -12  -2    4.50    8.10
  -6 -12   2    1.80   11.40
   6 -12  -2   19.30   10.10
   6 -12  -2  -12.20    8.30
   6 -12  -2    2.40    8.30
   6 -12  -2   -4.50   10.60
  -6  12  -2   13.20   19.00
   6  12   2   12.80   11.50
  -6 -12   2    0.20   15.00
   6  12   2  -30.50   27.60
  -7 -12  -2   15.40   19.40
  -7  12   2   34.40   22.00
   7 -12   2    4.70   10.10
   7  12  -2  -58.09   43.30
  -7 -12  -2   12.00   21.50
   7 -12   2   29.70   13.20
   7 -12   2   22.50   11.40
   7 -12   2   32.60   17.30
   7 -12   2   11.80   12.60
   7  12  -2   21.00   13.20
  -7 -12   2   -3.40   14.70
   7 -12  -2   13.70   10.50
   7 -12  -2   18.30   10.70
  -7  12  -2    1.60   23.80
   7 -12  -2   20.50   12.60
   7 -12  -2   19.60   12.00
   7  12   2   31.20   14.70
  -7 -12   2   27.20   18.50
   7 -12  -2   26.40   17.80
  -8  12   2  -15.90   23.40
   8 -12   2   17.80   11.60
   8 -12   2    1.90    9.40
   8  12  -2   26.00   13.00
   8 -12   2   20.90   10.30
   8 -12   2   15.00   10.20
  -8 -12  -2   -9.70   16.40
  -8 -12  -2   11.10   23.10
   8 -12   2   14.20   17.10
  -8 -12   2   -5.20   18.80
   8 -12  -2   25.30   11.50
   8 -12  -2    6.00   10.90
   8  12   2   37.60   13.70
   8 -12  -2   21.10    9.20
   8 -12  -2   21.10   13.00
  -8  12  -2  -11.10   23.00
   8 -12  -2    9.00   17.70
  -8 -12   2    9.80   18.90
  -9 -12  -2   59.79   26.50
   9 -12   2   72.39   15.10
   9 -12   2   70.39   14.30
   9 -12   2  185.88   47.40
   9 -12   2   75.79   16.70
   9  12  -2   93.79   18.20
   9 -12   2   91.59   15.50
   9 -12  -2   72.69   14.20
   9  12   2   88.49   18.40
   9 -12  -2   81.89   15.10
   9 -12  -2   38.10   14.90
   9 -12  -2   64.39   13.90
  10 -12   2   13.90    7.70
  10 -12   2   12.30    7.00
  10  12  -2   11.70    9.20
  10 -12   2   19.70    7.70
  10 -12  -2   12.10    6.60
  10  12   2   13.70    9.20
  10 -12  -2   20.00    7.20
   0 -13  -2   26.40   22.90
   0  13  -2   68.39   31.10
   0 -13   2   28.80   17.40
   0 -13  -2   59.79   16.70
   0  13   2   48.40   28.40
   0 -13   2   51.89   14.50
   0  13   2   85.49   23.40
   0  13  -2   59.29   21.70
   1  13  -2   50.39   24.70
  -1 -13  -2   38.90   16.10
   1  13  -2   40.80   23.70
   1 -13   2   31.90   11.30
  -1  13   2   20.70   16.60
  -1  13   2   37.00   24.50
   1 -13   2   35.40   13.10
  -1 -13  -2   48.70   15.90
  -1  13  -2   18.20   20.20
  -1 -13   2   18.40   13.60
  -1 -13   2   25.70   14.30
   1  13   2   51.69   24.40
   1 -13  -2   56.89   12.50
   1  13   2    2.30   20.00
   1 -13  -2   32.90   13.80
  -1  13  -2   46.90   18.40
   2 -13   2  157.08   17.70
  -2 -13  -2  161.78   27.40
  -2  13   2  202.18   36.10
  -2 -13  -2  165.18   28.20
  -2  13   2  173.68   41.70
   2 -13   2  143.69   16.00
   2  13  -2  160.48   40.20
   2 -13   2  159.88   25.70
   2 -13   2  189.98   19.80
   2 -13  -2  153.18   24.20
  -2 -13   2  163.98   26.90
   2 -13  -2  164.18   20.70
  -2  13  -2  146.09   31.60
   2 -13  -2  176.28   19.80
   2  13   2  129.19   34.70
  -2 -13   2  137.79   26.10
  -2  13  -2  163.28   40.60
  -3  13   2  173.78   39.60
  -3  13   2  200.68   35.40
   3  13  -2  172.28   45.30
   3 -13   2  162.18   24.70
   3  13  -2  199.38   22.70
   3 -13   2  158.38   17.30
   3 -13   2  220.18   23.20
  -3 -13  -2  174.18   29.10
   3 -13   2  169.98   18.70
  -3 -13  -2  164.68   29.30
   3 -13   2  148.19   26.10
   3 -13  -2  171.48   26.80
   3 -13  -2  163.78   20.40
  -3  13  -2  186.08   41.90
   3  13   2  196.18   22.10
   3  13   2  165.58   40.10
   3 -13  -2  181.98   20.10
   3 -13  -2  163.48   22.00
  -3 -13   2  173.48   29.70
  -3  13  -2  137.19   30.40
   3 -13  -2  216.18   34.20
  -3 -13   2  163.18   28.60
   4 -13   2  349.17   28.10
   4 -13   2  408.96   30.30
   4 -13   2  445.26   36.40
  -4 -13  -2  426.06   46.30
   4 -13   2  376.66   31.40
   4  13  -2  375.46   32.00
   4 -13   2  483.55   43.40
  -4  13   2  327.17   63.09
  -4 -13  -2  434.66   44.90
  -4  13   2  530.45   56.09
   4  13  -2  505.65   64.29
   4 -13  -2  367.66   31.40
   4 -13  -2  472.95   42.10
  -4 -13   2  409.96   43.40
   4 -13  -2  375.06   29.70
   4 -13  -2  365.76   29.30
  -4  13  -2  579.84   67.19
  -4  13  -2  262.87   44.10
   4  13   2  329.37   30.50
   4 -13  -2  418.56   35.20
   4  13   2  320.67   55.09
  -4 -13   2  426.96   45.20
  -5  13   2   94.89   37.10
  -5 -13  -2   74.79   21.60
   5 -13   2   80.09   14.50
   5 -13   2   50.49   18.70
   5  13  -2   39.10   25.00
  -5 -13  -2   51.99   20.90
  -5  13   2   94.89   26.10
   5 -13   2   84.99   20.10
   5 -13   2   57.09   14.30
   5  13   2   58.09   27.70
   5 -13  -2   49.99   17.70
  -5  13  -2   75.89   44.50
   5  13   2   64.69   17.20
  -5 -13   2   34.30   18.00
  -5  13  -2   65.69   28.70
   5 -13  -2   47.40   16.30
   5 -13  -2   65.09   13.50
  -5 -13   2   49.10   21.00
   6 -13   2   69.89   19.80
   6 -13   2   67.79   15.40
   6 -13   2   56.89   20.00
   6  13  -2   47.90   33.40
  -6 -13  -2   25.10   21.30
  -6 -13  -2   62.99   25.10
   6  13  -2   54.79   18.00
  -6  13   2   53.19   48.80
   6 -13   2   58.79   14.50
   6 -13   2   76.89   16.10
   6  13   2   57.09   16.20
  -6 -13   2   75.19   20.80
   6 -13  -2   71.19   16.70
   6 -13  -2   82.19   16.00
   6  13   2   25.00   35.10
   6 -13  -2   60.09   21.50
   6 -13  -2   66.99   19.60
   6 -13  -2   64.19   13.90
  -6  13  -2   98.19   32.80
   7 -13   2   90.89   26.00
   7  13  -2   96.99   21.60
   7 -13   2   68.29   15.50
  -7 -13  -2   97.59   28.40
   7 -13   2   99.69   19.40
  -7 -13  -2   67.59   26.60
   7 -13   2   88.99   17.20
   7 -13   2   70.99   19.50
  -7  13   2   67.49   26.20
   7 -13  -2   75.99   15.30
   7 -13  -2   82.49   21.70
  -7 -13   2   59.09   25.90
   7 -13  -2   65.29   22.60
  -7 -13   2   87.79   27.30
   7  13   2   99.09   21.60
  -7  13  -2   81.39   30.70
   7 -13  -2   94.19   18.20
   7 -13  -2   70.99   16.10
   8 -13   2    2.80   12.00
   8 -13   2    7.90    9.10
   8  13  -2   -4.50   10.50
  -8 -13  -2  -19.60   15.30
   8 -13   2    6.40   16.90
   8 -13   2    4.50   10.30
   8 -13   2    1.30    7.60
  -8 -13   2  -13.70   16.90
   8 -13  -2  -14.30   15.70
   8 -13  -2   -3.20    9.10
   8 -13  -2    1.50   10.60
   8 -13  -2    5.60    9.00
   8 -13  -2   14.40   10.40
   8  13   2   19.80   13.00
   9  13  -2   -3.50    9.60
   9 -13   2   -3.90    6.80
   9 -13   2    3.60    7.60
   9 -13   2   -7.30    7.00
  -9 -13  -2  -48.10   22.00
   9 -13  -2   -0.20    8.30
   9 -13  -2   -8.30    6.70
   9 -13  -2   -5.50    6.40
   9 -13  -2   -0.30    7.30
   9  13   2   11.30   10.40
  10 -13   2   11.40    6.90
  10 -13   2   18.10    6.80
  10  13  -2   15.60    8.10
  10 -13   2   15.60    6.80
  10  13   2   13.00    8.80
  10 -13  -2    4.60    6.00
  10 -13  -2    6.20    5.70
   0 -14   2   14.70   12.20
   0  14   2   -0.60   16.10
   0  14  -2    8.20   23.30
   0 -14   2   21.70    8.30
   0 -14  -2   -3.90    7.70
   0 -14  -2   11.80   10.80
   0  14   2   20.80   21.90
   0 -14  -2   12.90   11.80
  -1 -14  -2  -22.40   14.90
   1 -14   2   24.00   10.00
  -1 -14  -2    7.70    9.50
  -1  14   2   32.70   18.20
   1 -14   2   28.80    9.50
  -1  14   2    2.60   23.90
   1  14  -2    3.90   24.00
   1 -14   2   22.80    9.90
  -1 -14  -2    3.40   10.60
   1  14  -2   57.09   64.59
   1 -14   2   33.00   13.40
   1 -14  -2   20.90    9.60
  -1  14  -2   18.90   20.40
   1  14   2    4.80   20.90
  -1 -14   2   26.80   16.20
  -1 -14   2   28.70   14.10
   1 -14  -2    5.40   12.50
  -1  14  -2   49.60   22.30
  -1 -14   2   25.90    8.90
   1 -14  -2   18.80    9.00
   1  14   2   15.40   25.90
   2  14  -2 1012.80   93.39
   2 -14   2  812.22   50.69
  -2 -14  -2  902.11   67.29
  -2 -14  -2  885.41   64.49
  -2  14   2  891.41   77.29
   2 -14   2  898.91   62.09
  -2  14   2  988.40   97.19
   2 -14   2  873.71   54.19
   2 -14   2  811.82   50.79
   2 -14  -2  851.91   60.49
  -2 -14   2  930.21   67.99
   2 -14  -2  775.32   48.60
  -2 -14   2  930.71   65.29
  -2  14  -2  793.92   71.59
  -2 -14   2  735.23   49.30
   2 -14  -2  771.62   49.80
   2  14   2  827.02   87.49
   2 -14  -2  829.52   54.39
   2 -14  -2  750.52   47.60
  -2  14  -2  873.01   87.39
   3 -14   2   14.30   11.30
  -3  14   2   15.10   16.70
   3 -14   2   16.30    9.60
   3 -14   2    9.40    6.80
   3  14  -2    6.90    9.90
   3 -14   2   -9.70    7.00
   3  14  -2    1.80   18.30
  -3 -14  -2   14.50   14.90
  -3 -14  -2   -0.70   12.00
   3 -14   2    5.30    8.20
   3 -14  -2   16.50    9.70
  -3  14  -2   -2.70   16.20
  -3 -14   2    6.20   11.60
  -3 -14   2   14.70   14.80
   3 -14  -2   11.80    9.60
  -3  14  -2   -8.20   20.50
   3  14   2    5.90   19.90
   3  14   2    8.70    9.50
   3 -14  -2    6.70   10.40
   3 -14  -2   -2.30    7.70
  -4  14   2  109.59   38.10
   4 -14   2   55.89   15.50
   4 -14   2   75.89   12.70
   4 -14   2   40.70   10.40
  -4 -14  -2   19.10   16.20
  -4  14   2   49.70   22.70
   4  14  -2   32.40   14.40
  -4 -14  -2   48.50   19.10
   4 -14   2   44.70   17.00
   4 -14   2   46.70   12.40
   4  14  -2   46.70   29.90
   4 -14  -2   47.10   16.20
  -4  14  -2   46.60   21.00
   4  14   2   37.00   12.10
   4 -14  -2   61.09   13.30
   4 -14  -2   63.99   15.00
   4  14   2   57.29   31.50
  -4 -14   2   24.00   17.30
   4 -14  -2   45.50   11.60
   4 -14  -2   53.99   17.20
  -4 -14   2   29.90   16.70
   5 -14   2   -2.70   10.10
   5  14  -2   -4.10   21.80
   5 -14   2    9.00   13.70
  -5  14   2  -43.40   17.10
   5  14  -2   -1.10   10.70
  -5 -14  -2   17.30   15.00
   5 -14   2    9.40    7.30
   5 -14   2   16.20   12.60
   5 -14   2    7.40    9.70
  -5  14   2   26.50   36.10
  -5 -14  -2    1.10   16.40
   5  14   2   12.70   28.80
  -5  14  -2  -36.00   19.50
   5 -14  -2   23.00   13.40
   5  14   2   26.30   12.70
  -5  14  -2   62.79   36.10
   5 -14  -2    6.90   11.10
  -5 -14   2   14.50   18.00
   5 -14  -2    1.90    8.80
  -5 -14   2    5.10   15.90
   6  14  -2   33.20   49.99
  -6  14   2   -7.30   55.69
   6 -14   2   18.60   15.40
  -6  14   2    3.00   22.40
   6 -14   2   24.70   11.70
  -6 -14  -2   27.00   21.20
   6 -14   2   15.00   16.40
   6  14  -2   38.30   16.20
   6 -14   2   21.40   11.10
  -6 -14  -2   16.10   19.40
   6 -14   2   20.30   10.80
   6 -14  -2   32.10   11.90
  -6  14  -2   11.00   21.40
   6  14   2  -29.70   39.40
  -6 -14   2   32.10   20.70
   6 -14  -2   17.40    9.50
   6 -14  -2   17.40   11.20
   6  14   2   28.80   14.60
  -6 -14   2    8.00   19.30
   6 -14  -2   18.10   13.70
   6 -14  -2   -1.60   14.30
   7 -14   2   48.50   19.20
  -7 -14  -2   54.29   27.50
   7 -14   2   58.89   22.00
  -7  14   2   63.69   26.70
   7  14  -2   53.09   18.00
  -7 -14  -2   43.30   22.70
   7 -14   2   62.59   17.70
   7 -14   2   60.19   20.30
   7 -14   2   67.69   19.50
   7 -14  -2   66.49   17.60
   7 -14  -2   32.80   13.90
   7 -14  -2   30.10   16.00
   7 -14  -2   54.09   21.20
  -7 -14   2   48.00   24.10
  -7 -14   2   68.19   25.30
   7 -14  -2   47.20   14.10
   7  14   2   51.69   17.10
  -7  14  -2   44.80   28.70
  -8 -14  -2    6.70   20.50
   8 -14   2   29.90   12.80
   8 -14   2   13.80   11.90
   8  14  -2   10.40   11.80
   8 -14   2   24.10   10.40
   8 -14   2   -1.60   16.70
   8 -14   2   21.80    9.40
   8 -14  -2    4.50    9.50
   8 -14  -2  -36.40   17.00
   8 -14  -2   16.80    8.80
   8 -14  -2   24.10   14.20
   8  14   2   25.00   14.30
   8 -14  -2   13.00   11.50
  -8 -14   2   -1.00   19.50
   9 -14   2   21.80    7.90
   9  14  -2   14.20   10.90
   9 -14   2   10.40    8.30
   9 -14   2   22.40    8.60
   9 -14  -2   16.90    8.30
   9  14   2   25.20   11.80
   9 -14  -2   -7.40    7.50
   9 -14  -2    8.90    8.60
   9 -14  -2   11.50   16.60
   0  15   2   49.40   24.50
   0  15  -2   68.99   33.10
   0 -15   2   50.69   12.40
   0  15   2   38.00   24.50
   0 -15  -2   60.69   14.60
   0 -15  -2   44.70   13.20
   0 -15  -2   39.20   17.00
   0 -15   2   64.69   18.90
   1 -15   2   -8.20    5.60
  -1 -15  -2    0.00   29.00
  -1  15   2   -8.90   21.20
  -1 -15  -2   -1.20    8.60
   1 -15   2   -4.70    7.50
   1 -15   2   13.00   12.00
  -1  15   2   15.30   19.70
  -1 -15  -2    9.60   10.50
  -1  15  -2  -15.70   18.30
   1 -15  -2   -1.80    8.20
   1 -15  -2   -3.80    6.50
   1  15   2    1.20   17.60
  -1 -15   2  -21.70    7.30
  -1  15  -2   12.10   21.70
   1 -15  -2  -14.10    8.30
   1 -15  -2   -3.20    9.20
   1 -15  -2   -8.10    7.50
  -1 -15   2   -3.80   17.90
   1  15   2  -15.50   36.20
  -1 -15   2   -0.80   10.10
   2 -15   2  118.89   17.80
   2  15  -2   90.59   37.30
  -2 -15  -2  119.49   28.00
  -2 -15  -2   99.59   17.00
   2 -15   2   91.59   21.40
  -2  15   2   89.49   33.80
  -2 -15  -2   91.19   21.80
   2 -15   2  131.09   30.50
   2 -15   2  117.29   17.20
   2 -15   2  120.29   17.90
  -2  15  -2  101.09   28.30
   2 -15  -2  107.29   17.40
   2 -15  -2   99.99   21.10
   2 -15  -2  106.99   15.60
   2 -15  -2   95.39   17.10
  -2 -15   2   93.69   22.50
   2  15   2   77.99   32.60
  -2 -15   2  120.29   18.50
   2 -15  -2  108.09   19.80
  -2 -15   2   76.29   26.70
  -3  15   2    8.20   26.10
   3 -15   2   -5.30    6.90
  -3 -15  -2    3.00   10.50
   3 -15   2    1.50    6.50
   3 -15   2   -5.80    6.60
   3 -15   2    5.90    9.90
   3 -15   2    7.80   10.00
   3  15  -2   -0.10   20.90
  -3 -15  -2   -5.10   17.50
  -3  15   2    5.00   19.60
  -3 -15   2    6.90   15.10
   3  15   2   -4.70   25.60
   3 -15  -2   -8.50    7.90
   3 -15  -2    8.00    7.90
   3 -15  -2   25.40   11.60
   3  15   2    9.60    9.30
  -3  15  -2   -5.80   21.90
   3 -15  -2    6.10   12.00
   3 -15  -2   11.90    9.40
  -3 -15   2   -7.60    8.60
  -3 -15   2   14.30   14.10
   4  15  -2   74.59   32.60
   4 -15   2  124.59   25.80
   4 -15   2  144.09   19.20
  -4 -15  -2  110.79   26.70
  -4  15   2  162.28   50.09
   4 -15   2  145.69   24.60
   4  15  -2  150.58   24.60
   4 -15   2  143.89   30.60
  -4 -15  -2  129.29   29.00
   4 -15   2  135.79   24.00
  -4  15   2  120.59   31.00
   4 -15  -2  115.19   23.60
   4 -15  -2  110.79   24.70
  -4 -15   2  103.49   29.00
   4 -15  -2  108.59   25.30
  -4 -15   2  101.39   26.90
   4 -15  -2  101.09   16.50
   4  15   2  144.49   40.90
  -4  15  -2  109.19   36.00
  -4  15  -2   82.59   31.10
   5 -15   2   45.80   15.00
   5  15  -2   -5.50   25.60
   5 -15   2   47.30   12.80
   5  15  -2   62.09   17.10
  -5  15   2   11.40   38.30
  -5 -15  -2   53.39   21.10
   5 -15   2   49.99   14.10
  -5 -15  -2   39.80   22.10
  -5  15   2   55.79   24.20
   5 -15   2   44.50   19.00
   5 -15  -2   27.10   12.80
   5  15   2   54.09   16.80
   5 -15  -2   45.00   12.90
   5 -15  -2   34.70   16.60
   5  15   2   12.60   31.60
  -5 -15   2   66.49   26.50
  -5  15  -2   36.10   28.40
   5 -15  -2   41.20   28.60
  -5 -15   2   53.29   22.30
  -5  15  -2    6.50   41.80
   5 -15  -2   46.40   13.90
   6 -15   2    9.30   15.30
   6  15  -2  -20.00   37.50
   6 -15   2   10.70    9.90
  -6  15   2    3.30   23.00
   6 -15   2   26.90   12.10
   6  15  -2   27.10   15.20
  -6 -15  -2   17.00   17.90
  -6 -15  -2   -3.50   21.80
   6 -15   2    7.80   11.40
   6 -15   2   19.60   11.30
   6  15   2   26.90   15.00
  -6  15  -2  -61.39   23.40
  -6 -15   2   31.40   22.20
   6 -15  -2    3.20    9.70
   6 -15  -2   17.00   11.20
   6 -15  -2   24.90   11.40
   6  15   2  -88.59   43.20
  -6 -15   2    9.30   17.50
   6 -15  -2   10.60   12.60
   6 -15  -2   22.20   14.70
   7 -15   2   66.79   15.60
   7 -15   2   70.99   14.80
  -7  15   2  124.09   33.50
  -7 -15  -2   52.49   27.20
  -7 -15  -2   26.10   31.30
   7  15  -2   60.59   17.50
   7 -15   2   56.69   13.90
   7 -15   2   30.50   17.80
   7 -15   2   56.79   18.00
  -7 -15   2   67.69   24.10
   7  15   2   57.79   17.30
   7 -15  -2   40.40   20.70
   7 -15  -2   45.90   17.10
   7 -15  -2   46.40   12.50
  -7  15  -2   -5.20   29.80
   7 -15  -2   53.49   15.00
   7 -15  -2   33.50   12.10
   8 -15   2   36.30   10.80
   8 -15   2   40.20   14.70
  -8 -15  -2   -2.90   20.10
   8  15  -2   13.90   12.70
   8 -15   2   16.50    9.60
   8 -15   2    1.00   18.20
   8 -15   2   16.80   10.40
   8 -15  -2  -36.10   19.30
   8 -15  -2   39.90   11.70
   8  15   2   19.00   11.90
   8 -15  -2   -1.80    9.50
   8 -15  -2    8.80    9.30
   8 -15  -2   24.20   10.40
   9 -15   2    7.40    7.30
   9 -15   2    2.20    6.00
   9 -15   2    2.40    6.70
   9 -15  -2    2.00    7.90
   9 -15  -2   -2.20   16.90
   9  15   2    7.60    9.70
   9 -15  -2    2.20    6.60
   9 -15  -2   -4.70    6.80
  -9 -15   2  -28.80    9.50
   0 -16  -2  358.36   38.60
   0  16   2  189.58   44.50
   0  16  -2  331.47   62.59
   0  16  -2  277.97   55.29
   0 -16   2  269.97   24.50
   0 -16   2  364.36   38.60
   0  16   2  241.18   53.79
   0 -16  -2  281.67   25.80
   1 -16   2   97.29   16.90
  -1 -16  -2   82.59   17.40
  -1 -16  -2   85.99   20.60
   1 -16   2   86.89   14.30
  -1 -16  -2  108.69   13.90
   1  16  -2   89.19   34.00
   1 -16   2   75.39   15.10
  -1  16   2   78.29   32.80
  -1  16   2   98.99   39.00
   1 -16   2   82.29   20.40
   1 -16   2  113.89   18.80
  -1 -16   2   97.69   23.00
   1 -16  -2   89.29   20.60
  -1  16  -2   48.70   28.40
  -1  16  -2   93.89   40.00
   1 -16  -2   89.09   18.20
   1  16   2   88.69   35.00
  -1 -16   2   82.09   15.40
  -1 -16   2   44.80   37.30
   1 -16  -2  105.49   17.30
   1 -16  -2   88.09   16.90
   1 -16  -2   92.39   14.80
  -2 -16  -2  581.64   68.59
  -2 -16  -2  527.15   51.59
   2 -16   2  529.15   40.40
   2 -16   2  550.64   39.00
   2 -16   2  620.54   52.19
  -2 -16  -2  513.65   38.60
   2 -16   2  539.55   35.40
  -2  16   2  609.44   66.79
  -2  16   2  485.25   78.89
   2  16  -2  501.55   77.39
   2 -16   2  548.95   38.50
  -2 -16   2  481.15   36.80
   2 -16  -2  513.65   35.80
   2 -16  -2  594.14   49.90
   2 -16  -2  528.45   39.50
  -2 -16   2  658.63   54.59
   2 -16  -2  556.34   42.10
  -2  16  -2  679.83   84.89
  -2  16  -2  593.74   66.99
   2  16   2  489.75   76.49
  -2 -16   2  496.95   59.19
   2 -16  -2  501.05   36.10
   3  16  -2  121.19   43.10
   3 -16   2  152.38   17.10
  -3  16   2   60.49   36.30
   3 -16   2  128.09   27.90
  -3  16   2  158.18   37.80
   3 -16   2  123.59   21.20
  -3 -16  -2   89.09   30.50
  -3 -16  -2  138.59   29.20
   3 -16   2  171.68   25.00
   3 -16   2  138.49   20.40
   3 -16  -2  203.48   27.40
  -3 -16   2   93.09   26.20
   3 -16  -2  182.28   31.00
   3 -16  -2  129.29   24.30
   3 -16  -2  160.68   21.40
   3  16   2  113.49   42.00
  -3 -16   2   97.79   25.30
  -3 -16   2  147.89   20.60
   3 -16  -2  179.28   18.60
  -3  16  -2  107.89   31.50
  -3  16  -2  173.18   45.70
   4 -16   2  126.99   17.80
  -4  16   2   99.09   43.10
  -4 -16  -2   70.09   27.90
   4 -16   2  111.59   26.10
   4 -16   2   93.49   17.90
  -4  16   2   83.69   32.10
   4  16  -2   85.39   38.10
  -4 -16  -2   86.39   26.20
   4 -16   2  119.09   19.20
   4 -16   2  115.09   23.10
   4 -16  -2  104.69   16.90
   4 -16  -2   98.49   23.40
  -4  16  -2   42.30   42.00
   4 -16  -2   94.59   21.80
   4  16   2   51.99   30.30
  -4 -16   2   62.49   25.80
   4  16   2   96.29   19.40
   4 -16  -2   91.89   18.90
  -4 -16   2   80.09   22.70
   4 -16  -2  134.99   18.90
  -4  16  -2   78.09   32.00
  -4 -16   2   64.49   16.80
  -5 -16  -2   14.90   40.10
   5 -16   2    3.90    8.70
   5 -16   2   -1.20   10.00
   5  16  -2   24.80   15.30
   5 -16   2   11.90   12.80
   5 -16   2   17.60   10.50
  -5 -16  -2   12.40   17.70
   5 -16   2    1.70   13.10
  -5  16   2  -21.00   21.80
   5  16   2   56.19   49.70
  -5  16  -2   33.70   28.30
   5 -16  -2   17.30   12.50
  -5 -16   2   15.60   16.20
   5  16   2    6.20   14.00
  -5  16  -2  -35.90   56.39
  -5 -16   2   13.90   23.90
   5 -16  -2   16.70    9.50
   5 -16  -2   10.50    8.40
   5 -16  -2   12.00   16.60
   6 -16   2   -1.50    8.70
   6  16  -2    8.40   14.60
   6  16  -2   17.40   41.70
  -6 -16  -2   -6.60   29.70
  -6 -16  -2    3.30   17.90
   6 -16   2   -6.10   14.10
   6 -16   2   11.60    9.50
   6 -16   2    8.90   10.10
  -6  16   2  -30.00   26.90
   6 -16   2   12.20   10.30
  -6 -16   2  -11.60   27.10
   6 -16  -2    4.50   15.50
   6 -16  -2    5.20   10.40
   6 -16  -2  -11.80    8.30
   6 -16  -2   12.00   11.10
   6 -16  -2    7.90   10.50
   6  16   2    7.50   12.90
  -6  16  -2  -40.20   26.00
  -6 -16   2    5.00   15.70
   6  16   2  -71.09   91.49
   7 -16   2   66.99   14.70
   7 -16   2   41.90   18.80
   7 -16   2   61.39   13.50
  -7 -16  -2   57.79   24.80
   7 -16   2   69.29   16.50
   7  16  -2   60.49   17.40
   7 -16   2   78.59   19.30
   7 -16  -2   80.79   17.50
   7 -16  -2   83.99   20.40
   7 -16  -2   67.39   14.60
   7  16   2   59.79   16.80
   7 -16  -2   63.49   23.00
   7 -16  -2   57.89   13.90
  -7 -16   2   69.59   25.10
  -8 -16  -2   19.60   21.40
   8 -16   2   22.40    9.70
   8 -16   2   24.50   12.80
   8 -16   2   10.40    8.10
   8 -16   2  -33.30   17.40
   8 -16   2    8.20    7.30
   8 -16  -2   10.90    8.60
   8 -16  -2    7.80   10.50
   8 -16  -2   12.70    9.10
   8 -16  -2    0.00    8.20
  -8 -16   2  -12.00    8.00
   8  16   2   21.00   12.20
   9 -16   2   46.70   10.20
   9 -16   2   48.90    9.80
   9 -16   2   34.30    8.10
   9 -16  -2   43.10    9.40
   9 -16  -2   31.10   12.10
   9 -16  -2   40.90    9.80
   0 -17  -2   85.09   15.40
   0 -17  -2   49.70   18.00
   0  17  -2   38.10   24.40
   0  17   2   25.60   44.60
   0 -17  -2   65.99   15.80
   0 -17  -2   28.10   10.00
   0 -17   2   58.59   14.60
   0  17   2   58.49   36.90
   0 -17   2   60.89   20.60
   0 -17   2   71.19   14.70
  -1 -17  -2    5.80   12.30
  -1 -17  -2  -10.10    9.00
   1 -17   2  -10.20    8.80
   1  17  -2   28.00   28.80
  -1  17   2   13.90   29.40
  -1  17   2    6.10   29.50
   1 -17   2   10.00    9.40
   1 -17   2    5.30    8.90
   1 -17   2   11.00   12.20
  -1  17  -2  -35.90   28.10
   1 -17  -2    4.80    8.60
   1 -17  -2    7.40    9.30
  -1 -17   2    2.40   11.10
  -1 -17   2  -10.10    7.10
   1 -17  -2   14.10    9.00
  -1  17  -2  -58.69   21.50
   1 -17  -2   -5.10    9.60
   1  17   2    0.90   23.80
   1 -17  -2   -3.40    7.90
   2 -17   2   32.90   13.00
  -2  17   2   62.99   29.70
   2 -17   2   58.49   20.30
   2 -17   2   50.69   12.70
  -2 -17  -2   42.30   16.80
   2  17  -2   66.19   34.20
   2 -17   2   30.50   18.50
   2 -17   2   48.90   14.60
   2 -17  -2   47.50   17.80
  -2 -17   2   52.59   13.10
   2 -17  -2   59.39   14.70
   2 -17  -2   68.59   14.80
   2 -17  -2   32.70   13.00
   2 -17  -2   54.69   11.80
  -2  17  -2   41.90   34.30
  -2  17  -2   16.80   31.10
  -2 -17   2   43.00   18.50
   2  17   2   32.80   30.00
   3 -17   2   77.49   15.70
  -3 -17  -2   70.79   22.90
  -3 -17  -2  -16.00   38.20
   3 -17   2   43.20   18.70
   3 -17   2   55.39   14.70
   3 -17   2   67.39   14.90
  -3  17   2   39.60   33.40
  -3 -17  -2   87.69   17.40
   3  17  -2   52.89   38.70
   3 -17   2   77.79   18.90
  -3  17   2   90.39   33.60
  -3  17  -2   27.40   29.00
  -3 -17   2   79.49   24.70
   3 -17  -2   65.59   19.40
   3  17   2   43.30   29.50
  -3  17  -2   17.50   35.30
   3 -17  -2   60.49   14.00
   3 -17  -2   68.49   16.20
   3 -17  -2   89.69   17.40
   3 -17  -2   63.29   13.90
  -3 -17   2   60.89   15.40
  -4  17   2   25.70   35.80
   4 -17   2   -8.30    9.50
   4 -17   2    9.50    9.90
  -4 -17  -2   13.50   16.80
   4 -17   2   -2.80   13.30
   4  17  -2  -34.80   27.80
  -4 -17  -2   57.39   36.10
   4 -17   2   14.70    9.20
   4 -17   2    8.00    8.90
  -4 -17   2   11.20   18.30
   4 -17  -2   13.90   13.30
  -4  17  -2  -59.89   35.20
  -4 -17   2  -49.60   25.40
   4 -17  -2   27.30   11.60
  -4 -17   2   27.60   12.20
   4 -17  -2    1.20    8.50
   4 -17  -2    3.00   11.00
   4 -17  -2   12.60   15.30
  -4  17  -2  -66.79   41.30
   4  17   2  -36.00   25.70
  -5  17   2   10.70   49.40
   5 -17   2   35.00   16.70
  -5  17   2   27.20   26.80
   5 -17   2   34.90   14.20
   5 -17   2   57.49   14.70
  -5 -17  -2   55.69   23.40
   5 -17   2   35.80   11.60
   5 -17   2   43.80   16.10
   5  17  -2   23.40   29.80
  -5 -17  -2   80.19   41.30
  -5  17  -2   23.20   36.00
   5  17   2   25.80   14.60
  -5 -17   2   31.30   13.30
   5 -17  -2   26.00   14.70
   5 -17  -2   29.70   11.60
   5  17   2  -44.20   37.20
  -5 -17   2  -55.19   29.20
   5 -17  -2   30.30   13.40
  -5 -17   2   19.00   19.10
   5 -17  -2   24.10   16.70
   5 -17  -2   23.70   11.40
   6 -17   2   10.00   10.00
   6 -17   2   21.90   12.10
  -6  17   2   55.79   31.10
   6  17  -2  -30.20   39.40
   6 -17   2   12.80    8.70
  -6 -17  -2  -89.19   49.99
   6 -17   2    7.40   11.00
   6 -17  -2   15.40   20.80
  -6 -17   2   -5.20   10.30
  -6 -17   2   46.90   33.10
   6 -17  -2   19.40   12.80
  -6  17  -2  -69.49   29.80
   6 -17  -2   -0.80    9.90
   6 -17  -2    5.70    9.00
  -6 -17   2    4.00   18.70
   6  17   2    0.10   10.80
   6 -17  -2   16.50   10.70
   7 -17   2  166.88   18.80
   7 -17   2  160.58   22.80
  -7 -17  -2  123.99   32.80
   7 -17   2  128.99   27.60
   7 -17   2  169.88   26.70
   7 -17   2  169.38   21.10
   7 -17  -2  166.78   26.80
  -7 -17   2  142.99   18.40
   7 -17  -2  102.19   25.10
   7 -17  -2  187.98   20.30
   7  17   2  145.99   23.60
  -7 -17   2  137.89   28.60
   7 -17  -2  117.89   16.80
   7 -17  -2  154.78   22.40
  -8 -17  -2   17.40    9.80
   8 -17   2   14.70   10.20
   8 -17   2   25.50    8.30
   8 -17   2   14.70    9.00
   8 -17   2    5.80    7.40
   8 -17  -2   11.30    8.10
   8 -17  -2   10.30    8.10
   8 -17  -2    9.90    9.80
   8 -17  -2   -1.30   11.00
  -8 -17   2  -14.80    8.10
   0 -18  -2  160.28   23.00
   0 -18   2  149.69   22.40
   0  18  -2  157.18   50.29
   0 -18   2  142.19   21.50
   0 -18  -2  143.29   17.70
   0  18   2  124.89   46.00
   0 -18  -2  143.69   38.20
  -1  18   2  -69.09   36.80
   1 -18   2    5.00    8.50
   1 -18   2   14.80   10.10
  -1  18   2    7.40   27.90
   1 -18   2   -6.00   11.90
  -1 -18  -2    3.50   10.30
   1  18  -2    5.30   24.50
  -1 -18  -2   21.20   17.00
   1 -18   2  -22.60   18.50
   1 -18  -2    2.60    8.10
  -1 -18   2   11.70   12.70
   1 -18  -2   -9.80    8.20
   1 -18  -2   -2.60   11.90
  -1 -18   2    7.50   10.00
  -1  18  -2   10.60   31.80
  -1  18  -2   27.20   70.09
   1  18   2   28.40   33.00
   2  18  -2  394.76   76.89
  -2 -18  -2  341.97   31.70
   2 -18   2  338.97   32.40
  -2  18   2  349.17   74.09
   2 -18   2  413.96   32.50
   2 -18   2  414.76   32.30
  -2  18   2  365.76   60.59
  -2 -18  -2  458.35   48.20
   2 -18   2  399.76   44.20
  -2  18  -2  432.86   76.99
   2 -18  -2  373.36   29.80
   2 -18  -2  349.67   33.40
   2  18   2  408.76   73.49
   2 -18  -2  355.36   42.50
   2 -18  -2  347.47   32.00
  -2 -18   2  418.06   46.80
  -2 -18   2  343.67   30.60
   2 -18  -2  360.46   29.80
  -3 -18  -2   34.30   13.20
   3 -18   2   38.80   10.70
   3  18  -2    9.20   26.30
   3 -18   2   16.20   18.00
  -3 -18  -2   44.10   19.50
  -3  18   2    2.20   31.00
  -3  18   2   52.39   43.50
   3 -18   2   23.70    9.00
   3 -18   2   22.60   13.10
  -3  18  -2   62.39   32.80
   3  18   2   22.00   36.80
   3 -18  -2   20.90   10.80
   3 -18  -2   25.60   10.10
  -3 -18   2   12.60   16.40
   3 -18  -2   25.50   11.80
   3 -18  -2   15.30   15.90
  -3 -18   2   31.80   12.40
  -3  18  -2   25.30   40.00
  -3 -18   2  -87.09   46.10
  -4 -18  -2   65.39   17.60
   4 -18   2   44.40   15.50
   4 -18   2   61.79   14.30
   4 -18   2   27.40   19.80
   4  18  -2   12.10   35.50
   4 -18   2   61.39   14.60
  -4 -18  -2   48.20   23.40
  -4  18   2    2.30   28.80
   4 -18   2   63.39   16.50
  -4  18   2    2.30   42.30
  -4 -18   2  107.39   45.30
  -4  18  -2   71.49   48.60
   4 -18  -2   53.19   16.40
   4 -18  -2   63.49   15.10
   4  18   2   31.30   40.20
  -4 -18   2   57.99   21.30
   4 -18  -2   48.40   15.80
  -4 -18   2   77.39   16.80
  -4  18  -2  -35.40   33.00
   4 -18  -2   64.09   15.40
   4 -18  -2    9.80   18.10
   5 -18   2   16.70    9.40
  -5  18   2   76.59   55.79
  -5 -18  -2    6.20   14.50
  -5 -18  -2    7.30   12.60
   5  18  -2    0.50   38.80
   5 -18   2   13.70    9.90
  -5  18   2   17.60   29.90
   5 -18   2    4.00   10.70
   5 -18   2   15.50   11.90
   5 -18   2   12.50   13.40
  -5  18  -2   -6.60   39.00
   5 -18  -2   14.40   16.10
   5 -18  -2   10.40    9.10
   5 -18  -2   20.90   12.70
   5  18   2   53.99   40.10
   5 -18  -2    3.60   11.10
  -5 -18   2  -27.10   15.90
  -5 -18   2  -50.59   64.49
   6 -18   2    6.80   16.10
   6 -18   2    7.50   11.90
   6 -18   2   22.40   10.30
   6 -18   2   37.50   10.80
   6 -18   2   29.30   13.10
  -6 -18  -2   22.30   21.10
  -6 -18  -2   19.60   11.80
   6 -18  -2   10.80   12.60
  -6 -18   2   35.90   11.80
   6 -18  -2   22.20   10.50
  -6 -18   2   11.20   17.20
   6 -18  -2    7.90    9.50
   6 -18  -2    1.50   16.00
   6 -18  -2   40.30   13.90
  -7 -18  -2   72.89   42.00
   7 -18   2   34.10   10.50
   7 -18   2   36.40   13.70
  -7 -18  -2    6.90    9.80
   7 -18   2   -9.40   14.60
   7 -18   2   19.80    8.70
   7 -18   2   42.90   13.20
   7 -18  -2    0.60   23.60
   7 -18  -2   33.80   10.20
   7 -18  -2   17.50    9.80
   7 -18  -2   17.80   11.80
   7 -18  -2   20.70    8.10
  -7 -18   2    5.50   22.70
  -7 -18   2   17.30   12.90
  -8 -18  -2   -4.70    6.60
   8 -18   2   -2.90    6.10
   8 -18   2   -5.30    5.80
   8 -18   2    6.90    7.90
   8 -18  -2    7.00    7.30
   8 -18  -2   -2.70    6.50
   8 -18  -2    1.50    7.10
   0 -19  -2    7.40   15.20
   0 -19  -2   24.20   12.50
   0 -19   2    6.80   14.90
   0 -19  -2   26.40   11.50
   0 -19   2   10.60   10.30
   0 -19  -2    1.50    9.50
   0  19   2  -19.80   28.20
   0  19  -2   19.50   29.00
   0 -19   2   14.30    9.70
   1  19  -2   10.30   29.30
  -1 -19  -2   -0.40   12.20
  -1 -19  -2    3.70   10.00
   1 -19   2   -0.70    9.20
   1 -19   2   -1.90   10.00
  -1  19   2   31.30   35.60
   1 -19   2   -5.90   11.50
  -1  19   2   76.09   64.69
   1 -19  -2    4.60   10.60
  -1 -19   2   -8.90    7.90
   1 -19  -2    5.50    9.70
   1 -19  -2  -16.90   11.50
   1  19   2   19.60   32.10
  -1 -19   2   -0.40   15.80
   1 -19  -2    9.10    9.00
   1 -19  -2   11.60   13.60
  -1  19  -2    5.70   30.70
   2 -19   2   74.29   21.20
  -2 -19  -2   65.79   22.30
   2  19  -2  142.99   48.60
  -2  19   2   53.79   47.10
   2 -19   2   52.39   18.80
   2 -19   2   82.89   16.10
  -2 -19  -2   88.79   17.80
   2 -19   2   84.69   18.00
  -2  19   2  101.29   41.90
   2 -19   2  120.09   16.20
   2  19   2   55.29   39.40
  -2 -19   2   79.89   17.30
   2 -19  -2   72.19   22.40
  -2  19  -2   49.50   40.00
   2 -19  -2   85.29   18.40
   2 -19  -2   84.59   31.50
   2 -19  -2   83.19   16.10
  -2 -19   2   91.69   24.00
   2 -19  -2   82.69   17.10
  -3 -19  -2  116.99   21.00
   3 -19   2   94.59   15.60
   3  19  -2   96.59   42.20
   3 -19   2   99.19   18.80
   3 -19   2  101.89   19.60
  -3 -19  -2   90.69   25.40
   3 -19   2   91.19   18.80
   3 -19   2  120.39   27.20
  -3  19   2   80.59   44.40
  -3  19   2   74.69   43.00
   3 -19  -2  112.39   25.10
   3 -19  -2  113.69   16.60
   3 -19  -2   79.99   19.60
   3 -19  -2  110.79   17.30
  -3 -19   2   90.29   26.50
   3  19   2   56.59   40.80
  -3  19  -2   42.50   47.50
   3 -19  -2  117.49   21.00
  -3 -19   2  118.19   19.90
   4 -19   2  -13.10   15.60
  -4  19   2  -43.80   34.90
   4 -19   2   -7.80   10.00
   4 -19   2    5.90    8.60
  -4 -19  -2   -2.20   16.60
   4  19  -2   -6.80   29.30
   4 -19   2   10.10    9.00
  -4 -19  -2   12.90   11.90
   4 -19   2   -3.40   10.60
  -4  19   2  -68.09   39.60
   4 -19  -2   10.10   10.70
  -4  19  -2  -94.09   41.90
  -4  19  -2  -37.40   45.30
  -4 -19   2   -4.90   14.90
  -4 -19   2   -8.70    8.90
   4 -19  -2    9.00    8.40
   4  19   2  -12.10   32.70
   4 -19  -2   -1.60   10.50
   4 -19  -2   10.40    9.30
   4 -19  -2  -12.10   12.90
   5 -19   2  238.88   25.50
  -5 -19  -2  229.48   25.50
  -5 -19  -2  187.88   35.10
   5 -19   2  196.48   21.80
   5 -19   2  217.58   35.50
   5 -19   2  231.58   26.00
   5  19  -2  193.78   58.89
   5 -19   2  238.28   23.60
  -5 -19   2  216.88   22.50
   5 -19  -2  189.08   21.00
   5 -19  -2  236.58   23.10
   5  19   2  188.08   80.49
  -5 -19   2  180.08   35.00
   5 -19  -2  202.68   29.50
   5 -19  -2  241.98   26.90
  -6 -19  -2   -7.20   17.50
  -6 -19  -2   10.00   11.20
   6 -19   2   28.10   16.30
   6 -19   2    9.90   10.00
   6 -19   2    7.10   10.20
   6 -19   2    3.00    7.30
   6 -19   2   25.20    9.50
  -6 -19   2  -24.90   16.10
   6 -19  -2   13.30   11.40
   6 -19  -2   -0.60    6.90
  -6 -19   2    9.20    8.70
   6 -19  -2    6.20    8.70
   6 -19  -2    5.90    9.50
   6 -19  -2   48.10   19.60
  -7 -19  -2  252.67   26.80
   7 -19   2  271.47   27.40
   7 -19   2  239.98   23.30
   7 -19   2  203.98   24.10
   7 -19   2  226.68   19.70
   7 -19  -2  246.68   21.60
   7 -19  -2  263.37   24.20
   7 -19  -2  240.58   26.30
   8 -19   2   -6.10    6.00
  -8 -19  -2    4.50    7.40
   8 -19   2   -3.30    6.30
   8 -19   2    6.50    5.30
   8 -19  -2   15.70    7.80
   8 -19  -2    0.40    5.90
   8 -19  -2    0.50    6.20
   0 -20  -2    9.20   11.10
   0 -20  -2    0.40   14.30
   0  20  -2   -1.60   32.10
   0 -20   2   -5.40   13.20
   0 -20   2    0.20    9.60
   0 -20  -2    8.80   11.70
   0 -20   2    3.00   10.10
   0 -20  -2   12.70    9.70
   0  20   2  -18.70   34.10
   1  20  -2   -3.20   31.10
  -1 -20  -2   22.50   16.00
   1 -20   2    1.50   10.20
  -1 -20  -2    4.90    8.00
  -1 -20  -2    8.90   11.10
   1 -20   2   10.30   15.30
  -1  20   2  -15.00   33.90
   1 -20   2   -8.00    8.80
   1  20   2    1.00   33.10
   1 -20  -2  -22.40   14.10
  -1  20  -2   16.90   35.20
   1 -20  -2   11.80   10.30
   1 -20  -2  -13.50    7.60
  -1 -20   2    7.90   12.50
   1 -20  -2   10.10   11.10
  -1 -20   2   16.00   11.60
  -1 -20   2    0.10   10.70
   2 -20   2   14.70   11.80
  -2 -20  -2    6.80   10.00
  -2 -20  -2   20.40   14.10
   2 -20   2    4.30   10.20
   2  20  -2  -45.50   30.50
  -2  20   2    7.00   74.19
   2 -20   2   22.20   13.40
  -2  20   2   -2.30   37.70
   2 -20   2   12.30   16.20
   2 -20   2  -11.70    8.40
   2 -20  -2   20.90   11.30
   2 -20  -2   33.80   11.20
  -2  20  -2    1.50   36.70
  -2 -20   2   -4.40   14.50
  -2 -20   2   14.20   11.00
   2 -20  -2    2.30   10.30
   2 -20  -2    6.90    9.10
   2  20   2   57.49   39.30
   2 -20  -2   12.00   17.70
   3  20  -2  -20.10   31.40
  -3  20   2    0.30   52.09
   3 -20   2   40.80   10.40
   3 -20   2   46.80   20.20
   3 -20   2   35.50   14.60
  -3 -20  -2   14.60   16.30
  -3 -20  -2   49.40   14.90
   3 -20   2   59.39   15.10
  -3  20   2  -15.60   47.30
   3 -20   2   32.50   12.10
  -3 -20   2   49.00   20.20
   3 -20  -2   40.00   19.30
   3 -20  -2   23.40   11.40
   3 -20  -2   48.10   12.30
  -3  20  -2  -37.50   41.30
  -3 -20   2   15.80   12.70
   3 -20  -2   28.40   11.20
   3  20   2  -38.10   32.90
   3 -20  -2   31.00   13.90
   4 -20   2   96.09   17.20
  -4  20   2   37.50   73.69
   4 -20   2   68.39   16.90
  -4  20   2  164.58   50.79
  -4 -20  -2  122.69   20.60
   4 -20   2  100.29   16.10
   4 -20   2   78.79   18.60
   4 -20  -2   93.69   18.80
   4 -20  -2  103.59   17.60
   4 -20  -2  132.39   40.00
  -4  20  -2   34.30   82.89
  -4 -20   2  115.09   20.00
   4 -20  -2   82.39   14.70
   4 -20  -2   99.09   21.50
   4  20   2  -20.30   45.30
  -4 -20   2   71.09   30.30
   5 -20   2   17.30   17.20
   5 -20   2   11.20    8.60
  -5 -20  -2   26.30   12.30
   5 -20   2    1.80   12.50
   5 -20   2    3.40    8.50
  -5 -20  -2   14.00   17.50
   5 -20   2    6.10    7.30
   5 -20  -2   15.30    8.90
  -5 -20   2   16.10    9.80
   5 -20  -2   -9.20    7.50
  -5 -20   2   -2.40   15.30
   5 -20  -2  -22.60   16.00
   5 -20  -2   17.30    9.50
   5 -20  -2   22.50   17.50
   6 -20   2   14.80    8.00
  -6 -20  -2    9.60    9.70
   6 -20   2    1.90    8.70
   6 -20   2   12.30    9.90
   6 -20   2    8.60    8.30
   6 -20   2   29.00   18.40
   6 -20  -2   33.80   20.00
   6 -20  -2    2.80    8.20
   6 -20  -2  -14.80    7.90
  -6 -20   2   49.40   21.40
   6 -20  -2   13.80    9.10
   6 -20  -2   11.10    8.90
  -6 -20   2   18.50    9.50
  -7 -20  -2   25.90    8.70
   7 -20   2   21.10    9.30
   7 -20   2   24.00    8.20
   7 -20   2   27.90    8.30
  -7 -20   2   -6.80    9.20
   7 -20  -2   18.40    8.50
   7 -20  -2   29.60    9.60
   7 -20  -2   24.10   10.00
   0 -21  -2   -0.10    9.50
   0 -21  -2   -4.60   11.30
   0 -21  -2   27.20   16.90
   0 -21   2   12.30   11.40
   0 -21   2   10.50   14.30
   0 -21   2    7.90   10.80
   0  21   2  -43.60   35.80
   0  21  -2   12.00   38.30
   0 -21  -2  -14.70   11.00
   1 -21   2    6.00   17.70
   1  21  -2  -28.30   34.60
  -1 -21  -2   -8.00    8.90
  -1  21   2   40.60   42.90
  -1 -21  -2  -11.90   14.20
   1 -21   2   -5.30    9.90
  -1 -21  -2   -9.00    8.50
   1 -21   2   -4.20   10.10
   1 -21  -2   -9.90    9.80
   1 -21  -2   -1.70   14.40
  -1  21  -2  -38.50   37.00
   1 -21  -2   26.80    9.70
  -1 -21   2   16.00    9.50
   1 -21  -2    7.00   10.60
   1  21   2    7.40   33.30
  -1 -21   2   19.10   11.80
  -1 -21   2    4.00   14.10
   2 -21   2    6.70   11.10
   2 -21   2  -15.80    8.50
  -2 -21  -2    6.10   11.00
   2 -21   2    8.40   10.60
  -2  21   2   -8.70   37.60
  -2 -21  -2    4.80   16.20
   2 -21   2   13.90   19.50
   2  21  -2   39.20   35.60
  -2 -21   2   34.20   22.40
   2 -21  -2  -29.60   14.10
  -2  21  -2   -2.30   40.30
   2 -21  -2   -5.70    8.90
   2 -21  -2   65.29   18.90
   2 -21  -2   -4.70    9.10
   2  21   2   -8.40   32.20
  -2 -21   2   -5.70   14.90
   3 -21   2   89.59   18.50
   3 -21   2   58.49   14.10
  -3  21   2   59.69   58.89
   3 -21   2   73.49   19.10
   3 -21   2   59.89   12.20
   3 -21   2   61.09   36.00
  -3 -21  -2  104.49   20.20
   3 -21  -2   89.09   15.30
   3 -21  -2   88.19   18.70
  -3 -21   2   89.19   26.70
  -3  21  -2  -42.00   50.69
   3 -21  -2   62.69   21.80
   3 -21  -2   94.99   15.40
   3 -21  -2   68.79   16.60
  -3 -21   2   91.99   16.60
   3  21   2   -7.10   45.90
  -4 -21  -2   11.50   10.90
   4 -21   2    5.80   16.30
   4 -21   2   16.40    8.40
   4 -21   2    1.50   10.90
  -4 -21  -2   28.00   16.80
   4 -21   2   -6.30    8.40
   4 -21   2   14.00    9.40
   4 -21  -2   15.20   19.10
   4 -21  -2   -6.80    9.20
  -4 -21   2    2.90   16.90
  -4 -21   2   12.90   11.50
   4 -21  -2    5.70   10.20
   4 -21  -2   20.50   11.10
   4 -21  -2   -8.90    6.70
   5 -21   2  170.08   24.60
   5 -21   2  141.69   30.80
  -5 -21  -2  189.98   20.80
  -5 -21  -2  175.78   30.30
   5 -21   2  132.89   20.40
   5 -21   2  175.38   18.70
   5 -21   2  176.18   18.10
   5 -21  -2  125.69   19.70
   5 -21  -2  155.48   21.90
   5 -21  -2  127.59   17.80
  -5 -21   2  161.28   19.90
   5 -21  -2  194.48   18.40
   5 -21  -2   82.39   28.70
  -5 -21   2  115.99   37.80
  -6 -21  -2    4.90    7.80
   6 -21   2   11.40    7.30
   6 -21   2   -3.70    6.90
   6 -21   2   10.70    7.70
   6 -21  -2    0.60    7.30
   6 -21  -2    7.20    8.10
   6 -21  -2   -3.60    9.60
  -6 -21   2  -11.30    7.10
   6 -21  -2   14.00    9.40
  -7 -21  -2   53.99    9.10
   7 -21   2   77.59   11.90
   7 -21   2   62.09    8.90
   7 -21  -2   71.09   10.80
   7 -21  -2   57.19   12.10
   0 -22  -2   65.49   17.20
   0 -22  -2   60.79   14.90
   0 -22   2   69.59   16.70
   0  22  -2   12.00   57.79
   0 -22   2   75.69   15.60
  -1 -22  -2   32.00   13.10
   1  22  -2  -91.89   61.39
   1 -22   2   35.30   13.00
   1 -22   2   34.80   13.10
  -1 -22  -2   37.60   12.90
  -1 -22  -2   28.40   28.90
  -1  22   2   46.10   70.09
  -1  22  -2   -3.50   55.09
   1 -22  -2   64.09   14.60
   1 -22  -2   20.10   27.70
  -1 -22   2   45.50   28.90
  -1 -22   2   37.00   12.20
   1 -22  -2   42.40   10.70
   1 -22  -2   47.70   14.50
  -1 -22   2   47.10   14.40
   1  22   2 -120.99   59.39
  -2 -22  -2   -1.70   15.80
   2 -22   2  -11.00    8.50
  -2 -22  -2    2.20    9.10
   2 -22   2   10.80   18.00
  -2  22   2   55.39   49.50
   2 -22   2    7.90   10.90
   2  22  -2   41.50   37.90
  -2 -22  -2   12.90    9.40
  -2 -22   2   18.20   11.20
   2 -22  -2    6.50    7.90
  -2 -22   2   -8.10   15.30
   2 -22  -2  -14.80   16.00
  -2 -22   2    9.10    9.70
  -2  22  -2  -27.80   46.00
   2 -22  -2   23.40    9.30
   2  22   2  -48.50   36.90
   2 -22  -2    3.90   10.40
  -3 -22  -2    6.30   17.10
   3 -22   2   36.20   10.90
   3 -22   2   -3.70   17.50
  -3 -22  -2   31.30   13.20
   3 -22   2   13.70   10.00
   3 -22   2   32.00   10.50
   3 -22  -2   -2.40   11.10
   3 -22  -2   37.80   13.70
   3 -22  -2   33.60   10.20
  -3 -22   2   12.10   17.80
  -3 -22   2   34.00   11.30
   3 -22  -2   16.90   20.90
   3 -22  -2   33.80    8.90
  -4 -22  -2   17.70   10.40
   4 -22   2   -2.80   11.70
   4 -22   2  -26.20   14.30
   4 -22   2   21.60    9.20
  -4 -22  -2   -5.30   12.90
   4 -22   2    3.70    8.40
   4 -22  -2    0.90    8.60
  -4 -22   2   13.80    9.20
   4 -22  -2  -10.10    9.70
   4 -22  -2   12.30   10.30
   4 -22  -2  -14.00   18.50
  -4 -22   2   28.80   20.50
   4 -22  -2   16.30    8.10
   5 -22   2   -0.70   10.00
   5 -22   2    2.60    6.80
   5 -22   2   -8.60    7.70
  -5 -22  -2    6.90    7.90
   5 -22  -2    2.80    8.10
   5 -22  -2    2.60    9.10
  -5 -22   2   23.70    8.90
   5 -22  -2   -0.50    8.40
   6 -22   2    7.40    6.40
   6 -22   2   -1.10    7.30
  -6 -22  -2    7.50    7.10
   6 -22   2   16.10    6.70
   6 -22  -2  -13.30    5.70
   6 -22  -2    1.20    8.20
  -6 -22   2    3.90    7.10
   6 -22  -2   -9.20    5.20
   0 -23  -2   13.40   10.30
   0 -23  -2   -2.10   14.10
   0 -23  -2   27.80   12.90
   0 -23   2   14.10   10.70
   0 -23   2   22.20   20.60
   0 -23   2   23.40   11.10
   1 -23   2   46.00   13.50
   1 -23   2   39.30   13.00
   1 -23   2   22.60   17.90
  -1 -23  -2   31.50   12.60
  -1 -23  -2   57.99   22.00
  -1 -23  -2   38.60   11.80
  -1 -23   2   48.30   13.50
  -1 -23   2   78.59   20.10
  -1 -23   2   31.30   12.40
   1 -23  -2   23.20   11.70
   1 -23  -2   34.10   13.50
   1 -23  -2   16.70   20.40
   2 -23   2   69.89   22.30
  -2 -23  -2   54.89   14.10
   2 -23   2   73.39   15.70
   2 -23   2   66.39   14.80
  -2 -23  -2   56.59   14.90
  -2 -23  -2   44.70   18.60
   2 -23  -2   61.89   15.80
  -2 -23   2   66.49   12.40
   2 -23  -2   22.00   18.00
  -2 -23   2   53.69   14.10
   2 -23  -2   46.20   11.20
   2 -23  -2   45.70   12.40
  -2 -23   2   13.40   16.90
  -3 -23  -2  -17.30   17.60
   3 -23   2    1.00   17.50
   3 -23   2    9.00    8.90
  -3 -23  -2    9.00    9.30
   3 -23   2    6.80    9.60
  -3 -23  -2   -2.70    6.90
  -3 -23   2   11.50    9.00
   3 -23  -2  -10.90    8.40
  -3 -23   2   -0.90    7.90
   3 -23  -2   -0.60    6.70
  -3 -23   2   15.00   18.10
   3 -23  -2   32.70   10.90
   3 -23  -2   13.60   20.20
  -4 -23  -2   37.80   10.90
   4 -23   2   30.70   10.10
   4 -23   2   29.40    8.80
   4 -23   2   49.10   11.90
  -4 -23  -2   27.10   10.40
   4 -23   2   40.60   28.40
   4 -23  -2   45.80   13.70
   4 -23  -2   15.60    8.40
   4 -23  -2   -0.70   11.00
  -4 -23   2   29.60   10.00
   4 -23  -2    8.80    9.10
  -4 -23   2   26.80   10.50
   5 -23   2   83.29   10.10
   5 -23   2   85.79   15.00
  -5 -23  -2   58.59   11.30
   5 -23   2   92.89   12.00
  -5 -23   2   70.19   10.90
   5 -23  -2   76.99   15.70
   5 -23  -2   70.69   10.70
   5 -23  -2   40.20   12.50
   6 -23   2   -6.20    5.00
  -6 -23  -2  -16.60    6.10
   6 -23   2   -5.50    5.40
   6 -23   2   -7.00    6.50
   6 -23  -2    0.80    5.30
  -6 -23   2    6.30    5.80
   6 -23  -2   -5.90    5.50
   0 -24  -2   27.40   20.30
   0 -24  -2   61.09   13.20
   0 -24   2   44.40   12.60
   0 -24   2   46.30   11.30
   0 -24  -2   51.99   13.80
   0 -24   2    8.00   20.40
  -1 -24  -2   21.80   11.20
  -1 -24  -2    3.90   17.70
   1 -24   2  -32.20   17.90
  -1 -24  -2    9.10    8.80
   1 -24   2    2.30    9.70
   1 -24   2   -0.60    8.50
  -1 -24   2   16.90   15.50
  -1 -24   2    6.20    9.20
   1 -24  -2   11.30    9.50
   1 -24  -2   -8.60   18.90
  -1 -24   2   19.50    9.90
   1 -24  -2    3.90    8.20
   2 -24   2   26.10   10.30
  -2 -24  -2    4.30    8.10
   2 -24   2    4.90    8.90
  -2 -24  -2   -8.50   26.00
   2 -24   2   37.90   23.00
  -2 -24  -2   15.60    9.30
  -2 -24   2  -25.60   14.60
  -2 -24   2   13.40    9.60
   2 -24  -2   41.00   22.70
  -2 -24   2   25.30   10.20
   2 -24  -2    1.90    8.90
   2 -24  -2    6.40    9.00
  -3 -24  -2   30.90   10.70
   3 -24   2   32.60   11.00
  -3 -24  -2   10.90   14.80
   3 -24   2   42.20   14.10
  -3 -24   2   14.70   10.10
   3 -24  -2    9.50   10.00
  -3 -24   2   24.20    9.70
   3 -24  -2   16.50    8.20
   3 -24  -2    0.00    7.90
  -4 -24  -2    6.10    7.90
  -4 -24  -2    1.60    7.80
   4 -24   2    9.40    6.70
   4 -24   2    8.10    7.90
   4 -24  -2  -26.40   15.30
   4 -24  -2    1.70    5.70
   4 -24  -2    7.70    8.40
  -4 -24   2   -3.80    6.90
  -4 -24   2   12.50    7.80
   5 -24   2    6.30    8.20
  -5 -24  -2   -0.90    5.90
   5 -24   2   -0.60    6.10
  -5 -24  -2   -2.10    6.60
   5 -24  -2   -8.30    5.10
   5 -24  -2   -3.10    5.90
  -5 -24   2    1.60    6.80
   0 -25   2    0.20   10.10
   0 -25  -2    6.70    8.30
   0 -25   2    5.40    8.20
   0 -25  -2    8.30    8.10
  -1 -25  -2   12.70    8.50
   1 -25   2  -19.00    7.00
  -1 -25  -2   -3.90    8.00
  -1 -25   2   -0.40    7.30
  -1 -25   2    5.60   10.70
   1 -25  -2    6.30    9.20
   1 -25  -2    1.90    9.20
   2 -25   2    0.30    6.60
  -2 -25  -2    0.40    7.60
   2 -25   2   10.30    8.70
  -2 -25  -2   -4.80    6.70
   2 -25  -2   -1.90    7.90
  -2 -25   2   10.30    8.50
   2 -25  -2   -2.80    7.70
  -2 -25   2   15.70   11.70
   3 -25   2    8.50    7.50
  -3 -25  -2   16.10    8.90
   3 -25   2   21.00    8.40
  -3 -25  -2   20.40    8.40
  -3 -25   2   20.70    8.70
   3 -25  -2   27.40   10.00
   3 -25  -2  -14.40   10.40
  -3 -25   2    8.70    7.00
  -4 -25  -2   22.50    7.90
   4 -25   2    0.70    5.70
   4 -25   2   -1.90    5.60
  -4 -25  -2   10.40    6.80
   4 -25  -2    7.50    7.80
  -4 -25   2   12.10    7.10
   0 -26  -2   87.39   13.60
   0 -26   2  107.99   14.10
   0 -26  -2   66.89   10.30
   0 -26   2   79.49   12.30
  -1 -26  -2    5.50    6.70
   1 -26   2    2.70    6.90
   1 -26   2   -1.80    7.40
  -1 -26  -2    3.50    6.70
   1 -26  -2  -13.70    7.20
   1 -26  -2   -6.70    7.40
  -1 -26   2   11.80    8.10
  -1 -26   2    8.20    6.90
  -2 -26  -2   20.30    7.70
  -2 -26  -2   20.80    8.50
   2 -26   2   13.60    7.70
   2 -26   2   38.20    8.60
   2 -26  -2   29.20   10.10
  -2 -26   2   22.50    7.90
  -2 -26   2   39.60    9.60
   3 -26   2   -3.50    5.70
  -3 -26  -2    2.90    6.60
   3 -26   2   -8.50    5.20
  -3 -26  -2    5.60    5.90
   3 -26  -2    7.20    7.30
  -3 -26   2    1.20    7.50
  -3 -26   2   13.30    6.60
   0 -27   2   -5.40    5.30
   0 -27   2    1.10    6.20
   0 -27  -2   -4.90    6.10
   0   0  -3   -1.90    4.90
   0   0   3    0.40    3.80
   0   0   3   -0.50    5.20
   0   0  -3   -0.70    3.30
  -1   0  -3 2119.19  102.19
   1   0   3 1905.71  100.99
   1   0  -3 2022.20  104.49
   1   0   3 2058.09   98.59
   1   0   3 2357.96   99.29
   2   0  -3  492.15   28.40
   2   0  -3  550.44   38.00
  -2   0  -3  483.75   30.70
  -2   0  -3  475.65   33.20
   2   0   3  481.25   29.60
   3   0   3   62.99   12.10
  -3   0  -3   64.69   11.60
   3   0  -3   72.29   11.60
   3   0  -3   67.09   15.50
  -4   0  -3   43.50   13.40
   4   0   3   66.69   14.20
  -4   0  -3   41.20   10.70
   4   0  -3   59.49   11.90
   4   0  -3   42.70   15.20
  -5   0  -3   37.10   11.50
   5   0   3   57.29   14.20
   5   0   3   70.49   12.70
   5   0  -3   58.19   14.00
   6   0   3   27.60   13.50
  -6   0  -3   36.10   12.80
   6   0  -3   22.00   10.50
   6   0   3   16.40    9.60
   6   0   3   12.90    8.50
   6   0  -3   10.20   14.20
   6   0  -3    6.70    7.90
   6   0  -3   12.80   10.40
   6   0   3   20.40   11.30
   6   0   3   11.50    9.40
   7   0  -3    6.80   12.10
  -7   0   3    1.80   10.70
  -7   0   3   -3.20    5.20
   7   0   3   10.90    6.60
   7   0   3   17.00   12.30
   7   0  -3    1.40   14.00
   7   0  -3   10.60    9.00
  -7   0  -3    2.50   10.80
   7   0   3    8.20    7.60
   7   0  -3    2.50    7.90
   7   0   3   -4.70    7.00
   7   0  -3    3.20    8.40
  -8   0  -3  166.38   27.10
   8   0   3  154.88   23.70
   8   0  -3  177.78   23.20
   8   0  -3  146.49   21.10
   8   0   3  148.19   20.70
   8   0  -3  166.78   19.20
   8   0   3  146.89   29.40
   8   0   3  141.89   21.10
  -8   0   3  179.08   22.10
   9   0  -3    0.20    9.50
  -9   0  -3   33.20   14.70
  -9   0   3    1.80   11.40
   9   0   3    5.50   10.10
   9   0  -3    9.60    9.20
   9   0   3   25.70   12.10
   9   0  -3  -19.50    9.80
   9   0   3   13.40    9.80
  10   0   3   75.79   13.30
  10   0  -3   57.29   13.00
  10   0   3   79.49   17.10
  10   0   3   82.39   17.00
  10   0  -3   75.39   14.50
  11   0  -3   12.70    7.60
  11   0   3   13.60    8.10
  11   0  -3    1.90    7.20
  11   0   3   20.80    9.60
   0  -1  -3   -0.40    3.50
   0   1   3    2.70    5.70
   0   1   3    1.60    3.90
   0  -1  -3    1.00    4.90
   0   1  -3    2.50    6.10
   0   1  -3   -1.60    4.10
   0  -1   3    3.40    5.10
  -1  -1  -3 1953.10   91.99
   1   1  -3 1950.80   97.59
   1  -1   3 1960.50   90.39
   1  -1   3 1820.02   92.59
  -1   1  -3 1884.11   89.19
   1   1   3 1892.01   92.49
   1   1   3 1890.71   93.49
   1  -1  -3 1872.91   96.39
   1   1   3 1881.01   90.19
  -1  -1   3 1850.01   85.99
  -1  -1   3 1999.20   85.99
  -1   1  -3 1870.61   92.59
   2   1  -3  186.58   23.70
  -2  -1  -3  155.18   16.50
   2   1  -3  165.58   13.90
   2  -1   3  151.18   15.60
  -2   1  -3  169.08   18.40
   2   1   3  153.18   11.40
   2  -1  -3  170.18   21.90
   2   1   3  173.98   16.30
  -2   1  -3  143.39   16.60
   2  -1  -3  158.18   13.70
   3  -1   3   10.10    8.60
   3   1  -3   12.80   11.20
   3   1  -3    9.70    7.00
  -3  -1  -3   13.50    7.90
   3   1   3    3.00    3.10
   3   1   3   10.90    6.70
  -3   1  -3   -9.00    8.50
   3  -1  -3    8.00   10.90
   3  -1  -3   11.00    7.20
  -3   1  -3    4.90    7.80
  -4  -1  -3  670.33   42.90
   4   1  -3  699.63   51.99
   4  -1   3  674.83   45.40
   4   1  -3  701.03   44.00
   4   1   3  732.33   46.50
   4  -1  -3  749.33   53.09
  -4   1  -3  621.24   46.70
   4  -1  -3  708.33   44.00
  -4   1  -3  674.83   43.30
   5   1  -3   76.79   19.40
   5   1  -3   87.89   15.80
   5  -1   3  100.59   19.30
  -5  -1  -3   77.69   14.70
   5  -1  -3   79.99   15.40
  -5   1  -3   75.59   21.00
  -5   1  -3   85.89   15.70
   5   1   3   89.49   18.50
   5   1   3  118.29   18.50
   5  -1  -3  110.59   17.50
   6   1  -3  242.58   22.20
   6   1  -3  270.77   28.90
   6  -1   3  286.97   31.30
   6  -1   3  289.97   23.00
   6  -1   3  254.87   25.10
   6  -1   3  288.37   27.90
   6   1  -3  268.97   35.10
   6  -1   3  237.18   23.20
   6   1  -3  305.27   36.80
  -6  -1  -3  287.97   29.20
   6  -1  -3  340.27   31.00
   6   1   3  286.77   31.60
   6   1   3  294.67   27.60
   6  -1  -3  275.47   23.70
   6  -1  -3  313.67   26.30
   6   1   3  295.37   27.70
  -6   1  -3  302.57   30.80
   6   1   3  286.07   22.80
   7   1  -3   -8.20   10.00
   7   1  -3  -19.00    9.70
  -7   1   3  -21.00    8.90
   7   1  -3   -2.00    8.80
  -7   1   3   14.50    8.90
   7  -1   3   -6.90    5.40
   7   1  -3   -8.50   17.80
   7  -1   3   -4.00    8.90
   7  -1   3  -10.50    4.70
  -7  -1  -3   -1.30   10.10
   7  -1   3   10.30   12.30
   7   1  -3   12.90    8.30
   7  -1   3   10.90    7.90
  -7  -1   3   -0.80    5.60
   7  -1  -3    5.10    8.40
   7  -1  -3    6.60   12.20
   7   1   3   -8.00    7.00
   7   1   3   11.50    8.00
  -7  -1   3  -36.70   16.20
   7   1   3    7.50   11.20
   7  -1  -3    8.80   10.80
  -7   1  -3   13.90   10.70
   7  -1  -3   -3.70    8.30
   7  -1  -3    2.50    8.00
   7   1   3   -5.90    7.80
   8   1  -3  184.48   23.30
   8  -1   3  188.78   20.50
   8  -1   3  142.89   28.30
   8  -1   3  137.59   20.40
   8  -1   3  137.59   21.30
   8   1  -3  147.69   21.90
  -8  -1  -3  126.99   24.30
   8   1  -3  137.29   19.30
  -8   1   3  146.29   19.20
   8  -1  -3  106.89   26.20
   8   1   3  158.78   22.20
   8   1   3  110.49   26.10
  -8  -1   3  143.29   19.40
   8  -1  -3  165.78   20.80
   8  -1  -3  142.79   21.30
   8  -1  -3  146.99   21.30
  -8   1  -3  131.19   26.40
   8   1   3  168.38   23.70
   8   1   3  149.29   20.60
   8  -1  -3  155.88   20.60
  -9   1   3   22.50   12.20
   9   1  -3  -41.10   18.90
   9  -1   3   23.30   10.40
   9   1  -3    2.20    9.20
   9  -1   3    8.20   11.00
   9  -1   3   24.20   10.70
  -9  -1  -3  -13.30   12.70
   9   1  -3    8.70   10.20
   9   1   3   17.00   11.10
  -9  -1   3   12.40   11.40
   9   1   3   32.40   12.80
   9  -1  -3   11.30   11.20
   9   1   3   10.00    8.70
  -9   1  -3  -11.20   14.70
   9  -1  -3    4.10    9.80
   9  -1  -3   14.80   11.20
  10  -1   3   38.80   13.10
  10   1  -3   39.60   10.80
  10   1  -3   42.80   12.20
  10  -1   3   29.20   10.50
  10  -1   3   43.60   13.60
  10   1   3   34.30   12.80
  10  -1  -3   40.60   11.20
  10   1   3   16.20   10.70
  10   1   3   42.60   11.90
  10  -1  -3   26.00   11.60
  11  -1   3   34.70    9.90
  11  -1   3   29.70   10.10
  11   1  -3   28.10    9.90
  11   1  -3   48.10    9.70
  11   1   3   52.49   11.40
  11  -1  -3   20.60    8.00
  11   1   3   36.20   11.40
  11  -1  -3   12.90    8.20
   0   2  -3    5.30    6.00
   0   2  -3    1.40    7.40
   0  -2  -3    4.20    4.00
   0   2   3    2.80    7.90
   0  -2   3    7.50    6.30
  -1   2   3  165.08    9.60
   1  -2   3  159.88   17.10
   1   2  -3  136.99   19.00
  -1   2   3  181.38    9.10
  -1  -2  -3  170.48   16.10
   1  -2   3  158.48   12.70
   1   2   3  192.58   20.70
   1  -2  -3  165.68   20.60
   1  -2  -3  152.38   11.60
  -1  -2   3  146.89   12.60
  -1  -2   3  162.08   11.60
  -1   2  -3  142.29   16.70
   1   2   3  164.98   17.50
  -1   2  -3  157.88   15.10
   2   2  -3   98.69   18.50
   2  -2   3  119.29   12.60
   2  -2  -3  101.49   17.00
  -2   2  -3   99.09   10.10
   2   2   3  139.09   13.50
   2   2   3  142.19   15.80
  -2   2  -3  104.39   14.70
  -2   2  -3  101.79   15.20
   3  -2   3  298.27   23.80
   3   2  -3  339.97   34.30
  -3  -2  -3  311.97   24.70
  -3  -2  -3  335.17   29.90
   3   2  -3  326.57   24.00
  -3   2  -3  272.17   24.80
  -3   2  -3  313.57   30.70
  -3   2  -3  278.47   17.00
   3  -2  -3  357.86   24.20
   3   2   3  298.07   21.90
   3   2   3  294.37   23.90
   3  -2  -3  334.57   31.30
   4   2  -3   13.10   12.50
  -4  -2  -3   18.30    8.70
   4  -2   3   23.70    9.40
  -4  -2  -3    9.70   19.50
   4   2  -3   17.50    9.20
  -4   2  -3    9.10   11.50
   4  -2  -3   22.20   12.10
   4   2   3   23.50   11.30
   4  -2  -3   23.90    8.90
   4   2   3   22.00    6.80
  -4   2  -3   11.00    8.80
  -5  -2  -3   31.80   11.10
   5  -2   3   53.29   13.50
   5  -2   3   16.50   11.00
   5   2  -3   24.60   11.70
   5   2  -3   22.40   13.60
  -5   2  -3   17.60   10.30
   5  -2  -3   56.19   11.80
   5   2   3   38.50   13.00
   5  -2  -3   48.30   12.80
  -5   2  -3   52.09   19.20
   6   2  -3   -9.20   12.30
   6   2  -3   -4.60    7.00
   6  -2   3   14.10    9.50
   6  -2   3   -9.50    5.40
   6   2  -3  -19.40   18.40
   6  -2   3    4.20    9.20
  -6  -2  -3    9.60    9.40
   6   2  -3    2.60    8.50
   6   2   3   -1.40    9.80
  -6   2  -3   -4.70    8.50
   6  -2  -3   14.20    9.20
  -6  -2   3    6.60    4.40
   6  -2  -3    5.60    8.80
   6  -2  -3    4.70    9.00
   6  -2  -3   24.60   10.50
   6   2   3    9.10    8.70
   7   2  -3   20.10   21.90
   7  -2   3   62.89   13.20
   7   2  -3   55.79   13.20
   7   2  -3   61.99   16.30
   7  -2   3   36.80   14.50
  -7  -2  -3   45.30   15.50
   7  -2   3   55.49   13.50
   7   2  -3   56.19   15.00
   7  -2   3   41.30   16.70
   7  -2   3   62.09   13.60
  -7   2   3   43.70    8.50
   7  -2  -3  106.29   16.20
   7  -2  -3   64.39   18.30
   7   2   3   49.70   14.20
  -7   2  -3   34.60   13.80
   7  -2  -3   55.79   12.00
   7   2   3   53.79   12.90
   7   2   3   57.09   13.20
   7  -2  -3   56.19   16.80
  -7  -2   3   54.69   10.60
   7   2   3   43.00   15.50
   7  -2  -3   65.19   13.80
   8   2  -3   48.50   14.00
   8   2  -3   17.90   16.70
   8  -2   3   52.89   12.80
   8  -2   3   43.70   19.00
   8   2  -3   18.60   12.00
  -8   2   3   34.70   11.50
   8  -2   3   40.40   12.20
   8  -2   3   18.00   10.40
  -8  -2  -3   25.10   15.00
   8   2   3   40.10   13.90
   8  -2  -3   40.30   12.40
  -8  -2   3   30.90   10.30
   8   2   3   52.79   11.30
   8  -2  -3   42.90   12.70
   8   2   3   60.69   15.40
   8  -2  -3   19.20   17.30
   8  -2  -3   20.80   10.50
  -8   2  -3   15.00   15.30
   8  -2  -3   50.49   16.40
   9   2  -3    5.70   10.00
   9  -2   3   27.40   11.20
   9  -2   3   19.20   10.20
   9   2  -3   26.20   11.80
   9  -2   3   23.00   12.90
  -9   2   3    2.60   11.40
  -9  -2  -3   19.60   15.10
   9  -2   3   41.70   19.60
  -9   2  -3    9.80   15.70
   9  -2  -3   21.20   11.00
   9  -2  -3   12.30   12.80
   9  -2  -3  -14.70   13.50
  -9  -2   3   29.80   13.30
   9  -2  -3   15.40   11.10
   9   2   3   21.10   11.50
   9   2   3   29.70   13.00
  10  -2   3   40.10   12.50
  10  -2   3   38.00   13.60
  10   2  -3   36.50   12.60
  10   2  -3   19.20   10.70
  10  -2   3   40.40   10.60
  10  -2  -3   29.00   11.40
  10  -2  -3   33.80   11.80
  10  -2  -3   12.90    9.80
  10   2   3   27.00   11.60
  10   2   3   52.89   13.20
  11   2  -3   19.20   12.40
  11   2  -3   38.50   10.50
  11  -2   3   46.90   10.80
  11  -2   3   36.90   10.10
  11  -2  -3   45.00   10.50
  11   2   3   29.30    9.60
  11  -2  -3   46.80   10.00
  11   2   3   26.80    9.60
   0   3  -3   41.80   13.50
   0  -3   3   39.90   10.20
   0  -3  -3   40.40    7.30
   0  -3   3   34.10    6.40
   0  -3  -3   38.20    7.60
   0   3  -3   35.10    9.70
  -1   3   3 2369.46  109.89
   1  -3   3 2420.16  112.59
   1   3  -3 2152.28  121.29
  -1   3   3 2190.68  111.09
   1  -3   3 2081.79  113.89
  -1   3  -3 2420.26  117.59
  -1  -3   3 2379.56  111.39
  -1  -3   3 2228.88  113.39
  -1   3  -3 2488.55  116.79
   1   3   3 2603.64  122.29
   1   3   3 2468.75  117.39
   1  -3  -3 2552.04  111.69
   2   3  -3  246.78   30.00
   2  -3   3  237.08   19.30
  -2  -3  -3  273.87   21.30
   2   3   3  290.67   25.80
  -2   3  -3  272.07   25.00
   2   3   3  239.28   20.30
   2   3   3  275.97   26.90
  -2   3  -3  249.78   20.90
  -2  -3   3  243.88   16.50
  -2  -3   3  240.58   15.50
   2  -3  -3  247.28   18.70
   3  -3   3  671.73   41.00
  -3  -3  -3  666.53   40.60
   3   3  -3  739.13   52.29
  -3   3  -3  707.73   43.30
  -3  -3   3  618.44   31.30
   3  -3  -3  664.93   39.60
   3   3   3  711.13   42.40
  -3  -3   3  621.54   31.10
  -3   3  -3  611.84   46.20
   3   3   3  632.84   41.50
  -3   3  -3  692.43   38.90
   4  -3   3  809.82   51.79
  -4  -3  -3  859.31   50.49
   4   3  -3  844.72   51.09
   4  -3   3  878.41   56.59
   4   3  -3  872.31   61.39
  -4   3  -3  776.52   54.99
  -4  -3   3  787.62   39.30
  -4   3  -3  812.82   51.59
   4   3   3  884.91   53.39
   4  -3  -3  848.02   50.39
  -4  -3   3  818.02   39.10
  -4   3  -3  779.92   42.70
  -5  -3  -3   94.69   16.30
   5   3  -3   98.89   22.80
   5  -3   3  144.09   20.70
   5  -3  -3  134.09   19.10
  -5  -3   3  105.19   12.90
  -5  -3   3  116.99   10.90
  -5   3  -3  129.19   19.40
   5  -3  -3  126.09   19.50
   6  -3   3  739.43   49.20
  -6  -3  -3  858.11   55.79
   6   3  -3  706.73   47.30
   6  -3   3  784.72   57.09
   6  -3   3  753.02   47.80
   6   3  -3  755.92   64.89
   6  -3   3  811.02   52.99
  -6  -3   3  861.51   45.80
   6  -3  -3  823.92   47.70
   6  -3  -3  753.22   48.20
   6  -3  -3  743.03   45.90
   6   3   3  866.01   55.29
  -6  -3   3  825.02   52.29
   6  -3  -3  813.62   55.79
   6   3   3  730.63   46.20
   6   3   3  771.32   48.00
   6   3   3  817.92   58.89
   6  -3  -3  755.42   51.29
  -6   3  -3  887.81   58.09
   7  -3   3    7.80   10.30
   7   3  -3   18.70   20.00
   7  -3   3   12.30    8.90
   7   3  -3    1.00    8.20
   7  -3   3  -17.90    9.40
   7  -3   3    1.90    6.70
  -7   3   3  -12.00   11.60
   7   3  -3    2.10    9.50
   7  -3   3    1.40    7.00
  -7   3   3    2.80    6.30
  -7  -3  -3   -2.90    9.20
   7  -3  -3   -3.70    8.10
  -7   3  -3   -5.40   11.20
   7  -3  -3    8.20   10.50
  -7  -3   3   -4.50    6.10
   7  -3  -3    3.90    7.10
   7   3   3   13.40    9.40
   7  -3  -3   -7.70    6.70
   7  -3  -3   14.40    9.40
   7   3   3   -3.40    8.80
   7   3   3   35.90   11.20
   8  -3   3    4.80    9.70
   8   3  -3   22.00   10.50
   8  -3   3   33.40   12.10
   8  -3   3   10.00   10.40
   8   3  -3   22.50   12.10
   8  -3   3   30.40   16.00
  -8   3   3    2.00   10.60
  -8  -3  -3   29.10   18.10
   8   3   3   19.00   11.40
   8  -3  -3    6.40   13.30
  -8   3  -3   -5.00   20.80
   8   3   3   17.90    9.40
   8   3   3   16.10   11.40
  -8  -3   3   25.20   10.60
   8  -3  -3    7.00   13.40
   8  -3  -3   15.60    8.50
   8  -3  -3   17.00    9.70
   8  -3  -3    9.90   10.30
   9  -3   3   -3.70   17.40
  -9  -3  -3   26.10   16.40
  -9   3   3  -19.30   13.70
   9   3  -3   11.90   11.20
   9   3  -3   14.80   12.00
   9  -3   3   23.70   11.10
   9  -3   3   12.70   11.40
   9  -3   3   24.90   11.20
   9  -3  -3    4.50   13.60
  -9  -3   3    1.90   12.70
   9   3   3   11.80   11.90
   9  -3  -3   11.90   10.20
   9   3   3   15.70   11.40
  -9   3  -3  -14.40   15.00
   9   3   3    6.40   14.40
   9  -3  -3   41.40   13.20
   9  -3  -3   10.60    9.50
  10  -3   3   27.50   10.70
  10   3  -3   37.20   11.70
  10   3  -3   29.60   12.40
  10  -3   3   47.00   12.90
  10  -3   3   50.09   12.80
  10   3   3   46.50   14.00
  10   3   3   38.20   11.40
  10  -3  -3   44.60   12.00
  10  -3  -3   31.60   10.80
  10  -3  -3   28.20   11.20
  11  -3   3    3.80    8.10
  11   3  -3    0.30    7.20
  11  -3   3   -1.00    6.50
  11  -3   3    9.50    6.40
  11  -3  -3   19.70    8.00
  11   3   3    0.10    7.40
  11  -3  -3  -11.30    6.10
  11   3   3    3.20    6.70
   0  -4  -3  106.99   12.20
   0  -4  -3   85.99   11.80
   0   4   3   90.09   21.70
   0  -4   3   84.69   13.20
   0   4   3  116.59   16.40
   0   4  -3   94.69   18.10
   0  -4   3  105.89   12.60
   0   4  -3   83.79   14.00
   1  -4   3  987.50   50.89
  -1  -4  -3 1005.30   51.79
   1   4  -3  973.80   61.19
   1   4  -3  972.40   48.50
   1  -4   3  928.41   52.79
  -1   4   3  967.90   52.09
   1   4   3  925.11   61.09
  -1  -4   3  919.31   49.99
   1  -4  -3  990.40   49.90
  -1   4  -3  896.01   54.39
  -1  -4   3  824.22   49.80
   1   4   3  971.30   55.89
  -2   4   3   58.49    7.20
  -2  -4  -3   74.99   11.80
   2  -4   3   56.09   10.40
  -2   4   3   38.30    5.50
   2   4  -3   46.20   17.40
   2   4   3   49.40   14.50
   2  -4  -3   63.29   10.30
  -2  -4   3   36.60    9.60
  -2   4  -3   52.59   13.20
  -2   4  -3   49.00   12.30
  -2  -4   3   48.80    8.20
  -3  -4  -3  506.05   33.20
   3   4  -3  553.34   45.70
   3  -4   3  457.95   32.20
  -3   4  -3  356.26   34.40
  -3  -4   3  435.56   26.10
  -3  -4   3  426.16   28.80
  -3   4  -3  445.46   33.10
  -3   4  -3  426.56   34.30
   3   4   3  431.76   34.80
   3  -4  -3  478.55   32.90
   4  -4   3   82.19   15.50
  -4  -4  -3   75.99   13.70
   4   4  -3   66.49   18.90
   4  -4   3   93.29   15.30
  -4   4  -3   58.79   12.30
   4  -4  -3   93.99   14.70
  -4   4  -3   74.99   15.30
   4   4   3   77.49   15.80
   4  -4  -3   89.29   14.90
  -4  -4   3   87.99   10.60
   4   4   3   71.19   14.70
   5   4  -3  112.39   23.70
  -5  -4  -3  103.29   17.70
   5  -4   3  128.29   21.50
   5  -4   3  152.38   21.30
   5   4   3  103.29   19.20
  -5  -4   3   74.19   15.20
   5  -4  -3  140.89   20.00
  -5   4  -3  105.09   18.60
   5  -4  -3  129.89   19.80
  -5  -4   3  127.99   14.00
   5   4   3  105.69   16.40
   6   4  -3  174.48   31.20
  -6   4   3  172.08   11.80
   6   4  -3  198.68   20.80
  -6   4   3  200.38   13.30
   6  -4   3  160.38   18.30
   6  -4   3  175.28   20.10
   6  -4   3  176.78   18.20
   6  -4   3  166.78   25.70
   6   4   3  176.58   19.50
   6   4   3  194.08   24.10
   6  -4  -3  223.58   24.60
  -6   4  -3  188.48   33.50
   6  -4  -3  173.58   25.50
   6  -4  -3  195.38   20.60
   6  -4  -3  161.98   18.00
   6  -4  -3  207.98   20.00
  -6  -4   3  231.08   20.70
   6   4   3  206.98   20.40
  -7  -4  -3   24.40   12.90
   7  -4   3   25.90   13.60
  -7   4   3   15.60    9.30
   7  -4   3   13.30    8.20
   7  -4   3   36.70    9.50
   7   4  -3   19.70   20.50
   7  -4   3   26.70   14.30
   7   4  -3   40.20   10.70
   7  -4   3   22.50   12.00
   7   4  -3   30.20   11.80
   7  -4  -3    3.20   10.40
   7   4   3   15.20   11.40
  -7   4  -3   12.00   12.70
   7  -4  -3   30.20    9.60
   7  -4  -3   27.00   10.40
  -7  -4   3   10.40    9.40
   7  -4  -3   27.20   10.40
   7   4   3   20.00    9.50
   7  -4  -3   45.80   13.00
   7   4   3   21.90   10.80
   8   4  -3   83.79   16.00
   8  -4   3   63.99   24.10
   8  -4   3   75.89   16.60
  -8   4   3   68.29   25.40
   8  -4   3   91.19   16.70
   8  -4   3   71.79   22.70
   8  -4   3   88.59   17.10
   8   4  -3   66.09   14.10
   8  -4  -3   81.49   20.30
   8   4   3   88.29   15.00
   8  -4  -3   83.49   15.80
   8   4   3   94.59   18.40
   8  -4  -3  105.19   16.50
   8  -4  -3   65.99   14.60
   8   4   3   72.89   17.20
   8  -4  -3   76.89   22.80
   9  -4   3   81.59   25.50
   9   4  -3   72.09   27.20
   9  -4   3   52.19   14.20
   9  -4   3   51.29   21.70
   9  -4   3   63.09   16.20
  -9  -4  -3   49.90   20.50
   9   4   3   48.30   18.00
  -9   4  -3   32.60   18.90
   9   4   3   42.40   16.60
  -9  -4   3   82.89   27.10
   9  -4  -3   33.30   14.70
   9  -4  -3   34.90   20.80
   9  -4  -3   69.49   25.30
  10   4  -3   11.30    9.80
  10  -4   3   24.10   11.60
  10  -4   3   22.10   10.40
  10  -4   3   20.20   10.40
  10   4  -3   20.50   11.40
  10  -4  -3   13.20   10.20
  10  -4  -3   24.30   10.10
 -10  -4   3  -12.60   22.30
  10   4   3   15.10   11.10
  10   4   3   26.10   11.30
  10  -4  -3   11.50    9.50
  11   4  -3   94.79   13.80
  11  -4   3   90.99   12.20
  11  -4   3   89.49   13.80
  11  -4   3  125.09   16.10
  11   4   3   83.79   12.90
  11  -4  -3   83.19   13.30
  11  -4  -3   61.99   10.90
  11   4   3  100.19   14.70
  11  -4  -3   67.59   10.60
   0  -5   3   20.90    9.50
   0  -5  -3   16.00    7.90
   0  -5   3   19.10    6.90
   0   5  -3   18.30   15.20
   0   5   3   20.90   14.20
   0   5   3   25.40   11.80
   0  -5  -3   29.40    8.20
   1  -5   3   13.30    8.20
  -1  -5  -3   25.40    9.00
  -1  -5  -3   18.30    9.70
  -1   5   3   17.50   11.10
   1  -5   3   10.50    9.20
   1   5  -3   26.50   17.10
  -1   5  -3   16.90   13.30
   1  -5  -3   21.30    7.30
  -1  -5   3    7.60    7.80
  -1   5  -3   13.10   11.30
  -1  -5   3    8.00    8.00
   1   5   3   16.50   13.30
   2  -5   3   28.80   11.60
  -2  -5  -3   33.60   10.20
  -2   5   3   27.30    7.10
   2   5  -3   29.20   14.30
   2   5   3   24.30   15.20
  -2  -5   3   31.90   17.40
  -2   5  -3   14.20   11.70
  -2   5  -3   21.10   11.10
   2  -5  -3   24.20    7.90
  -2  -5   3   20.20    7.80
  -3   5   3  301.77   18.20
  -3  -5  -3  304.27   25.50
   3  -5   3  293.07   24.50
  -3   5   3  265.77   18.20
   3   5  -3  291.87   36.20
  -3  -5   3  239.48   25.60
   3  -5  -3  279.27   24.00
   3   5   3  268.47   30.60
  -3   5  -3  300.67   29.60
  -3   5  -3  300.67   29.10
   4  -5   3  897.51   58.19
   4  -5   3  932.31   58.29
  -4   5   3  867.11   43.50
   4   5  -3  923.51   69.79
  -4  -5  -3 1048.20   58.59
   4  -5  -3  981.80   56.69
  -4   5  -3  966.80   59.19
  -4  -5   3  931.11   51.69
  -4  -5   3  814.22   56.49
   4   5   3  859.01   60.09
  -4   5  -3 1038.10   70.39
  -4   5  -3 1013.10   61.49
   4  -5  -3  994.60   57.59
  -5   5   3  205.28   15.80
   5  -5   3  192.68   24.80
   5  -5   3  212.28   25.40
  -5  -5  -3  194.18   24.50
   5   5  -3  184.68   31.10
   5  -5  -3  214.28   22.40
   5  -5  -3  199.88   24.00
  -5  -5   3  203.08   20.10
  -5   5  -3  227.38   27.40
  -5  -5   3  200.58   26.10
   6   5  -3  211.98   21.00
   6  -5   3  197.18   26.40
  -6   5   3  210.78   19.50
   6  -5   3  203.78   20.20
  -6  -5  -3  178.08   25.10
   6   5  -3  186.68   19.80
  -6   5   3  222.08   21.00
   6   5  -3  146.49   30.30
   6  -5   3  180.88   20.20
   6  -5   3  155.18   17.70
   6  -5   3  141.69   25.70
   6  -5  -3  179.58   19.10
   6   5   3  172.88   19.40
   6  -5  -3  171.18   19.60
   6   5   3  167.18   19.00
   6  -5  -3  169.38   25.70
   6  -5  -3  193.68   19.20
   6  -5  -3  229.58   24.60
  -6   5  -3  175.18   28.10
   6   5   3  208.68   21.20
   7  -5   3    1.30   11.10
  -7   5   3    6.30    8.60
   7  -5   3   11.70   13.10
   7  -5   3    9.10    9.80
   7   5  -3   15.00    9.30
   7   5  -3    4.40    9.80
   7   5  -3   -5.70   20.20
   7  -5   3   -0.40    7.70
  -7  -5  -3   12.10   11.80
   7  -5   3   -1.40    7.60
  -7   5  -3    0.00   13.70
   7  -5  -3   10.30   11.30
   7  -5  -3    1.00    7.60
   7  -5  -3    3.60   11.80
   7   5   3  -12.00    6.60
   7   5   3   10.00    8.60
   7   5   3   -2.30    7.90
   7  -5  -3    5.30    8.90
  -7  -5   3    6.70    8.20
   7  -5  -3    2.70    7.70
  -8  -5  -3   29.50   16.40
   8  -5   3   12.30   12.80
   8  -5   3   15.70   10.00
   8  -5   3    8.80    7.90
   8   5  -3   -6.60   10.70
   8  -5   3   10.10    9.80
   8  -5   3   -4.70   10.30
   8   5  -3   32.10   10.80
  -8  -5   3   20.50   16.90
   8  -5  -3   14.20   15.90
   8  -5  -3   -0.40   11.10
   8   5   3   11.50   11.60
   8  -5  -3   26.90   10.20
  -8   5  -3   23.00   17.10
   8  -5  -3   16.30   10.10
   8  -5  -3    7.60    9.40
   8   5   3   19.30   10.90
   9  -5   3  160.28   33.80
   9  -5   3  199.28   22.10
   9  -5   3  127.49   27.90
   9   5  -3  200.08   32.00
   9   5  -3  153.88   21.30
   9  -5  -3  152.88   21.30
   9  -5  -3  156.68   22.00
   9  -5  -3  110.59   30.80
   9  -5  -3  142.39   22.40
   9   5   3  179.08   36.80
   9   5   3  182.28   25.10
   9  -5  -3  128.69   23.50
  10   5  -3   29.80   11.10
  10  -5   3   60.49   14.70
  10  -5   3   54.99   12.60
  10   5  -3   54.29   13.90
  10  -5   3    7.10   19.10
  10  -5   3   40.60   10.80
  10   5   3   34.70   12.30
  10  -5  -3   42.50   11.30
  10  -5  -3   47.30   11.50
 -10  -5   3   79.49   53.89
  10  -5  -3   74.59   13.20
  10   5   3   36.10   12.30
  11  -5   3    4.40    7.30
  11  -5   3    8.10    7.30
  11   5  -3   -0.20    6.80
  11  -5   3   -4.40    4.90
  11  -5  -3    6.70    6.60
  11  -5  -3    5.00    7.10
  11   5   3   12.80    7.70
  11  -5  -3    2.70    8.50
  11   5   3    0.00    7.20
   0   6  -3   51.29   16.90
   0   6   3   53.39   21.90
   0  -6  -3   55.09   12.00
   0  -6   3   66.99   13.20
   0   6  -3   64.19   14.90
   0  -6  -3   57.39   10.90
   0  -6   3   53.19   10.90
   0   6   3   53.09   15.70
  -1  -6  -3  412.46   32.10
   1   6  -3  458.65   31.50
  -1  -6  -3  497.35   32.20
  -1   6   3  445.66   48.90
  -1   6   3  442.06   35.80
   1  -6   3  461.95   32.60
   1   6  -3  534.75   45.40
   1  -6   3  467.45   30.40
   1   6   3  412.56   45.00
  -1   6  -3  434.76   41.00
   1  -6  -3  438.36   30.30
  -1  -6   3  398.16   30.60
  -1  -6   3  510.15   32.80
  -1   6  -3  426.66   37.20
   1   6   3  415.56   36.90
   2  -6   3    8.10    8.30
  -2   6   3   11.10   10.30
   2   6  -3    3.80   12.70
  -2  -6  -3    6.30    8.60
  -2  -6   3    5.30    7.90
   2   6   3   -0.70    8.90
  -2   6  -3   17.10   13.90
  -2  -6   3   11.50    7.70
   2  -6  -3    1.10    6.50
  -2   6  -3    3.20   10.80
   2   6   3   14.90   16.00
   3  -6   3  294.17   25.30
   3   6  -3  237.28   35.50
  -3  -6  -3  310.77   27.60
  -3   6   3  281.47   22.40
   3  -6  -3  307.47   25.20
   3   6   3  318.37   33.80
  -3  -6   3  305.97   24.20
  -3   6  -3  267.47   30.10
  -3   6  -3  314.17   32.90
   4  -6   3  271.17   24.80
  -4   6   3  275.37   22.00
  -4  -6  -3  275.77   27.50
  -4   6   3  278.67   22.60
   4  -6   3  245.98   27.00
   4   6  -3  205.28   35.50
  -4  -6   3  285.07   24.10
  -4   6  -3  274.77   30.90
  -4   6  -3  324.67   33.10
   4  -6  -3  273.47   25.00
   4  -6  -3  287.27   26.70
   4   6   3  213.68   30.80
  -5   6   3   14.10    7.80
   5  -6   3    6.50    7.30
   5  -6   3    3.10    9.50
  -5  -6  -3   15.00    9.90
  -5   6   3   -3.70    8.10
   5   6  -3   -4.20   12.50
  -5  -6   3    0.80    7.00
   5  -6  -3    8.90   10.40
  -5   6  -3   15.20   12.50
   5   6   3   15.00   12.90
   6  -6   3  136.69   25.50
   6  -6   3  147.49   23.10
   6   6  -3  126.09   30.10
  -6  -6  -3  130.39   22.40
   6  -6   3  144.59   19.60
   6  -6   3  136.79   18.30
  -6   6   3   63.29   29.90
   6   6  -3  155.38   21.00
   6   6  -3  120.69   18.20
   6  -6   3  146.69   20.40
  -6   6   3  109.29   24.50
  -6   6   3  123.19   18.40
   6  -6  -3  155.88   20.60
   6  -6  -3  171.78   24.60
   6   6   3  161.18   18.00
  -6   6  -3  155.38   27.00
   6   6   3  128.29   18.50
  -6  -6   3  154.18   20.20
   6  -6  -3  137.89   23.50
   6  -6  -3  128.79   17.70
   6   6   3  158.28   21.70
   7   6  -3   38.20   12.10
   7  -6   3   31.90   15.00
  -7   6   3   17.30   12.10
   7  -6   3   25.70   14.10
   7   6  -3   14.90   12.60
   7  -6   3    8.30   11.10
  -7  -6  -3   20.30   13.40
  -7   6  -3   -3.00   12.70
   7  -6  -3    7.60    7.80
   7  -6  -3   12.90    8.70
   7  -6  -3   25.30   10.60
   7  -6  -3   17.50   12.00
  -7  -6   3   17.70    9.90
   7  -6  -3   11.30   11.30
   7   6   3   24.70   14.20
   8  -6   3  161.98   29.50
   8  -6   3  202.08   25.90
  -8  -6  -3  113.19   24.80
   8  -6   3  161.68   24.40
  -8   6   3  127.39   23.50
   8   6  -3  164.08   22.70
   8   6  -3  185.48   24.90
   8  -6   3  173.68   23.10
   8  -6   3  151.28   25.30
  -8  -6   3  153.18   24.60
   8  -6  -3  151.28   21.20
   8  -6  -3  194.08   25.10
   8   6   3  162.18   24.10
   8  -6  -3  147.79   27.90
   8   6   3  184.68   26.00
   8  -6  -3  181.58   20.90
  -8   6  -3  141.09   29.60
   8  -6  -3  186.78   27.80
   9  -6   3    3.10    8.40
  -9  -6  -3   10.90   19.80
   9  -6   3   -0.90    8.70
   9   6  -3    0.10   10.20
   9   6  -3   15.80   10.20
   9  -6   3   -0.30    9.30
   9  -6  -3    3.60    7.30
   9  -6  -3   13.80    9.10
  -9   6  -3   19.60   17.70
   9  -6  -3  -15.20   14.00
  -9  -6   3   13.10   16.90
   9  -6  -3    3.50   10.50
   9   6   3   -6.10    9.40
  -9  -6   3  -16.70   15.50
   9  -6  -3   11.20   10.00
   9   6   3   10.10    9.80
  10  -6   3   55.29   12.40
  10  -6   3   20.60   21.50
  10  -6   3   57.39   14.20
  10  -6   3   48.50   12.30
 -10  -6  -3   15.00   19.30
  10   6  -3   68.79   14.90
  10   6   3   50.79   14.30
  10  -6  -3   57.59   15.80
  10  -6  -3   34.00    9.90
  10   6   3   50.19   13.50
  10  -6  -3   54.29   12.80
  11  -6   3   80.69   12.60
  11   6  -3   68.89   11.90
  11  -6   3   74.89   10.30
  11  -6   3   84.59   12.80
  11  -6  -3   73.39   11.30
  11  -6  -3   53.99    9.10
  11   6   3   87.89   13.60
  11  -6  -3   46.00   12.60
   0  -7  -3  122.69   15.30
   0  -7   3  112.19   17.30
   0   7  -3  116.39   20.00
   0  -7  -3  123.49   15.80
   0   7   3  144.89   22.60
   0   7  -3  134.09   27.50
   0   7   3  121.99   27.50
   1  -7   3   52.39   12.20
  -1  -7  -3   48.90   13.10
   1  -7   3   34.40   11.50
   1   7  -3   39.10   11.30
  -1  -7  -3   46.40   11.00
   1   7  -3   44.60   17.70
  -1   7   3   41.50   23.10
  -1   7   3   35.40   14.00
   1  -7  -3   59.09   12.70
  -1  -7   3   35.10   11.20
  -1  -7   3   45.60   11.30
  -1   7  -3   54.09   17.50
   1   7   3   49.99   20.90
  -1   7  -3   52.29   19.30
   1   7   3   63.89   16.50
   2   7  -3    7.80   14.60
   2  -7   3    4.10    6.30
  -2  -7  -3   -8.10    7.10
  -2  -7  -3   -1.10    8.50
  -2   7   3   -3.50   17.60
   2  -7  -3   -1.20    7.50
   2   7   3   11.50   11.30
   2   7   3   -5.80   13.10
  -2  -7   3    6.20    8.40
  -2   7  -3    3.30   12.70
  -2  -7   3    9.70    9.90
  -2   7  -3    7.30   14.00
   3  -7   3  307.77   25.30
   3  -7   3  307.47   28.80
  -3   7   3  275.47   25.70
   3   7  -3  324.47   41.40
  -3   7   3  341.47   29.70
  -3  -7  -3  311.17   28.30
  -3   7  -3  292.67   33.60
   3   7   3  340.07   39.20
  -3  -7   3  260.67   28.10
  -3   7  -3  350.96   36.60
  -3  -7   3  340.47   27.50
   3  -7  -3  338.37   28.00
   3  -7  -3  297.97   25.60
  -4   7   3   65.29   14.00
  -4   7   3   85.19   28.20
   4   7  -3   77.99   24.20
   4  -7   3  101.29   17.10
   4  -7   3   85.69   17.00
  -4   7   3   70.99   13.20
  -4  -7  -3   84.09   17.00
   4  -7  -3   90.99   16.60
  -4   7  -3   88.69   19.30
   4  -7  -3   93.19   15.40
  -4  -7   3  111.69   16.10
  -4   7  -3   91.59   19.40
   4   7   3   96.79   21.90
  -5   7   3  196.68   23.40
  -5   7   3  145.59   20.50
   5  -7   3  207.28   21.90
   5  -7   3  181.18   19.10
  -5  -7  -3  163.78   24.10
   5  -7   3  171.58   18.30
   5  -7   3  182.28   16.50
   5  -7   3  215.38   26.70
  -5   7   3  144.89   37.40
   5   7  -3  167.18   34.00
   5   7  -3  186.08   22.60
   5  -7  -3  174.88   24.00
   5   7   3  164.58   19.00
   5   7   3  171.08   18.30
   5   7   3  150.28   29.70
  -5  -7   3  221.88   22.90
  -5   7  -3  153.98   26.80
   5  -7  -3  170.08   17.10
   5  -7  -3  169.58   23.00
  -5   7  -3  123.79   23.70
   5  -7  -3  148.39   22.40
   6  -7   3    6.70    5.80
   6   7  -3    2.60   18.20
  -6  -7  -3   -3.00    9.10
   6   7  -3  -10.80    9.80
   6   7  -3    8.20   10.80
   6  -7   3   13.90   10.90
   6  -7   3    3.00    7.50
  -6   7   3   -3.30    9.70
   6  -7   3   -3.80    7.80
   6  -7   3   11.40   10.10
  -6   7   3  -36.10   23.70
   6  -7  -3    9.30   11.80
  -6   7  -3    0.30   12.60
  -6  -7   3    8.80    9.00
   6  -7  -3    3.60    7.90
   6  -7  -3    2.00    8.40
   6  -7  -3   19.10   11.90
   6   7   3   10.80    8.60
   6   7   3   17.60    9.00
   6  -7  -3   15.20   10.40
   7  -7   3   32.20   13.60
   7  -7   3   35.50   11.90
  -7   7   3   12.60   13.50
   7  -7   3   24.20    9.00
   7  -7   3   20.90    9.70
   7  -7   3   -1.20   13.50
   7   7  -3   10.50   10.50
   7   7  -3    9.00   10.00
   7   7  -3  -16.00   22.70
  -7  -7  -3   10.00   13.80
   7  -7  -3    1.80    9.70
   7   7   3   14.50    9.00
   7  -7  -3   18.20   13.60
  -7  -7   3   15.80   12.30
   7  -7  -3   16.90   10.10
   7  -7  -3   20.10   12.70
   7  -7  -3    3.20    9.00
  -7   7  -3    8.10   15.80
   7   7   3   21.10   10.10
   8  -7   3   40.40   17.50
   8  -7   3   44.00   14.20
   8  -7   3   39.60   13.30
  -8   7   3   32.80   16.20
   8   7  -3   47.00   13.90
  -8  -7  -3    9.90   16.70
   8  -7   3   47.30   13.00
   8  -7   3   32.50   16.10
   8   7  -3   31.30   14.60
   8  -7  -3   30.10   11.50
   8  -7  -3   21.90   11.50
  -8   7  -3   39.30   19.20
   8  -7  -3    9.70   14.60
  -8  -7   3   26.20   14.00
   8  -7  -3   29.80   14.90
   8  -7  -3    7.10    9.60
   8   7   3   30.20   12.90
   8   7   3   23.60   11.40
   9  -7   3   74.29   16.40
   9  -7   3   69.79   22.60
   9  -7   3   76.89   17.10
   9   7  -3   64.89   17.00
   9   7  -3   44.40   13.00
  -9  -7  -3   21.90   19.90
   9  -7   3   74.49   15.10
   9  -7  -3   59.79   17.30
  -9   7  -3   76.89   25.50
   9  -7  -3   59.49   14.40
   9   7   3   85.29   17.30
   9  -7  -3   55.69   13.80
  -9  -7   3  102.39   27.70
   9  -7  -3   59.99   13.90
   9  -7  -3   27.40   19.10
   9   7   3   80.09   17.80
  -9  -7   3   49.60   20.90
  10  -7   3   -1.20    7.10
  10  -7   3   -0.20    7.70
  10   7  -3    5.00    9.70
  10  -7   3  -11.40   17.70
  10  -7   3    1.00    7.70
  10   7   3   18.60   10.20
  10  -7  -3    5.00    7.80
  10  -7  -3   13.00   10.00
  10   7   3   -2.50    7.60
  10  -7  -3    1.20    9.60
  11   7  -3   -0.70    7.20
  11  -7   3    5.00    6.60
  11  -7   3    4.20    6.20
  11  -7   3   -7.90    6.40
  11  -7  -3   14.60    9.50
  11   7   3    0.20    6.30
  11  -7  -3    3.20    6.10
   0  -8  -3    3.50    7.40
   0  -8  -3    4.70    7.20
   0   8   3   12.30   12.70
   0   8  -3    8.20   10.80
   0   8   3    2.40   15.90
   0   8  -3   12.50   17.90
   0  -8   3    4.80    6.50
   0  -8   3  -11.00    7.90
   1  -8   3  669.53   42.80
  -1  -8  -3  711.53   44.00
  -1  -8  -3  642.94   44.20
   1   8  -3  634.24   44.90
  -1   8   3  669.03   50.29
   1  -8   3  700.63   45.40
   1   8  -3  696.03   61.69
  -1   8   3  654.03   62.59
   1  -8  -3  626.24   40.90
   1   8   3  614.04   49.50
   1   8   3  630.14   59.59
  -1  -8   3  627.54   44.00
  -1  -8   3  555.74   41.80
  -1   8  -3  601.14   48.90
  -1   8  -3  630.74   56.39
  -2  -8  -3   96.39   16.50
  -2   8   3   85.89   18.40
  -2  -8  -3   71.39   16.40
   2   8  -3   77.09   24.90
   2  -8   3  103.69   16.30
   2   8   3   73.19   16.30
  -2   8  -3   84.39   23.10
   2   8   3   85.39   25.50
  -2  -8   3   89.39   16.50
   2  -8  -3   85.09   15.60
  -2   8  -3   80.89   20.00
  -2  -8   3   84.89   15.50
  -3   8   3 1182.08   70.89
  -3   8   3 1094.79   67.49
   3  -8   3 1163.08   67.99
  -3   8   3 1162.98   91.49
   3   8  -3 1176.78   86.39
  -3  -8  -3 1289.57   70.39
   3  -8   3 1018.60   63.49
   3   8   3 1155.98   82.89
   3  -8  -3 1162.18   66.39
  -3  -8   3  974.80   67.69
  -3   8  -3 1075.19   73.69
   3  -8  -3 1089.59   74.39
  -3   8  -3 1163.08   80.19
  -3  -8   3 1141.79   66.49
   4  -8   3  271.67   31.00
  -4   8   3  193.18   41.30
   4  -8   3  252.97   24.40
   4   8  -3  268.47   42.40
  -4   8   3  320.97   30.90
  -4  -8  -3  247.08   27.80
  -4  -8   3  244.78   25.80
  -4   8  -3  303.27   36.90
   4  -8  -3  296.17   28.90
  -4   8  -3  195.58   30.70
   4   8   3  202.88   34.30
  -4  -8   3  222.18   28.70
   4  -8  -3  214.68   23.90
   5  -8   3    8.50    9.10
   5   8  -3    8.90    9.60
   5  -8   3  -10.00    7.30
  -5   8   3   -0.60   21.20
   5   8  -3    7.20   16.20
   5  -8   3   14.00    9.60
  -5   8   3    1.30   10.00
  -5  -8  -3   10.30   11.00
   5  -8  -3    4.80    8.80
   5   8   3   -6.10   13.80
   5  -8  -3    4.30    7.60
   5  -8  -3   -5.70    7.50
   5   8   3   -5.80    9.10
  -5   8  -3   -3.60   13.10
   5   8   3   20.50   10.60
  -5  -8   3    6.10    8.20
  -6   8   3   84.49   19.50
   6   8  -3   70.49   15.90
  -6  -8  -3  102.99   21.50
   6   8  -3   60.29   23.50
   6  -8   3   85.49   15.80
  -6   8   3   38.70   29.20
   6  -8   3   64.69   18.30
   6   8  -3   53.39   15.80
   6  -8   3   78.39   16.60
   6  -8   3   70.49   14.30
   6  -8   3   94.59   20.80
   6  -8  -3  115.29   17.60
   6   8   3   97.99   18.70
  -6  -8   3   92.99   18.30
   6   8   3   61.39   24.10
   6  -8  -3  100.49   17.10
  -6   8  -3   94.09   21.80
   6  -8  -3   84.09   20.00
   6  -8  -3   94.09   20.40
   6   8   3  109.39   18.20
   6  -8  -3  120.69   17.90
   7  -8   3   17.20   12.30
   7   8  -3    2.80   26.40
   7  -8   3   19.50    9.30
   7   8  -3    9.30    9.90
   7  -8   3   21.80   10.10
  -7   8   3  -38.10   62.59
   7  -8   3   26.30   16.70
  -7   8   3   17.90   15.00
  -7  -8  -3   17.80   15.80
   7  -8   3   28.50   11.50
  -7  -8   3   37.90   15.40
   7  -8  -3   21.00   17.70
   7  -8  -3   23.10   13.70
   7  -8  -3   23.70   11.40
  -7   8  -3   34.60   17.50
   7  -8  -3   13.10   10.50
   7   8   3    9.80    9.60
   7   8   3   19.00   10.00
   7  -8  -3   28.90   10.00
   8   8  -3   12.00   11.40
   8  -8   3   10.80    9.60
   8   8  -3   40.80   14.40
   8  -8   3   30.80   14.60
  -8  -8  -3   36.50   17.00
   8  -8   3   34.30   11.50
   8  -8   3    3.30   16.20
  -8   8   3   -3.20   15.80
   8  -8   3   26.50   11.00
   8  -8  -3   24.00   11.30
  -8   8  -3   -9.00   18.10
   8   8   3   18.00   12.20
  -8  -8   3   15.30   15.80
   8  -8  -3    8.80   10.00
   8   8   3   13.30   11.30
   8  -8  -3   29.20   15.20
   8  -8  -3   11.20   11.50
   8  -8  -3    7.50   10.20
  -8  -8   3   33.20   16.70
   9  -8   3    5.30   13.90
   9   8  -3   29.70   12.80
   9  -8   3   15.10    9.60
   9  -8   3   11.30   10.40
   9  -8   3   10.70    9.80
  -9  -8  -3   -0.50   18.30
   9  -8  -3   13.00   10.40
   9  -8  -3    8.00    7.80
  -9  -8   3   55.59   24.80
   9  -8  -3   21.00   10.60
   9  -8  -3   -2.40   16.50
   9   8   3   21.70   12.20
   9   8   3    3.90   11.90
   9  -8  -3    2.50   11.50
  10  -8   3   26.30   11.10
  10   8  -3   34.30   13.40
  10  -8   3   32.50   11.10
  10  -8   3   34.20   10.60
  10   8   3   31.30   10.40
  10  -8  -3   26.40    9.90
  10  -8  -3   30.40    9.90
  10   8   3   27.80   11.70
  10  -8  -3   42.90   13.80
  11  -8   3   34.20    8.80
  11  -8  -3   42.10    7.80
   0   9   3    8.40   14.20
   0   9  -3   -0.10   18.50
   0  -9   3    2.40    8.50
   0  -9   3    3.60    8.60
   0  -9  -3    1.90    8.70
   0   9  -3    0.80   10.20
   0  -9  -3    1.20    8.70
  -1  -9  -3   76.59   16.80
   1  -9   3   66.49   16.30
   1   9  -3   68.59   23.50
  -1  -9  -3   60.79   13.90
   1  -9   3   82.69   15.80
  -1   9   3   66.39   19.00
   1   9  -3   71.79   18.00
  -1   9   3   56.59   22.90
  -1   9  -3   88.79   21.50
   1  -9  -3   99.69   16.20
  -1  -9   3   75.99   16.50
  -1   9  -3   71.69   26.20
  -1  -9   3   55.19   12.60
   1   9   3   69.09   19.10
  -2  -9  -3   52.79   16.20
  -2   9   3   60.59   18.70
  -2   9   3   65.19   27.10
   2   9  -3   35.90   22.20
   2  -9   3   42.70   13.40
  -2  -9   3   47.70   14.20
  -2   9  -3   65.99   22.80
  -2   9  -3   57.29   18.60
  -2  -9   3   59.49   14.80
   2  -9  -3   64.19   13.00
   2   9   3   94.69   28.10
   2  -9  -3   70.89   13.40
   2   9   3   47.70   17.20
  -3   9   3  236.38   31.70
  -3   9   3  178.78   40.20
  -3  -9  -3  303.37   29.00
   3  -9   3  256.37   26.80
   3   9  -3  233.18   40.50
  -3  -9  -3  187.88   28.70
   3  -9   3  221.38   21.70
   3  -9  -3  283.57   26.90
   3  -9  -3  282.87   24.20
  -3  -9   3  270.97   27.40
   3   9   3  258.27   40.10
  -3   9  -3  255.57   36.40
  -3   9  -3  211.18   31.90
  -3  -9   3  236.18   28.70
   4  -9   3   19.00    9.00
  -4   9   3   11.10   11.50
   4   9  -3   39.60   19.50
   4  -9   3   12.30    8.20
  -4   9   3   52.39   28.60
  -4  -9  -3   21.30   11.60
   4   9   3   23.90   17.30
   4  -9  -3   31.50   10.80
  -4   9  -3    3.30   15.50
  -4  -9   3   29.90   12.50
  -4  -9   3   19.50   11.00
  -4   9  -3    9.40   11.80
   5   9  -3    3.80   19.80
   5  -9   3   14.90   11.20
   5  -9   3   13.20    8.90
   5  -9   3   19.10    7.50
   5   9  -3   15.30   10.00
   5   9  -3   21.30   12.60
  -5   9   3    8.70   21.10
   5  -9   3    1.20    7.80
   5  -9   3   12.50    9.80
  -5  -9   3    0.50   10.90
  -5  -9   3   22.10   14.90
  -5   9  -3   -1.60   19.10
   5  -9  -3   12.70   11.00
   5  -9  -3   24.70    9.50
   5  -9  -3    6.50    9.20
   5  -9  -3   33.70   10.70
   5   9   3   12.50   16.30
   5   9   3   24.30    8.70
   5   9   3   26.60   11.10
   5  -9  -3   18.90   11.70
   6  -9   3  228.58   22.50
  -6   9   3  224.38   31.50
   6  -9   3  189.98   20.10
   6   9  -3  198.68   22.90
  -6   9   3  139.49   44.00
   6  -9   3  203.98   31.70
  -6  -9  -3  202.08   30.10
   6   9  -3  152.38   34.60
   6  -9   3  240.68   32.30
   6  -9   3  201.08   22.30
   6   9  -3  212.08   26.90
  -6   9  -3  170.38   33.20
   6   9   3  216.88   21.90
   6  -9  -3  248.08   23.90
   6  -9  -3  225.18   30.80
   6  -9  -3  199.38   29.50
   6   9   3  191.98   25.90
  -6  -9   3  120.69   28.30
   6  -9  -3  238.28   22.00
   6  -9  -3  178.98   20.30
  -6  -9   3  179.48   27.10
   7  -9   3   32.70   13.00
   7   9  -3   45.20   15.60
   7  -9   3   37.70   15.70
   7  -9   3   21.20   10.50
   7   9  -3   23.00   12.90
   7  -9   3   26.10   11.30
  -7   9   3    2.60   15.20
   7  -9   3   25.60   14.30
   7   9  -3  -41.60   27.80
  -7  -9  -3   16.20   15.20
   7   9   3   27.70   12.60
   7  -9  -3    6.10   10.10
   7  -9  -3   24.90   15.30
  -7  -9   3   22.50   15.80
  -7   9  -3   14.30   19.10
   7  -9  -3   29.30   10.50
   7  -9  -3    6.40   13.70
   7   9   3   29.80   12.70
   7  -9  -3   26.90   10.90
  -7  -9   3    5.10   16.10
  -8  -9  -3    1.40   15.90
   8   9  -3   34.60   14.80
   8  -9   3    6.10    9.30
   8  -9   3   20.60   11.40
  -8  -9  -3  -10.50   15.70
   8  -9   3   21.50   14.10
   8   9  -3   13.20   11.70
   8  -9   3   22.70   12.60
   8  -9   3    3.90   13.20
  -8   9   3  -11.50   16.30
   8   9   3   19.70   13.20
   8   9   3    9.60   11.70
   8  -9  -3   23.20   10.40
   8  -9  -3    9.00    8.80
   8  -9  -3   20.60   12.80
   8  -9  -3   19.20   16.00
   8  -9  -3   21.10   12.40
  -8  -9   3    0.80   18.10
  -8   9  -3   34.40   18.80
  -8  -9   3    7.90   14.20
   9   9  -3   19.10   12.10
   9  -9   3    1.70    9.20
   9  -9   3   13.70   10.20
   9  -9   3   20.00    9.30
  -9  -9  -3  -10.20   17.50
   9  -9   3  -11.60   13.10
   9  -9  -3   12.10   10.00
   9  -9  -3   15.00    9.70
   9  -9  -3   34.40   11.70
   9   9   3    1.50   10.10
   9  -9  -3    1.30   20.50
   9   9   3   16.80   10.70
  -9  -9   3  -34.80   20.60
   9  -9  -3   14.50   14.50
  10  -9   3   12.00   12.10
  10  -9   3   13.00    8.10
  10  -9   3   22.20    9.50
  10   9  -3   -1.40    9.20
  10  -9  -3   12.50    9.10
  10  -9  -3   14.30    8.40
  10  -9  -3    5.10    9.80
  10   9   3   20.40   11.20
  10  -9  -3  -10.60    8.60
   0 -10   3   23.20   12.70
   0 -10  -3   30.60   12.40
   0  10  -3   10.70   19.30
   0  10   3   15.70   21.80
   0  10  -3   18.90   13.90
   0  10   3   12.40   14.80
   0 -10  -3   14.70   11.60
   0 -10   3   20.40   10.00
   1  10  -3  830.32   60.49
   1 -10   3  906.11   56.39
  -1 -10  -3  870.91   57.59
  -1 -10  -3  892.11   58.39
  -1  10   3  881.21   77.99
   1  10  -3  872.61   74.69
  -1  10   3  951.70   66.59
   1 -10  -3  957.50   57.39
  -1 -10   3  830.72   56.39
  -1  10  -3  874.11   74.39
   1  10   3  851.21   77.19
  -1 -10   3  894.71   58.59
  -1  10  -3  892.71   70.39
   1  10   3  827.32   64.19
   2 -10   3   66.49   14.70
   2 -10   3   74.69   13.80
   2  10  -3   67.79   24.20
  -2 -10  -3   62.89   15.50
  -2 -10  -3   35.70   15.20
  -2  10   3   63.79   19.00
  -2  10   3   63.29   27.40
  -2  10  -3   85.39   20.20
  -2 -10   3   78.39   17.30
   2  10   3   32.60   17.10
   2  10   3   65.09   23.00
  -2 -10   3   56.59   14.90
  -2  10  -3   64.09   23.40
   2 -10  -3   65.89   15.90
   2 -10  -3   72.29   14.90
  -3  10   3   99.49   22.20
   3 -10   3   86.89   15.50
   3  10  -3  107.89   30.30
  -3  10   3   81.49   30.70
  -3 -10  -3   92.69   18.70
   3 -10  -3  108.89   17.70
   3 -10  -3  117.79   19.50
  -3  10  -3  104.09   27.80
  -3 -10   3  102.89   19.30
  -3 -10   3   79.49   18.50
   3  10   3  100.79   28.20
  -3  10  -3   77.79   21.10
  -4 -10  -3  150.18   24.20
   4 -10   3  162.08   24.90
   4 -10   3  165.88   19.30
  -4 -10  -3  141.29   26.20
   4 -10   3  153.28   15.80
   4 -10   3  170.68   23.80
   4  10  -3  174.38   22.50
  -4  10   3  147.59   26.70
   4  10  -3  161.18   35.70
  -4  10   3  142.29   38.60
   4 -10   3  197.38   18.50
  -4  10  -3  126.19   30.50
   4  10   3  175.58   18.80
   4  10   3  133.89   31.40
   4 -10  -3  151.78   23.60
   4  10   3  185.38   19.70
   4 -10  -3  142.39   15.20
  -4 -10   3  167.58   24.80
   4 -10  -3  168.88   23.30
  -4  10  -3  133.59   28.40
  -4 -10   3  144.29   26.00
   4 -10  -3  206.98   19.00
   5  10  -3   28.60   10.20
   5 -10   3   38.70   11.10
  -5  10   3   16.80   14.40
   5  10  -3   53.19   26.10
  -5  10   3   -0.30   26.50
   5 -10   3   33.60   11.90
   5 -10   3   24.20   12.20
   5 -10   3   29.10    8.90
  -5 -10  -3   42.20   15.00
  -5 -10  -3   24.00   16.10
   5 -10   3   24.50   12.30
   5 -10  -3   49.90   14.80
   5  10   3   44.90   19.10
   5 -10  -3   27.40   10.90
  -5  10  -3   33.50   19.00
  -5 -10   3   30.40   13.60
   5  10   3   46.40   11.90
  -5  10  -3    0.10   22.50
  -5 -10   3   20.40   14.20
   5 -10  -3   29.90   12.70
   5 -10  -3   40.80   11.00
   5  10   3   32.60   12.60
   5 -10  -3   33.10   11.60
   6 -10   3  116.69   18.50
   6 -10   3   70.59   20.50
   6  10  -3   33.40   26.70
   6 -10   3  119.29   19.60
  -6 -10  -3   67.59   21.80
   6  10  -3   96.59   19.20
  -6  10   3   73.59   21.90
   6 -10   3   86.99   16.10
  -6 -10  -3  108.09   22.60
  -6  10   3   36.30   36.50
   6 -10   3   74.69   19.30
   6 -10  -3   66.39   20.20
   6  10   3  111.49   19.90
  -6 -10   3  100.69   21.70
  -6  10  -3   94.09   25.70
   6 -10  -3  104.59   15.50
   6  10   3   96.09   32.20
   6 -10  -3   94.09   17.50
   6 -10  -3  105.89   18.30
   6  10   3   80.99   18.30
  -6 -10   3  106.59   26.20
   6 -10  -3   86.69   21.00
   7  10  -3    8.30   12.60
   7 -10   3    9.90    8.80
   7 -10   3    2.80   11.50
   7 -10   3   -1.60    7.80
   7 -10   3   14.60   11.50
  -7 -10  -3   -6.90   13.60
   7  10  -3    6.40   28.50
   7 -10   3    8.00   10.40
   7 -10  -3   10.40   11.80
   7 -10  -3    6.40    9.40
   7 -10  -3    8.30    9.80
   7  10   3   -5.60    9.50
   7 -10  -3   -6.10   11.50
   7  10   3    0.00   10.30
   7 -10  -3   16.80   11.90
  -7 -10   3   20.70   16.50
   8 -10   3  123.59   27.70
   8  10  -3  156.48   25.00
   8 -10   3  159.38   22.50
   8 -10   3  160.18   22.20
  -8 -10  -3  112.29   29.90
   8 -10   3  165.48   24.80
   8 -10   3  144.19   26.00
  -8  10   3  135.79   27.80
   8  10   3  162.68   24.60
   8 -10  -3  154.28   23.50
   8 -10  -3  130.79   27.70
  -8 -10   3  163.68   27.80
   8  10   3  187.88   26.30
   8 -10  -3  167.08   28.00
   8 -10  -3  143.29   22.50
   8 -10  -3  152.48   22.00
  -8 -10   3  170.88   36.40
  -8  10  -3  158.68   33.10
   9  10  -3   72.59   17.90
  -9 -10  -3   21.00   20.50
   9 -10   3   55.19   13.60
   9 -10   3   87.99   21.70
   9 -10   3   72.99   15.90
   9 -10   3   58.09   13.30
   9 -10  -3   19.20   20.70
   9 -10  -3   42.00   11.60
  -9 -10   3   77.59   26.30
   9  10   3   71.09   17.40
   9 -10  -3   45.90   13.00
   9 -10  -3   38.30   12.50
   9 -10  -3   48.40   17.30
  10 -10   3   23.20    8.80
  10  10  -3   16.80    9.20
  10 -10   3   23.00    9.90
  10 -10  -3   19.90    9.00
  10 -10  -3    7.20    7.00
  10  10   3   20.40   15.20
  10 -10  -3   23.30   10.60
   0 -11   3  114.99   19.50
   0 -11  -3  137.09   20.00
   0  11  -3  111.59   25.20
   0  11   3  127.69   25.80
   0  11  -3  129.59   31.40
   0  11   3  121.39   33.20
   0 -11   3  126.99   22.50
   0 -11  -3  133.99   21.90
  -1  11   3  230.48   43.50
  -1 -11  -3  279.77   28.50
   1 -11   3  243.78   25.80
   1 -11   3  273.17   33.30
   1  11  -3  221.08   39.10
  -1  11   3  211.68   32.50
  -1 -11  -3  259.37   29.20
   1  11  -3  276.47   47.40
  -1 -11   3  276.87   30.90
  -1  11  -3  231.68   33.40
   1  11   3  229.98   43.50
  -1 -11   3  251.47   28.30
   1 -11  -3  265.57   27.70
   1 -11  -3  239.68   22.00
  -1  11  -3  237.28   42.90
   1  11   3  209.78   33.50
   2 -11   3   65.79   15.00
  -2  11   3   66.99   20.80
  -2 -11  -3   46.30   16.30
   2 -11   3   56.59   14.90
  -2 -11  -3   40.40   14.10
   2  11  -3   79.69   28.60
  -2  11   3   40.30   24.70
  -2  11  -3   62.59   21.40
   2  11   3   19.40   21.00
  -2 -11   3   45.30   15.00
  -2 -11   3   50.39   15.40
  -2  11  -3   61.09   24.40
   2 -11  -3   46.10   14.00
   2 -11  -3   58.39   14.70
   2  11   3   31.10   22.70
   3 -11   3  248.08   28.00
   3  11  -3  215.08   42.90
  -3  11   3  199.08   31.60
  -3 -11  -3  229.58   29.10
   3 -11   3  236.98   24.00
  -3  11   3  223.58   46.40
  -3 -11  -3  290.67   31.70
  -3 -11   3  242.18   29.50
  -3  11  -3  204.48   39.70
   3  11   3  219.28   42.30
   3 -11  -3  242.28   24.50
  -3 -11   3  204.48   30.20
  -3  11  -3  238.78   36.20
   4 -11   3  129.59   21.50
   4 -11   3  150.78   22.90
  -4  11   3  148.79   37.10
   4  11  -3  121.19   19.90
  -4  11   3  107.29   27.10
   4 -11   3  170.38   24.20
   4 -11   3  120.69   22.80
  -4 -11  -3  107.29   21.50
   4 -11   3  156.08   23.50
   4  11  -3  148.09   36.50
  -4 -11  -3   86.49   23.10
   4 -11  -3  115.69   18.30
   4  11   3  142.59   34.00
  -4 -11   3  127.19   22.80
  -4  11  -3  116.49   31.90
   4 -11  -3  155.48   23.70
  -4  11  -3  115.09   26.80
   4 -11  -3  137.49   23.10
   4 -11  -3  168.38   24.30
  -4 -11   3  115.79   24.80
  -5 -11  -3   99.39   24.00
   5 -11   3   94.09   19.60
   5 -11   3  110.39   16.50
   5 -11   3  109.29   16.90
  -5 -11  -3   78.39   22.70
   5 -11   3  118.79   18.80
   5 -11   3   72.09   18.70
  -5  11   3  122.79   40.80
   5  11  -3  113.59   19.80
   5  11  -3   73.29   29.60
  -5  11   3  115.69   26.00
   5  11   3  110.09   29.10
  -5 -11   3   79.09   22.70
   5 -11  -3   93.19   16.60
   5  11   3  116.69   19.10
   5 -11  -3  121.39   17.10
   5 -11  -3  106.69   19.20
  -5 -11   3   88.29   21.40
   5 -11  -3  126.09   22.10
   5  11   3   75.79   17.50
   5 -11  -3  109.39   22.20
  -5  11  -3  105.59   27.90
  -5  11  -3  116.59   31.30
   6  11  -3  335.87   31.00
   6 -11   3  283.97   28.10
  -6  11   3  276.47   39.10
   6 -11   3  304.87   32.80
  -6 -11  -3  374.06   43.30
   6 -11   3  324.97   27.80
  -6  11   3  258.37   60.89
   6 -11   3  300.07   51.89
   6  11  -3  202.18   43.10
   6 -11   3  291.77   26.50
   6 -11  -3  303.67   33.00
   6 -11  -3  250.07   36.50
  -6  11  -3  272.37   42.50
   6  11   3  288.37   28.70
  -6 -11   3  376.66   42.20
   6  11   3  295.07   28.50
   6 -11  -3  310.67   26.90
   6 -11  -3  309.47   28.50
   6 -11  -3  290.17   26.10
  -6 -11   3  260.07   40.60
   7  11  -3   18.40   12.70
   7 -11   3   -0.50   12.70
  -7  11   3  -29.30   18.00
  -7 -11  -3   -1.40   15.20
   7 -11   3   -0.30    8.20
   7 -11   3   -1.90    9.90
   7  11  -3  -31.10   32.00
  -7 -11  -3   -5.30   16.00
   7 -11   3   -9.50    8.90
   7 -11   3  -13.30    6.50
   7 -11  -3    4.80   13.80
   7 -11  -3   10.10   12.20
   7 -11  -3   -3.30    9.00
  -7  11  -3   16.30   20.90
   7  11   3    9.80   10.80
   7 -11  -3    8.90    9.50
   7  11   3    2.80   11.00
  -7 -11   3    4.50   15.10
  -7 -11   3   -2.20   11.70
   7 -11  -3   -4.30    9.10
   8 -11   3  173.68   23.80
   8 -11   3  146.09   21.70
   8 -11   3   98.29   23.70
   8  11  -3  212.98   32.80
  -8  11   3  148.29   40.30
  -8 -11  -3  156.68   43.90
   8 -11   3  213.28   40.60
   8 -11   3  177.78   29.00
   8 -11  -3  184.18   20.80
   8 -11  -3  159.38   31.70
   8 -11  -3  157.58   27.50
   8  11   3  166.38   29.80
   8 -11  -3  156.78   25.80
  -9 -11  -3    6.10   18.10
   9 -11   3   19.60   16.70
   9  11  -3   15.70   11.00
   9 -11   3   -2.20    8.40
   9 -11   3    6.90    8.90
   9 -11   3    3.70    7.70
   9 -11  -3    6.90   10.10
  -9 -11   3  -36.10   20.40
   9 -11  -3    2.90    9.70
   9  11   3   12.00   12.00
   9 -11  -3   10.90    8.30
   9 -11  -3    9.20    7.70
  10 -11   3   17.00    7.90
  10 -11   3   35.40   10.10
  10  11  -3   16.00   10.00
  10 -11   3   13.60    7.60
  10  11   3   25.50   10.30
  10 -11  -3    8.90    6.90
  10 -11  -3   15.40    8.40
   0 -12   3    1.50   12.60
   0 -12   3   21.50   10.10
   0  12   3   17.60   16.20
   0  12  -3   23.00   22.50
   0  12   3   11.40   21.80
   0 -12  -3   21.70   11.90
   0  12  -3   -3.60   15.00
   0 -12  -3    7.00   16.60
   1 -12   3  138.59   30.30
  -1 -12  -3  200.68   28.30
  -1  12   3  237.38   46.80
  -1  12   3  203.28   32.70
  -1 -12  -3  188.08   27.60
   1  12  -3  183.48   39.90
   1 -12   3  194.18   19.90
  -1  12  -3  200.98   39.10
  -1  12  -3  234.98   34.90
   1  12   3  200.78   31.90
   1 -12  -3  182.78   26.10
   1  12   3  201.88   41.80
  -1 -12   3  266.57   31.10
   1 -12  -3  256.87   38.70
  -1 -12   3  245.58   26.50
  -2  12   3  240.28   36.10
   2 -12   3  242.58   23.10
  -2 -12  -3  287.77   33.10
  -2 -12  -3  311.27   33.00
   2 -12   3  262.37   28.70
   2  12  -3  217.68   43.70
  -2  12   3  215.58   46.60
   2  12   3  204.68   40.90
  -2 -12   3  256.87   32.10
  -2 -12   3  242.48   30.40
   2 -12  -3  252.77   24.00
  -2  12  -3  238.18   37.60
   2  12   3  221.88   45.10
   2 -12  -3  267.27   29.20
  -2  12  -3  283.37   46.80
   3  12  -3   66.89   27.80
   3 -12   3   58.99   14.40
   3  12  -3   73.99   15.20
  -3  12   3   25.30   22.50
  -3 -12  -3   32.60   14.90
   3 -12   3   57.69   15.80
   3 -12   3   39.70   12.00
  -3 -12  -3   40.70   15.80
   3 -12   3   66.99   13.00
  -3  12   3   50.29   18.20
  -3 -12   3   42.60   17.20
   3 -12  -3   50.19   13.10
   3  12   3   33.10   20.20
   3 -12  -3   46.00   10.30
   3 -12  -3   67.59   15.70
  -3 -12   3   59.89   17.80
   3  12   3   52.19   12.50
  -3  12  -3   47.50   21.00
  -3  12  -3   22.60   19.40
   3 -12  -3   80.59   17.50
   4  12  -3  117.49   34.80
  -4  12   3  113.89   25.60
   4 -12   3  116.19   16.50
   4  12  -3  115.29   19.00
   4 -12   3  125.09   22.00
   4 -12   3   80.59   21.20
  -4 -12  -3  108.19   23.60
  -4 -12  -3   99.89   22.60
   4 -12   3  133.19   19.40
   4 -12   3  115.79   16.20
  -4  12   3   92.69   35.80
   4 -12  -3  104.39   16.40
   4  12   3   93.79   17.90
  -4  12  -3   83.59   30.00
   4 -12  -3   90.39   15.00
  -4  12  -3   97.39   26.70
  -4 -12   3  112.99   23.50
   4 -12  -3  108.19   17.40
   4 -12  -3  104.99   21.40
   4  12   3  122.19   32.60
   4 -12  -3  103.59   20.30
  -4 -12   3   90.19   21.30
   5  12  -3  106.19   18.30
   5 -12   3   84.09   19.40
   5 -12   3   99.29   20.70
  -5 -12  -3  100.39   24.40
   5  12  -3   56.19   29.10
  -5  12   3   77.79   39.20
  -5  12   3   80.89   26.10
   5 -12   3   83.89   15.90
  -5 -12  -3   76.59   23.10
   5 -12   3   81.49   13.40
   5 -12   3  114.49   19.10
   5 -12  -3   80.79   14.80
  -5  12  -3   99.39   36.30
   5 -12  -3   72.39   19.50
  -5  12  -3   41.10   22.50
   5 -12  -3   59.89   15.50
   5 -12  -3   80.99   20.20
   5  12   3   88.99   16.70
  -5 -12   3   90.19   23.60
   5  12   3   69.79   32.70
  -5 -12   3  105.19   22.50
   5 -12  -3   62.69   13.90
   6 -12   3   22.20   10.90
   6 -12   3   14.60   15.20
  -6 -12  -3  -13.60   14.50
   6 -12   3   23.00   10.90
   6  12  -3  -20.50   21.80
  -6 -12  -3   13.80   16.50
  -6  12   3   -0.70   18.00
   6  12  -3    9.20   13.20
   6 -12   3   20.20    9.70
  -6  12   3   33.90   35.90
   6 -12   3    6.70   11.80
  -6  12  -3  -12.20   18.40
  -6 -12   3   29.90   16.80
   6 -12  -3   15.60   15.40
   6  12   3   27.70   13.10
   6 -12  -3   32.70   16.00
   6  12   3   17.20   33.70
   6 -12  -3   18.60   11.30
  -6 -12   3   17.10   17.90
   6 -12  -3   42.40   12.20
   6 -12  -3   33.30   12.90
   7 -12   3    0.40    9.70
   7 -12   3    4.90    8.40
   7 -12   3    4.70    8.00
  -7  12   3   -1.10   19.30
   7  12  -3   -3.30   11.40
   7  12  -3  -87.19   31.00
   7 -12   3   -3.40    7.30
  -7 -12  -3   -4.80   16.00
   7 -12   3   -2.30   11.10
  -7 -12  -3   -8.90   21.30
   7 -12  -3  -12.00    7.20
   7 -12  -3   -0.50    7.60
   7 -12  -3  -21.90   11.20
  -7 -12   3  -25.50   15.70
  -7 -12   3   -6.00   14.50
  -7  12  -3   23.40   25.00
   7  12   3   -2.80   11.40
   7 -12  -3    3.40   10.90
   7 -12  -3    3.60   10.90
   8 -12   3  100.89   17.70
   8 -12   3  115.79   19.00
   8 -12   3   99.79   27.40
   8  12  -3  139.89   23.60
  -8 -12  -3   90.09   31.40
   8 -12   3   84.59   21.00
  -8 -12  -3  144.09   34.50
  -8  12   3  118.49   28.50
   8 -12   3   87.99   19.00
   8 -12  -3   97.99   19.30
  -8 -12   3  116.99   31.80
  -8 -12   3  118.59   32.20
   8 -12  -3  147.29   21.00
  -8  12  -3  125.39   32.90
   8 -12  -3   74.09   24.50
   8 -12  -3  110.49   16.60
   8  12   3  125.79   21.80
   8 -12  -3  102.39   22.60
   9 -12   3   52.69   12.30
   9 -12   3   32.70   10.70
  -9 -12  -3   96.29   45.70
   9  12  -3   24.00   12.50
   9 -12   3   53.19   18.20
   9 -12   3   52.09   13.10
   9 -12  -3   19.00   10.50
   9 -12  -3   38.70   12.40
   9  12   3   31.00   11.60
   9 -12  -3   46.50   14.00
  10 -12   3    6.60    6.10
  10  12  -3   12.90    8.80
  10 -12   3   13.90    8.40
  10 -12   3    5.60    6.80
  10 -12  -3   15.60    7.00
  10  12   3    3.40    8.00
  10 -12  -3    7.60    7.00
   0  13  -3   86.29   26.00
   0 -13  -3  154.18   23.70
   0 -13  -3  147.89   19.90
   0 -13   3  137.59   26.10
   0  13   3  241.58   45.00
   0 -13   3  134.59   22.20
   0  13   3  188.28   34.80
   0  13  -3  106.79   35.10
  -1  13   3   52.79   19.20
   1 -13   3   72.19   13.40
  -1 -13  -3   27.90   14.60
  -1  13   3   40.20   26.40
   1  13  -3   49.30   25.00
   1 -13   3   55.79   15.30
  -1 -13  -3   58.29   17.60
   1 -13  -3   66.49   13.70
   1  13   3   52.09   20.00
  -1 -13   3   41.90   17.00
   1  13   3   72.29   29.30
   1 -13  -3   72.69   18.30
  -1  13  -3   49.10   20.40
  -1 -13   3   48.00   16.70
  -1  13  -3   26.20   25.20
   1 -13  -3   56.29   17.10
   2 -13   3   -1.30    7.80
   2 -13   3   -9.20    6.50
   2 -13   3    1.70    7.60
  -2  13   3   -3.90   18.60
  -2  13   3   10.30   15.40
  -2 -13  -3    5.20   13.60
   2  13  -3    7.70   18.90
   2 -13   3    4.10    7.60
  -2 -13  -3   -9.30    6.90
  -2 -13   3    1.70   11.30
   2  13   3   -3.70   19.20
   2 -13  -3    4.20    8.10
  -2  13  -3   -2.50   17.20
  -2 -13   3   -0.10   12.40
  -2  13  -3   -1.30   18.40
   2 -13  -3    1.40    6.30
   2 -13  -3    9.10    7.60
   2 -13  -3   11.60   10.00
   3 -13   3  273.67   24.50
  -3 -13  -3  227.18   34.70
  -3  13   3  251.57   53.89
   3  13  -3  243.48   24.80
   3 -13   3  266.17   21.90
   3 -13   3  263.87   23.70
  -3 -13  -3  298.77   35.10
   3 -13   3  310.77   33.40
   3  13  -3  230.98   48.50
  -3  13  -3  199.48   43.80
   3 -13  -3  248.48   21.90
  -3 -13   3  309.47   37.20
  -3 -13   3  269.87   34.30
   3  13   3  219.18   46.10
   3  13   3  263.87   35.90
   3 -13  -3  225.28   23.40
  -3  13  -3  244.28   40.10
   3 -13  -3  273.17   27.30
   3 -13  -3  299.57   32.00
   4 -13   3  190.78   18.60
   4 -13   3  182.58   29.10
  -4  13   3  179.38   34.60
   4 -13   3  217.68   24.60
  -4  13   3  209.08   51.59
   4  13  -3  186.28   25.50
  -4 -13  -3  153.68   29.40
   4 -13   3  188.88   24.30
   4  13  -3  226.28   46.80
  -4 -13  -3  179.18   31.60
   4 -13   3  165.68   18.60
   4 -13  -3  165.88   23.40
   4 -13  -3  154.58   18.20
  -4 -13   3  168.48   31.10
  -4 -13   3  162.68   30.40
  -4  13  -3  201.28   38.90
   4  13   3  147.39   38.00
   4 -13  -3  188.98   28.90
   4 -13  -3  214.78   29.10
   4 -13  -3  198.48   20.40
  -4  13  -3  173.48   35.90
   4  13   3  184.88   25.20
  -5 -13  -3    0.50   13.20
  -5 -13  -3   -2.20   15.40
   5 -13   3   18.10   12.60
   5  13  -3    8.70   25.60
   5 -13   3   16.40   14.30
  -5  13   3  -53.09   27.30
   5 -13   3   12.70   12.60
  -5  13   3   15.30   19.00
   5 -13   3   -2.70    9.90
  -5  13  -3   -1.90   19.00
   5 -13  -3    3.50    8.90
   5  13   3   14.60   23.30
  -5 -13   3    9.10   14.80
   5 -13  -3   -3.30   10.60
   5 -13  -3    3.20    8.10
   5 -13  -3  -22.10   11.30
  -5 -13   3   12.60   15.20
   6  13  -3  301.77   30.80
  -6 -13  -3  294.67   47.30
   6 -13   3  278.67   28.10
   6  13  -3  312.47   56.09
   6 -13   3  299.57   42.60
  -6 -13  -3  243.18   42.10
   6 -13   3  284.47   26.20
   6 -13   3  288.57   27.30
  -6  13   3  192.28   66.39
   6 -13   3  256.77   34.80
   6  13   3  245.98   27.70
   6 -13  -3  287.47   25.60
   6 -13  -3  289.27   26.50
   6 -13  -3  304.17   34.10
   6 -13  -3  246.98   36.70
  -6 -13   3  287.67   44.00
   6 -13  -3  318.47   29.60
  -7  13   3   19.40   20.40
   7 -13   3   22.20   11.20
   7  13  -3  -78.79   45.40
  -7 -13  -3    1.30   19.20
   7 -13   3   20.90   13.90
   7 -13   3    3.00   13.10
   7 -13   3   15.00   11.10
  -7 -13  -3   -6.60   19.40
   7 -13   3   16.30   11.80
   7  13  -3   33.50   14.30
   7 -13  -3   -5.50   11.50
  -7 -13   3   21.20   19.20
   7  13   3   23.60   13.80
  -7 -13   3   48.60   21.40
   7 -13  -3   21.60   12.50
   7 -13  -3   -4.00    9.00
   7 -13  -3   13.80   10.50
  -7  13  -3   28.20   23.70
   7 -13  -3    7.80   13.10
   8 -13   3  140.39   25.90
   8 -13   3  105.49   17.90
   8 -13   3  138.99   27.10
  -8 -13  -3  127.79   30.20
   8  13  -3  138.19   23.50
   8 -13   3  129.39   19.50
   8 -13   3  147.39   23.20
   8 -13  -3   94.19   28.20
   8 -13  -3  125.89   19.80
   8  13   3  138.39   23.30
   8 -13  -3  143.39   18.90
   8 -13  -3  134.79   25.00
   8 -13  -3  134.69   19.50
  -8 -13   3  123.39   32.40
   9 -13   3    2.40    7.00
   9  13  -3   -5.30    8.40
   9 -13   3  -16.30    6.60
   9 -13   3    7.40    8.50
   9 -13  -3    0.80    9.60
   9  13   3   21.70   11.30
   9 -13  -3    1.40    9.40
   9 -13  -3    4.00    8.30
   9 -13  -3    2.20    7.30
  10 -13   3   -7.00    4.80
  10 -13   3   16.60    8.00
  10 -13   3   -0.30    4.80
  10  13   3   12.70    7.90
  10 -13  -3    1.40    4.90
  10 -13  -3    3.00    6.20
   0 -14  -3    5.50   12.10
   0 -14   3   -8.50    8.80
   0  14  -3    6.60   18.70
   0 -14   3    8.70   21.50
   0  14   3   13.30   20.70
   0 -14  -3    7.90    8.10
   0 -14  -3   47.60   22.20
   0  14  -3    3.20   15.20
   0 -14   3    8.50   10.00
   0  14   3   -3.20   17.50
   1 -14   3    8.90   10.30
  -1  14   3   24.90   26.80
   1 -14   3    1.00    9.90
   1  14  -3   16.60   23.60
   1 -14   3   29.10   13.70
  -1  14   3   21.10   18.10
  -1 -14  -3    7.50   11.50
  -1 -14  -3  -35.50   18.20
   1 -14   3    8.00    9.40
  -1  14  -3    9.30   17.90
   1 -14  -3   10.60    9.40
  -1 -14   3   13.30   15.60
   1 -14  -3    7.80   11.30
  -1 -14   3    0.60   12.00
  -1 -14   3   13.70   12.80
  -1  14  -3   -3.30   18.00
   1  14   3   -3.40   22.40
   1 -14  -3   15.90    7.70
   1  14   3   19.30   26.90
  -2 -14  -3  141.89   26.40
   2 -14   3  165.18   18.80
  -2  14   3  138.59   31.20
   2  14  -3  127.99   39.50
   2 -14   3  176.88   27.70
   2 -14   3  147.59   20.60
   2 -14   3  181.38   20.10
  -2 -14  -3  143.59   26.60
  -2  14   3  182.38   47.80
  -2  14  -3  209.88   45.00
   2 -14  -3  176.68   22.80
   2 -14  -3  170.98   23.70
  -2 -14   3  171.28   18.80
  -2 -14   3  137.59   25.40
   2 -14  -3  151.78   25.40
  -2 -14   3  185.98   30.80
   2  14   3  138.99   39.80
  -2  14  -3  168.48   35.10
   2 -14  -3  201.48   23.60
   3 -14   3  277.17   33.30
   3 -14   3  261.77   25.90
   3 -14   3  242.48   22.70
   3  14  -3  231.18   25.50
  -3 -14  -3  206.88   33.70
   3 -14   3  231.18   22.60
   3  14  -3  207.38   48.50
  -3 -14  -3  226.48   36.00
  -3  14   3  234.38   51.39
  -3  14   3  240.98   39.30
   3 -14   3  237.88   21.20
   3  14   3  192.98   49.50
   3 -14  -3  217.58   20.70
  -3 -14   3  270.47   32.60
   3 -14  -3  200.88   28.40
  -3  14  -3  283.27   52.39
  -3  14  -3  220.78   43.50
   3 -14  -3  274.77   31.50
   3  14   3  238.78   24.20
  -3 -14   3  207.48   36.80
   3 -14  -3  221.68   23.30
   4 -14   3  141.39   20.10
  -4  14   3   87.39   30.20
   4 -14   3  137.89   18.60
   4  14  -3   77.69   31.60
   4 -14   3  114.89   19.50
   4  14  -3  114.19   20.70
   4 -14   3  132.99   22.70
  -4 -14  -3   58.29   20.10
  -4  14   3  116.29   40.00
  -4 -14  -3   93.19   25.40
   4 -14   3  124.09   24.60
   4 -14  -3  126.29   22.70
  -4  14  -3   83.69   28.60
   4 -14  -3  138.69   19.50
   4  14   3  104.39   19.60
  -4 -14   3  119.09   27.00
   4 -14  -3  115.69   24.20
   4  14   3   91.49   30.70
  -4 -14   3   98.29   24.60
   4 -14  -3  106.39   17.40
   4 -14  -3  115.29   20.20
   5 -14   3    2.50    8.10
   5  14  -3    5.20   11.10
  -5 -14  -3   22.40   16.90
  -5  14   3   13.60   22.40
   5  14  -3  -14.40   23.90
   5 -14   3    5.50    8.90
   5 -14   3    7.80   12.70
   5 -14   3    1.10    7.10
  -5  14   3   22.50   36.60
   5 -14   3   14.70   14.70
  -5 -14  -3   20.90   17.00
   5 -14  -3   -4.00    8.40
  -5 -14   3  -15.60   12.90
   5 -14  -3    3.20    8.30
   5 -14  -3    4.00   10.30
  -5  14  -3    9.00   19.80
   5  14   3   27.40   31.20
   5 -14  -3   -1.80   10.40
  -5 -14   3   10.50   18.70
   5  14   3   -6.30    9.50
   6 -14   3   20.40    9.70
  -6  14   3   18.90   23.60
   6 -14   3    6.20   15.00
  -6 -14  -3    0.20   19.10
   6  14  -3   17.90   12.60
   6 -14   3   28.20   11.60
   6 -14   3   20.90   14.30
  -6 -14  -3   33.60   21.80
   6 -14   3   13.60   11.60
   6 -14  -3    4.70    9.80
   6 -14  -3   10.10   10.70
   6 -14  -3   28.20   12.10
   6  14   3   18.50   14.00
   6 -14  -3   10.70   14.80
   6  14   3  -40.20   46.20
  -6 -14   3   -0.10   17.60
  -6  14  -3  -11.70   25.90
  -6 -14   3   10.60   19.60
   6 -14  -3   14.60   12.30
   7  14  -3  -50.89   57.39
  -7  14   3    7.10   26.60
  -7 -14  -3  -26.80   16.90
   7 -14   3  -16.30   10.90
   7 -14   3   -0.30   12.00
   7 -14   3   -3.00   12.80
   7 -14  -3    1.00    9.60
  -7 -14   3  -25.20   16.20
   7 -14  -3  -28.70   12.10
   7 -14  -3    0.30    9.30
   7 -14  -3    6.40   12.60
  -7  14  -3  -21.50   28.30
  -7 -14   3  -26.20   31.40
  -8 -14  -3   34.40   22.60
   8 -14   3   31.10   12.20
   8 -14   3   48.30   12.10
   8 -14   3   26.00   11.20
   8  14  -3   36.10   15.00
   8 -14   3   31.60   21.20
   8 -14  -3   49.20   12.20
   8 -14  -3   30.90   16.30
   8  14   3   45.40   14.70
   8 -14  -3   33.00   11.70
  -8 -14   3   10.70   22.10
   9 -14   3   20.10    9.60
   9  14  -3   13.00   14.10
   9 -14   3    9.60    8.70
   9 -14   3    3.90    7.80
   9 -14  -3    7.10    9.50
   9 -14  -3    8.80    7.80
   9 -14  -3   12.70    9.50
   9  14   3    5.30   10.60
   0  15   3   -1.30   25.70
   0  15   3   21.00   22.90
   0 -15   3    9.20   10.60
   0 -15  -3    3.70   11.40
   0 -15  -3  -16.20    9.40
   0 -15  -3   -0.70    9.20
   0  15  -3  -33.00   17.00
   0 -15   3  -13.70    7.60
   0 -15  -3   24.80    9.10
  -1 -15  -3   47.10   13.30
  -1  15   3   74.29   28.20
   1 -15   3   44.00   13.70
   1  15  -3   40.00   34.80
  -1 -15  -3   36.90   15.40
   1 -15   3   61.99   12.70
   1 -15   3   55.59   13.60
  -1 -15  -3   64.19   13.70
   1 -15   3   84.59   19.60
   1  15   3  -11.80   37.80
  -1  15  -3   16.70   20.80
   1 -15  -3   39.30   13.00
   1 -15  -3   90.19   15.30
  -1  15  -3   24.90   23.20
  -1 -15   3   50.39   17.50
   1 -15  -3   73.69   16.10
   1 -15  -3   49.70   16.30
  -1 -15   3   20.70   21.90
  -1 -15   3   39.60   12.60
   2 -15   3   67.79   13.70
  -2  15   3   84.79   27.20
  -2 -15  -3   46.50   25.30
  -2  15   3  112.39   34.80
   2 -15   3   68.79   11.60
  -2 -15  -3   70.69   17.00
  -2 -15  -3   61.99   14.40
   2 -15   3   73.19   19.00
   2  15  -3   79.59   32.70
  -2 -15  -3   70.49   21.80
   2 -15   3   81.39   14.90
  -2  15  -3   49.99   22.30
   2  15   3   54.29   29.80
  -2 -15   3   68.99   22.70
   2 -15  -3   84.69   13.30
   2 -15  -3   63.09   18.50
   2 -15  -3   68.29   16.20
   2 -15  -3   68.79   14.70
   2 -15  -3   51.69   13.40
  -2 -15   3   68.19   20.80
  -2 -15   3   88.59   15.30
  -3 -15  -3  -15.70   17.60
   3 -15   3   16.70   13.20
   3 -15   3    5.60    9.60
   3 -15   3    7.80    9.30
  -3 -15  -3   25.40   15.60
  -3  15   3   40.00   23.60
  -3  15   3   28.60   29.60
   3 -15   3   16.20    8.50
   3 -15   3   26.30    8.50
   3  15  -3  -38.10   21.50
   3 -15  -3   12.00    8.40
  -3  15  -3  -24.30   21.20
   3 -15  -3   26.50   12.30
  -3 -15   3   22.00   19.50
   3 -15  -3   24.20   11.10
  -3  15  -3   37.10   20.90
  -3 -15   3   23.80   13.20
  -3 -15   3   13.70    9.30
   3 -15  -3    9.20    7.80
   3  15   3   29.20   11.80
   3  15   3   25.30   23.50
   3 -15  -3   11.00   12.30
   4  15  -3   91.69   20.20
   4  15  -3  100.99   39.00
  -4 -15  -3   76.29   23.60
   4 -15   3  110.29   17.40
  -4  15   3   79.49   40.40
   4 -15   3   87.29   23.60
   4 -15   3  106.49   18.10
   4 -15   3   90.19   18.10
   4 -15   3   75.69   19.80
  -4 -15  -3   95.99   29.30
  -4  15   3  103.79   30.80
   4 -15  -3   74.79   15.50
  -4  15  -3   99.99   28.70
   4 -15  -3  116.69   24.90
   4 -15  -3   98.49   17.00
  -4 -15   3  101.99   26.80
  -4 -15   3   74.99   26.50
   4 -15  -3   74.99   20.00
   4 -15  -3   59.89   15.00
   4  15   3   57.69   33.70
   5 -15   3    0.30   14.50
   5 -15   3   15.40    9.20
   5 -15   3   12.30   11.60
   5 -15   3    2.40    8.50
   5 -15   3   11.60   10.30
   5  15  -3    6.20   12.20
  -5 -15  -3    8.20   16.70
  -5 -15  -3   -8.90   20.00
  -5  15   3  -17.20   38.40
   5  15  -3  -18.00   27.70
  -5 -15   3   -7.30   15.70
  -5 -15   3    7.80   21.40
   5 -15  -3   20.70    9.90
   5 -15  -3   24.50    9.60
   5 -15  -3    7.50   11.10
   5  15   3   20.80   12.20
  -5  15  -3  -46.10   19.10
   5 -15  -3   10.30   13.30
   5 -15  -3   14.90   14.80
   6 -15   3   83.09   22.70
   6 -15   3   70.69   15.10
   6  15  -3   75.49   20.00
   6 -15   3   78.79   15.70
  -6  15   3  109.39   31.40
  -6 -15  -3   73.39   25.40
  -6 -15  -3   35.50   27.90
   6  15  -3   27.40   36.70
   6 -15   3   82.09   17.50
   6 -15   3   82.79   21.30
  -6 -15   3   59.39   29.60
   6 -15  -3   78.29   21.90
   6 -15  -3   91.39   19.00
   6  15   3   98.59   20.50
   6 -15  -3   39.80   12.10
  -6 -15   3  112.79   30.40
  -6  15  -3  104.89   38.50
   6 -15  -3   70.29   15.70
   6 -15  -3   82.99   20.80
   7 -15   3   -5.20   13.60
  -7  15   3  -13.10   25.10
   7 -15   3   -9.30    7.10
   7 -15   3    0.60    8.80
   7 -15   3    1.80    8.70
  -7 -15  -3   -1.70   17.80
   7 -15   3    7.70   10.90
   7  15  -3    8.30   12.10
   7 -15  -3   10.00    9.90
  -7 -15   3   31.00   21.10
   7 -15  -3   -3.90    6.30
   7 -15  -3   -1.80   10.00
  -7  15  -3  -46.80   24.80
  -7 -15   3  -54.59   27.30
   7 -15  -3   26.30   17.10
   7  15   3   -0.40   11.90
   7 -15  -3    6.00   10.60
   8 -15   3  141.29   21.00
  -8 -15  -3  117.69   30.50
   8 -15   3  139.79   18.40
   8 -15   3   99.99   25.90
   8  15  -3  131.89   21.70
   8 -15   3  158.98   17.30
   8 -15   3  136.19   23.90
   8 -15  -3  102.19   21.00
   8 -15  -3  128.29   18.00
  -8 -15   3  170.78   31.80
  -8 -15   3   80.19   14.10
   8  15   3  112.79   20.00
   8 -15  -3  120.49   18.30
   9 -15   3    1.50    6.30
   9 -15   3   11.30    7.40
   9 -15   3    9.20    8.60
   9  15   3    1.90    9.50
   9 -15  -3   -1.30    7.00
   9 -15  -3   10.20    6.60
   9 -15  -3  -15.00    6.50
   0  16   3  -11.80   26.20
   0 -16   3  -11.20    7.60
   0  16  -3   56.79   49.50
   0 -16   3   19.50   12.90
   0  16  -3    9.80   26.90
   0 -16  -3   -8.90   11.80
   0 -16  -3    2.80   13.00
   0 -16  -3    5.70   10.00
   0 -16  -3   17.30    9.10
   0  16   3   -9.00   20.60
  -1 -16  -3   93.69   21.80
   1 -16   3   93.19   20.20
   1 -16   3   98.49   17.40
  -1  16   3   91.69   34.10
  -1  16   3   88.79   34.40
   1 -16   3  109.39   16.60
   1  16  -3   57.29   31.70
   1 -16   3  129.59   18.40
  -1 -16  -3   82.19   16.20
   1 -16  -3  100.39   17.70
  -1  16  -3   81.99   35.10
   1 -16  -3  106.99   17.60
   1 -16  -3   91.19   25.40
  -1 -16   3  100.99   16.90
  -1 -16   3   96.79   23.20
   1 -16  -3   93.09   20.50
   1  16   3   84.99   34.70
  -1  16  -3  135.09   33.10
   1 -16  -3   87.19   14.90
   2 -16   3   52.09   18.70
   2  16  -3   32.10   31.10
   2 -16   3   61.09   14.90
   2 -16   3   69.29   15.60
   2 -16   3   58.19   10.80
  -2 -16  -3   57.49   14.60
   2 -16   3   65.59   15.00
  -2 -16  -3   44.90   18.20
  -2  16   3   34.50   25.50
  -2  16   3   46.20   34.70
  -2  16  -3   75.09   28.10
  -2  16  -3   -0.10   28.60
   2 -16  -3   51.19   14.70
   2  16   3   27.80   28.10
   2 -16  -3   45.00   11.10
   2 -16  -3   62.99   14.90
   2 -16  -3   57.89   18.30
  -2 -16   3   73.59   13.20
  -2 -16   3   46.60   17.40
   2 -16  -3   50.09   13.10
  -2 -16   3  -13.00   25.00
  -3 -16  -3  250.37   39.00
   3 -16   3  292.37   29.10
   3 -16   3  328.87   31.60
  -3 -16  -3  266.57   47.30
  -3  16   3  227.58   45.20
   3 -16   3  298.87   24.10
  -3  16   3  298.07   65.89
   3  16  -3  222.98   55.19
   3 -16   3  296.47   36.10
  -3  16  -3  167.28   51.29
   3 -16  -3  330.77   32.20
  -3  16  -3  215.88   44.30
   3 -16  -3  317.77   37.40
  -3 -16   3  232.58   25.10
  -3 -16   3  321.97   39.20
   3 -16  -3  246.68   24.60
   3 -16  -3  267.97   24.00
   3  16   3  264.17   55.89
   4  16  -3  165.38   46.00
   4 -16   3  209.68   19.60
  -4  16   3  181.98   52.99
   4 -16   3  188.78   32.60
   4 -16   3  209.28   29.70
  -4 -16  -3  196.78   35.80
   4 -16   3  170.98   24.20
   4 -16   3  179.98   21.00
  -4  16   3  130.89   34.30
  -4 -16  -3  144.09   37.20
  -4 -16   3  209.48   23.30
  -4  16  -3  257.37   55.79
  -4 -16   3  195.38   35.70
  -4 -16   3  143.29   32.40
   4 -16  -3  224.48   21.80
   4 -16  -3  190.38   31.30
   4  16   3  126.79   41.80
   4 -16  -3  190.68   29.80
   4 -16  -3  186.78   20.80
   4 -16  -3  209.88   23.80
  -4  16  -3  158.78   36.10
   4  16   3  166.88   26.00
  -5 -16  -3  -57.99   25.40
  -5  16   3  -14.20   53.39
   5 -16   3   -9.50    7.30
   5 -16   3    4.40   14.40
  -5  16   3   11.70   26.20
   5  16  -3   12.40   13.40
   5 -16   3   -4.50    9.50
   5 -16   3   12.60    9.90
   5  16  -3  -25.90   33.30
   5 -16   3   12.40   10.90
  -5 -16  -3  -15.70   14.50
  -5 -16   3  -10.90   21.00
   5 -16  -3   -0.60   10.90
   5 -16  -3   -5.90    9.20
  -5  16  -3  -33.00   26.00
   5 -16  -3   -1.40   10.50
   5 -16  -3   -5.40    9.50
   5 -16  -3   -9.40   13.10
  -5 -16   3    6.30   16.00
   5  16   3    9.00   12.90
  -5 -16   3    4.70   10.80
   6 -16   3    5.60    9.40
   6 -16   3    4.90   10.50
   6  16  -3   20.90   13.30
  -6 -16  -3  -16.40   27.70
  -6  16   3  -22.30   22.80
   6 -16   3   -5.10    7.50
  -6 -16  -3  -13.30   14.10
  -6  16   3   19.40   86.39
   6 -16   3   -7.30   15.00
   6  16  -3  -96.79   35.10
   6 -16   3    7.80    8.20
   6 -16  -3   -6.70    7.60
   6 -16  -3  -19.90   14.50
  -6 -16   3   -8.00   26.70
   6 -16  -3    4.50    9.20
   6 -16  -3  -10.70    9.30
   6 -16  -3  -11.70   16.10
  -6  16  -3   -5.40   29.50
  -6 -16   3    0.30   15.80
   6  16   3    8.40   11.80
   7 -16   3   -3.20    7.50
   7  16  -3    4.20   12.70
   7 -16   3   -2.60   13.60
   7 -16   3    2.90    8.30
   7 -16   3   -7.20    8.80
   7 -16   3    8.50    9.30
  -7 -16  -3  -18.50   18.30
  -7 -16   3  -40.10   16.90
   7 -16  -3   12.10    9.20
  -7 -16   3  -12.80    9.20
   7 -16  -3   -6.60    9.40
   7 -16  -3    4.90    9.20
   7 -16  -3    1.80   16.40
   7  16   3   10.40   12.30
   7 -16  -3    2.40    9.90
   8 -16   3   34.50   10.20
   8 -16   3   31.50    9.50
   8 -16   3    3.10   20.00
  -8 -16  -3   52.09   24.40
   8 -16   3   32.50   11.90
   8  16   3   21.40   11.80
   8 -16  -3   41.30   12.50
   8 -16  -3   -5.50   11.60
   8 -16  -3   35.40   13.20
   8 -16  -3   22.10    9.50
  -9 -16  -3   36.30    8.80
   9 -16   3   16.40    7.90
   9 -16   3   15.20    7.10
   9 -16   3   11.20    6.60
   9 -16  -3    1.40    7.60
   9 -16  -3   16.10    6.60
   9 -16  -3   15.20    7.80
   0 -17   3   15.00   10.00
   0 -17  -3   -5.10    7.50
   0  17   3    5.80   29.20
   0 -17  -3   14.50    9.50
   0 -17   3    6.10   11.90
   0 -17  -3   -8.30    7.80
   0  17   3   19.00   39.50
   0  17  -3    0.10   24.20
   0 -17  -3   -4.90    7.70
  -1 -17  -3   61.59   12.00
  -1  17   3    9.60   29.90
   1  17  -3   34.00   32.00
   1 -17   3   27.20   10.60
  -1 -17  -3   50.69   14.50
   1 -17   3   44.50   12.90
  -1 -17  -3   48.50   18.60
   1 -17   3   24.30   15.50
  -1  17   3   17.50   31.10
  -1  17  -3   11.80   23.00
   1 -17  -3   29.60   10.30
   1 -17  -3   40.70   13.60
   1 -17  -3   51.99   14.00
   1 -17  -3   46.60   13.50
  -1 -17   3   33.80   10.30
   1  17   3   47.00   21.10
   1 -17  -3   23.90   14.00
  -1 -17   3   46.40   20.00
  -1  17  -3   82.89   41.40
   2  17  -3    4.60   25.40
  -2 -17  -3   -4.30   10.20
   2 -17   3  -18.10    9.60
   2 -17   3    9.20   12.70
  -2  17   3   25.00   26.60
  -2 -17  -3   10.70   11.40
   2 -17   3   28.70    9.10
   2 -17   3   14.90   12.20
  -2  17   3   26.50   28.90
  -2 -17   3  -52.59   52.19
   2 -17  -3   13.40   11.90
   2  17   3  -31.40   27.20
   2 -17  -3   -3.30    6.70
   2 -17  -3   15.30   10.60
   2 -17  -3    0.80   11.30
  -2  17  -3  -41.70   22.60
   2 -17  -3    1.80   12.40
  -2 -17   3   11.00    9.50
  -2 -17   3   -1.20   13.80
  -2  17  -3   19.60   30.00
   3 -17   3  146.09   21.20
   3 -17   3  128.39   22.30
  -3 -17  -3  136.59   21.60
   3 -17   3  153.68   30.40
  -3 -17  -3  151.18   31.10
  -3  17   3   73.69   28.00
  -3  17   3  113.79   47.00
   3 -17   3  137.39   21.10
   3  17  -3  182.58   50.19
   3 -17   3  172.08   23.20
   3 -17  -3  158.18   17.90
   3 -17  -3  179.08   23.80
  -3 -17   3  145.19   20.70
   3 -17  -3  132.49   19.20
  -3 -17   3   79.09   36.70
   3  17   3  124.29   42.10
   3 -17  -3  129.09   26.90
  -3  17  -3  104.29   37.30
  -3  17  -3  177.18   52.19
  -3 -17   3  144.09   27.80
   3 -17  -3  182.68   28.70
  -4 -17  -3   22.70   19.80
   4 -17   3   35.10   13.80
   4 -17   3   38.00   10.30
  -4  17   3   -7.80   34.70
  -4 -17  -3   11.80   40.40
   4  17  -3   -4.40   36.30
   4 -17   3   28.20   11.60
  -4  17   3   13.30   27.50
   4 -17   3   18.20   17.10
   4 -17   3   28.30   11.40
   4  17   3  -39.40   30.20
   4 -17  -3   30.00   11.60
   4 -17  -3    7.60   10.00
   4 -17  -3   26.90   17.50
  -4  17  -3   20.10   39.60
   4 -17  -3   43.00   14.00
   4 -17  -3   33.00   13.00
  -4 -17   3   40.10   19.40
  -4 -17   3   22.50   11.90
  -4 -17   3  -21.80   28.50
   5 -17   3   20.60   15.30
  -5 -17  -3  -65.89   43.10
   5 -17   3   -7.20   10.10
   5 -17   3    9.90    8.80
   5  17  -3  -16.80   34.30
  -5  17   3   -7.60   27.20
  -5  17   3   -5.60   44.30
   5 -17   3   15.20    9.60
  -5 -17  -3    1.30   16.00
   5 -17   3   18.90   11.90
  -5  17  -3  -14.60   32.80
   5 -17  -3   17.20   11.90
   5 -17  -3    5.90    9.70
   5 -17  -3   11.70   12.00
  -5 -17   3  -64.59   26.90
   5 -17  -3   10.50   15.50
   5  17   3  -18.00   37.80
   5 -17  -3   -6.10    9.40
   5  17   3   24.50   13.80
  -5 -17   3   13.70   18.90
  -5 -17   3   19.40   10.50
  -6  17   3   47.50   33.30
   6 -17   3   51.19   14.30
   6 -17   3   77.59   15.70
   6 -17   3   51.59   23.80
   6 -17   3   60.79   14.30
   6  17  -3  -52.49   44.10
  -6 -17  -3   48.70   22.90
   6 -17   3   58.99   16.90
   6 -17  -3   71.89   17.00
  -6 -17   3   58.29   14.00
   6 -17  -3   65.99   18.20
  -6  17  -3   40.90   35.40
  -6 -17   3  -20.60   35.40
   6 -17  -3   58.49   14.90
   6 -17  -3   38.90   10.80
   6 -17  -3   52.49   21.20
  -6 -17   3   53.19   23.20
   6  17   3   32.90   15.70
   7 -17   3    2.60    9.30
   7 -17   3    6.30    8.10
   7 -17   3    8.40    7.00
   7 -17   3  -10.60   14.20
   7 -17   3    6.30   10.20
  -7 -17  -3   -8.30   17.00
   7 -17  -3   19.20   12.10
   7 -17  -3    7.40    9.50
   7  17   3   12.50   12.30
   7 -17  -3  -33.50   25.70
   7 -17  -3   15.60   15.10
   7 -17  -3    6.90    8.70
  -7 -17   3  -16.90    9.30
  -7 -17   3   -9.20   21.70
   8 -17   3   98.49   16.60
   8 -17   3  110.49   15.10
   8 -17   3  105.19   19.60
   8 -17  -3   99.89   21.50
   8 -17  -3   81.79   14.40
   8 -17  -3   80.09   17.70
   0 -18   3   66.99   15.80
   0  18   3   72.89   34.60
   0 -18   3   68.09   16.10
   0  18  -3   54.79   37.90
   0 -18  -3   90.49   14.60
   0 -18  -3   67.19   16.60
   0 -18   3   44.10   19.90
  -1  18   3   50.99   31.20
  -1  18   3   -4.80   37.40
   1 -18   3   45.50   13.40
  -1 -18  -3   30.10   19.40
   1  18  -3   32.40   28.10
  -1 -18  -3   46.90   14.60
  -1 -18  -3   43.80   11.40
   1 -18   3   42.40   17.10
   1 -18   3   41.70   11.80
  -1 -18   3   50.39   12.90
   1 -18  -3   47.40   14.50
   1 -18  -3   42.70   17.70
   1 -18  -3   63.19   15.70
  -1 -18   3   44.20   16.50
  -1  18  -3   34.90   33.40
   1  18   3   50.39   36.70
  -2  18   3   48.40   32.10
  -2 -18  -3   13.00   11.20
   2  18  -3   26.00   30.10
   2 -18   3   23.50   13.60
   2 -18   3    5.30   10.00
  -2  18   3   51.79   34.30
  -2 -18  -3   14.30   15.40
   2 -18   3   27.90   11.80
   2 -18   3   33.80   12.10
  -2  18  -3  -47.80   44.80
   2 -18  -3   34.10   13.50
   2  18   3    9.90   32.00
   2 -18  -3    9.00    9.60
  -2 -18   3   17.50   14.50
   2 -18  -3   44.00   14.50
  -2 -18   3   20.00   10.70
  -2  18  -3   26.20   38.90
   2 -18  -3   40.70   16.90
   2 -18  -3   23.10   12.10
   3 -18   3  143.19   21.30
   3 -18   3  122.09   26.80
  -3 -18  -3  132.69   21.70
  -3 -18  -3  120.59   26.30
  -3  18   3  123.69   45.10
   3  18  -3  149.79   39.20
   3 -18   3  106.89   18.50
   3 -18   3  119.39   26.60
  -3  18   3  152.68   55.49
   3 -18   3  145.79   18.20
  -3 -18   3  111.09   19.30
   3 -18  -3  177.28   25.80
   3 -18  -3  136.49   28.50
   3  18   3  108.89   41.50
  -3  18  -3   91.19   43.30
  -3 -18   3  118.69   26.60
  -3  18  -3   31.70   44.80
   3 -18  -3  133.09   27.00
  -3 -18   3   52.09   51.69
   3 -18  -3  119.29   18.70
   3 -18  -3  137.09   19.70
   4  18  -3  140.39   49.90
  -4  18   3   30.50   32.20
  -4  18   3   88.39   52.39
  -4 -18  -3   68.89   16.60
   4 -18   3   68.59   21.60
   4 -18   3   58.89   17.00
   4 -18   3   67.29   15.80
   4 -18   3   49.60   13.30
  -4 -18  -3   43.30   21.10
   4 -18   3   60.29   17.00
   4 -18  -3   29.00   19.10
   4 -18  -3   62.09   13.50
   4 -18  -3   72.09   16.50
  -4  18  -3  -21.80   35.80
   4 -18  -3   59.29   15.80
  -4  18  -3  -75.29   44.40
   4  18   3  -27.00   33.90
   4 -18  -3   55.49   15.80
  -4 -18   3   67.99   15.40
  -4 -18   3   22.20   39.10
  -4 -18   3   44.00   20.30
   5 -18   3   35.90   14.80
   5 -18   3   20.20   18.00
  -5  18   3   10.20   35.40
   5 -18   3   15.00   17.60
  -5  18   3  -22.90   52.69
[truncated: 1,445,696 more chars]
