# Supplementary material for: Ultramicroporous Lonsdaleite Topology MOF with High Propane Uptake and Propane/Methane Selectivity for Propane Capture from Simulated Natural Gas
Source: ACS Mater Lett. 2023 Dec 1;6(1):56–65. doi: 10.1021/acsmaterialslett.3c01157 (PMC10762655; doi:10.1021/acsmaterialslett.3c01157)
Supplement: Supplementary file 5 — tz3c01157_si_005.cif [file tz3c01157_si_005.cif]

data_2
_audit_creation_date               2023-07-10
_audit_creation_method
;
Olex2 1.5
(compiled 2023.03.06 svn.rbb2c1857 for OlexSys, GUI svn.r6748)
;
_shelx_SHELXL_version_number       '2018/3'
_audit_contact_author_address      ?
_audit_contact_author_email        ?
_audit_contact_author_name         ''
_audit_contact_author_phone        ?
_publ_contact_author_id_orcid      ?
_publ_section_references
;
Dolomanov, O.V., Bourhis, L.J., Gildea, R.J, Howard, J.A.K. & Puschmann, H.
 (2009), J. Appl. Cryst. 42, 339-341.

Sheldrick, G.M. (2015). Acta Cryst. A71, 3-8.

Sheldrick, G.M. (2015). Acta Cryst. C71, 3-8.
;
_chemical_name_common              ?
_chemical_name_systematic          ?
_chemical_formula_moiety           'C40 H32 N8 Ni2 O4 S2, 13(H2 O)'
_chemical_formula_sum              'C40 H58 N8 Ni2 O17 S2'
_chemical_formula_weight           1104.48
_chemical_absolute_configuration   rm
_chemical_melting_point            ?
loop_
  _atom_type_symbol
  _atom_type_description
  _atom_type_scat_dispersion_real
  _atom_type_scat_dispersion_imag
  _atom_type_scat_source
 'C' 'C' 0.0181 0.0091 'International Tables Vol C Tables 4.2.6.8 and 6.1.1.4'
 'H' 'H' 0.0000 0.0000 'International Tables Vol C Tables 4.2.6.8 and 6.1.1.4'
 'N' 'N' 0.0311 0.0180 'International Tables Vol C Tables 4.2.6.8 and 6.1.1.4'
 'Ni' 'Ni' -3.0029 0.5091
 'International Tables Vol C Tables 4.2.6.8 and 6.1.1.4'
 'O' 'O' 0.0492 0.0322 'International Tables Vol C Tables 4.2.6.8 and 6.1.1.4'
 'S' 'S' 0.3331 0.5567 'International Tables Vol C Tables 4.2.6.8 and 6.1.1.4'

_shelx_space_group_comment
;
The symmetry employed for this shelxl refinement is uniquely defined
by the following loop, which should always be used as a source of
symmetry information in preference to the above space-group names.
They are only intended as comments.
;
_space_group_crystal_system        'orthorhombic'
_space_group_IT_number             20
_space_group_name_H-M_alt          'C 2 2 21'
_space_group_name_Hall             'C 2c 2'
loop_
  _space_group_symop_operation_xyz
 'x, y, z'
 '-x, -y, z+1/2'
 '-x, y, -z+1/2'
 'x, -y, -z'
 'x+1/2, y+1/2, z'
 '-x+1/2, -y+1/2, z+1/2'
 '-x+1/2, y+1/2, -z+1/2'
 'x+1/2, -y+1/2, -z'

_cell_length_a                     9.68340(10)
_cell_length_b                     24.2453(3)
_cell_length_c                     22.7180(3)
_cell_angle_alpha                  90
_cell_angle_beta                   90
_cell_angle_gamma                  90
_cell_volume                       5333.66(11)
_cell_formula_units_Z              4
_cell_measurement_reflns_used      9957
_cell_measurement_temperature      150.00
_cell_measurement_theta_max        72.319
_cell_measurement_theta_min        4.133
_shelx_estimated_absorpt_T_max     0.924
_shelx_estimated_absorpt_T_min     0.783
_exptl_absorpt_coefficient_mu      2.223
_exptl_absorpt_correction_T_max    0.7536
_exptl_absorpt_correction_T_min    0.6466
_exptl_absorpt_correction_type     multi-scan
_exptl_absorpt_process_details
;
SADABS-2016/2 (Bruker,2016/2) was used for absorption correction.
wR2(int) was 0.0836 before and 0.0656 after correction.
The Ratio of minimum to maximum transmission is 0.8580.
The \l/2 correction factor is Not present.
;
_exptl_absorpt_special_details     ?
_exptl_crystal_colour              'clear light blue'
_exptl_crystal_colour_lustre       clear
_exptl_crystal_colour_modifier     light
_exptl_crystal_colour_primary      blue
_exptl_crystal_density_diffrn      1.375
_exptl_crystal_density_meas        ?
_exptl_crystal_density_method      ?
_exptl_crystal_description         needle
_exptl_crystal_F_000               2312
_exptl_crystal_size_max            0.116
_exptl_crystal_size_mid            0.074
_exptl_crystal_size_min            0.036
_exptl_transmission_factor_max     ?
_exptl_transmission_factor_min     ?
_diffrn_reflns_av_R_equivalents    0.0388
_diffrn_reflns_av_unetI/netI       0.0313
_diffrn_reflns_Laue_measured_fraction_full  0.997
_diffrn_reflns_Laue_measured_fraction_max  0.997
_diffrn_reflns_limit_h_max         9
_diffrn_reflns_limit_h_min         -11
_diffrn_reflns_limit_k_max         29
_diffrn_reflns_limit_k_min         -29
_diffrn_reflns_limit_l_max         26
_diffrn_reflns_limit_l_min         -28
_diffrn_reflns_number              22263
_diffrn_reflns_point_group_measured_fraction_full  0.997
_diffrn_reflns_point_group_measured_fraction_max  0.989
_diffrn_reflns_theta_full          67.679
_diffrn_reflns_theta_max           72.444
_diffrn_reflns_theta_min           4.133
_diffrn_ambient_temperature        150.00
_diffrn_detector_area_resol_mean   ?
_diffrn_measured_fraction_theta_full  0.997
_diffrn_measured_fraction_theta_max  0.997
_diffrn_measurement_device_type    'Bruker APEX-II CCD'
_diffrn_measurement_method         '\f and \w scans'
_diffrn_radiation_type             CuK\a
_diffrn_radiation_wavelength       1.54178
_diffrn_source                     ?
_diffrn_source_current             1.0
_diffrn_source_power               0.05
_diffrn_source_voltage             50.0
_diffrn_standards_number           0
_reflns_Friedel_coverage           0.787
_reflns_Friedel_fraction_full      0.997
_reflns_Friedel_fraction_max       0.979
_reflns_number_gt                  5003
_reflns_number_total               5232
_reflns_special_details
;
 Reflections were merged by SHELXL according to the crystal
 class for the calculation of statistics and refinement.
 
 _reflns_Friedel_fraction is defined as the number of unique
 Friedel pairs measured divided by the number that would be
 possible theoretically, ignoring centric projections and
 systematic absences.
;
_reflns_threshold_expression       'I > 2\s(I)'
_computing_cell_refinement         'SAINT V8.40B (?, 2016)'
_computing_data_collection         ?
_computing_data_reduction          'SAINT V8.40B (?, 2016)'
_computing_molecular_graphics      'Olex2 1.5 (Dolomanov et al., 2009)'
_computing_publication_material    'Olex2 1.5 (Dolomanov et al., 2009)'
_computing_structure_refinement    'SHELXL 2018/3 (Sheldrick, 2015)'
_computing_structure_solution      'SHELXT  (Sheldrick, 2015)'
_refine_diff_density_max           0.962
_refine_diff_density_min           -0.349
_refine_diff_density_rms           0.073
_refine_ls_abs_structure_details
;
 Flack x determined using 2118 quotients [(I+)-(I-)]/[(I+)+(I-)]
 (Parsons, Flack and Wagner, Acta Cryst. B69 (2013) 249-259).
;
_refine_ls_abs_structure_Flack     0.034(9)
_refine_ls_extinction_coef         .
_refine_ls_extinction_method       none
_refine_ls_goodness_of_fit_ref     1.093
_refine_ls_hydrogen_treatment      constr
_refine_ls_matrix_type             full
_refine_ls_number_parameters       337
_refine_ls_number_reflns           5232
_refine_ls_number_restraints       8
_refine_ls_R_factor_all            0.0431
_refine_ls_R_factor_gt             0.0407
_refine_ls_restrained_S_all        1.092
_refine_ls_shift/su_max            0.005
_refine_ls_shift/su_mean           0.000
_refine_ls_structure_factor_coef   Fsqd
_refine_ls_weighting_details      
 'w=1/[\s^2^(Fo^2^)+(0.0603P)^2^+9.2120P] where P=(Fo^2^+2Fc^2^)/3'
_refine_ls_weighting_scheme        calc
_refine_ls_wR_factor_gt            0.1118
_refine_ls_wR_factor_ref           0.1143
_refine_special_details            ?
_olex2_refinement_description
;
1. Fixed Uiso
 At 1.2 times of:
  All C(H) groups, All C(H,H) groups, All N(H) groups
 At 1.5 times of:
  All O(H,H) groups
2. Restrained distances
 H8A-H9B
 2.1 with sigma of 0.02
 H8A-H9A
 2.1 with sigma of 0.02
 H9A-H7B
 2.1 with sigma of 0.02
 H9A-H7A
 2.1 with sigma of 0.02
 H4A-H5A
 2.1 with sigma of 0.02
 H3C-H4B
 2.1 with sigma of 0.001
 H4A-H5B
 2.1 with sigma of 0.001
 H7B-H6A
 2.1 with sigma of 0.001
3. Others
 Fixed Sof: O9(0.5) H9A(0.5) H9B(0.5)
4.a Free rotating group:
 O4(H4A,H4B), O3(H3C,H3D), O8(H8A,H8B), O5(H5A,H5B), O6(H6A,H6B), O7(H7A,H7B),
 O9(H9A,H9B)
4.b Ternary CH refined with riding coordinates:
 N1(H1), C2(H2)
4.c Secondary CH2 refined with riding coordinates:
 C3(H3A,H3B)
4.d Aromatic/amide H refined with riding coordinates:
 C6(H6), C19(H19), C10(H10), C13(H13), C12(H12), C18(H18), C7(H7), C11(H11),
 C16(H16), C17(H17), C9(H9), C8(H8)
;
_atom_sites_solution_hydrogens     mixed
_atom_sites_solution_primary       dual
_atom_sites_solution_secondary     ?
loop_
  _atom_site_label
  _atom_site_type_symbol
  _atom_site_fract_x
  _atom_site_fract_y
  _atom_site_fract_z
  _atom_site_U_iso_or_equiv
  _atom_site_adp_type
  _atom_site_occupancy
  _atom_site_site_symmetry_order
  _atom_site_calc_flag
  _atom_site_refinement_flags_posn
  _atom_site_refinement_flags_adp
  _atom_site_refinement_flags_occupancy
  _atom_site_disorder_assembly
  _atom_site_disorder_group
 Ni1 Ni 0.78344(6) 0.22961(2) 0.53382(2) 0.01412(17) Uani 1 1 d . . . . .
 S1 S 0.78710(14) 0.42995(4) 0.52549(7) 0.0443(3) Uani 1 1 d . . . . .
 O2 O 0.4728(3) 0.27652(11) 0.42604(11) 0.0189(5) Uani 1 1 d . . . . .
 O1 O 0.5900(3) 0.23854(10) 0.49976(11) 0.0177(5) Uani 1 1 d . . . . .
 N2 N 0.7746(3) 0.14288(12) 0.52988(13) 0.0175(6) Uani 1 1 d . . . . .
 N3 N 0.6886(3) 0.23169(14) 0.61688(13) 0.0191(6) Uani 1 1 d . . . . .
 N4 N 0.8041(3) 0.31450(13) 0.53073(14) 0.0201(6) Uani 1 1 d . . . . .
 N1 N 0.8312(3) 0.23275(14) 0.43908(13) 0.0169(6) Uani 1 1 d . . . . .
 H1 H 0.912966 0.257556 0.434281 0.020 Uiso 1 1 calc R U . . .
 C1 C 0.5824(4) 0.25811(13) 0.44881(16) 0.0153(7) Uani 1 1 d . . . . .
 C6 C 0.9585(4) 0.14478(18) 0.41686(18) 0.0261(9) Uani 1 1 d . . . . .
 H6 H 1.021544 0.149422 0.448524 0.031 Uiso 1 1 calc R U . . .
 C5 C 0.8581(4) 0.18387(16) 0.40512(16) 0.0206(8) Uani 1 1 d . . . . .
 C19 C 0.6913(4) 0.27633(17) 0.65143(16) 0.0234(8) Uani 1 1 d . . . . .
 H19 H 0.746612 0.306784 0.639769 0.028 Uiso 1 1 calc R U . . .
 C10 C 0.6696(4) 0.11820(17) 0.50186(19) 0.0238(8) Uani 1 1 d . . . . .
 H10 H 0.593429 0.140129 0.489746 0.029 Uiso 1 1 calc R U . . .
 C2 C 0.7116(4) 0.26059(15) 0.41000(15) 0.0185(7) Uani 1 1 d . . . . .
 H2 H 0.735531 0.299988 0.401885 0.022 Uiso 1 1 calc R U . . .
 C15 C 0.5388(4) 0.23596(18) 0.72187(16) 0.0241(9) Uani 1 1 d . . . . .
 C13 C 0.8863(4) 0.05497(16) 0.53587(19) 0.0236(8) Uani 1 1 d . . . . .
 H13 H 0.963943 0.033980 0.548177 0.028 Uiso 1 1 calc R U . . .
 C20 C 0.7983(4) 0.36201(16) 0.52771(18) 0.0232(8) Uani 1 1 d . . . . .
 C12 C 0.8800(4) 0.11077(16) 0.54714(17) 0.0212(8) Uani 1 1 d . . . . .
 H12 H 0.953894 0.127337 0.568188 0.025 Uiso 1 1 calc R U . . .
 C4 C 0.7711(5) 0.17912(18) 0.35717(16) 0.0257(8) Uani 1 1 d . . . . .
 C18 C 0.6172(5) 0.28027(17) 0.70339(17) 0.0255(9) Uani 1 1 d . . . . .
 H18 H 0.620286 0.313143 0.726107 0.031 Uiso 1 1 calc R U . . .
 C14 C 0.7777(5) 0.02985(14) 0.50631(18) 0.0232(8) Uani 1 1 d . . . . .
 C7 C 0.9642(6) 0.0989(2) 0.3811(2) 0.0368(11) Uani 1 1 d . . . . .
 H7 H 1.031110 0.071078 0.388680 0.044 Uiso 1 1 calc R U . . .
 C3 C 0.6849(4) 0.2303(2) 0.35117(17) 0.0281(9) Uani 1 1 d . . . . .
 H3A H 0.585881 0.221102 0.346487 0.034 Uiso 1 1 calc R U . . .
 H3B H 0.715191 0.252846 0.317207 0.034 Uiso 1 1 calc R U . . .
 C11 C 0.6670(4) 0.06255(17) 0.4898(2) 0.0291(9) Uani 1 1 d . . . . .
 H11 H 0.589834 0.046689 0.470352 0.035 Uiso 1 1 calc R U . . .
 C16 C 0.5320(5) 0.1905(2) 0.6853(2) 0.0351(11) Uani 1 1 d . . . . .
 H16 H 0.476594 0.159635 0.695793 0.042 Uiso 1 1 calc R U . . .
 O4 O 0.3581(6) 0.4350(2) 0.3053(2) 0.0754(15) Uani 1 1 d G . . . .
 H4A H 0.316130 0.419657 0.275700 0.113 Uiso 1 1 d DG U . . .
 H4B H 0.423058 0.411856 0.314754 0.113 Uiso 1 1 d DG U . . .
 C17 C 0.6065(5) 0.19023(19) 0.6334(2) 0.0328(10) Uani 1 1 d . . . . .
 H17 H 0.598866 0.159061 0.608290 0.039 Uiso 1 1 calc R U . . .
 O3 O 0.4344(7) 0.3249(3) 0.3038(3) 0.093(2) Uani 1 1 d G . . . .
 H3C H 0.520505 0.334930 0.305873 0.139 Uiso 1 1 d DG U . . .
 H3D H 0.425157 0.300372 0.331423 0.139 Uiso 1 1 d G U . . .
 O8 O 0.2148(6) 0.5708(3) 0.1795(2) 0.0820(16) Uani 1 1 d G . . . .
 H8A H 0.147034 0.556596 0.199496 0.123 Uiso 1 1 d DG U . . .
 H8B H 0.180341 0.576573 0.144644 0.123 Uiso 1 1 d G U . . .
 C9 C 0.7774(6) 0.13222(19) 0.32199(19) 0.0342(10) Uani 1 1 d . . . . .
 H9 H 0.715511 0.127881 0.289886 0.041 Uiso 1 1 calc R U . . .
 O5 O 0.3590(8) 0.4693(3) 0.1865(3) 0.0908(18) Uani 1 1 d G . . . .
 H5A H 0.364278 0.433516 0.186884 0.136 Uiso 1 1 d DG U . . .
 H5B H 0.398731 0.479599 0.219022 0.136 Uiso 1 1 d DG U . . .
 C8 C 0.8729(6) 0.0926(2) 0.3339(2) 0.0416(12) Uani 1 1 d . . . . .
 H8 H 0.877615 0.060516 0.309997 0.050 Uiso 1 1 calc R U . . .
 O6 O 0.1435(10) 0.4176(3) 0.1181(3) 0.114(3) Uani 1 1 d G . . . .
 H6A H 0.154056 0.449082 0.135956 0.170 Uiso 1 1 d DG U . . .
 H6B H 0.186972 0.394014 0.140190 0.170 Uiso 1 1 d G U . . .
 O7 O -0.1028(10) 0.4708(4) 0.1526(3) 0.135(3) Uani 1 1 d G . . . .
 H7A H -0.086445 0.459963 0.188431 0.202 Uiso 1 1 d DG U . . .
 H7B H -0.033342 0.492035 0.143892 0.202 Uiso 1 1 d DG U . . .
 O9 O -0.001(3) 0.5321(4) 0.2469(17) 0.073(4) Uani 0.5 1 d G . P A -1
 H9A H -0.060204 0.540235 0.219471 0.110 Uiso 0.5 1 d DG U P A -1
 H9B H 0.002647 0.561451 0.268873 0.110 Uiso 0.5 1 d DG U P A -1

loop_
  _atom_site_aniso_label
  _atom_site_aniso_U_11
  _atom_site_aniso_U_22
  _atom_site_aniso_U_33
  _atom_site_aniso_U_23
  _atom_site_aniso_U_13
  _atom_site_aniso_U_12
 Ni1 0.0144(3) 0.0143(3) 0.0137(3) -0.0009(2) 0.0018(2) -0.0012(2)
 S1 0.0392(6) 0.0189(5) 0.0749(9) 0.0073(5) 0.0146(7) 0.0011(5)
 O2 0.0165(12) 0.0200(13) 0.0201(12) 0.0024(11) 0.0003(10) 0.0060(11)
 O1 0.0169(13) 0.0197(13) 0.0166(12) -0.0002(10) 0.0024(10) 0.0026(10)
 N2 0.0199(14) 0.0147(13) 0.0178(13) -0.0007(11) 0.0035(15) -0.0001(12)
 N3 0.0203(16) 0.0224(15) 0.0146(13) -0.0003(12) 0.0033(11) -0.0020(14)
 N4 0.0215(16) 0.0181(15) 0.0206(14) 0.0003(12) 0.0031(14) -0.0006(12)
 N1 0.0144(14) 0.0209(15) 0.0155(13) 0.0007(13) 0.0021(11) 0.0000(13)
 C1 0.0189(18) 0.0096(15) 0.0174(16) -0.0018(12) 0.0004(14) -0.0004(13)
 C6 0.025(2) 0.032(2) 0.0214(19) 0.0030(17) 0.0070(16) 0.0054(18)
 C5 0.0229(19) 0.0231(18) 0.0157(16) -0.0013(14) 0.0057(15) -0.0012(16)
 C19 0.029(2) 0.0248(19) 0.0166(17) -0.0019(15) 0.0023(15) -0.0057(17)
 C10 0.0179(19) 0.0189(18) 0.035(2) -0.0049(16) -0.0016(16) 0.0024(15)
 C2 0.0168(17) 0.0208(18) 0.0178(16) 0.0030(13) 0.0032(15) 0.0028(16)
 C15 0.024(2) 0.031(2) 0.0169(18) 0.0015(16) 0.0023(16) 0.0029(18)
 C13 0.0218(19) 0.0200(18) 0.0289(19) 0.0042(16) -0.0047(17) -0.0024(15)
 C20 0.0203(19) 0.0226(19) 0.0267(18) 0.0020(15) 0.0047(17) -0.0027(15)
 C12 0.0220(19) 0.0195(18) 0.0221(18) -0.0014(14) -0.0054(15) -0.0018(15)
 C4 0.025(2) 0.036(2) 0.0163(16) -0.0042(15) 0.0051(16) -0.0009(19)
 C18 0.034(2) 0.027(2) 0.0153(17) -0.0038(15) 0.0033(16) -0.0032(18)
 C14 0.024(2) 0.0155(18) 0.0300(19) -0.0025(15) 0.0041(18) -0.0005(17)
 C7 0.041(3) 0.033(2) 0.036(2) -0.004(2) 0.009(2) 0.010(2)
 C3 0.023(2) 0.043(2) 0.0181(17) -0.0011(18) -0.0016(15) 0.0091(19)
 C11 0.020(2) 0.021(2) 0.047(3) -0.0092(18) -0.0058(18) -0.0031(17)
 C16 0.043(3) 0.030(2) 0.033(2) -0.0051(19) 0.018(2) -0.013(2)
 O4 0.091(4) 0.075(3) 0.060(3) 0.010(3) 0.007(3) 0.025(3)
 C17 0.044(3) 0.025(2) 0.029(2) -0.0086(18) 0.013(2) -0.010(2)
 O3 0.115(5) 0.087(4) 0.076(4) 0.036(3) 0.034(3) 0.022(4)
 O8 0.076(3) 0.105(4) 0.065(3) 0.006(3) 0.006(3) -0.017(4)
 C9 0.041(3) 0.038(2) 0.0239(19) -0.0099(17) 0.001(2) -0.004(2)
 O5 0.108(5) 0.093(4) 0.072(3) 0.020(3) -0.008(3) 0.002(4)
 C8 0.060(3) 0.033(2) 0.032(2) -0.014(2) 0.008(2) 0.003(2)
 O6 0.166(7) 0.103(5) 0.073(4) 0.004(3) 0.011(5) -0.046(5)
 O7 0.148(7) 0.166(7) 0.090(5) -0.042(5) 0.035(5) -0.083(6)
 O9 0.074(5) 0.085(6) 0.061(7) 0.007(11) 0.007(5) 0.047(10)

_geom_special_details
;
 All esds (except the esd in the dihedral angle between two l.s. planes)
 are estimated using the full covariance matrix.  The cell esds are taken
 into account individually in the estimation of esds in distances, angles
 and torsion angles; correlations between esds in cell parameters are only
 used when they are defined by crystal symmetry.  An approximate (isotropic)
 treatment of cell esds is used for estimating esds involving l.s. planes.
;
loop_
  _geom_bond_atom_site_label_1
  _geom_bond_atom_site_label_2
  _geom_bond_distance
  _geom_bond_site_symmetry_2
  _geom_bond_publ_flag
 Ni1 O2 2.053(3) 8_556 ?
 Ni1 O1 2.038(3) . ?
 Ni1 N2 2.107(3) . ?
 Ni1 N3 2.099(3) . ?
 Ni1 N4 2.069(3) . ?
 Ni1 N1 2.203(3) . ?
 S1 C20 1.651(4) . ?
 O2 C1 1.262(5) . ?
 O1 C1 1.253(4) . ?
 N2 C10 1.341(5) . ?
 N2 C12 1.342(5) . ?
 N3 C19 1.337(5) . ?
 N3 C17 1.336(6) . ?
 N4 C20 1.156(5) . ?
 N1 H1 1.0000 . ?
 N1 C5 1.438(5) . ?
 N1 C2 1.495(5) . ?
 C1 C2 1.532(5) . ?
 C6 H6 0.9500 . ?
 C6 C5 1.384(6) . ?
 C6 C7 1.379(6) . ?
 C5 C4 1.382(6) . ?
 C19 H19 0.9500 . ?
 C19 C18 1.384(5) . ?
 C10 H10 0.9500 . ?
 C10 C11 1.377(6) . ?
 C2 H2 1.0000 . ?
 C2 C3 1.547(5) . ?
 C15 C15 1.483(7) 3_656 ?
 C15 C18 1.381(6) . ?
 C15 C16 1.382(6) . ?
 C13 H13 0.9500 . ?
 C13 C12 1.378(6) . ?
 C13 C14 1.388(6) . ?
 C12 H12 0.9500 . ?
 C4 C3 1.502(6) . ?
 C4 C9 1.391(6) . ?
 C18 H18 0.9500 . ?
 C14 C14 1.475(7) 4_556 ?
 C14 C11 1.385(6) . ?
 C7 H7 0.9500 . ?
 C7 C8 1.398(8) . ?
 C3 H3A 0.9900 . ?
 C3 H3B 0.9900 . ?
 C11 H11 0.9500 . ?
 C16 H16 0.9500 . ?
 C16 C17 1.382(6) . ?
 O4 H4A 0.8706 . ?
 O4 H4B 0.8702 . ?
 C17 H17 0.9500 . ?
 O3 H3C 0.8699 . ?
 O3 H3D 0.8699 . ?
 O8 H8A 0.8701 . ?
 O8 H8B 0.8699 . ?
 C9 H9 0.9500 . ?
 C9 C8 1.360(8) . ?
 O5 H5A 0.8702 . ?
 O5 H5B 0.8698 . ?
 C8 H8 0.9500 . ?
 O6 H6A 0.8699 . ?
 O6 H6B 0.8703 . ?
 O7 H7A 0.8702 . ?
 O7 H7B 0.8702 . ?
 O9 H9A 0.8703 . ?
 O9 H9B 0.8702 . ?

loop_
  _geom_angle_atom_site_label_1
  _geom_angle_atom_site_label_2
  _geom_angle_atom_site_label_3
  _geom_angle
  _geom_angle_site_symmetry_1
  _geom_angle_site_symmetry_3
  _geom_angle_publ_flag
 O2 Ni1 N2 89.01(12) 8_556 . ?
 O2 Ni1 N3 89.61(11) 8_556 . ?
 O2 Ni1 N4 90.04(12) 8_556 . ?
 O2 Ni1 N1 104.41(11) 8_556 . ?
 O1 Ni1 O2 175.57(11) . 8_556 ?
 O1 Ni1 N2 93.02(12) . . ?
 O1 Ni1 N3 86.37(12) . . ?
 O1 Ni1 N4 88.31(12) . . ?
 O1 Ni1 N1 79.54(11) . . ?
 N2 Ni1 N1 90.09(12) . . ?
 N3 Ni1 N2 92.54(12) . . ?
 N3 Ni1 N1 165.78(12) . . ?
 N4 Ni1 N2 174.56(12) . . ?
 N4 Ni1 N3 92.80(13) . . ?
 N4 Ni1 N1 84.96(13) . . ?
 C1 O2 Ni1 122.9(2) . 8_456 ?
 C1 O1 Ni1 116.4(2) . . ?
 C10 N2 Ni1 119.8(3) . . ?
 C10 N2 C12 117.2(3) . . ?
 C12 N2 Ni1 122.4(3) . . ?
 C19 N3 Ni1 122.6(3) . . ?
 C17 N3 Ni1 119.7(3) . . ?
 C17 N3 C19 117.1(3) . . ?
 C20 N4 Ni1 171.5(3) . . ?
 Ni1 N1 H1 107.1 . . ?
 C5 N1 Ni1 122.3(2) . . ?
 C5 N1 H1 107.1 . . ?
 C5 N1 C2 106.0(3) . . ?
 C2 N1 Ni1 106.5(2) . . ?
 C2 N1 H1 107.1 . . ?
 O2 C1 C2 115.9(3) . . ?
 O1 C1 O2 124.2(3) . . ?
 O1 C1 C2 119.9(3) . . ?
 C5 C6 H6 121.1 . . ?
 C7 C6 H6 121.1 . . ?
 C7 C6 C5 117.9(4) . . ?
 C6 C5 N1 126.1(4) . . ?
 C4 C5 N1 112.4(3) . . ?
 C4 C5 C6 121.5(4) . . ?
 N3 C19 H19 118.4 . . ?
 N3 C19 C18 123.1(4) . . ?
 C18 C19 H19 118.4 . . ?
 N2 C10 H10 118.5 . . ?
 N2 C10 C11 123.0(4) . . ?
 C11 C10 H10 118.5 . . ?
 N1 C2 C1 111.1(3) . . ?
 N1 C2 H2 109.5 . . ?
 N1 C2 C3 107.3(3) . . ?
 C1 C2 H2 109.5 . . ?
 C1 C2 C3 110.0(3) . . ?
 C3 C2 H2 109.5 . . ?
 C18 C15 C15 122.7(3) . 3_656 ?
 C18 C15 C16 117.7(4) . . ?
 C16 C15 C15 119.6(3) . 3_656 ?
 C12 C13 H13 120.4 . . ?
 C12 C13 C14 119.1(4) . . ?
 C14 C13 H13 120.4 . . ?
 N4 C20 S1 178.1(4) . . ?
 N2 C12 C13 123.3(4) . . ?
 N2 C12 H12 118.3 . . ?
 C13 C12 H12 118.3 . . ?
 C5 C4 C3 110.0(3) . . ?
 C5 C4 C9 119.6(4) . . ?
 C9 C4 C3 130.4(4) . . ?
 C19 C18 H18 120.3 . . ?
 C15 C18 C19 119.4(4) . . ?
 C15 C18 H18 120.3 . . ?
 C13 C14 C14 121.6(3) . 4_556 ?
 C11 C14 C13 117.8(3) . . ?
 C11 C14 C14 120.6(3) . 4_556 ?
 C6 C7 H7 119.5 . . ?
 C6 C7 C8 120.9(5) . . ?
 C8 C7 H7 119.5 . . ?
 C2 C3 H3A 111.2 . . ?
 C2 C3 H3B 111.2 . . ?
 C4 C3 C2 102.8(3) . . ?
 C4 C3 H3A 111.2 . . ?
 C4 C3 H3B 111.2 . . ?
 H3A C3 H3B 109.1 . . ?
 C10 C11 C14 119.6(4) . . ?
 C10 C11 H11 120.2 . . ?
 C14 C11 H11 120.2 . . ?
 C15 C16 H16 120.3 . . ?
 C15 C16 C17 119.4(4) . . ?
 C17 C16 H16 120.3 . . ?
 H4A O4 H4B 104.5 . . ?
 N3 C17 C16 123.2(4) . . ?
 N3 C17 H17 118.4 . . ?
 C16 C17 H17 118.4 . . ?
 H3C O3 H3D 104.5 . . ?
 H8A O8 H8B 104.4 . . ?
 C4 C9 H9 120.2 . . ?
 C8 C9 C4 119.5(5) . . ?
 C8 C9 H9 120.2 . . ?
 H5A O5 H5B 104.5 . . ?
 C7 C8 H8 119.8 . . ?
 C9 C8 C7 120.4(4) . . ?
 C9 C8 H8 119.8 . . ?
 H6A O6 H6B 104.5 . . ?
 H7A O7 H7B 104.5 . . ?
 H9A O9 H9B 104.5 . . ?

loop_
  _geom_torsion_atom_site_label_1
  _geom_torsion_atom_site_label_2
  _geom_torsion_atom_site_label_3
  _geom_torsion_atom_site_label_4
  _geom_torsion
  _geom_torsion_site_symmetry_1
  _geom_torsion_site_symmetry_2
  _geom_torsion_site_symmetry_3
  _geom_torsion_site_symmetry_4
  _geom_torsion_publ_flag
 Ni1 O2 C1 O1 -6.2(5) 8_456 . . . ?
 Ni1 O2 C1 C2 173.6(2) 8_456 . . . ?
 Ni1 O1 C1 O2 -165.1(3) . . . . ?
 Ni1 O1 C1 C2 15.0(4) . . . . ?
 Ni1 N2 C10 C11 170.0(3) . . . . ?
 Ni1 N2 C12 C13 -168.6(3) . . . . ?
 Ni1 N3 C19 C18 173.0(3) . . . . ?
 Ni1 N3 C17 C16 -174.9(4) . . . . ?
 Ni1 N1 C5 C6 -56.4(5) . . . . ?
 Ni1 N1 C5 C4 123.9(3) . . . . ?
 Ni1 N1 C2 C1 -20.4(3) . . . . ?
 Ni1 N1 C2 C3 -140.7(3) . . . . ?
 O2 C1 C2 N1 -174.4(3) . . . . ?
 O2 C1 C2 C3 -55.7(4) . . . . ?
 O1 C1 C2 N1 5.5(5) . . . . ?
 O1 C1 C2 C3 124.2(4) . . . . ?
 N2 C10 C11 C14 -0.9(7) . . . . ?
 N3 C19 C18 C15 1.6(7) . . . . ?
 N1 C5 C4 C3 6.5(5) . . . . ?
 N1 C5 C4 C9 -175.7(4) . . . . ?
 N1 C2 C3 C4 12.3(4) . . . . ?
 C1 C2 C3 C4 -108.7(3) . . . . ?
 C6 C5 C4 C3 -173.2(4) . . . . ?
 C6 C5 C4 C9 4.6(6) . . . . ?
 C6 C7 C8 C9 0.7(8) . . . . ?
 C5 N1 C2 C1 111.3(3) . . . . ?
 C5 N1 C2 C3 -9.0(4) . . . . ?
 C5 C6 C7 C8 1.1(7) . . . . ?
 C5 C4 C3 C2 -11.5(4) . . . . ?
 C5 C4 C9 C8 -2.6(7) . . . . ?
 C19 N3 C17 C16 -3.7(7) . . . . ?
 C10 N2 C12 C13 2.0(6) . . . . ?
 C2 N1 C5 C6 -178.5(4) . . . . ?
 C2 N1 C5 C4 1.8(4) . . . . ?
 C15 C15 C18 C19 177.4(5) 3_656 . . . ?
 C15 C15 C16 C17 -178.9(5) 3_656 . . . ?
 C15 C16 C17 N3 1.6(8) . . . . ?
 C13 C14 C11 C10 1.5(7) . . . . ?
 C12 N2 C10 C11 -0.8(6) . . . . ?
 C12 C13 C14 C14 -179.2(4) . . . 4_556 ?
 C12 C13 C14 C11 -0.4(6) . . . . ?
 C4 C9 C8 C7 0.0(8) . . . . ?
 C18 C15 C16 C17 2.2(8) . . . . ?
 C14 C13 C12 N2 -1.4(6) . . . . ?
 C14 C14 C11 C10 -179.7(5) 4_556 . . . ?
 C7 C6 C5 N1 176.5(4) . . . . ?
 C7 C6 C5 C4 -3.8(6) . . . . ?
 C3 C4 C9 C8 174.7(5) . . . . ?
 C16 C15 C18 C19 -3.7(7) . . . . ?
 C17 N3 C19 C18 2.1(6) . . . . ?
 C9 C4 C3 C2 171.0(5) . . . . ?

_shelx_res_file
;
TITL 1_a.res in C222(1)
    2.res
    created by SHELXL-2018/3 at 12:10:42 on 10-Jul-2023
REM Old TITL 1 in C222(1)
REM SHELXT solution in C222(1)
REM R1 0.089, Rweak 0.024, Alpha 0.006, Orientation as input
REM Flack x = 0.041 ( 0.009 ) from Parsons' quotients
REM Formula found by SHELXT: C38 N19 O8 S2 Ni2
CELL 1.54178 9.6834 24.2453 22.718 90 90 90
ZERR 4 0.0001 0.0003 0.0003 0 0 0
LATT -7
SYMM -X,-Y,0.5+Z
SYMM -X,+Y,0.5-Z
SYMM +X,-Y,-Z
SFAC C H N Ni O S
UNIT 160 232 32 8 68 8
DFIX 2.1 H8a H9b
DFIX 2.1 H8a H9a
DFIX 2.1 H9a H7b
DFIX 2.1 H9a H7a
DFIX 2.1 H4a H5a
DFIX 2.1 0.001 H3c H4b
DFIX 2.1 0.001 H4a H5b
DFIX 2.1 0.001 H7b H6a

L.S. 40
PLAN  6
SIZE 0.116 0.074 0.036
TEMP -123.15
CONF
BOND $H
list 4
MORE -1
fmap 2 53
acta
REM <olex2.extras>
REM <HklSrc "%.\\2.hkl">
REM </olex2.extras>

WGHT    0.060300    9.212000
FVAR       0.09976
NI1   4    0.783435    0.229614    0.533818    11.00000    0.01442    0.01426 =
         0.01368   -0.00094    0.00175   -0.00124
S1    6    0.787097    0.429946    0.525492    11.00000    0.03922    0.01889 =
         0.07491    0.00732    0.01464    0.00109
O2    5    0.472763    0.276518    0.426038    11.00000    0.01654    0.02004 =
         0.02010    0.00237    0.00035    0.00596
O1    5    0.590035    0.238538    0.499756    11.00000    0.01686    0.01968 =
         0.01658   -0.00017    0.00237    0.00265
N2    3    0.774618    0.142880    0.529885    11.00000    0.01992    0.01474 =
         0.01779   -0.00071    0.00347   -0.00009
N3    3    0.688565    0.231691    0.616876    11.00000    0.02034    0.02237 =
         0.01461   -0.00027    0.00329   -0.00198
N4    3    0.804113    0.314496    0.530734    11.00000    0.02153    0.01809 =
         0.02056    0.00026    0.00314   -0.00063
N1    3    0.831228    0.232753    0.439083    11.00000    0.01437    0.02093 =
         0.01551    0.00067    0.00214    0.00005
AFIX  13
H1    2    0.912966    0.257556    0.434281    11.00000   -1.20000
AFIX   0
C1    1    0.582370    0.258106    0.448811    11.00000    0.01893    0.00961 =
         0.01739   -0.00184    0.00040   -0.00039
C6    1    0.958538    0.144776    0.416856    11.00000    0.02504    0.03203 =
         0.02138    0.00303    0.00704    0.00536
AFIX  43
H6    2    1.021544    0.149422    0.448524    11.00000   -1.20000
AFIX   0
C5    1    0.858143    0.183868    0.405123    11.00000    0.02288    0.02314 =
         0.01574   -0.00127    0.00568   -0.00124
C19   1    0.691263    0.276333    0.651428    11.00000    0.02876    0.02484 =
         0.01657   -0.00193    0.00230   -0.00572
AFIX  43
H19   2    0.746612    0.306784    0.639769    11.00000   -1.20000
AFIX   0
C10   1    0.669605    0.118202    0.501863    11.00000    0.01794    0.01891 =
         0.03453   -0.00494   -0.00156    0.00243
AFIX  43
H10   2    0.593429    0.140129    0.489746    11.00000   -1.20000
AFIX   0
C2    1    0.711586    0.260593    0.409995    11.00000    0.01679    0.02082 =
         0.01777    0.00303    0.00318    0.00276
AFIX  13
H2    2    0.735531    0.299988    0.401885    11.00000   -1.20000
AFIX   0
C15   1    0.538825    0.235961    0.721874    11.00000    0.02433    0.03102 =
         0.01691    0.00146    0.00227    0.00294
C13   1    0.886300    0.054974    0.535874    11.00000    0.02176    0.01998 =
         0.02894    0.00421   -0.00475   -0.00239
AFIX  43
H13   2    0.963943    0.033980    0.548177    11.00000   -1.20000
AFIX   0
C20   1    0.798277    0.362013    0.527714    11.00000    0.02028    0.02265 =
         0.02671    0.00197    0.00469   -0.00270
C12   1    0.879955    0.110774    0.547142    11.00000    0.02198    0.01950 =
         0.02215   -0.00144   -0.00543   -0.00180
AFIX  43
H12   2    0.953894    0.127337    0.568188    11.00000   -1.20000
AFIX   0
C4    1    0.771124    0.179124    0.357168    11.00000    0.02506    0.03580 =
         0.01634   -0.00417    0.00513   -0.00091
C18   1    0.617205    0.280270    0.703389    11.00000    0.03449    0.02683 =
         0.01532   -0.00383    0.00334   -0.00322
AFIX  43
H18   2    0.620286    0.313143    0.726107    11.00000   -1.20000
AFIX   0
C14   1    0.777720    0.029849    0.506305    11.00000    0.02400    0.01549 =
         0.02998   -0.00252    0.00405   -0.00049
C7    1    0.964230    0.098855    0.381116    11.00000    0.04097    0.03333 =
         0.03606   -0.00440    0.00906    0.00968
AFIX  43
H7    2    1.031110    0.071078    0.388680    11.00000   -1.20000
AFIX   0
C3    1    0.684877    0.230309    0.351171    11.00000    0.02302    0.04311 =
         0.01805   -0.00107   -0.00161    0.00906
AFIX  23
H3A   2    0.585881    0.221102    0.346487    11.00000   -1.20000
H3B   2    0.715191    0.252846    0.317207    11.00000   -1.20000
AFIX   0
C11   1    0.667036    0.062548    0.489830    11.00000    0.01984    0.02077 =
         0.04659   -0.00915   -0.00577   -0.00315
AFIX  43
H11   2    0.589834    0.046689    0.470352    11.00000   -1.20000
AFIX   0
C16   1    0.531969    0.190458    0.685333    11.00000    0.04252    0.03028 =
         0.03251   -0.00513    0.01785   -0.01271
AFIX  43
H16   2    0.476594    0.159635    0.695793    11.00000   -1.20000
AFIX   6

O4    5    0.358103    0.435042    0.305349    11.00000    0.09141    0.07453 =
         0.06022    0.00980    0.00684    0.02462
H4A   2    0.316130    0.419657    0.275700    11.00000   -1.50000
H4B   2    0.423058    0.411856    0.314754    11.00000   -1.50000
AFIX   0

C17   1    0.606452    0.190230    0.633423    11.00000    0.04394    0.02523 =
         0.02929   -0.00858    0.01257   -0.01005
AFIX  43
H17   2    0.598866    0.159061    0.608290    11.00000   -1.20000
AFIX   6

O3    5    0.434398    0.324904    0.303759    11.00000    0.11524    0.08720 =
         0.07563    0.03633    0.03409    0.02245
H3C   2    0.520505    0.334930    0.305873    11.00000   -1.50000
H3D   2    0.425157    0.300372    0.331423    11.00000   -1.50000
AFIX   6

O8    5    0.214821    0.570833    0.179466    11.00000    0.07627    0.10482 =
         0.06499    0.00580    0.00650   -0.01721
H8A   2    0.147034    0.556596    0.199496    11.00000   -1.50000
H8B   2    0.180341    0.576573    0.144644    11.00000   -1.50000
AFIX   0

C9    1    0.777436    0.132217    0.321989    11.00000    0.04111    0.03756 =
         0.02385   -0.00988    0.00097   -0.00369
AFIX  43
H9    2    0.715511    0.127881    0.289886    11.00000   -1.20000
AFIX   6

O5    5    0.358974    0.469342    0.186481    11.00000    0.10830    0.09250 =
         0.07156    0.02007   -0.00813    0.00177
H5A   2    0.364278    0.433516    0.186884    11.00000   -1.50000
H5B   2    0.398731    0.479599    0.219022    11.00000   -1.50000
AFIX   0

C8    1    0.872928    0.092612    0.333901    11.00000    0.06004    0.03304 =
         0.03184   -0.01396    0.00837    0.00284
AFIX  43
H8    2    0.877615    0.060516    0.309997    11.00000   -1.20000
AFIX   6

O6    5    0.143528    0.417636    0.118072    11.00000    0.16554    0.10269 =
         0.07273    0.00446    0.01081   -0.04571
H6A   2    0.154056    0.449082    0.135956    11.00000   -1.50000
H6B   2    0.186972    0.394014    0.140190    11.00000   -1.50000
AFIX   6

O7    5   -0.102837    0.470786    0.152586    11.00000    0.14827    0.16604 =
         0.08987   -0.04152    0.03463   -0.08330
H7A   2   -0.086445    0.459963    0.188431    11.00000   -1.50000
H7B   2   -0.033342    0.492035    0.143892    11.00000   -1.50000
AFIX   6

PART -1
O9    5   -0.000931    0.532071    0.246920    10.50000    0.07424    0.08467 =
         0.06128    0.00736    0.00669    0.04697
H9A   2   -0.060204    0.540235    0.219471    10.50000   -1.50000
H9B   2    0.002647    0.561451    0.268873    10.50000   -1.50000
AFIX   0
HKLF 4


REM  1_a.res in C222(1)
REM wR2 = 0.1143, GooF = S = 1.093, Restrained GooF = 1.092 for all data
REM R1 = 0.0407 for 5003 Fo > 4sig(Fo) and 0.0431 for all 5232 data
REM 337 parameters refined using 8 restraints

END

WGHT      0.0603      9.2799

REM Highest difference peak  0.962,  deepest hole -0.349,  1-sigma level  0.073
Q1    1   0.7853  0.4193  0.4805  11.00000  0.05    0.96
Q2    1   0.7741  0.0000  0.5000  10.50000  0.05    0.39
Q3    1  -0.0854  0.4569  0.2476  11.00000  0.05    0.31
Q4    1   0.2944  0.3914  0.1766  11.00000  0.05    0.27
Q5    1   0.7839  0.2740  0.5024  11.00000  0.05    0.25
Q6    1   0.8177  0.2204  0.4623  11.00000  0.05    0.25
;
_shelx_res_checksum                45164
_shelx_hkl_file
;
   4   0   0   68.81    3.08
  -4   0   0   69.38    3.01
   6   0   0    0.76    0.38
  -6   0   0    1.59    0.55
  -6   0   0    0.89    0.37
   8   0   0   23.99    1.92
  -8   0   0   21.97    1.87
  -8   0   0   25.80    2.05
 -10   0   0   65.47    3.33
  -1  -1   0   42.14    1.65
  -1   1   0   40.16    1.59
   1   1   0   38.84    1.63
   3  -1   0   22.23    1.19
  -3  -1   0   22.43    1.18
   3   1   0   24.92    1.22
  -3   1   0   22.69    1.12
  -5  -1   0   73.98    3.69
  -5   1   0   77.71    3.44
  -5  -1   0   82.60    3.55
   5  -1   0   78.84    3.58
   5   1   0   78.45    3.59
  -7   1   0   14.92    1.19
  -7  -1   0   15.00    1.23
   7  -1   0   15.05    1.36
   7   1   0   15.77    1.38
  -7   1   0   16.26    1.50
  -7  -1   0   14.05    1.56
  -7   1   0   14.62    1.52
  -7  -1   0   15.70    1.50
   9  -1   0    5.45    1.04
  -9   1   0    3.82    0.85
  -9  -1   0    3.94    0.87
   9   1   0    4.60    0.97
  -9   1   0    5.17    1.02
  -9  -1   0    4.81    0.90
 -11   1   0   17.66    1.45
 -11  -1   0   19.33    1.48
  -2   2   0   76.79    3.00
   2  -2   0   76.16    3.10
  -2  -2   0   74.95    3.12
   2   2   0   76.00    3.09
   4  -2   0  167.70    6.93
  -4   2   0  171.53    6.80
   4   2   0  174.85    6.97
  -4  -2   0  170.71    6.94
   6  -2   0    8.69    0.90
  -6  -2   0    7.33    0.82
  -6   2   0    6.45    0.94
  -6   2   0    7.31    0.73
   6   2   0    8.16    0.89
  -6  -2   0    7.99    0.95
  -8   2   0   49.35    3.05
   8   2   0   52.06    3.09
   8  -2   0   52.19    3.09
  -8  -2   0   46.51    2.79
  -8   2   0   53.32    3.17
  -8  -2   0   51.90    3.18
 -10  -2   0   19.70    2.34
 -10   2   0   24.94    1.77
 -10  -2   0   15.75    2.31
 -10   2   0   22.15    1.84
  -1  -3   0  185.32    7.18
  -1   3   0  192.94    7.18
   1   3   0  178.43    7.14
   1  -3   0  186.29    7.04
  -3   3   0    5.26    0.38
  -3  -3   0    5.59    0.53
   3   3   0    5.40    0.52
   3  -3   0    5.28    0.49
  -5   3   0   33.40    1.63
  -5  -3   0   32.71    1.83
   5  -3   0   33.77    1.84
   5   3   0   32.47    1.84
  -5  -3   0   30.40    1.94
  -7   3   0   18.60    1.59
  -7  -3   0   16.57    1.38
  -7   3   0   15.02    1.54
  -7  -3   0   18.41    1.72
   7  -3   0   19.17    1.51
  -7  -3   0   17.35    1.57
   7   3   0   18.06    1.52
  -9  -3   0   18.84    1.75
   9   3   0   18.61    1.74
  -9  -3   0   15.87    1.55
  -9   3   0   18.32    1.70
  -9   3   0   15.42    1.60
   9  -3   0   16.73    1.69
 -11   3   0   24.13    1.73
 -11  -3   0   25.64    1.74
   2   4   0   34.62    1.55
  -2  -4   0   34.48    1.60
  -2   4   0   33.03    1.37
   4   4   0    3.82    0.52
  -4   4   0    3.75    0.36
  -4  -4   0    3.67    0.54
   4  -4   0    3.70    0.49
   6   4   0    4.72    0.78
  -6   4   0    3.62    0.50
  -6   4   0    4.17    0.77
  -6  -4   0    3.58    0.80
   6  -4   0    3.72    0.67
  -6  -4   0    3.18    0.64
   8  -4   0   18.40    1.86
  -8  -4   0   15.29    1.47
  -8  -4   0   12.31    1.54
   8   4   0   16.07    1.68
  -8   4   0   17.53    1.65
  -8   4   0   16.01    1.63
  -8  -4   0   17.55    2.17
 -10   4   0   29.21    2.03
 -10   4   0   32.55    2.15
 -10  -4   0   31.82    2.23
  -1   5   0    5.07    0.40
   1   5   0    4.37    0.35
  -1  -5   0    4.59    0.41
   1  -5   0    4.81    0.28
   3  -5   0  275.34   10.68
   3   5   0  270.49   10.68
  -3  -5   0  273.25   10.75
  -3   5   0  272.39   10.40
   5   5   0  232.12    9.06
  -5   5   0  216.36    8.56
  -5  -5   0  199.21    9.11
  -5  -5   0  230.61    9.09
   5  -5   0  222.64    8.99
  -7  -5   0   58.92    3.31
  -7  -5   0   51.70    3.13
   7   5   0   56.20    3.13
  -7  -5   0   57.98    3.10
  -7   5   0   59.06    3.23
  -7   5   0   54.10    3.21
   7  -5   0   58.34    3.12
   9  -5   0   11.93    1.50
  -9  -5   0   16.01    1.57
  -9   5   0   14.54    1.86
   9   5   0   14.85    1.71
  -9  -5   0   13.97    2.09
  -9   5   0   14.30    1.46
 -11  -5   0   12.82    1.26
 -11   5   0    9.24    1.08
  -2  -6   0  411.22   15.46
   2   6   0  388.08   15.34
  -4  -6   0    0.83    0.35
  -4  -6   0    0.92    0.34
   4   6   0    1.24    0.37
  -4   6   0    1.31    0.19
   4  -6   0    1.12    0.33
  -6   6   0    1.49    0.67
  -6  -6   0    1.52    0.50
  -6  -6   0    1.64    0.48
   6   6   0    1.55    0.47
  -6   6   0    1.79    0.56
  -8   6   0   22.18    2.81
  -8   6   0   24.53    1.96
  -8  -6   0   27.35    2.10
   8   6   0   23.87    1.92
  -8  -6   0   23.22    2.46
  -8  -6   0   21.60    1.86
   8  -6   0   25.75    1.96
 -10  -6   0   28.68    2.01
 -10   6   0   26.26    1.84
 -10   6   0   25.85    1.92
  -1   7   0    2.35    0.31
   1  -7   0    2.31    0.22
  -1  -7   0    2.05    0.32
   1   7   0    2.10    0.29
   3   7   0    5.79    0.58
  -3  -7   0    5.65    0.62
  -5  -7   0    5.56    0.87
  -5  -7   0    5.18    0.72
   5   7   0    5.24    0.69
  -5   7   0    4.92    0.74
   5  -7   0    5.31    0.67
   7  -7   0    7.61    1.03
   7   7   0   11.25    1.20
  -7  -7   0   12.78    1.36
  -7   7   0    9.99    1.29
  -7  -7   0    9.57    1.29
  -7   7   0   11.69    1.31
   7  -7   0    9.87    1.10
  -7  -7   0    9.70    1.12
  -9  -7   0    4.70    0.89
  -9  -7   0    2.65    0.76
  -9   7   0    4.12    0.90
   9   7   0    3.53    0.78
   9  -7   0    4.76    0.99
  -9  -7   0    3.98    1.16
  -9   7   0    4.01    0.81
 -11  -7   0    0.22    0.37
   0  -8   0    0.69    0.18
   0   8   0    0.72    0.17
   2   8   0    2.52    0.36
  -4  -8   0   41.88    2.25
  -4  -8   0   40.97    2.29
   4   8   0   40.78    2.12
   4  -8   0   42.52    2.12
   6   8   0    4.54    0.75
  -6   8   0    3.54    0.81
  -6  -8   0    5.44    0.85
   6  -8   0    3.43    0.62
  -6  -8   0    4.31    1.00
  -6  -8   0    3.48    0.74
   6  -8   0    3.40    0.72
  -6   8   0    4.55    0.86
   8   8   0   15.42    1.53
  -8   8   0   15.16    1.56
   8  -8   0   15.97    1.57
  -8  -8   0   15.13    1.54
  -8  -8   0   15.28    1.51
  -8   8   0   15.94    1.57
  -8  -8   0   13.77    1.51
   8  -8   0   12.47    1.46
 -10   8   0    2.26    0.76
 -10   8   0    1.42    0.70
 -10  -8   0    1.90    0.59
  -1   9   0   62.53    2.61
   1   9   0   57.22    2.54
   1  -9   0   59.01    2.47
  -1  -9   0   59.93    2.65
   3   9   0   84.56    3.58
  -3  -9   0   79.07    3.69
   5  -9   0  221.29    9.12
  -5   9   0  218.53    9.38
  -5   9   0  211.90    9.17
   5   9   0  230.87    9.19
  -5  -9   0  212.92    9.28
  -5  -9   0  234.14    9.35
   7  -9   0   84.06    4.08
  -7  -9   0   85.82    4.47
   7  -9   0   86.03    4.33
  -7   9   0   94.01    4.96
  -7  -9   0   83.29    4.30
  -7   9   0   88.21    4.39
  -7  -9   0   88.91    4.46
   7   9   0   85.80    4.36
  -9  -9   0   61.55    3.39
  -9   9   0   53.78    3.19
 -11  -9   0   13.80    1.10
   0 -10   0  507.35   19.50
   0  10   0  509.27   19.49
   2 -10   0   83.98    3.29
   2  10   0   86.27    3.56
  -2 -10   0   80.48    3.68
   4  10   0   40.51    2.08
   4 -10   0   37.80    2.04
  -4 -10   0   37.47    2.18
  -4 -10   0   41.49    2.25
  -6 -10   0   19.33    1.62
  -6 -10   0   19.21    1.74
   6 -10   0   17.66    1.44
   6  10   0   18.66    1.48
   6 -10   0   19.40    1.50
  -6  10   0   20.14    1.75
  -6 -10   0   20.14    1.61
  -6  10   0   19.83    1.68
  -8  10   0   15.91    1.57
  -8  10   0   10.77    1.38
  -8 -10   0   13.08    1.44
   8  10   0   13.64    1.46
  -8 -10   0   14.40    1.50
   8 -10   0   12.13    1.14
   8 -10   0   12.12    1.35
  -8 -10   0   13.08    1.43
 -10 -10   0    6.97    0.94
 -10  10   0    7.11    0.91
  -1  11   0   28.68    1.47
   1  11   0   27.62    1.42
   1 -11   0   28.26    1.35
   3  11   0   92.14    4.07
  -3 -11   0   96.53    4.27
  -5 -11   0  172.35    7.60
   5  11   0  182.22    7.47
   5 -11   0  174.99    7.64
  -5 -11   0  177.15    8.79
  -5  11   0  168.51    7.41
  -7  11   0   74.42    3.76
   7 -11   0   71.42    3.56
  -7 -11   0   59.51    4.57
  -7  11   0   77.39    4.02
   7  11   0   73.67    3.85
  -7 -11   0   68.65    3.70
  -9  11   0   63.13    3.71
  -9 -11   0   82.99    4.49
 -11 -11   0   18.96    1.55
   0 -12   0   28.35    1.50
   0  12   0   30.44    1.52
   2 -12   0    6.39    0.40
   2  12   0    6.62    0.61
  -2 -12   0    7.03    0.73
   4  12   0    0.07    0.23
   4 -12   0   -0.08    0.19
  -4 -12   0    0.40    0.36
  -4 -12   0   -0.10    0.25
  -4  12   0   -0.25    0.43
   6 -12   0    7.90    0.97
   6 -12   0    6.18    0.86
  -6  12   0    9.13    1.16
  -6 -12   0    5.41    0.96
  -6  12   0    6.21    1.11
   6  12   0    7.51    1.00
  -6 -12   0    7.52    0.99
  -6 -12   0    7.63    1.06
   8 -12   0    4.33    0.98
   8  12   0    6.90    1.17
  -8 -12   0    5.67    0.93
  -8 -12   0    6.29    1.48
   8 -12   0    5.81    0.85
  -8 -12   0    5.54    1.43
 -10 -12   0    1.11    0.69
   1  13   0   19.21    1.16
  -1  13   0   21.77    1.24
   1 -13   0   19.17    1.09
  -1 -13   0   21.96    1.30
  -3 -13   0    0.95    0.73
  -3 -13   0    1.32    0.42
  -3  13   0    1.57    0.58
   3  13   0    1.11    0.30
   5 -13   0   51.16    2.77
  -5  13   0   53.35    3.11
   5  13   0   52.95    2.80
  -5 -13   0   54.22    3.02
  -5 -13   0   54.83    2.99
  -5 -13   0   50.06    2.94
  -7  13   0   11.37    1.43
  -7 -13   0   10.97    1.35
  -7 -13   0    9.19    1.34
  -7 -13   0   10.58    1.27
   7 -13   0   10.51    1.10
   7  13   0    8.28    1.25
   7 -13   0    9.83    1.24
  -9 -13   0    2.30    0.61
   9 -13   0    2.75    0.52
  -9  13   0    4.56    0.86
   0 -14   0   10.97    0.83
   0  14   0   11.26    0.83
  -2 -14   0  131.12    5.57
   2  14   0  123.91    5.33
  -4 -14   0   69.81    3.57
  -4  14   0   73.76    3.82
   4  14   0   73.26    3.49
   4 -14   0   69.29    3.41
  -4 -14   0   73.48    3.70
  -6  14   0    3.83    0.79
   6  14   0    4.18    0.81
  -6 -14   0    4.44    0.85
   6 -14   0    4.03    0.80
   6 -14   0    4.93    0.83
  -6 -14   0    4.79    0.82
   8 -14   0    2.40    0.54
  -8  14   0    2.96    0.77
  -8 -14   0    2.59    0.65
 -10  14   0    1.38    0.47
 -10 -14   0    1.19    0.54
  -1  15   0   53.29    3.15
   1 -15   0   56.61    2.56
  -1 -15   0   58.78    2.81
   1  15   0   54.34    2.63
   1 -15   0   62.96    3.79
   3  15   0  149.10    6.29
  -3  15   0  151.86    6.79
  -3 -15   0  162.62    6.61
  -3 -15   0  141.79    6.39
  -3 -15   0  141.64    6.56
   3 -15   0  147.62    6.27
   3 -15   0  145.84    6.35
   5  15   0  183.05    7.77
  -5 -15   0  175.05    7.87
  -5 -15   0  180.95    7.61
  -5 -15   0  183.95    8.05
   5 -15   0  182.74    7.75
  -5 -15   0  178.17    7.88
  -5  15   0  180.62    8.15
   7 -15   0   91.03    4.32
  -7 -15   0   83.71    4.38
  -7 -15   0   80.79    4.51
  -7  15   0   95.41    4.72
  -9  15   0   51.01    2.88
   9 -15   0   45.93    2.35
  -9 -15   0   49.45    3.30
   0  16   0   13.27    0.98
   0 -16   0   13.12    0.98
   0  16   0   12.18    1.51
   2 -16   0   15.78    1.32
  -2  16   0   17.59    1.60
  -2 -16   0   16.72    1.39
   2  16   0   15.03    1.11
  -4 -16   0   19.39    1.54
  -4  16   0   19.21    1.70
  -4 -16   0   19.76    1.65
  -4 -16   0   20.53    1.64
   4 -16   0   19.40    1.46
   4 -16   0   18.23    1.38
  -4 -16   0   18.76    1.46
  -6 -16   0    1.45    0.61
   6 -16   0    1.35    0.64
   6 -16   0    1.35    0.52
  -6 -16   0    2.10    0.69
  -6 -16   0    1.19    0.59
  -6  16   0    1.67    0.63
  -8 -16   0    0.89    0.52
   8 -16   0    1.64    0.42
  -8  16   0    1.49    0.56
 -10  16   0    0.21    0.57
   1 -17   0    0.68    0.37
   1  17   0    0.77    0.30
  -1 -17   0   -0.04    0.39
  -1  17   0    0.57    0.56
  -1 -17   0    0.31    0.28
  -3 -17   0    7.00    0.92
  -3  17   0    7.37    1.15
   3 -17   0    7.14    0.95
  -3 -17   0    6.60    0.90
   3 -17   0    5.44    0.98
  -5  17   0    0.44    0.48
  -5 -17   0    0.54    0.48
  -5 -17   0   -0.33    0.61
  -5 -17   0    0.20    0.44
  -7 -17   0    3.81    0.90
  -7  17   0    4.25    0.93
   7 -17   0    3.31    0.63
  -9  17   0   25.94    1.62
   9 -17   0   23.13    1.31
   0  18   0    6.32    1.05
   0 -18   0    7.50    0.94
   0 -18   0    8.15    0.87
  -2  18   0    4.24    0.97
  -2 -18   0    3.35    0.70
  -2 -18   0    3.24    0.68
   2 -18   0    3.90    0.60
   2 -18   0    3.43    0.63
  -4 -18   0    1.05    0.58
  -4  18   0    0.41    0.61
  -4 -18   0    0.87    0.42
   4 -18   0    0.60    0.60
   4 -18   0    0.48    0.45
  -6 -18   0    8.88    1.29
  -6 -18   0   10.10    1.34
   8 -18   0   -0.04    0.28
  -8 -18   0   -1.70    0.79
  -8  18   0    0.19    0.32
   1 -19   0   19.82    1.52
  -1 -19   0   18.87    1.46
  -1  19   0   20.38    1.83
  -3 -19   0    5.67    0.87
  -3  19   0    6.24    1.07
  -3 -19   0    6.62    0.97
   3 -19   0    4.72    0.77
  -5 -19   0   11.81    1.14
   5 -19   0   12.14    1.22
  -5 -19   0   11.08    1.34
  -5  19   0   10.80    1.42
  -7  19   0    4.22    0.77
  -9  19   0   -0.14    0.30
   0  20   0  307.11   12.80
   0 -20   0  299.52   12.43
   2 -20   0  192.31    8.38
  -2 -20   0  192.09    8.53
  -2 -20   0  198.91    8.45
  -2  20   0  207.61    8.90
  -4  20   0   48.19    2.96
  -4 -20   0   45.43    2.50
  -4 -20   0   38.89    2.65
   4 -20   0   42.65    2.40
  -6 -20   0    2.02    0.73
  -6  20   0    3.56    0.76
   6 -20   0    3.47    0.67
  -8  20   0    7.76    0.89
   8 -20   0    7.93    0.74
   1  21   0   -0.25    0.46
   1 -21   0    0.50    0.34
  -1 -21   0    0.33    0.35
  -1  21   0    0.63    0.54
   3 -21   0   30.95    1.94
  -3 -21   0   26.28    2.09
  -3  21   0   30.36    2.29
  -3 -21   0   31.65    1.99
  -5 -21   0   29.95    1.87
   5 -21   0   33.32    2.10
  -5  21   0   35.10    2.43
   7 -21   0   19.33    1.32
   0  22   0  129.73    6.27
   0 -22   0  133.34    5.97
   2 -22   0   15.28    1.34
   2  22   0   14.54    1.50
  -2 -22   0   16.91    1.36
  -2  22   0   15.10    1.55
   4 -22   0   14.67    1.36
  -4  22   0   16.26    1.60
  -4 -22   0   15.89    1.26
   4 -22   0   14.93    1.20
   4  22   0   12.65    1.38
  -6  22   0   -0.30    0.27
   6 -22   0    0.71    0.37
   8 -22   0    3.13    0.45
  -8  22   0    2.42    0.43
  -1  23   0   13.92    1.56
   1 -23   0   13.57    1.25
  -1 -23   0   14.19    1.29
   1  23   0   13.50    1.60
   3 -23   0    0.57    0.42
  -3  23   0    0.24    0.53
  -3 -23   0    0.62    0.40
   3 -23   0    0.30    0.36
   3  23   0    0.16    0.54
   5  23   0    1.03    0.72
  -5  23   0    2.55    0.68
   5 -23   0    2.83    0.59
  -7  23   0    1.23    0.42
   0 -24   0  362.18   14.26
   0  24   0  355.24   14.54
   0 -24   0  336.19   14.01
   2 -24   0   65.84    3.46
   2 -24   0   72.23    3.51
  -2 -24   0   72.18    3.55
   2  24   0   67.38    3.64
  -2  24   0   69.35    3.79
   4 -24   0   18.22    1.42
   4 -24   0   20.33    1.46
  -4 -24   0   19.04    1.37
   4  24   0   19.02    1.52
  -4  24   0   20.79    1.69
  -6  24   0    1.59    0.50
   6 -24   0    1.21    0.33
   1 -25   0   27.62    1.76
   1 -25   0   22.00    1.58
   1  25   0   24.06    1.87
  -1  25   0   26.76    1.97
  -1 -25   0   25.88    1.72
  -3  25   0    0.17    0.40
  -3 -25   0    0.33    0.31
   3 -25   0    0.41    0.33
   3 -25   0    1.03    0.40
  -5 -25   0    0.40    0.39
   5 -25   0   -0.17    0.24
  -5  25   0    0.00    0.31
   0 -26   0   90.97    4.19
   0 -26   0   98.93    4.44
   0  26   0   94.58    4.57
  -2  26   0   38.41    2.38
  -2 -26   0   36.07    2.12
   2 -26   0   39.61    2.14
   2 -26   0   38.29    2.11
   2  26   0   37.32    2.38
  -4  26   0   13.36    1.20
   4 -26   0   14.63    1.12
   4 -26   0   15.50    0.99
  -4 -26   0   14.26    1.02
  -1  27   0    1.58    0.59
   1  27   0    0.58    0.43
   1 -27   0    0.25    0.32
  -1 -27   0    0.33    0.31
  -3 -27   0    1.13    0.32
   3 -27   0    1.40    0.36
   3 -27   0    2.31    0.39
   3  27   0    0.13    0.48
  -3  27   0    1.80    0.52
  -5  27   0    0.28    0.30
   5 -27   0    0.27    0.20
   0  28   0    0.30    0.35
   0 -28   0    0.34    0.28
   2  28   0    0.38    0.42
  -2 -28   0    0.01    0.26
   2 -28   0   -0.04    0.22
   2 -28   0   -0.53    0.25
  -2  28   0    0.03    0.29
  -4  28   0    1.35    0.35
  -4 -28   0    0.72    0.31
   4 -28   0    1.16    0.29
  -1 -29   0    1.46    0.33
   1  29   0    1.44    0.47
   1 -29   0    1.19    0.30
  -1  29   0    1.12    0.46
  -3 -29   0    4.28    0.45
   3 -29   0    3.23    0.54
  -3  29   0    4.06    0.55
   2   0   1  321.59   12.28
   2   0  -1  319.70   12.29
  -2   0  -1  319.79   12.24
  -4   0  -1  498.46   19.05
   4   0  -1  495.79   19.13
   4   0   1  491.71   19.19
  -4   0   1  494.02   19.07
   6   0  -1  486.78   18.77
  -6   0  -1  476.84   18.91
  -6   0   1  481.09   18.60
   6   0   1  478.62   18.72
  -6   0   1  462.78   18.87
  -6   0  -1  458.63   18.49
  -8   0   1  102.36    5.45
  -8   0  -1   97.81    5.04
  -8   0   1  100.25    5.05
  -8   0   1   92.40    4.58
  -8   0  -1   99.35    5.03
   8   0   1   95.37    4.89
   8   0  -1   99.62    4.95
 -10   0  -1  221.94   10.89
 -10   0  -1  229.50    9.52
   1   1  -1  197.12    7.28
  -1  -1  -1  202.53    7.27
   1   1   1  176.03    7.23
   1  -1  -1  190.54    7.25
  -1   1  -1  185.78    7.19
  -1  -1   1  185.32    7.27
  -3   1   1  199.07    7.79
   3  -1   1  199.27    7.85
   3   1  -1  200.35    7.86
  -3  -1  -1  202.63    7.83
   3  -1  -1  202.36    7.86
  -3  -1   1  192.16    7.83
   3   1   1  198.57    7.84
  -3   1  -1  198.86    7.75
  -5   1   1    8.68    0.99
   5  -1   1    9.85    0.88
  -5  -1  -1   10.11    0.82
   5   1  -1    9.44    0.88
  -5  -1  -1   10.37    0.99
  -5   1   1    9.91    0.92
  -5  -1   1    9.06    0.97
  -5  -1   1   10.36    0.85
   5   1   1   10.38    0.88
  -5   1  -1   11.15    0.79
   5  -1  -1   11.19    0.91
  -7  -1  -1   17.56    1.36
   7  -1   1   18.49    1.50
   7   1  -1   19.73    1.58
  -7   1   1   17.37    1.58
  -7  -1  -1   19.05    1.66
  -7   1   1   19.00    1.69
  -7   1   1   16.76    1.31
  -7  -1  -1   18.65    1.67
  -7   1  -1   17.37    1.64
   7  -1  -1   19.60    1.55
  -7  -1   1   18.92    1.62
   7   1   1   19.33    1.54
  -7   1  -1   17.84    1.60
  -7  -1   1   17.77    1.42
  -7   1  -1   18.22    1.27
  -9   1   1   17.98    1.66
   9   1  -1   19.22    1.78
  -9  -1  -1   16.88    1.66
   9  -1   1   17.66    1.70
  -9  -1  -1   19.45    1.79
  -9   1   1   18.60    1.76
  -9  -1   1   20.84    1.84
   9  -1  -1   18.50    1.72
  -9  -1   1   17.53    1.66
  -9   1  -1   19.58    1.76
   9   1   1   16.53    1.71
  -9   1  -1   19.30    1.71
 -11  -1  -1    1.68    0.50
 -11   1   1    1.90    0.60
 -11  -1   1    1.35    0.54
 -11   1  -1    2.74    0.74
   0  -2  -1    1.94    0.15
   0   2   1    1.81    0.09
   0  -2  -1    1.47    0.09
   0   2  -1    1.96    0.16
   0  -2   1    1.68    0.13
  -2   2   1  140.97    5.61
   2   2  -1  142.99    5.70
  -2  -2  -1  145.39    5.70
  -2   2  -1  143.40    5.56
   2  -2  -1  146.50    5.68
   2   2   1  147.26    5.67
  -2  -2   1  146.26    5.71
   4  -2   1  129.07    5.43
  -4  -2  -1  129.90    5.42
   4   2  -1  131.95    5.46
  -4   2   1  129.53    5.31
  -4   2  -1  131.78    5.27
  -4  -2   1  129.44    5.44
   4  -2  -1  127.58    5.43
   4   2   1  142.81    6.07
   6  -2   1   50.32    2.67
  -6   2   1   48.85    2.78
   6   2  -1   52.32    2.74
  -6  -2  -1   50.67    2.61
  -6   2   1   49.00    2.47
  -6  -2  -1   51.83    2.87
  -6  -2   1   50.69    2.64
  -6   2  -1   48.03    2.39
  -6   2  -1   50.95    2.82
   6  -2  -1   54.15    2.73
   6   2   1   51.51    2.71
  -6  -2   1   51.99    2.86
  -8  -2  -1    9.41    1.39
   8   2  -1    8.63    1.21
  -8  -2  -1    9.26    1.16
   8  -2   1    8.66    1.15
  -8   2   1    9.25    1.21
  -8  -2  -1    8.08    1.17
   8   2   1    8.15    1.18
  -8  -2   1    9.23    1.27
  -8  -2   1    9.85    1.87
   8  -2  -1    8.76    1.20
  -8   2  -1    9.30    1.34
  -8   2  -1    8.15    1.18
 -10  -2  -1   14.16    2.08
 -10   2   1   10.44    1.38
 -10  -2  -1   12.96    1.31
 -10   2   1   12.39    1.40
 -10   2  -1   10.30    1.27
 -10   2  -1   13.37    1.35
   1   3  -1  254.73    9.86
  -1  -3  -1  260.42    9.90
   1  -3  -1  260.21    9.79
  -1   3  -1  264.95    9.89
   1   3   1  245.71    9.81
  -1  -3   1  258.64    9.89
  -3   3   1   44.70    2.02
   3   3  -1   43.90    2.15
  -3  -3  -1   45.25    2.17
   3  -3   1   46.70    2.16
  -3   3  -1   50.28    1.98
   3   3   1   50.84    2.16
   3  -3  -1   48.85    2.16
  -3  -3   1   51.89    2.23
   5  -3   1   28.82    1.68
  -5  -3  -1   30.14    1.70
  -5  -3  -1   29.27    1.86
  -5   3   1   29.85    1.52
   5   3  -1   29.87    1.73
  -5   3   1   29.70    1.95
   5   3   1   29.33    1.70
  -5  -3   1   28.75    1.71
  -5   3  -1   28.49    1.93
  -5   3  -1   28.72    1.44
  -5  -3   1   27.24    1.79
   5  -3  -1   30.61    1.71
  -7   3   1    8.26    1.11
  -7  -3  -1    7.88    0.95
   7  -3   1    8.23    0.98
  -7  -3  -1    8.28    1.09
   7   3  -1    9.25    1.07
  -7  -3  -1    6.61    1.17
  -7   3   1    5.91    1.03
   7   3   1    8.29    1.02
   7  -3  -1    9.19    1.05
  -7   3  -1    8.32    1.17
  -7  -3   1    8.29    1.15
  -7   3  -1    8.45    1.13
  -7  -3   1    9.16    1.04
  -9   3   1    7.61    1.16
   9  -3   1    6.42    1.06
  -9  -3  -1    8.41    1.19
   9   3  -1    8.60    1.27
  -9  -3  -1    6.76    1.06
  -9   3   1    9.11    1.29
  -9   3  -1    9.59    1.30
  -9   3  -1   10.56    1.33
  -9  -3   1    9.55    1.37
   9   3   1    8.93    1.26
  -9  -3   1   10.44    1.33
 -11  -3  -1    0.28    0.42
 -11   3   1    0.66    0.57
 -11   3  -1    0.75    0.61
 -11  -3   1    1.00    0.52
 -11   3  -1    0.51    0.49
   0   4   1    0.55    0.10
   0  -4   1    0.64    0.13
   0   4  -1    0.49    0.14
  -2   4   1  375.11   14.85
   2   4  -1  394.90   15.01
  -2  -4  -1  402.24   15.05
   2   4   1  376.31   14.95
   2  -4  -1  393.30   14.97
  -2  -4   1  404.66   15.06
  -4  -4  -1  214.56    8.61
  -4   4   1  214.11    8.35
   4   4  -1  220.63    8.62
   4  -4   1  212.59    8.56
  -4  -4   1  211.46    8.61
   4  -4  -1  208.53    8.54
   4   4   1  213.09    8.57
  -6   4   1   21.36    1.25
  -6   4   1   21.83    1.60
  -6  -4  -1   23.21    1.50
   6   4  -1   22.15    1.53
   6  -4   1   21.90    1.50
  -6  -4  -1   20.99    1.61
   6  -4  -1   20.27    1.46
  -6  -4   1   19.07    1.44
  -6   4  -1   20.57    1.55
  -6  -4   1   20.96    1.60
  -6   4  -1   19.01    1.11
   6   4   1   20.29    1.49
  -6   4  -1   18.01    1.75
  -8  -4  -1    2.81    0.77
   8   4  -1    3.42    1.08
  -8   4   1    3.19    0.80
   8  -4   1    2.75    1.11
  -8   4   1    2.02    0.66
  -8  -4  -1    3.67    0.85
   8  -4  -1    3.40    0.96
  -8   4  -1    3.19    0.81
  -8   4  -1    5.64    1.04
  -8  -4   1    3.36    0.80
  -8  -4   1    4.14    1.22
   8   4   1    3.21    0.78
 -10   4   1    7.81    1.08
 -10  -4  -1    7.66    1.06
 -10  -4  -1    7.44    1.23
 -10   4   1    9.05    1.13
 -10   4  -1    8.27    1.15
 -10   4  -1    6.92    0.95
 -10  -4   1   10.14    1.23
   1  -5   1  292.44   11.85
  -1  -5  -1  337.99   12.08
   1   5  -1  319.77   12.02
  -1  -5   1  315.90   12.05
   1   5   1  298.24   11.93
   1  -5  -1  303.59   11.92
  -1   5  -1  324.90   12.06
  -3  -5  -1  110.64    4.56
   3   5  -1  112.43    4.52
  -3   5   1  108.05    4.27
   3   5   1  103.84    4.46
   3  -5  -1  104.66    4.44
  -3  -5   1  110.83    4.57
  -5  -5  -1  104.11    4.42
   5   5  -1  103.62    4.40
   5  -5   1   98.49    4.33
  -5  -5  -1   83.61    4.39
  -5   5   1   98.55    4.00
  -5   5   1   99.18    4.47
  -5   5  -1   90.44    3.83
  -5   5  -1   89.82    4.55
  -5  -5   1   90.72    4.44
   5   5   1  101.10    4.36
  -5  -5   1   98.71    4.40
   5  -5  -1   99.84    4.32
  -7  -5  -1    2.88    0.90
  -7   5   1    2.74    0.75
   7  -5   1    2.24    0.58
   7   5  -1    2.91    0.70
  -7  -5  -1    3.41    0.79
  -7  -5  -1    2.80    0.66
  -7   5   1    3.13    0.78
  -7  -5   1    3.04    0.85
  -7  -5   1    2.12    0.65
   7   5   1    3.10    0.74
   7  -5  -1    2.82    0.68
  -7   5  -1    3.01    0.78
  -7  -5   1    2.93    0.66
  -7   5  -1    2.44    0.67
  -9  -5  -1   11.78    1.38
   9   5  -1   14.72    1.77
   9  -5   1   10.24    1.37
  -9   5   1   14.35    1.45
   9  -5  -1   11.69    1.52
  -9   5  -1   14.03    1.73
  -9   5  -1   11.46    1.42
  -9  -5   1   13.72    1.48
   9   5   1   15.92    1.90
 -11   5   1    8.81    1.08
 -11  -5  -1   10.32    1.47
 -11  -5   1   12.36    1.44
 -11   5  -1   10.56    1.10
 -11   5  -1   11.06    1.01
   0  -6  -1  209.06    8.17
   0   6   1  209.54    8.11
   0   6  -1  214.89    8.19
   2   6  -1   53.21    2.50
  -2  -6  -1   55.19    2.57
   2   6   1   60.69    2.48
  -2  -6   1   64.42    2.63
   4   6  -1   36.39    1.83
  -4  -6  -1   32.67    1.90
   4  -6   1   35.83    1.79
  -4  -6  -1   34.90    1.85
  -4  -6   1   32.23    1.82
   4  -6  -1   31.16    1.71
  -4  -6   1   29.47    1.97
   4   6   1   30.77    1.72
  -6  -6  -1   16.14    1.39
  -6   6   1   14.60    1.44
   6  -6   1   16.27    1.33
  -6  -6  -1   15.87    1.27
  -6   6   1   15.62    1.34
   6   6  -1   17.15    1.66
  -6  -6   1   12.70    1.24
  -6   6  -1   11.66    1.26
  -6   6  -1   12.21    1.32
   6   6   1   13.63    1.21
  -6  -6   1   11.73    1.32
   8   6  -1    7.51    1.17
  -8  -6  -1    6.32    1.03
  -8  -6  -1   10.04    1.25
  -8  -6  -1    8.62    1.66
  -8   6   1   10.52    1.44
   8  -6   1    7.75    1.12
  -8   6   1    8.87    1.29
   8  -6  -1    8.41    1.17
   8   6   1    8.80    1.21
  -8  -6   1    8.49    1.12
  -8  -6   1   10.03    1.40
  -8  -6   1    9.76    1.27
  -8   6  -1    8.19    1.15
 -10   6   1   45.92    2.68
 -10   6   1   43.81    3.17
 -10  -6  -1   45.40    2.76
 -10   6  -1   44.93    2.58
 -10   6  -1   46.82    2.68
  -1   7   1   26.02    1.20
  -1  -7  -1   25.59    1.26
   1  -7   1   24.30    1.06
   1   7  -1   23.76    1.19
  -1   7  -1   24.59    1.24
  -1  -7   1   24.14    1.25
   3   7  -1   34.81    1.74
  -3  -7  -1   33.74    1.79
  -3   7   1   33.00    1.43
   3   7   1   33.23    1.67
  -3  -7   1   36.83    1.84
   3  -7  -1   33.57    1.67
  -5  -7  -1   10.59    1.05
  -5  -7  -1   10.72    0.99
   5  -7   1   10.74    0.92
  -5   7   1    9.67    0.98
   5   7  -1   10.84    0.97
   5  -7  -1    9.73    0.89
   5   7   1    9.64    0.92
  -5  -7   1    9.28    1.03
  -5  -7   1   10.06    0.99
   7  -7   1   11.55    1.22
  -7  -7  -1   12.14    1.35
  -7  -7  -1   13.59    1.43
   7   7  -1   14.53    1.37
  -7  -7  -1   14.02    1.31
  -7   7   1   12.98    1.43
  -7   7   1   14.77    1.41
   7  -7   1   13.42    1.29
  -7   7  -1   13.52    1.43
  -7  -7   1   13.18    1.29
   7  -7  -1   13.64    1.28
   7  -7  -1   11.44    1.19
  -7  -7   1   10.86    1.44
  -7  -7   1   14.48    1.43
  -7   7  -1   11.62    1.34
   7   7   1   14.10    1.31
  -9   7   1    4.92    0.93
  -9  -7  -1    4.64    0.87
   9   7  -1    6.49    1.14
   9  -7   1    3.54    0.84
   9  -7  -1    3.16    0.81
  -9   7  -1    3.89    0.80
  -9   7  -1    5.01    0.89
  -9  -7   1    4.09    1.09
  -9  -7   1    4.94    0.95
 -11  -7  -1    1.19    0.42
 -11   7  -1    0.83    0.46
 -11  -7   1    1.28    0.47
   0   8   1   24.09    1.12
   0  -8   1   22.92    1.15
   0  -8  -1   22.75    1.16
   0   8  -1   24.92    1.20
   2   8  -1  117.74    4.79
  -2  -8  -1  120.45    4.88
   2   8   1  110.16    4.69
  -2  -8   1  121.47    4.90
   2  -8  -1  114.28    4.56
  -2   8  -1  116.99    4.85
  -4  -8  -1  104.59    4.61
   4   8  -1   99.94    4.50
   4  -8   1  103.01    4.50
  -4  -8   1   96.51    4.61
  -4  -8   1  107.29    4.64
   4  -8  -1  102.80    4.45
   4   8   1  108.72    4.49
  -6  -8  -1    2.57    0.68
  -6  -8  -1    2.20    0.54
  -6   8   1    2.44    0.66
   6   8  -1    1.97    0.49
   6  -8   1    1.99    0.51
  -6  -8  -1    1.21    0.72
   6  -8  -1    2.52    0.59
  -6  -8   1    2.48    0.57
  -6  -8   1    3.09    0.70
  -6   8  -1    1.39    0.72
   6  -8  -1    1.14    0.84
   6   8   1    2.40    0.60
  -6   8  -1    3.35    0.74
  -8  -8  -1    5.88    1.03
  -8  -8  -1    7.06    1.06
   8  -8   1    5.09    0.89
  -8   8   1    8.45    1.21
  -8  -8  -1    7.60    1.29
   8   8  -1    7.77    1.05
  -8   8   1    7.36    1.14
   8   8   1    7.84    1.20
   8  -8  -1    5.65    0.82
   8  -8  -1    8.14    1.14
  -8  -8   1    5.72    1.00
  -8  -8   1    7.93    1.12
  -8   8  -1    7.94    1.12
  -8   8  -1    6.29    1.04
 -10  -8  -1    6.97    0.98
 -10   8   1    5.26    0.87
 -10  -8   1    6.91    1.00
 -10   8  -1    4.44    1.23
 -10   8  -1    7.28    1.04
   1   9  -1  478.86   17.87
  -1   9   1  470.39   17.83
  -1  -9  -1  479.10   17.94
   1  -9  -1  451.92   17.75
  -1   9  -1  452.74   17.89
  -1  -9   1  471.37   17.93
   1   9   1  450.16   17.76
   3   9  -1  137.08    5.63
  -3   9   1  132.32    5.17
  -3  -9  -1  139.76    5.74
  -3  -9   1  139.24    5.76
   3   9   1  135.53    5.55
   3  -9  -1  128.59    5.64
   5   9  -1   35.73    2.06
  -5   9   1   32.29    2.22
  -5  -9  -1   35.78    2.14
  -5   9   1   35.90    2.14
  -5  -9  -1   33.10    2.12
   5  -9   1   36.58    2.03
  -5  -9   1   36.67    2.17
  -5   9  -1   34.42    2.24
   5  -9  -1   36.48    2.02
   5   9   1   38.43    2.06
  -5   9  -1   34.21    2.21
  -5  -9   1   32.58    2.10
   7  -9   1   23.28    1.63
  -7  -9  -1   25.05    1.88
   7   9  -1   24.68    1.84
  -7  -9  -1   23.95    1.94
  -7   9   1   26.20    1.90
   7  -9   1   25.39    1.86
  -7  -9  -1   25.70    1.97
   7  -9  -1   21.30    1.62
  -7  -9   1   26.10    1.98
  -7  -9   1   24.23    1.90
   7  -9  -1   25.18    1.84
  -7  -9   1   21.43    1.83
   7   9   1   23.27    1.81
  -7   9  -1   25.97    1.92
  -7   9  -1   25.80    2.05
  -9   9   1   12.13    1.35
  -9  -9  -1   12.95    1.38
  -9  -9  -1    9.67    1.33
  -9   9  -1   12.22    1.59
  -9  -9   1   12.55    1.38
  -9   9  -1   11.21    1.27
 -11  -9  -1   18.59    1.30
 -11  -9   1   18.71    1.30
   0  10  -1    7.31    0.59
   0 -10   1    7.20    0.56
   0  10   1    7.47    0.53
   0 -10  -1    7.47    0.59
  -2 -10  -1   41.82    1.99
   2  10  -1   38.51    1.85
  -2  10  -1   39.44    1.93
   2  10   1   33.70    1.73
  -2 -10   1   37.66    1.95
   2 -10  -1   36.37    1.66
  -4 -10  -1   48.50    2.75
   4  10  -1   54.67    2.69
   4 -10   1   57.60    2.71
  -4 -10  -1   56.71    2.83
   4  10   1   51.10    2.60
  -4 -10   1   50.98    2.76
   4 -10  -1   55.39    2.63
  -4 -10   1   59.50    2.88
  -6 -10  -1   25.22    1.93
  -6  10   1   26.61    2.01
   6  10  -1   28.54    1.89
  -6  10   1   27.76    1.93
  -6 -10  -1   26.79    1.91
   6 -10   1   29.03    1.88
  -6 -10  -1   28.23    2.02
   6 -10   1   26.94    1.75
  -6  10  -1   30.24    2.17
   6 -10  -1   26.32    1.78
  -6  10  -1   24.15    1.97
   6 -10  -1   23.44    1.70
  -6 -10   1   26.91    1.92
  -6 -10   1   28.25    1.98
   6  10   1   25.83    1.79
  -8 -10  -1    5.32    0.97
  -8 -10  -1    4.94    0.95
   8 -10   1    5.51    0.80
  -8  10   1    6.43    1.07
   8  10  -1    5.95    1.01
   8 -10   1    4.71    0.82
  -8  10   1    4.33    0.90
  -8 -10  -1    4.96    0.89
   8 -10  -1    3.69    0.80
  -8  10  -1    5.04    0.83
   8 -10  -1    4.92    0.76
  -8 -10   1    3.77    0.76
  -8  10  -1    5.99    1.05
   8  10   1    4.24    0.89
  -8 -10   1    6.36    1.13
 -10  10   1   13.64    1.18
 -10 -10  -1   13.72    1.30
 -10 -10   1   13.33    1.26
 -10  10  -1   13.17    1.18
   1 -11   1  549.98   20.85
  -1  11   1  527.57   20.96
   1  11  -1  527.43   21.01
  -1 -11  -1  558.26   21.11
  -1 -11   1  567.20   21.36
   1  11   1  551.40   20.92
  -1  11  -1  572.46   21.09
   1 -11  -1  519.91   20.90
  -3 -11  -1  141.27    6.23
  -3 -11  -1  149.88    6.26
   3  11  -1  149.36    6.11
  -3 -11   1  150.24    6.28
   3 -11  -1  142.93    6.02
   3  11   1  145.44    6.16
  -5  11   1   41.29    2.38
   5 -11   1   42.33    2.76
   5  11  -1   38.49    2.26
  -5 -11  -1   43.11    2.43
  -5 -11  -1   39.95    2.53
  -5  11   1   37.25    2.41
  -5 -11  -1   35.64    2.72
  -5 -11   1   44.61    2.60
   5  11   1   40.26    2.24
  -5 -11   1   41.05    2.43
  -5  11  -1   36.52    2.44
   5 -11  -1   40.20    2.22
  -7 -11  -1   15.89    1.51
  -7  11   1   15.57    1.49
   7 -11   1   13.70    1.24
   7  11  -1   13.67    1.85
  -7 -11  -1   16.65    1.69
  -7  11   1   10.91    1.40
   7  11   1   13.73    1.39
   7 -11  -1   11.78    1.79
  -7  11  -1   12.59    1.54
  -7 -11   1   12.06    1.44
  -7 -11   1    9.49    1.60
  -7  11  -1   13.01    1.46
   7 -11  -1   12.94    1.21
  -9 -11  -1   15.54    1.68
  -9  11   1   10.05    1.51
  -9  11   1   11.81    1.28
  -9  11  -1   11.89    1.30
  -9 -11   1   12.17    1.33
 -11 -11  -1    6.17    0.80
   0  12  -1    0.22    0.18
   0 -12   1   -0.07    0.13
   0 -12  -1    0.20    0.16
   0  12   1    0.03    0.14
   2  12  -1    2.44    0.42
  -2 -12  -1    2.86    0.51
   2  12   1    2.79    0.38
  -2 -12   1    2.97    0.48
   2 -12  -1    2.28    0.29
   4  12  -1   51.74    2.55
  -4 -12  -1   48.73    2.65
  -4  12   1   49.48    2.71
  -4  12   1   46.37    2.80
   4 -12   1   52.91    2.57
  -4 -12  -1   52.65    2.72
  -4 -12   1   44.99    2.61
  -4 -12   1   50.81    2.71
   4 -12  -1   47.17    2.44
   4  12   1   45.75    2.42
  -4  12  -1   46.55    2.77
   6 -12   1    0.04    0.31
  -6 -12  -1    0.42    0.41
  -6  12   1    1.29    0.63
   6 -12   1    0.62    0.40
  -6 -12  -1    0.61    0.61
  -6 -12  -1    0.39    0.47
  -6  12   1    0.35    0.61
   6  12  -1    0.34    0.40
  -6 -12   1    0.17    0.42
   6 -12  -1    0.95    0.46
  -6 -12   1   -0.11    0.67
   6  12   1    0.70    0.41
  -6 -12   1    0.85    0.51
   8  12  -1    2.21    0.75
  -8 -12  -1    2.90    0.78
  -8 -12  -1    4.18    0.81
   8 -12   1    3.68    0.90
  -8 -12  -1    3.82    0.98
   8 -12   1    3.71    0.66
  -8  12   1    4.53    0.98
   8 -12  -1    2.79    0.61
  -8 -12   1    3.63    0.75
  -8 -12   1    1.69    0.71
 -10  12   1    0.72    0.40
 -10 -12  -1    0.76    0.50
 -10  12  -1    0.18    0.38
 -10 -12   1    0.43    0.43
   1 -13   1   31.93    1.52
   1  13  -1   31.46    1.80
  -1 -13  -1   31.72    1.72
  -1 -13   1   32.91    1.73
   1  13   1   29.06    1.54
  -1  13  -1   32.50    1.71
   1 -13  -1   32.01    1.57
  -3 -13  -1   33.86    2.04
  -3 -13  -1   34.90    2.04
  -3  13   1   33.46    2.22
   3  13  -1   37.70    1.94
  -3  13  -1   34.14    2.09
  -3 -13   1   31.35    1.99
  -3  13  -1   35.38    2.26
   3 -13  -1   35.13    1.83
   3  13   1   33.32    1.79
  -3 -13   1   37.52    2.08
  -5  13   1   14.12    1.45
  -5 -13  -1   14.47    1.32
   5  13  -1   13.23    1.19
  -5 -13  -1   11.92    1.43
   5 -13   1   14.24    1.22
  -5 -13  -1   14.55    1.34
  -5 -13   1   13.78    1.56
  -5 -13   1   13.15    1.29
   5  13   1   15.24    1.28
  -5 -13   1   14.53    1.33
   5 -13  -1   14.09    1.18
  -5  13  -1   12.40    1.39
  -7 -13  -1   12.79    1.35
   7 -13   1   11.35    1.13
  -7  13   1   11.44    1.45
   7 -13   1   13.50    1.35
  -7 -13  -1   11.68    1.38
   7  13  -1   11.69    1.37
  -7 -13  -1   11.28    1.39
  -7  13  -1   13.10    1.48
   7 -13  -1   10.66    1.35
   7 -13  -1   13.04    1.20
  -7 -13   1   13.29    1.41
  -7 -13   1   12.32    1.34
   7  13   1   11.51    1.39
  -9 -13  -1    0.98    0.51
  -9  13   1    1.71    0.55
  -9  13  -1    0.97    0.45
  -9 -13   1    1.32    0.61
   9 -13  -1    0.05    0.41
   0  14   1    5.83    0.56
   0 -14  -1    6.94    0.65
   0 -14   1    5.59    0.59
   0  14  -1    5.69    0.61
  -2 -14  -1   45.13    2.38
   2  14  -1   44.38    2.24
  -2  14   1   47.32    3.64
   2  14   1   43.27    2.10
   2 -14  -1   40.99    1.91
  -2 -14   1   47.53    2.40
  -4 -14  -1   25.93    1.89
  -4 -14  -1   27.95    2.04
  -4 -14  -1   28.52    1.95
   4  14  -1   26.28    1.79
  -4 -14   1   34.26    2.06
  -4 -14   1   31.57    1.98
   4 -14  -1   30.53    2.03
  -4 -14   1   29.39    2.04
   4  14   1   31.41    1.78
  -4  14  -1   33.84    2.22
   4 -14  -1   30.29    1.75
  -6 -14  -1   69.31    3.73
  -6  14   1   73.57    3.95
  -6 -14  -1   72.75    3.79
   6 -14   1   71.69    3.69
   6 -14   1   68.72    3.55
   6  14  -1   69.61    3.69
  -6 -14   1   59.51    4.48
  -6 -14   1   69.29    3.72
   6 -14  -1   71.19    3.59
  -6  14  -1   79.14    4.08
   6 -14  -1   69.82    3.60
   6  14   1   68.81    3.60
  -8  14   1   30.85    2.19
   8 -14   1   31.07    1.85
  -8 -14  -1   29.98    2.12
  -8 -14  -1   28.67    1.92
   8 -14  -1   29.37    1.85
  -8 -14   1   26.91    2.14
  -8  14  -1   31.80    2.25
 -10  14   1    4.98    0.69
 -10 -14  -1    5.24    0.76
 -10  14  -1    5.81    0.72
 -10 -14   1    4.67    0.82
   1  15  -1  381.10   14.32
  -1 -15  -1  352.91   14.41
  -1 -15  -1  364.90   14.38
  -1  15   1  372.45   14.81
   1 -15   1  349.15   14.05
   1  15   1  348.73   14.11
  -1  15  -1  363.51   15.16
   1 -15  -1  362.59   14.34
   1 -15  -1  346.35   14.47
  -1  15  -1  375.07   14.37
  -1 -15   1  375.80   14.40
  -3 -15  -1  112.06    5.08
  -3  15   1  120.37    5.45
   3 -15   1  109.76    4.99
  -3 -15  -1  112.77    5.07
  -3 -15  -1  117.07    5.21
   3  15  -1  121.76    5.06
  -3  15  -1  117.35    5.42
  -3 -15   1  119.22    5.23
   3 -15  -1  104.22    4.96
   3  15   1  109.33    4.82
  -3 -15   1  109.63    5.22
   3 -15  -1  101.51    4.79
  -5 -15  -1   51.40    2.95
  -5 -15  -1   51.40    2.98
   5  15  -1   50.38    2.86
  -5 -15  -1   50.25    3.02
  -5  15   1   52.22    3.17
  -5 -15  -1   49.89    2.70
   5 -15   1   49.30    2.79
  -5 -15   1   47.52    2.69
   5  15   1   52.14    2.78
  -5  15  -1   55.71    3.18
   5 -15  -1   53.08    2.95
  -5 -15   1   54.95    3.09
  -5 -15   1   52.10    2.88
  -5 -15   1   52.67    2.94
   5 -15  -1   51.21    2.76
  -7 -15  -1    0.70    0.56
  -7 -15  -1    1.67    0.58
  -7  15   1    1.92    0.67
   7 -15   1    1.70    0.47
  -7 -15   1    2.20    0.68
   7 -15  -1    0.85    1.09
  -7 -15   1    1.59    0.61
  -7  15  -1    2.83    0.69
   7 -15  -1    2.91    0.67
  -9 -15  -1   12.13    1.26
  -9  15   1   12.79    1.19
  -9 -15   1   14.66    1.68
  -9  15  -1   12.89    1.55
   9 -15  -1   13.04    1.00
   0  16  -1   27.30    2.00
   0  16  -1   30.05    1.90
   0  16  -1   29.84    1.70
   0 -16  -1   28.68    1.67
   0 -16   1   32.12    1.69
  -2  16   1    3.28    0.87
   2 -16   1    3.09    0.64
   2  16  -1    2.80    0.51
  -2 -16  -1    3.64    0.71
  -2  16  -1    1.95    0.54
  -2 -16   1    2.45    0.51
   2 -16  -1    2.54    0.58
  -2  16  -1    2.14    0.68
   2  16   1    3.36    0.51
   2 -16  -1    2.27    0.44
   4 -16   1   17.83    1.34
  -4 -16  -1   18.15    1.41
  -4 -16  -1   17.66    1.55
  -4 -16  -1   17.65    1.52
  -4  16   1   19.52    1.69
   4 -16   1   14.19    1.36
   4  16  -1   16.39    1.38
  -4 -16  -1   16.81    1.47
  -4 -16   1   17.06    1.47
  -4 -16   1   17.96    1.52
  -4  16  -1   20.01    1.69
   4 -16  -1   16.16    1.28
  -4 -16   1   17.45    1.37
   4 -16  -1   14.98    1.31
   6 -16   1   13.28    1.26
  -6  16   1   15.15    1.55
  -6 -16  -1   12.75    1.36
   6 -16   1   12.20    1.38
  -6 -16  -1   13.90    1.42
  -6 -16  -1   13.32    1.38
  -6 -16   1   11.66    1.31
  -6 -16   1   12.92    1.39
   6 -16  -1    9.26    1.35
  -6 -16   1   10.27    1.44
   6 -16  -1   13.29    1.26
  -6  16  -1   12.28    1.50
  -8 -16  -1    2.65    0.65
  -8  16   1    2.93    0.68
   8 -16   1    2.28    0.54
   8 -16  -1    1.70    0.45
  -8  16  -1    2.57    0.67
  -8 -16   1    1.88    0.63
 -10  16  -1    0.58    0.30
  -1 -17  -1  118.48    5.23
  -1 -17  -1  113.33    5.14
   1  17  -1  112.41    5.14
  -1  17   1  117.68    5.54
   1  17  -1  115.29    5.06
   1 -17   1  110.68    5.16
  -1 -17   1  118.85    5.14
   1 -17  -1  112.93    5.18
  -1  17  -1  125.43    5.61
   1 -17  -1  115.11    4.87
  -1  17  -1  112.14    5.23
  -3 -17  -1    8.70    1.01
  -3  17   1   10.29    1.26
   3 -17   1    9.51    0.99
   3 -17   1    8.04    0.89
   3  17  -1    6.86    0.92
  -3 -17  -1    7.56    0.95
   3 -17  -1    6.02    0.86
  -3  17  -1    9.24    1.18
  -3 -17   1    6.96    0.90
  -3 -17   1    6.91    0.95
   3 -17  -1    6.35    0.81
  -5 -17  -1   18.47    1.63
   5 -17   1   19.50    2.11
  -5 -17  -1   17.99    1.64
  -5 -17  -1   15.42    1.37
  -5  17   1   19.80    1.78
   5 -17  -1   16.61    2.20
  -5 -17   1   17.80    1.44
  -5 -17   1   16.42    1.57
   5 -17  -1   19.45    1.53
  -5 -17   1   19.11    1.73
  -5  17  -1   18.87    1.80
  -7  17   1    2.16    0.78
  -7 -17  -1    2.77    1.01
   7 -17   1    1.97    0.53
  -7 -17   1    3.55    0.74
  -7  17  -1    2.82    0.84
   7 -17  -1    1.52    0.46
   9 -17   1    1.30    0.44
  -9 -17  -1    0.31    0.89
  -9  17   1    0.64    0.40
  -9  17  -1    0.62    0.36
   9 -17  -1    0.36    0.33
   0 -18  -1   11.91    1.04
   0 -18  -1   13.18    1.18
   0 -18   1   11.38    1.12
   0  18  -1   12.90    1.20
   0 -18   1   12.75    1.06
   0  18  -1   12.70    1.09
   0  18  -1   12.34    1.33
  -2 -18  -1   26.81    1.85
  -2 -18  -1   29.64    1.88
  -2  18   1   32.11    2.23
   2 -18   1   29.68    1.85
   2  18  -1   26.58    1.78
  -2 -18   1   25.68    1.77
  -2 -18   1   27.65    1.87
  -2  18  -1   29.03    2.15
   2 -18  -1   27.67    1.80
  -4 -18  -1   21.93    1.52
   4 -18   1   17.81    1.43
   4 -18   1   20.13    1.58
  -4 -18  -1   17.56    1.58
  -4  18   1   21.98    1.83
  -4 -18   1   21.27    1.55
   4 -18  -1   18.35    1.44
  -4  18  -1   21.95    1.90
  -6 -18  -1    0.16    0.52
  -6 -18  -1   -1.69    0.78
  -6 -18  -1   -0.39    0.55
  -6 -18   1    1.62    0.65
  -6 -18   1    0.43    0.57
  -6 -18   1   -1.01    0.75
  -8  18   1    7.80    1.49
   8 -18   1    6.63    0.75
   8 -18  -1    6.00    0.73
  -8  18  -1    7.98    1.03
  -1 -19  -1   23.01    1.69
   1 -19   1   26.21    1.85
   1  19  -1   25.71    1.98
  -1  19   1   22.35    2.32
  -1 -19   1   24.43    1.67
   1 -19  -1   24.92    2.12
  -1  19  -1   26.06    2.02
  -3 -19  -1    6.85    1.01
  -3 -19  -1    7.31    1.02
   3 -19   1    6.57    0.92
  -3  19   1    9.50    1.43
  -3 -19   1    8.28    1.07
   3 -19  -1    7.25    0.93
  -3 -19   1    6.63    0.92
  -3  19  -1    6.61    1.10
   5 -19   1    3.86    0.72
  -5 -19  -1    4.04    0.71
  -5  19   1    3.97    0.93
  -5 -19  -1    3.45    0.83
  -5 -19   1    4.10    0.72
   5 -19  -1    2.94    0.66
  -5  19  -1    3.57    0.88
  -5 -19   1    3.32    0.87
  -7  19   1    0.08    0.38
   7 -19   1    0.63    0.39
  -7  19  -1    0.40    0.40
   7 -19  -1    0.33    0.34
  -9  19   1    0.12    0.30
  -9  19  -1    0.43    0.32
   0  20   1    3.38    0.89
   0  20  -1    4.55    0.91
   0 -20   1    3.57    0.70
   0 -20  -1    4.13    0.71
   2  20  -1   14.70    1.56
  -2 -20  -1   15.68    1.31
   2 -20   1   17.21    1.36
  -2  20   1   17.26    1.65
  -2 -20  -1   15.61    1.43
  -2 -20   1   14.05    1.43
  -2  20  -1   16.23    1.57
   2 -20  -1   14.72    1.30
  -2 -20   1   13.95    1.29
  -4 -20  -1   35.78    2.48
  -4 -20  -1   37.48    2.24
   4 -20   1   38.54    2.19
  -4  20   1   40.16    2.71
  -4 -20   1   38.74    2.55
   4 -20  -1   38.20    2.36
  -4  20  -1   37.80    2.62
   4 -20  -1   38.05    2.21
  -4 -20   1   39.10    2.27
   6 -20   1   75.86    3.72
  -6  20   1   72.67    3.98
  -6 -20   1   67.46    3.42
  -6  20  -1   78.08    4.07
   6 -20  -1   78.36    3.76
   8 -20   1   44.45    2.14
  -8  20   1   42.04    2.34
  -8  20  -1   43.58    2.40
   8 -20  -1   42.29    2.14
  -1  21   1   72.62    4.00
   1  21  -1   71.23    3.89
  -1 -21  -1   71.68    3.64
   1 -21   1   69.23    3.61
   1  21   1   72.30    3.95
   1 -21  -1   70.52    3.62
  -1  21  -1   70.69    3.94
  -1 -21   1   72.18    3.67
   3  21  -1   17.22    1.58
   3 -21   1   18.85    1.44
  -3 -21  -1   14.93    1.56
  -3 -21  -1   19.65    1.46
  -3  21   1   19.49    1.75
  -3 -21   1   15.49    1.38
  -3  21  -1   16.61    1.68
   3 -21  -1   13.67    1.34
   3 -21  -1   16.46    1.36
  -5 -21  -1   13.54    1.16
  -5  21   1   16.42    1.60
   5  21  -1   13.09    1.40
   5 -21   1   15.30    1.35
   5 -21  -1   14.50    1.32
  -5 -21   1   14.30    1.19
  -5  21  -1   16.29    1.55
   7 -21   1    2.18    0.50
  -7  21   1    2.43    0.68
  -7  21  -1    2.93    1.05
   7 -21  -1    2.19    0.43
   0  22   1   13.96    1.52
   0 -22  -1   13.37    1.27
   0  22  -1   14.43    1.54
   0 -22  -1   13.04    1.17
   0 -22   1   12.76    1.24
  -2 -22  -1   16.35    1.71
  -2  22   1   20.09    1.83
  -2 -22  -1   20.19    1.53
   2  22  -1   18.13    1.69
   2 -22   1   20.67    1.51
   2 -22  -1   17.62    1.46
   2  22   1   18.79    1.67
   2 -22  -1   20.35    1.53
  -2  22  -1   19.40    1.78
  -2 -22   1   18.44    1.52
   4  22  -1    7.05    1.01
   4 -22   1   10.98    1.00
  -4  22   1    9.46    1.27
   4 -22   1    9.97    1.07
  -4 -22  -1    8.82    0.98
   4 -22  -1    7.44    0.95
   4 -22  -1    8.39    0.98
  -4 -22   1    8.10    0.97
  -4  22  -1    9.05    1.17
   6 -22   1   18.88    1.39
  -6  22  -1   18.69    1.61
   6 -22  -1   19.55    1.40
  -6 -22   1   14.94    1.45
   8 -22   1    0.31    0.23
  -8  22   1    0.05    0.24
   8 -22  -1    0.12    0.20
  -8  22  -1    0.32    0.28
   1  23  -1   10.86    1.80
  -1 -23  -1    6.71    0.89
   1 -23   1    8.81    1.06
  -1 -23  -1    9.12    1.01
   1  23   1   10.67    1.39
  -1  23  -1    9.97    1.33
   1 -23  -1   10.08    1.35
  -1 -23   1    9.53    1.05
   1 -23  -1    9.21    1.09
  -3 -23  -1    6.12    0.89
  -3  23   1    5.22    0.92
   3 -23   1    5.17    0.74
   3  23  -1    5.13    0.91
   3 -23  -1    7.82    0.94
   3 -23  -1    8.12    0.90
  -3  23  -1    6.55    1.11
   3  23   1    6.19    1.00
  -3 -23   1    6.85    0.90
   5 -23   1    9.10    0.97
  -5 -23  -1    8.47    1.18
  -5  23   1    9.21    1.15
   5  23   1    7.10    1.04
  -5  23  -1    7.66    1.03
   5 -23  -1    9.20    0.92
  -7  23   1    0.96    0.34
   7 -23   1    1.16    0.34
   7 -23  -1    1.09    0.30
  -7  23  -1    0.81    0.32
   0  24  -1   23.09    1.86
   0 -24  -1   22.99    1.65
   0 -24   1   22.08    1.62
   0 -24   1   20.57    1.47
   0 -24  -1   18.98    1.44
   0  24   1   22.19    1.85
   2 -24   1   24.16    1.69
  -2 -24  -1   24.49    1.70
  -2  24   1   24.00    1.92
   2  24  -1   22.69    1.80
   2 -24   1   24.90    1.71
   2 -24  -1   24.44    1.73
  -2 -24   1   24.48    1.72
   2  24   1   23.88    1.90
  -2  24  -1   25.71    1.97
   2 -24  -1   25.36    1.69
   4 -24   1   24.89    1.57
   4 -24   1   27.79    1.75
   4  24  -1   24.77    1.72
  -4 -24  -1   25.21    1.60
  -4  24   1   25.85    1.91
  -4  24  -1   26.34    1.94
  -4 -24   1   25.23    1.62
   4 -24  -1   25.73    2.00
   4 -24  -1   26.90    1.74
  -6  24   1   45.37    2.52
   6 -24   1   46.76    2.38
   6 -24  -1   48.71    2.39
  -6  24  -1   45.47    2.53
   1 -25   1    2.70    0.54
  -1  25   1    3.05    0.82
  -1 -25  -1    3.43    0.68
   1 -25   1    4.02    0.72
   1  25  -1    2.44    0.72
  -1  25  -1    3.76    0.80
   1 -25  -1    2.98    0.59
   1 -25  -1    3.31    0.60
  -1 -25   1    3.21    0.66
   1  25   1    2.53    0.75
  -3 -25  -1    3.60    0.64
  -3  25   1    4.06    0.79
   3  25  -1    4.13    0.71
   3 -25   1    5.20    0.72
   3 -25   1    5.24    0.73
  -3 -25   1    3.77    0.63
   3 -25  -1    3.80    0.60
  -3  25  -1    4.43    0.85
   3  25   1    4.75    0.88
   3 -25  -1    3.06    0.54
   5 -25   1    8.11    0.82
  -5  25   1    6.81    0.92
   5 -25  -1    8.44    0.81
  -5 -25   1    6.25    0.74
   0  26   1    5.70    0.93
   0 -26   1    6.70    0.82
   0 -26   1    4.98    0.76
   0 -26  -1    7.19    0.86
   0 -26  -1    4.58    0.68
   0  26  -1    5.22    0.87
  -2  26   1    1.81    0.55
   2 -26   1    2.24    0.45
   2  26  -1    2.66    0.59
  -2 -26  -1    2.01    0.45
   2 -26   1    2.67    0.54
  -2 -26   1    3.05    0.60
   2 -26  -1    2.79    0.54
   2  26   1    1.13    0.59
   2 -26  -1    2.13    0.44
  -2  26  -1    2.35    0.57
  -4 -26  -1   17.67    1.19
   4 -26   1   19.41    1.30
  -4  26   1   19.27    1.45
   4 -26  -1   20.38    1.33
  -4  26  -1   18.25    1.44
   4 -26  -1   18.91    1.13
  -4 -26   1   19.63    1.21
   1 -27   1    1.71    0.44
  -1  27   1    2.99    0.85
  -1 -27  -1    1.42    0.32
   1  27  -1    1.56    0.52
   1  27   1    1.17    0.44
  -1  27  -1    1.64    0.50
   1 -27  -1    0.82    0.38
  -1 -27   1    1.70    0.49
  -3 -27  -1    1.07    0.33
   3 -27   1    0.62    0.30
  -3  27   1    0.47    0.34
   3 -27   1    0.82    0.33
   3 -27  -1    0.20    0.26
   3 -27  -1    0.18    0.29
  -3  27  -1    0.66    0.39
  -3 -27   1    0.59    0.29
   3  27   1   -0.20    0.61
  -5  27   1    1.86    0.41
   5 -27   1    2.02    0.40
  -5  27  -1    1.13    0.32
   5 -27  -1    1.44    0.30
   0  28  -1   -0.36    0.28
   0  28   1    0.10    0.31
   0 -28  -1   -0.05    0.22
   0 -28   1    0.13    0.30
  -2 -28  -1    3.08    0.51
  -2  28   1    3.42    0.58
   2 -28   1    3.00    0.48
   2 -28   1    2.81    0.44
   2  28   1    1.93    0.49
   2 -28  -1    2.58    0.43
  -2  28  -1    2.27    0.46
  -2 -28   1    2.32    0.41
   2 -28  -1    3.34    0.56
  -4 -28  -1    2.59    0.50
  -4  28   1    3.58    0.64
   4 -28   1    3.63    0.47
  -4  28  -1    3.67    0.52
   4 -28  -1    3.49    0.46
  -1 -29  -1   29.20    1.58
  -1  29   1   30.99    2.12
   1 -29   1   30.90    1.58
  -1  29  -1   28.21    1.60
   1 -29  -1   31.06    1.58
   1  29   1   27.82    1.57
  -1 -29   1   30.76    1.62
   3 -29   1    3.44    0.50
  -3 -29  -1    4.15    0.44
   3 -29  -1    3.50    0.53
  -3 -29   1    3.45    0.44
   4   0   2  126.99    5.16
  -4   0  -2  122.53    5.04
  -4   0   2  123.75    5.11
   4   0  -2  121.24    5.15
  -6   0   2   15.92    1.20
  -6   0  -2   16.19    1.39
   6   0   2   16.88    1.29
  -6   0  -2   16.57    1.14
   6   0  -2   16.72    1.32
  -6   0   2   17.13    1.43
   8   0   2   31.71    2.23
  -8   0   2   31.11    2.20
  -8   0  -2   32.28    2.30
  -8   0   2   28.37    2.03
  -8   0   2   34.81    2.41
  -8   0  -2   30.70    2.24
   8   0  -2   30.07    2.22
 -10   0  -2   49.33    2.80
 -10   0  -2   53.41    3.34
 -10   0   2   45.22    3.72
   1   1  -2   34.39    1.38
  -1  -1  -2   30.94    1.34
  -1   1  -2   30.95    1.27
  -1  -1   2   31.16    1.35
   1  -1  -2   31.97    1.33
  -1   1  -2   31.07    1.36
  -3  -1  -2  272.55   10.71
  -3   1   2  272.26   10.70
   3  -1   2  270.21   10.74
   3   1  -2  279.74   10.78
   3   1   2  287.47   10.75
  -3   1  -2  277.91   10.63
   3  -1  -2  278.34   10.75
  -3  -1   2  269.33   10.75
  -5   1   2   37.25    2.15
  -5   1   2   39.96    1.96
  -5  -1  -2   38.95    1.93
  -5  -1  -2   39.69    2.20
   5   1  -2   39.07    2.07
   5  -1   2   40.42    2.06
  -5   1  -2   35.04    1.82
  -5  -1   2   34.34    2.12
  -5  -1   2   36.61    1.98
   5  -1  -2   36.05    2.01
   5   1   2   36.87    2.00
  -7  -1  -2    2.31    0.70
   7  -1   2    2.08    0.61
  -7   1   2    1.97    0.64
   7   1  -2    1.37    0.47
  -7   1   2    1.69    0.45
  -7  -1  -2    1.40    0.53
  -7   1  -2    2.62    0.47
  -7  -1   2    2.83    0.76
  -7   1  -2    1.66    0.65
   7  -1  -2    2.27    0.60
  -7  -1   2    3.72    0.94
  -7   1  -2    2.83    0.72
   7   1   2    2.60    0.61
   9  -1   2    8.55    1.25
  -9  -1  -2   10.08    1.27
   9   1  -2    9.58    1.34
  -9   1   2   11.19    1.40
  -9   1   2    9.03    1.30
   9   1   2   10.16    1.36
  -9  -1   2   10.70    1.35
   9  -1  -2    8.64    1.21
  -9   1  -2   11.81    1.33
  -9   1  -2   11.09    1.33
  -9  -1   2    9.00    1.29
 -11  -1  -2   23.41    1.70
 -11   1   2   28.16    1.83
 -11   1  -2   23.74    1.65
 -11  -1   2   27.99    1.85
  -2  -2  -2  129.07    5.17
   2   2  -2  138.42    5.22
  -2  -2   2  130.76    5.20
   2  -2  -2  130.67    5.15
  -2   2  -2  126.85    5.02
   2   2   2  127.59    5.13
  -4  -2  -2    9.96    0.78
   4  -2   2    9.06    0.77
   4   2  -2   10.23    0.83
  -4   2   2   10.28    0.71
  -4  -2   2   10.02    0.80
   4  -2  -2   10.19    0.78
  -4   2  -2    9.27    0.62
   6   2  -2   30.23    1.89
   6  -2   2   28.92    1.80
  -6   2   2   29.79    1.68
  -6  -2  -2   28.41    1.94
  -6  -2  -2   28.00    1.71
  -6   2   2   29.94    1.95
  -6  -2   2   28.43    1.78
  -6  -2   2   27.61    1.93
  -6   2  -2   27.95    1.90
   6   2   2   29.14    1.81
  -6   2  -2   26.54    1.91
   6  -2  -2   29.75    1.84
   8  -2   2    1.85    0.58
  -8  -2  -2    1.59    0.69
  -8  -2  -2    2.46    0.66
  -8  -2  -2    2.21    0.69
   8   2  -2    1.68    0.56
  -8   2   2    2.25    0.73
  -8  -2   2    2.33    0.73
  -8  -2   2    1.65    0.64
   8  -2  -2    2.59    0.78
  -8  -2   2    2.82    0.80
   8   2   2    1.69    0.65
  -8   2  -2    2.62    0.76
  -8   2  -2    1.79    0.61
 -10  -2  -2   12.46    1.40
 -10   2   2   11.34    1.37
 -10  -2  -2   11.34    1.26
 -10   2  -2   11.55    1.29
 -10   2  -2   10.80    1.21
 -10  -2   2    8.63    1.61
  -1  -3  -2   10.09    0.60
   1   3  -2   10.47    0.67
   1  -3   2    9.61    0.42
  -1  -3   2   11.28    0.68
  -1   3  -2   10.88    0.62
   1  -3  -2   10.19    0.52
   1  -3  -2   10.72    0.54
   1   3   2    9.98    0.49
  -3   3   2   15.50    0.80
  -3  -3  -2   15.89    0.92
   3   3   2   13.92    0.84
  -3   3  -2   13.31    0.67
  -3  -3   2   13.64    0.90
   3  -3  -2   13.73    0.86
  -5  -3  -2   25.76    1.69
  -5   3   2   25.34    1.41
   5   3  -2   25.73    1.61
  -5  -3  -2   25.46    1.53
   5  -3   2   25.16    1.54
  -5   3   2   23.95    1.67
  -5  -3   2   22.54    1.64
  -5   3  -2   26.35    1.69
   5   3   2   29.00    1.61
  -5  -3   2   28.51    1.63
   5  -3  -2   28.19    1.59
  -5   3  -2   25.16    1.28
   7  -3   2   16.08    1.38
  -7   3   2   15.16    1.45
  -7   3   2   14.72    1.19
   7   3  -2   13.81    1.34
  -7  -3  -2   15.90    1.42
  -7   3   2   15.81    1.56
  -7  -3  -2   15.52    1.28
  -7  -3  -2   14.75    1.50
  -7  -3   2   12.98    1.56
   7  -3  -2   13.10    1.29
  -7  -3   2   11.60    1.18
  -7   3  -2   11.44    1.37
  -7  -3   2   12.42    1.34
   7   3   2   12.34    1.23
  -7   3  -2   13.55    1.40
  -9  -3  -2    4.49    0.93
   9  -3   2    3.37    0.79
  -9   3   2    4.56    0.92
   9   3  -2    7.28    1.18
  -9  -3  -2    4.11    0.92
  -9   3   2    3.71    0.86
  -9   3  -2    5.07    0.88
   9  -3  -2    5.16    0.97
  -9  -3   2    5.26    0.97
  -9   3  -2    7.21    1.18
   9   3   2    4.82    0.94
 -11  -3  -2   17.16    1.39
 -11   3   2   19.91    1.64
 -11   3  -2   15.78    1.32
 -11   3  -2   13.24    1.61
 -11  -3   2   17.11    1.39
   0   4   2   58.63    2.21
   0  -4  -2   55.45    2.20
   0  -4  -2   58.38    2.35
   0  -4   2   57.15    2.31
   2   4  -2  109.01    4.09
  -2  -4  -2  100.37    4.07
   2   4   2   95.84    3.97
  -2  -4   2   97.77    4.08
   2  -4  -2   93.91    3.97
  -2   4  -2   99.63    4.10
   4  -4   2   39.47    2.00
  -4   4   2   41.24    1.86
   4   4  -2   42.61    2.07
  -4  -4  -2   42.03    2.05
   4  -4  -2   37.06    1.96
  -4  -4   2   38.42    2.04
   6   4  -2   88.41    4.15
  -6   4   2   85.92    4.22
  -6   4   2   87.46    3.80
  -6  -4  -2   89.68    4.08
   6  -4   2   89.27    4.12
  -6  -4  -2   86.57    4.41
  -6  -4   2   84.88    4.11
   6  -4  -2   84.22    4.06
  -6  -4   2   82.78    4.24
  -6   4  -2   84.06    4.19
  -6   4  -2   80.36    4.23
   6   4   2   88.70    4.10
   8   4  -2    3.86    1.06
  -8   4   2    5.65    0.94
  -8  -4  -2    5.99    1.07
  -8   4   2    5.30    1.19
  -8  -4  -2    5.84    0.94
  -8   4  -2    5.94    1.02
   8  -4  -2    4.95    1.21
  -8  -4   2    4.67    0.80
 -10   4   2    8.22    1.13
 -10   4   2    7.67    1.05
 -10  -4  -2    9.94    1.17
 -10  -4  -2    8.48    1.16
 -10   4  -2    9.04    1.15
 -10   4  -2    9.83    1.21
 -10  -4   2   11.29    1.27
   1   5  -2  152.71    5.84
  -1  -5  -2  157.24    5.87
   1  -5   2  135.29    5.63
  -1  -5   2  147.54    5.84
   1  -5  -2  147.93    5.75
   1   5   2  144.63    5.69
  -1   5  -2  150.73    5.86
   3   5  -2   94.63    3.84
  -3   5   2   83.27    3.59
  -3  -5  -2   90.90    3.84
   3   5   2   88.49    3.73
  -3  -5   2   90.80    3.86
   3  -5  -2   88.84    3.74
  -5  -5  -2  267.81   10.57
  -5   5   2  256.31   10.23
  -5   5   2  256.61   10.67
  -5  -5  -2  249.52   10.68
   5   5  -2  272.32   10.61
   5  -5   2  269.18   10.55
  -5   5  -2  254.91   10.60
   5   5   2  267.91   10.53
  -5  -5   2  268.92   10.63
   5  -5  -2  262.07   10.51
  -5  -5   2  240.01   10.64
   7  -5   2   26.63    1.86
  -7   5   2   25.61    1.92
   7   5  -2   28.03    1.93
  -7  -5  -2   25.45    1.94
  -7  -5  -2   24.56    1.78
  -7  -5  -2   27.25    2.02
  -7   5   2   22.67    1.93
   7   5   2   26.69    1.88
  -7  -5   2   25.79    2.00
   7  -5  -2   24.93    1.83
  -7  -5   2   24.14    1.80
  -7   5  -2   25.74    1.99
  -7   5  -2   24.12    1.89
  -9  -5  -2    6.17    1.07
  -9   5   2    6.12    1.09
   9  -5   2    6.78    1.21
  -9   5  -2   11.20    1.83
   9  -5  -2   10.65    2.04
  -9  -5   2    8.83    1.18
  -9  -5   2    6.50    1.36
  -9   5  -2    9.21    1.19
 -11   5   2   15.64    1.26
 -11   5  -2   12.96    1.45
 -11  -5   2   14.60    1.43
 -11   5  -2   15.60    1.39
   0  -6  -2  678.08   25.93
   0   6  -2  701.59   25.97
   0   6   2  667.75   25.79
  -2  -6  -2   38.07    1.70
   2   6  -2   37.11    1.66
   2  -6  -2   31.86    1.53
  -2   6  -2   33.84    1.67
   2   6   2   30.87    1.51
  -2  -6   2   33.46    1.67
   4   6  -2   10.20    0.86
   4  -6   2   10.09    0.81
  -4  -6  -2    9.14    0.92
  -4  -6  -2   10.51    0.87
  -4   6   2    9.85    0.62
   4  -6  -2    8.27    0.74
   4   6   2    7.49    0.74
  -4  -6   2    7.36    0.79
  -6   6   2   46.52    2.69
  -6  -6  -2   46.82    2.72
  -6   6   2   42.91    2.70
  -6  -6  -2   48.87    2.63
  -6  -6  -2   45.15    2.80
   6   6  -2   46.71    3.02
   6  -6   2   46.17    2.56
  -6   6  -2   49.11    3.48
  -6   6  -2   48.27    2.69
  -6  -6   2   45.23    2.72
   6   6   2   49.35    2.62
  -8  -6  -2    1.89    0.68
  -8  -6  -2    2.13    0.81
   8  -6   2    1.90    0.62
  -8   6   2    2.34    0.64
  -8   6   2    1.95    0.72
  -8  -6  -2    2.01    0.73
   8   6  -2    2.59    0.76
   8  -6  -2    1.66    0.54
  -8  -6   2    2.35    0.70
   8   6   2    1.21    0.53
  -8   6  -2    3.06    0.84
  -8  -6   2    2.33    0.70
  -8   6  -2    3.14    1.01
 -10  -6  -2   18.79    1.59
 -10   6   2   16.84    1.51
 -10   6   2   14.19    1.44
 -10  -6  -2   14.78    1.36
 -10   6  -2   16.65    1.47
 -10   6  -2   17.57    1.44
 -10  -6   2   18.56    1.57
  -1  -7  -2   14.66    0.87
   1   7  -2   13.56    0.83
   1  -7   2   13.44    0.67
  -1  -7   2   15.16    0.88
   1  -7  -2   15.66    0.78
   1   7   2   14.88    0.71
  -1   7  -2   15.65    0.89
   3   7  -2  101.72    4.20
  -3   7   2   94.86    3.89
  -3  -7  -2   97.80    4.21
  -3  -7   2   96.93    4.23
   3   7   2   99.12    4.08
   3  -7  -2   94.93    4.06
  -5  -7  -2   31.28    2.02
   5  -7   2   34.21    1.92
   5   7  -2   34.73    1.96
  -5   7   2   32.76    2.01
  -5   7   2   31.99    1.53
  -5  -7  -2   33.89    1.96
   5   7   2   34.86    1.92
  -5  -7   2   33.96    2.01
  -5   7  -2   30.58    1.95
  -5  -7   2   31.86    2.02
   5  -7  -2   31.68    1.85
  -7  -7  -2    7.45    1.18
  -7  -7  -2    6.52    0.91
  -7   7   2    4.64    0.89
   7   7  -2    6.37    0.96
   7  -7   2    5.74    0.87
  -7   7   2    5.89    1.02
  -7  -7  -2    5.74    1.01
   7   7   2    6.68    0.96
  -7  -7   2    6.28    0.93
  -7   7  -2    6.22    1.08
  -7  -7   2    6.05    1.08
  -7   7  -2    5.55    0.95
   7  -7  -2    6.49    0.93
  -9  -7  -2    5.12    1.02
   9  -7   2    3.60    0.81
  -9   7   2    4.21    0.82
  -9  -7  -2    5.42    1.01
  -9   7   2    6.44    1.15
  -9   7  -2    3.61    0.79
  -9   7  -2    6.12    1.06
  -9  -7   2    3.39    1.43
   9   7   2    3.56    1.22
  -9  -7   2    4.14    0.85
   9  -7  -2    4.37    1.00
 -11  -7  -2    0.60    0.39
 -11   7   2   -1.34    0.81
 -11  -7   2    0.68    0.36
 -11   7  -2    0.30    0.40
   0  -8  -2  243.30    9.57
   0   8  -2  252.24    9.62
   0  -8   2  241.74    9.53
   0   8   2  246.04    9.43
  -2  -8  -2   71.38    3.02
   2   8  -2   68.12    2.94
   2   8   2   61.37    2.78
  -2  -8   2   69.82    3.02
  -2   8  -2   68.41    3.01
   2  -8  -2   66.50    2.75
   2  -8  -2   64.52    2.81
  -4  -8  -2    8.50    0.81
  -4  -8  -2    7.27    0.87
   4   8  -2    8.54    0.81
  -4  -8   2    6.13    0.81
   4  -8  -2    8.27    0.72
  -4  -8   2    8.40    0.83
   4   8   2    7.59    0.72
  -6  -8  -2   19.47    1.90
  -6   8   2   22.73    1.67
   6   8  -2   21.00    1.57
  -6  -8  -2   19.64    1.62
  -6  -8  -2   22.47    1.60
  -6   8   2   20.40    1.70
   6  -8   2   20.84    1.53
  -6  -8   2   19.63    1.62
  -6   8  -2   18.21    1.65
  -6   8  -2   17.91    1.56
  -6  -8   2   21.64    1.63
   6  -8  -2   19.80    1.46
  -8  -8  -2    0.64    0.47
  -8   8   2    0.47    0.54
  -8   8   2    0.63    0.57
   8  -8   2    0.47    0.45
   8   8  -2    0.78    0.49
  -8  -8  -2    1.27    0.62
  -8  -8  -2    0.74    0.62
   8  -8  -2    0.30    0.46
  -8  -8   2    0.82    0.56
   8   8   2    0.51    0.54
  -8   8  -2    2.39    0.72
  -8  -8   2    1.05    0.55
   8  -8  -2    0.99    0.48
  -8   8  -2    1.12    0.51
 -10  -8  -2    6.63    0.97
 -10   8   2    4.39    0.70
 -10   8   2    5.24    0.87
 -10   8  -2    5.35    0.95
 -10  -8   2    6.91    0.94
 -10   8  -2    7.47    0.95
   1  -9   2   55.89    2.36
   1   9  -2   60.13    2.58
  -1  -9  -2   59.37    2.61
  -1   9  -2   56.76    2.59
   1  -9  -2   60.10    2.48
  -1  -9   2   54.49    2.57
  -3  -9  -2   70.74    3.24
  -3   9   2   68.65    2.96
   3   9  -2   67.71    3.14
   3  -9  -2   67.72    3.04
  -3  -9   2   72.40    3.28
   3   9   2   68.49    3.02
   5   9  -2  218.80    8.79
  -5   9   2  197.97    8.97
  -5  -9  -2  199.32    8.84
  -5  -9  -2  215.94    8.86
   5  -9   2  214.90    8.74
  -5   9   2  211.07    8.82
   5  -9  -2  216.38    8.68
  -5  -9   2  211.31    8.88
   5   9   2  214.04    8.68
  -5   9  -2  201.71    8.95
  -5   9  -2  211.98    8.93
  -5  -9   2  202.16    8.84
   7   9  -2   65.14    3.56
  -7  -9  -2   61.40    4.06
  -7  -9  -2   68.75    3.65
  -7   9   2   67.18    3.60
  -7  -9  -2   66.43    3.68
   7  -9   2   61.51    3.23
   7  -9   2   66.59    3.57
  -7   9   2   57.60    4.66
   7  -9  -2   69.80    3.59
  -7   9  -2   66.62    3.74
  -7   9  -2   68.72    3.53
  -7  -9   2   68.83    3.73
  -7  -9   2   71.41    3.72
   7   9   2   63.22    3.50
   7  -9  -2   66.83    3.48
  -9  -9  -2   19.10    1.69
  -9   9   2   24.49    2.45
  -9  -9  -2   16.65    1.53
  -9   9   2   17.69    1.58
  -9   9  -2   19.67    1.72
  -9  -9   2   20.94    1.72
  -9   9  -2   19.40    1.73
 -11  -9  -2   13.01    1.06
 -11  -9   2   13.21    1.07
 -11   9  -2   12.27    0.94
   0 -10   2  247.21   10.08
   0  10   2  263.34    9.99
   0 -10  -2  259.23   10.14
   0  10  -2  265.59   10.20
  -2 -10  -2   36.20    1.87
   2  10  -2   37.95    1.83
   2 -10  -2   33.31    1.59
  -2  10  -2   37.38    1.89
   2  10   2   33.57    1.63
  -2 -10   2   36.47    1.89
   4  10  -2   22.59    1.45
  -4 -10  -2   18.62    1.44
  -4  10   2   20.29    1.50
  -4 -10  -2   21.96    1.49
  -4 -10   2   24.34    1.56
   4  10   2   22.29    1.33
  -4 -10   2   20.88    1.53
   4 -10  -2   23.08    1.35
  -6  10   2   58.17    3.29
  -6 -10  -2   60.71    3.33
  -6  10   2   60.65    3.23
  -6 -10  -2   59.05    3.27
   6  10  -2   55.47    3.11
   6 -10   2   58.91    3.13
  -6 -10  -2   62.08    3.26
   6  10   2   55.86    3.04
  -6 -10   2   59.78    3.27
  -6  10  -2   57.63    3.12
  -6 -10   2   59.15    3.24
   6 -10  -2   54.71    2.98
  -6  10  -2   57.94    3.32
   6 -10  -2   56.82    3.04
  -8 -10  -2   14.04    1.43
  -8 -10  -2   12.77    1.46
  -8  10   2   14.19    1.40
   8 -10   2   10.75    1.35
  -8  10   2   11.08    1.38
   8  10  -2   13.82    1.45
   8 -10   2   12.58    1.12
  -8  10  -2   12.64    1.49
  -8 -10   2   13.50    1.46
   8 -10  -2   12.07    1.11
   8 -10  -2   11.22    1.32
  -8 -10   2   11.27    1.41
  -8  10  -2   11.73    1.45
 -10 -10  -2   29.02    1.92
 -10  10   2   26.78    1.74
 -10  10   2   27.05    1.96
 -10  10  -2   29.27    1.88
 -10 -10   2   29.01    1.91
  -1 -11  -2   74.49    3.20
   1  11  -2   76.30    3.18
   1 -11   2   70.87    2.92
  -1 -11   2   69.58    3.32
  -1  11  -2   69.46    3.23
   1  11   2   66.64    2.92
   1 -11  -2   68.62    3.02
  -3 -11  -2   41.37    2.34
  -3 -11  -2   46.14    2.38
   3  11  -2   45.18    2.26
   3 -11  -2   44.97    2.14
  -3 -11   2   48.79    2.43
   3  11   2   42.36    2.09
   5 -11   2  176.74    7.30
  -5  11   2  169.93    7.33
  -5 -11  -2  180.65    7.48
   5  11  -2  172.11    7.42
  -5 -11  -2  170.54    7.42
  -5  11   2  156.58    7.44
  -5 -11  -2  179.16    8.84
  -5 -11   2  165.03    7.36
  -5  11  -2  158.37    7.48
   5 -11  -2  154.10    7.16
  -5 -11   2  179.22    7.52
   5  11   2  172.62    7.18
   5 -11  -2  172.15    7.19
   7 -11   2   71.55    4.21
   7  11  -2   64.90    4.37
  -7  11   2   79.31    4.15
  -7 -11  -2   77.93    4.04
   7 -11   2   76.49    3.72
  -7 -11  -2   80.72    4.16
  -7 -11  -2   84.59    4.34
  -7  11   2   77.87    3.98
   7  11   2   75.35    3.98
  -7 -11   2   74.79    4.10
  -7  11  -2   78.54    4.21
   7 -11  -2   75.09    3.77
  -9 -11  -2   24.94    1.79
  -9  11   2   23.90    1.93
  -9  11   2   25.18    1.87
  -9 -11  -2   30.53    2.17
  -9 -11   2   29.11    1.99
  -9  11  -2   30.70    2.07
 -11 -11  -2   10.61    0.92
   0 -12   2    7.48    0.61
   0  12   2    7.05    0.53
   0  12  -2    8.50    0.82
  -2 -12  -2   82.91    3.80
   2  12  -2   80.38    3.69
   2  12   2   82.40    3.50
   2 -12  -2   83.26    3.46
   2 -12  -2   78.53    3.51
  -2  12  -2   89.08    3.82
  -2 -12   2   88.91    3.84
  -4 -12  -2    0.08    0.28
  -4  12   2   -0.57    0.57
  -4  12   2    0.60    0.44
  -4 -12  -2    0.18    0.37
   4  12  -2    0.58    0.31
  -4  12  -2    0.43    0.47
   4 -12  -2    0.52    0.23
   4  12   2    0.36    0.23
  -4 -12   2    0.15    0.25
  -6  12   2    8.41    1.20
  -6 -12  -2    7.90    1.21
   6  12  -2    8.05    1.02
   6 -12   2    8.18    0.97
  -6  12   2    7.79    1.19
  -6 -12  -2    7.91    1.03
  -6 -12  -2    7.08    1.01
   6 -12  -2    6.96    0.93
   6 -12  -2    7.35    0.92
  -6 -12   2    8.19    1.11
  -6 -12   2    6.62    1.05
  -8 -12  -2    1.27    0.59
   8  12  -2   -0.08    0.58
   8 -12   2   -0.02    0.53
  -8 -12  -2    0.55    0.41
  -8 -12  -2    0.38    0.66
  -8  12   2   -0.22    0.71
   8 -12   2    0.65    0.39
  -8  12   2   -0.01    0.43
  -8 -12   2    0.64    0.51
   8 -12  -2    0.08    0.35
  -8 -12   2   -0.97    0.58
   8 -12  -2   -0.64    0.62
 -10 -12  -2   14.25    1.49
 -10  12   2   18.21    1.89
 -10 -12   2   18.69    1.38
 -10  12  -2   17.21    1.30
   1  13  -2   94.27    4.01
  -1 -13  -2   92.57    4.09
   1 -13   2   86.04    3.72
   1  13   2   84.70    3.72
  -1  13  -2   93.46    4.04
   1 -13  -2   92.77    3.87
  -1 -13   2   94.10    4.03
  -3  13   2   11.30    1.23
   3  13  -2   11.13    0.97
  -3 -13  -2   11.01    1.03
   3 -13  -2   11.99    0.86
  -3  13  -2   11.46    1.06
   3  13   2   12.50    0.93
  -3 -13   2   13.55    1.13
  -3  13  -2   10.24    1.22
  -3 -13   2   13.40    1.30
  -5 -13  -2   87.19    4.37
  -5  13   2   85.50    4.44
  -5 -13  -2   88.78    4.32
  -5 -13  -2   87.32    4.40
   5  13  -2   90.87    4.25
  -5  13   2   86.52    4.22
   5 -13   2   86.60    4.18
   5 -13  -2   84.56    4.05
  -5 -13   2   84.04    4.25
  -5 -13   2   89.97    4.39
   5 -13  -2   89.31    4.18
   5  13   2   85.43    4.05
  -5  13  -2   87.85    4.48
   7 -13   2   23.32    1.64
  -7  13   2   22.55    1.91
   7  13  -2   22.02    1.86
  -7 -13  -2   27.28    1.96
  -7 -13  -2   23.08    1.88
   7 -13   2   21.88    1.83
  -7 -13  -2   21.11    1.84
  -7  13   2   22.09    1.88
  -7  13  -2   24.59    2.01
   7 -13  -2   23.11    1.67
   7 -13  -2   19.77    1.78
  -7 -13   2   19.64    1.82
  -7 -13   2   21.70    1.78
  -9 -13  -2    0.17    0.40
  -9  13   2    0.76    0.43
  -9 -13   2    0.15    0.45
  -9  13  -2    0.87    0.50
   9 -13  -2    0.03    0.34
   0 -14   2   52.51    2.45
   0 -14  -2   52.01    2.51
   0  14  -2   51.80    2.55
  -2 -14  -2    7.48    0.95
  -2 -14  -2    7.76    0.80
  -2  14   2    8.21    1.08
   2  14  -2    7.94    0.78
   2  14   2    7.67    0.63
  -2  14  -2    9.88    1.45
  -2 -14   2    8.30    0.85
   2 -14  -2    6.33    0.77
   2 -14  -2    8.32    0.62
  -4  14   2   85.03    4.40
  -4 -14  -2   91.54    4.34
   4  14  -2   86.91    4.14
  -4 -14  -2   85.12    4.35
   4 -14   2   90.36    4.15
  -4 -14   2   94.16    4.36
  -4 -14   2   88.59    4.18
  -4  14  -2   92.67    4.52
   4 -14  -2   86.47    4.02
   4  14   2   86.84    3.91
  -4 -14   2   79.71    4.23
   4 -14  -2   85.79    3.97
   6  14  -2   20.44    1.70
  -6 -14  -2   20.35    1.91
   6 -14   2   19.34    1.80
  -6 -14  -2   20.15    1.76
  -6  14   2   23.61    1.88
  -6 -14  -2   22.81    2.22
  -6 -14   2   18.29    1.66
  -6 -14   2   21.22    1.97
   6 -14  -2   18.22    1.53
   6 -14  -2   18.98    1.50
  -6  14  -2   20.49    1.86
  -8  14   2    7.40    1.09
  -8 -14  -2    8.46    1.06
  -8 -14  -2    6.65    1.08
   8 -14   2    7.04    0.88
   8 -14  -2    6.40    0.86
  -8  14  -2    8.00    1.24
 -10  14   2    3.27    0.56
 -10 -14  -2    5.07    0.74
 -10 -14   2    3.81    0.85
 -10  14  -2    5.44    0.69
   1  15  -2   49.48    2.44
  -1 -15  -2   50.51    2.50
   1 -15   2   46.65    2.14
  -1 -15  -2   47.50    2.51
   1 -15  -2   46.76    2.27
  -1  15  -2   48.28    2.68
   1 -15  -2   43.01    2.45
  -1 -15   2   49.42    2.44
  -1  15  -2   54.56    3.92
   1  15   2   42.60    2.08
  -1  15  -2   49.02    2.47
  -3 -15  -2  153.21    6.48
   3  15  -2  151.13    6.40
   3 -15   2  145.16    6.34
  -3  15   2  143.72    6.73
  -3 -15  -2  148.66    6.40
  -3 -15  -2  146.70    6.66
  -3 -15  -2  158.47    6.59
   3 -15  -2  132.91    6.09
  -3  15  -2  148.18    6.75
  -3  15  -2  153.60    6.55
  -3 -15   2  149.96    6.55
   5 -15   2  220.94    9.44
  -5 -15  -2  225.43    9.68
  -5  15   2  230.64    9.83
  -5 -15  -2  221.30    9.24
   5  15  -2  223.16    9.53
  -5 -15  -2  241.88    9.99
  -5 -15  -2  238.32    9.63
  -5 -15   2  228.51    9.73
  -5 -15   2  199.10    9.32
   5 -15  -2  213.95    9.27
  -5 -15   2  217.33    9.46
  -5  15  -2  239.17    9.89
  -5 -15   2  213.60    9.22
   5 -15  -2  227.63    9.48
  -7 -15  -2   72.03    3.79
  -7  15   2   68.56    3.96
  -7 -15  -2   78.26    4.57
   7  15  -2   65.55    4.35
   7 -15   2   74.93    4.37
  -7  15  -2   76.88    4.10
   7 -15  -2   73.40    3.82
  -7 -15   2   67.90    3.72
  -7 -15   2   74.38    4.22
   7 -15  -2   61.29    3.84
  -9 -15  -2   19.19    1.51
  -9  15   2   20.79    1.48
   9 -15  -2   19.97    1.27
  -9 -15   2   19.69    1.48
   0 -16  -2   15.94    1.15
   0 -16   2   16.69    1.10
   0  16  -2   17.23    1.21
   0 -16  -2   16.32    1.55
   0  16  -2   14.97    1.46
   0  16  -2   15.22    1.30
  -2  16   2    2.01    0.76
  -2 -16  -2    0.89    0.55
   2 -16   2    1.09    0.41
  -2 -16  -2    1.59    0.53
  -2 -16  -2    2.60    0.59
   2  16  -2    1.44    0.44
  -2 -16  -2    0.41    0.53
  -2 -16   2    1.75    0.39
   2 -16  -2    1.53    0.50
   2 -16  -2    1.35    0.36
  -2  16  -2    2.31    0.58
  -2  16  -2    1.68    0.63
  -4 -16  -2   54.25    2.73
   4 -16   2   43.58    2.60
  -4 -16  -2   46.66    2.89
  -4 -16  -2   51.59    2.92
  -4 -16  -2   49.71    2.82
   4 -16   2   48.77    2.72
  -4  16   2   49.70    3.03
   4  16  -2   49.48    2.79
  -4 -16   2   53.65    2.97
   4 -16  -2   49.09    2.57
  -4  16  -2   55.43    3.15
   4 -16  -2   50.93    2.64
   6 -16   2    9.01    1.19
  -6 -16  -2    8.81    1.14
  -6 -16  -2    9.76    1.22
  -6  16   2    9.76    1.27
   6 -16   2   10.51    1.11
   6  16  -2    9.65    1.44
  -6 -16   2    6.82    0.99
  -6 -16   2    7.89    1.18
   6 -16  -2   11.24    1.15
  -6  16  -2   11.58    1.43
  -6 -16   2    8.25    1.21
   8 -16   2    5.77    0.78
  -8  16   2    4.32    0.76
  -8 -16  -2    7.23    0.99
  -8  16  -2    8.33    1.12
   8 -16  -2    6.06    0.80
  -8 -16   2    5.44    0.90
 -10  16  -2    9.99    0.80
  -1 -17  -2    6.87    0.83
  -1  17   2    5.75    0.99
  -1 -17  -2    7.54    1.07
   1  17  -2    6.02    0.77
  -1  17  -2    4.51    0.93
   1 -17  -2    4.55    0.78
  -1  17  -2    5.42    0.78
   1 -17  -2    4.71    0.65
  -1  17  -2    5.12    0.82
  -1 -17   2    4.82    0.70
  -3 -17  -2    3.38    0.65
  -3  17   2    5.39    0.98
  -3 -17  -2    3.82    0.72
   3 -17   2    3.94    0.66
   3  17  -2    4.62    0.74
  -3 -17  -2    4.16    0.89
  -3 -17  -2    3.83    0.67
  -3  17  -2    3.15    0.81
   3 -17  -2    3.41    0.66
  -3 -17   2    3.56    0.68
   5 -17   2    1.45    0.50
  -5  17   2    1.94    0.76
  -5 -17  -2    0.98    0.57
  -5 -17  -2    2.04    0.68
  -5 -17  -2    0.11    0.53
  -5 -17  -2    1.06    0.81
  -5 -17   2    1.15    0.54
  -5 -17   2    0.43    0.43
   5 -17  -2    1.13    0.45
  -5  17  -2    1.41    0.61
  -7  17   2    1.69    0.56
  -7 -17  -2    1.63    0.95
   7 -17   2    1.90    0.49
  -7 -17  -2    2.45    0.67
   7 -17  -2    2.72    0.61
  -7  17  -2    1.52    0.63
  -7 -17   2    0.96    0.65
  -9 -17  -2    5.41    1.05
  -9  17   2    6.60    0.79
  -9  17  -2    7.46    0.84
   9 -17  -2    5.46    0.64
   0 -18  -2   14.98    1.20
   0 -18   2   13.82    1.13
   0  18  -2   15.76    1.25
   0  18  -2   15.67    1.56
   0  18  -2   15.81    1.30
   0 -18  -2   14.91    1.25
  -2 -18  -2    4.50    0.81
  -2 -18  -2    3.48    0.64
   2  18  -2    4.26    0.81
   2  18  -2    3.57    0.73
  -2  18   2    4.51    0.93
   2 -18   2    5.06    0.80
   2 -18  -2    5.60    0.80
  -2  18  -2    4.40    0.97
  -2 -18   2    4.75    0.76
  -4 -18  -2   13.22    1.50
  -4 -18  -2   17.88    2.03
   4 -18   2   15.50    1.29
  -4 -18  -2   15.61    1.33
  -4  18   2   19.22    1.74
   4 -18   2   12.62    1.28
   4 -18  -2   17.61    1.33
  -4 -18   2   15.86    1.36
  -4  18  -2   17.21    1.66
   4 -18  -2   16.52    1.40
  -6 -18  -2    5.00    0.87
  -6 -18  -2    5.80    0.96
  -6  18   2    6.59    1.42
  -6 -18   2    3.78    0.67
  -6 -18   2    4.12    0.85
   6 -18  -2    5.50    1.38
  -8 -18  -2    1.78    0.71
  -8  18   2    3.17    0.76
   8 -18   2    2.88    0.50
   8 -18  -2    3.44    0.53
  -8  18  -2    3.59    0.68
   1  19  -2   45.98    2.60
   1  19  -2   48.93    2.92
   1 -19   2   47.26    3.14
   1  19  -2   45.99    2.62
  -1 -19  -2   52.51    2.76
  -1  19  -2   53.22    3.13
  -1 -19   2   48.23    2.65
   3 -19   2   -0.73    0.50
   3 -19   2    0.61    0.44
  -3  19   2   -0.25    0.46
  -3 -19  -2    0.14    0.43
  -3 -19  -2    0.51    0.41
  -3 -19   2   -0.35    0.29
   3 -19  -2   -0.20    0.34
  -3 -19   2   -0.08    0.40
  -3  19  -2    0.54    0.54
  -5 -19  -2   14.03    1.49
  -5 -19  -2   12.52    1.49
  -5  19   2   17.69    1.69
  -5 -19  -2   14.58    1.32
   5 -19  -2   18.99    1.50
  -5 -19   2   16.01    1.62
  -5 -19   2   16.30    1.31
   7 -19   2    3.78    0.66
  -7  19   2    4.36    0.84
   7 -19  -2    3.48    0.61
  -7  19  -2    4.37    0.81
  -9  19   2   -0.28    0.27
  -9  19  -2    0.36    0.44
   0 -20   2   51.83    2.88
   0  20  -2   51.21    3.10
   0 -20  -2   53.61    2.88
   0  20   2   50.64    3.15
  -2  20   2  122.82    5.84
  -2 -20  -2  117.52    5.37
  -2 -20  -2  110.51    5.45
   2  20  -2  108.06    5.47
   2 -20   2  109.04    5.28
  -2 -20   2  121.87    5.50
   2 -20  -2  117.52    5.34
  -2 -20   2  127.18    5.46
   4  20  -2   41.61    2.72
  -4  20   2   52.16    3.15
   4 -20   2   50.24    2.61
  -4 -20  -2   46.02    2.89
  -4 -20  -2   49.07    2.67
  -4  20  -2   53.68    3.16
   4 -20  -2   52.75    2.87
  -4 -20   2   49.69    3.00
   4 -20  -2   46.47    2.58
  -4 -20   2   48.84    2.68
   6 -20   2    2.43    0.56
  -6  20   2    2.29    0.64
  -6  20  -2    1.85    0.63
   6 -20  -2    2.25    0.53
  -6 -20   2    1.68    0.54
   8 -20   2    5.92    0.67
  -8  20   2    6.53    0.83
   8 -20  -2    6.29    0.66
  -8  20  -2    5.53    0.81
   1 -21   2   18.52    1.49
  -1 -21  -2   16.48    1.42
   1  21  -2   18.19    1.69
  -1 -21  -2   15.97    1.85
  -1  21   2   17.68    1.72
   1 -21  -2   17.57    1.42
  -1  21  -2   18.48    1.72
   1 -21  -2   16.61    1.45
   1  21   2   19.72    1.86
  -1 -21   2   18.23    1.52
  -3 -21  -2   21.40    1.80
  -3 -21  -2   22.85    1.64
   3 -21   2   21.22    1.61
  -3  21   2   23.94    2.03
   3  21  -2   18.10    1.70
   3 -21  -2   21.75    1.66
  -3 -21   2   21.79    1.64
  -3 -21   2   21.34    1.82
  -3  21  -2   24.63    2.02
   3 -21  -2   23.88    1.63
   5 -21   2   47.71    2.62
  -5  21   2   48.76    2.89
  -5 -21  -2   43.17    2.32
   5 -21  -2   42.69    2.54
  -5 -21   2   39.93    2.33
  -5  21  -2   42.09    2.79
   5 -21  -2   43.40    2.48
   7 -21   2   15.70    1.19
  -7  21   2   13.04    1.26
   7 -21  -2   18.11    1.24
   0 -22  -2    3.85    0.77
   0  22   2    3.70    0.88
   0 -22   2    3.31    0.70
   0  22  -2    3.98    0.87
   0 -22  -2    2.67    0.60
   2  22  -2   17.02    1.61
  -2 -22  -2   19.23    1.49
  -2 -22  -2   19.36    1.71
   2 -22   2   18.92    1.49
  -2  22   2   18.39    1.78
  -2 -22   2   20.22    1.55
   2 -22  -2   19.53    1.53
  -2  22  -2   20.36    1.79
   2  22   2   19.55    1.74
   2 -22  -2   17.91    1.48
   4  22  -2   14.88    1.46
  -4 -22  -2   15.65    1.27
   4 -22   2   13.41    1.18
  -4  22   2   14.82    1.58
   4 -22  -2   15.64    1.33
   4 -22  -2   15.85    1.24
  -4  22  -2   16.56    1.59
  -4 -22   2   14.56    1.25
  -6  22   2    1.55    0.52
   6 -22   2    3.24    0.61
  -6  22  -2    2.35    0.57
   6  22   2    1.70    0.57
   6 -22  -2    2.38    0.48
  -6 -22   2    1.99    0.58
   8 -22   2    3.74    0.59
  -8  22   2    3.68    0.53
  -8  22  -2    3.02    0.48
   8 -22  -2    4.32    0.46
  -1 -23  -2    7.99    0.98
  -1 -23  -2    6.49    0.85
  -1  23   2    5.71    1.04
   1 -23   2    4.80    0.94
  -1  23  -2   11.06    1.87
   1 -23  -2    7.58    0.97
   1  23   2    9.16    1.61
  -1 -23   2    9.35    1.09
   3 -23   2    1.87    0.51
   3  23  -2    1.17    0.57
  -3 -23  -2    1.09    0.48
  -3  23   2    2.23    0.73
   3 -23  -2    1.92    0.49
   3 -23  -2    1.73    0.47
  -3  23  -2    2.32    0.75
  -3 -23   2    2.06    0.57
   3  23   2    2.96    0.76
  -5  23   2    1.67    0.55
   5 -23   2    1.56    0.47
  -5 -23  -2    1.33    0.40
   5 -23  -2    2.29    0.54
  -5  23  -2    1.31    0.50
   5  23   2    1.92    0.55
  -5 -23   2    1.65    0.59
  -7  23   2    0.43    0.34
   7 -23   2    0.45    0.26
  -7  23  -2    0.54    0.34
   7 -23  -2    0.51    0.27
   0 -24  -2  112.23    5.10
   0  24  -2  106.05    5.24
   0  24   2  107.07    5.39
   0 -24  -2  104.39    4.84
   0 -24   2  117.01    5.16
  -2  24   2   72.78    3.90
   2  24  -2   62.06    3.47
  -2 -24  -2   69.11    3.48
   2 -24   2   74.10    3.52
  -2 -24   2   72.81    3.56
   2 -24  -2   65.42    3.43
   2 -24  -2   67.35    3.43
  -2  24  -2   70.90    3.80
   2  24   2   74.16    3.81
  -4 -24  -2   19.56    1.34
   4 -24   2   18.93    1.46
  -4  24   2   18.91    1.62
   4 -24   2   18.77    1.30
   4  24   2   18.83    1.61
   4 -24  -2   18.74    1.42
  -4 -24   2   20.06    1.36
  -4  24  -2   19.38    1.62
  -6  24   2    2.66    0.60
   6 -24   2    2.89    0.50
  -6  24  -2    2.51    0.55
   1  25  -2   31.87    2.15
  -1 -25  -2   36.41    2.12
  -1  25   2   36.44    2.37
   1 -25   2   31.79    2.00
   1 -25   2   37.83    2.15
   1 -25  -2   35.22    2.07
  -1 -25   2   34.26    2.13
   1 -25  -2   31.43    1.95
   1  25   2   35.85    2.34
  -1  25  -2   34.23    2.24
  -1 -25   2   31.73    2.42
   3 -25   2    6.72    0.85
  -3  25   2    7.27    1.12
   3  25  -2    6.58    0.88
   3 -25   2    7.04    0.85
  -3 -25  -2    7.49    0.81
  -3 -25   2    7.81    0.84
   3  25   2    6.92    0.98
  -3  25  -2    7.99    1.05
   3 -25  -2    7.06    0.81
   3 -25  -2    8.10    0.87
  -5 -25  -2    5.52    0.76
   5 -25   2    6.90    0.79
  -5  25   2    7.51    0.88
   5 -25  -2    7.17    0.75
  -5 -25   2    6.78    0.70
  -5  25  -2    6.80    0.88
   5  25   2    4.98    0.74
   0 -26  -2   49.45    2.58
   0  26   2   47.96    2.81
   0 -26   2   50.72    2.63
   0 -26  -2   44.19    2.36
   0  26  -2   46.90    2.64
   0 -26   2   51.09    3.09
  -2  26   2   40.05    2.49
   2 -26   2   45.07    2.30
   2  26  -2   35.63    2.18
   2 -26   2   42.45    2.28
  -2 -26  -2   43.40    2.30
  -2  26  -2   41.16    2.45
   2 -26  -2   43.63    2.27
  -2 -26   2   42.43    2.32
   2  26   2   43.48    2.68
  -4 -26  -2    6.24    0.68
  -4  26   2    7.24    0.85
   4 -26   2    7.10    0.76
   4  26   2    6.42    0.91
  -4  26  -2    7.49    0.90
  -4 -26   2    6.59    0.69
   4 -26  -2    7.87    0.77
   4 -26  -2    7.01    0.75
   1 -27   2    1.72    0.54
   1 -27   2    2.62    0.47
  -1 -27  -2    2.31    0.52
   1  27  -2    1.67    0.52
  -1 -27   2    2.80    0.60
   1  27   2    1.23    0.44
  -1  27  -2    2.38    0.54
   1 -27  -2    1.95    0.54
   1 -27  -2    1.94    0.41
   3 -27   2    2.29    0.42
  -3  27   2    2.06    0.50
   3 -27   2    3.30    0.54
  -3 -27  -2    2.04    0.40
  -3 -27   2    2.43    0.48
   3 -27  -2    3.10    0.47
  -3  27  -2    2.43    0.50
   3  27   2    1.26    0.46
   3 -27  -2    3.09    0.48
  -5  27  -2    4.02    0.58
   5 -27  -2    4.40    0.49
   0  28  -2    0.14    0.36
   0  28   2   -0.10    0.28
   0 -28  -2   -0.18    0.21
   0 -28   2   -0.18    0.25
  -2  28   2    1.65    0.39
  -2 -28  -2    2.19    0.39
   2 -28   2    2.04    0.39
   2 -28   2    2.23    0.38
  -2 -28   2    2.30    0.43
   2 -28  -2    1.82    0.37
  -2  28  -2    1.86    0.40
   2  28   2    2.24    0.73
   2 -28  -2    3.03    0.61
   4 -28   2    2.98    0.42
  -4  28   2    2.60    0.49
   4 -28  -2    3.77    0.44
  -4  28  -2    2.35    0.41
  -4 -28   2    2.74    0.36
  -1 -29  -2    2.53    0.42
   1 -29   2    2.48    0.39
  -1  29   2    1.83    0.42
  -1 -29   2    1.37    0.32
   1 -29  -2    1.65    0.33
   1  29   2    1.73    0.40
  -1  29  -2    1.81    0.42
   0   0  -3    0.08    0.08
   0   0  -3    0.03    0.06
  -2   0   3  223.49    8.92
   2   0  -3  236.89    8.95
  -4   0  -3  493.57   19.12
   4   0  -3  509.93   19.30
   4   0   3  493.91   19.24
  -4   0   3  494.27   19.23
  -6   0  -3  322.69   12.91
  -6   0  -3  330.95   13.37
  -6   0   3  320.78   13.34
  -6   0   3  328.56   13.10
   6   0   3  325.39   13.16
   6   0  -3  331.79   13.24
  -8   0   3  127.73    6.03
  -8   0  -3  128.68    6.00
  -8   0   3  112.92    5.54
  -8   0   3  114.12    5.79
  -8   0  -3  126.20    5.93
   8   0  -3  124.86    5.93
   8   0   3  124.40    5.87
 -10   0  -3   82.98    4.06
 -10   0  -3   71.34    3.80
 -10   0   3   73.41    4.37
   1   1  -3   20.58    1.05
  -1  -1  -3   19.96    1.01
  -1   1  -3   25.71    1.08
  -1   1  -3   25.00    0.99
   3   1  -3    5.09    0.53
   3  -1   3    4.79    0.48
  -3   1   3    4.37    0.45
  -3  -1  -3    4.74    0.45
  -3   1  -3    4.82    0.39
  -3  -1   3    5.37    0.52
   3   1   3    5.22    0.47
   3  -1  -3    5.70    0.52
   5   1  -3  113.64    4.85
  -5  -1  -3  108.94    4.94
  -5   1   3  107.90    4.94
  -5  -1  -3  111.67    4.67
  -5   1   3  109.79    4.71
   5  -1   3  112.91    4.79
   5  -1  -3  108.89    4.80
   5   1   3  112.14    4.78
  -5  -1   3  102.96    4.92
  -5  -1   3  111.01    4.77
  -5   1  -3  104.27    4.53
  -7   1   3   93.99    4.39
   7  -1   3  102.28    4.62
  -7   1   3   90.02    4.59
  -7   1   3   95.30    4.73
  -7  -1  -3   89.75    4.26
  -7  -1  -3   91.84    4.70
  -7  -1  -3   97.82    4.75
   7   1  -3   96.46    4.63
  -7  -1   3   97.81    4.76
  -7   1  -3   87.58    4.66
   7  -1  -3   94.83    4.62
   7   1   3   95.11    4.57
  -7  -1   3   95.07    4.48
  -7   1  -3   98.22    4.74
  -7   1  -3   84.49    4.09
  -9  -1  -3   64.69    3.58
  -9  -1  -3   57.10    3.36
   9  -1   3   59.98    3.54
  -9   1   3   59.45    3.55
   9   1  -3   59.50    3.51
  -9   1  -3   63.76    3.53
   9   1   3   57.42    3.49
  -9  -1   3   62.64    3.63
  -9   1  -3   57.24    3.39
   9  -1  -3   57.02    3.48
 -11  -1  -3    9.54    1.12
 -11   1   3   13.60    1.22
 -11  -1  -3   12.89    1.66
 -11   1  -3   13.23    1.38
 -11   1  -3   10.99    1.13
 -11  -1   3   11.69    1.14
   0   2  -3   30.33    1.30
   0  -2  -3   27.80    1.16
   0  -2  -3   30.71    1.29
  -2  -2  -3  127.25    5.06
   2   2  -3  136.09    5.13
  -2   2   3  127.52    5.04
   2   2   3  120.14    5.00
  -2   2  -3  127.51    4.92
  -2  -2   3  123.86    5.09
   2  -2  -3  129.64    5.05
   4   2  -3  406.50   15.39
   4  -2   3  385.28   15.30
  -4   2   3  396.99   15.24
  -4  -2  -3  407.68   15.28
  -4   2  -3  392.38   15.08
  -4  -2   3  407.28   15.37
   4  -2  -3  396.68   15.32
   4   2   3  350.05   15.58
  -6   2   3  127.91    5.96
  -6  -2  -3  131.15    5.67
  -6   2   3  132.81    5.67
   6   2  -3  132.44    5.87
  -6  -2  -3  135.05    6.01
   6  -2   3  134.16    5.84
  -6   2  -3  125.45    6.01
  -6   2  -3  133.91    5.98
   6   2   3  135.76    5.83
  -6   2  -3  123.93    5.49
  -6  -2   3  133.50    6.01
   6  -2  -3  133.87    5.86
  -6  -2   3  135.29    5.82
   8  -2   3   15.32    1.58
  -8   2   3   14.39    1.53
  -8  -2  -3   14.51    1.39
  -8  -2  -3   12.22    1.48
   8   2  -3   14.84    1.69
  -8  -2  -3   14.13    1.51
  -8   2  -3   12.51    1.43
  -8  -2   3   10.90    1.34
  -8   2  -3   14.07    1.47
  -8  -2   3   14.66    1.69
   8  -2  -3   12.38    1.42
   8   2   3   13.86    1.46
 -10   2   3    5.19    1.05
 -10  -2  -3    5.33    0.86
 -10   2  -3    7.86    1.01
 -10  -2   3    6.54    0.97
 -10   2  -3    6.41    0.91
  -1  -3  -3  375.68   13.98
   1   3  -3  388.05   13.99
   1   3   3  338.47   13.82
  -1   3  -3  372.93   13.99
  -1  -3   3  364.15   13.97
   1  -3  -3  350.65   13.86
  -3  -3  -3   85.28    3.73
  -3   3   3   83.01    3.64
   3   3  -3   88.35    3.79
   3   3   3   94.51    3.72
  -3   3  -3   86.55    3.49
  -3  -3   3   93.46    3.81
   3  -3  -3   92.94    3.73
  -5   3   3   38.52    2.09
  -5  -3  -3   38.23    2.21
   5  -3   3   39.99    2.08
   5   3  -3   40.39    2.13
  -5   3   3   39.37    2.21
  -5  -3  -3   40.86    2.05
  -5  -3   3   38.20    2.09
  -5   3  -3   34.25    1.70
   5   3   3   39.36    2.05
  -5   3  -3   38.23    2.30
  -5  -3   3   32.77    2.11
   5  -3  -3   38.62    2.07
   7   3  -3   20.48    1.65
  -7   3   3   20.95    1.73
  -7   3   3   18.31    1.43
  -7  -3  -3   18.52    1.47
  -7  -3  -3   20.30    1.74
  -7  -3  -3   17.16    1.67
   7  -3   3   21.30    1.61
   7   3   3   22.27    1.65
   7  -3  -3   19.56    1.60
  -7   3  -3   21.04    1.72
  -7   3  -3   20.99    1.81
  -7  -3   3   20.33    1.62
  -7  -3   3   21.73    1.78
  -9  -3  -3    5.08    0.98
  -9   3   3    4.62    0.88
   9   3  -3    6.65    1.10
  -9  -3  -3    6.46    1.18
   9  -3   3    6.10    1.05
  -9   3  -3    4.87    0.89
  -9  -3   3    4.45    0.92
   9  -3  -3    3.52    0.81
  -9   3  -3    6.76    1.19
   9   3   3    5.05    1.04
 -11  -3  -3   10.53    1.33
 -11   3   3   11.07    1.18
 -11   3  -3    8.31    0.94
 -11   3  -3   10.04    1.09
 -11  -3   3   11.96    1.18
   0   4  -3    0.28    0.16
   0  -4  -3    0.44    0.16
   0  -4   3    0.35    0.12
   2   4  -3  447.47   16.88
  -2  -4  -3  407.06   16.84
   2   4   3  429.09   16.73
   2  -4  -3  429.51   16.76
  -2   4  -3  468.96   16.93
  -2  -4   3  451.62   16.89
   4   4  -3  276.17   10.78
  -4  -4  -3  266.40   10.94
   4  -4   3  278.66   10.74
  -4  -4  -3  271.17   10.72
  -4   4   3  261.41   10.55
   4  -4  -3  273.72   10.69
  -4  -4   3  269.46   10.77
  -4   4  -3  262.77   10.29
   6   4  -3  100.15    4.89
  -6  -4  -3  107.31    4.66
  -6   4   3   99.31    4.41
  -6   4   3   97.69    4.81
  -6  -4  -3  102.17    4.92
  -6  -4   3  102.51    4.73
  -6   4  -3  100.39    4.93
  -6   4  -3  101.98    4.79
   6   4   3  104.40    4.69
   6  -4  -3   96.97    4.65
   8   4  -3    0.51    0.68
   8  -4   3    0.45    0.49
  -8   4   3   -0.71    0.51
  -8  -4  -3    0.09    0.44
  -8  -4  -3   -0.32    0.46
  -8  -4  -3    0.48    0.61
  -8  -4   3    0.14    0.71
  -8  -4   3    0.63    0.49
  -8   4  -3    0.54    0.50
   8  -4  -3    0.01    0.57
  -8   4  -3    0.90    0.56
 -10  -4  -3   17.58    1.46
 -10   4   3   18.48    1.60
 -10  -4  -3   16.66    1.51
 -10   4  -3   17.90    1.55
 -10   4  -3   15.35    1.46
 -10  -4   3   17.56    1.55
   1   5  -3  163.47    5.95
   1  -5   3  151.58    5.72
  -1  -5  -3  166.44    5.96
   1   5   3  140.39    5.71
  -1   5  -3  151.07    5.94
  -1  -5   3  132.99    5.89
   1  -5  -3  147.12    5.85
   1  -5  -3  142.81    5.75
  -3   5   3  124.23    5.30
   3   5  -3  131.49    5.50
  -3  -5  -3  126.24    5.47
   3  -5  -3  135.83    5.41
   3   5   3  143.64    5.42
  -3  -5   3  139.65    5.55
  -5   5   3   21.63    1.29
   5   5  -3   23.62    1.55
  -5   5   3   22.71    1.63
  -5  -5  -3   22.37    1.60
   5  -5   3   23.35    1.49
  -5  -5  -3   22.85    1.49
  -5  -5   3   24.91    1.58
   5  -5  -3   25.83    1.50
   5   5   3   25.14    1.51
  -5   5  -3   23.67    1.60
  -5  -5   3   23.29    1.62
  -7  -5  -3   58.16    3.27
  -7  -5  -3   55.14    3.04
  -7   5   3   52.97    3.16
  -7   5   3   55.07    3.21
  -7  -5  -3   52.26    3.19
   7  -5   3   57.31    3.13
   7   5  -3   57.05    3.18
  -7   5  -3   56.83    3.29
  -7  -5   3   60.17    3.34
   7  -5  -3   56.77    3.13
  -7  -5   3   59.60    3.20
   7   5   3   53.53    3.07
  -7   5  -3   58.90    3.24
  -9  -5  -3   18.88    1.75
  -9   5   3   20.12    1.78
  -9   5   3   19.20    1.65
  -9  -5  -3   21.44    2.57
  -9   5  -3   21.38    1.74
   9   5   3   18.88    2.04
  -9  -5   3   21.69    1.87
 -11   5   3   20.55    1.45
 -11  -5  -3   23.67    1.67
 -11   5  -3   20.02    1.66
 -11   5  -3   18.18    2.14
   0  -6   3   76.35    3.16
   0   6  -3   80.57    3.26
   0  -6  -3   77.08    3.21
   2   6  -3   74.13    3.26
  -2  -6  -3   73.12    3.27
  -2  -6   3   78.54    3.31
  -2   6  -3   83.15    3.35
   2   6   3   74.01    3.11
   2  -6  -3   76.42    3.13
   2  -6  -3   76.60    3.14
  -4   6   3  141.35    6.49
  -4  -6  -3  147.10    6.31
  -4  -6  -3  154.06    6.23
  -4   6   3  149.81    5.94
   4   6  -3  156.82    6.24
  -4  -6   3  136.39    6.25
   4  -6  -3  144.26    6.09
   4   6   3  150.91    6.28
  -4  -6   3  150.24    6.27
  -6  -6  -3  139.16    6.09
  -6  -6  -3  137.17    6.06
  -6   6   3  126.97    5.99
   6  -6   3  140.85    5.93
  -6  -6  -3  123.47    6.15
   6   6  -3  130.49    5.90
  -6   6  -3  130.52    5.92
  -6   6  -3  126.88    6.07
   6   6   3  124.82    5.80
  -6  -6   3  131.22    6.03
  -6  -6   3  137.11    6.00
   6  -6  -3  128.26    6.32
  -8  -6  -3   30.39    2.20
  -8  -6  -3   29.43    2.10
  -8   6   3   30.66    2.22
  -8  -6  -3   32.02    2.32
   8  -6   3   29.71    2.18
  -8   6   3   27.18    2.09
   8   6  -3   28.88    2.18
  -8  -6   3   28.71    2.10
   8   6   3   28.36    2.16
  -8   6  -3   29.45    2.27
   8  -6  -3   29.82    2.22
  -8   6  -3   30.49    2.25
  -8  -6   3   33.37    2.34
 -10  -6  -3   24.81    1.84
 -10   6   3   24.98    1.84
 -10  -6  -3   21.20    2.11
 -10  -6   3   29.49    2.03
 -10   6  -3   26.45    1.86
 -10   6  -3   25.71    1.83
   1  -7   3  142.29    5.68
   1   7  -3  150.39    5.92
  -1  -7  -3  143.18    5.90
  -1  -7   3  148.16    5.90
  -1   7  -3  158.37    5.96
   1  -7  -3  151.63    5.83
   1   7   3  140.83    5.65
   1  -7  -3  143.76    5.70
   3   7  -3    9.48    0.79
  -3  -7  -3    9.99    0.83
  -3   7   3    9.59    0.63
   3  -7  -3   10.97    0.73
  -3  -7   3   10.74    0.87
   3   7   3   10.87    0.72
  -5  -7  -3    0.36    0.26
  -5   7   3    0.50    0.24
   5   7  -3    0.47    0.34
   5  -7   3    0.30    0.26
  -5  -7  -3    0.69    0.39
  -5   7   3   -0.03    0.38
  -5   7  -3    0.08    0.49
  -5  -7   3    0.37    0.41
  -5  -7   3    0.28    0.26
   5   7   3    0.58    0.30
   5  -7  -3    0.39    0.26
  -7   7   3    8.92    1.30
  -7  -7  -3    9.52    1.20
  -7  -7  -3   10.36    1.28
  -7  -7  -3   10.35    1.12
   7   7  -3   10.09    1.17
   7  -7   3   10.11    1.15
  -7   7   3    9.99    1.19
  -7  -7   3   10.46    1.19
  -7   7  -3   10.74    1.40
   7   7   3    9.88    1.17
  -7   7  -3   10.00    1.25
  -7  -7   3   10.82    1.33
   7  -7  -3   10.96    1.17
   7  -7  -3   10.12    1.05
  -9  -7  -3   24.77    1.92
   9   7  -3   18.60    1.84
  -9   7   3   23.65    1.79
   9  -7   3   19.85    1.91
  -9  -7  -3   22.97    1.86
  -9   7   3   24.05    1.90
   9  -7  -3   20.19    1.93
  -9  -7   3   24.23    1.96
  -9   7  -3   24.57    1.87
  -9   7  -3   24.59    1.94
 -11   7   3    7.63    1.01
 -11  -7  -3   12.15    1.06
 -11  -7   3    9.49    0.94
 -11   7  -3   10.71    0.99
   0  -8   3  225.05    9.04
   0   8  -3  236.62    9.16
   0  -8  -3  235.93    9.11
  -2  -8  -3   29.73    1.98
   2   8  -3   25.42    1.46
   2  -8  -3   29.10    1.35
  -2  -8   3   30.77    1.57
   2   8   3   27.10    1.30
   2  -8  -3   28.03    1.34
  -2   8  -3   31.17    1.58
   4   8  -3   85.07    3.82
  -4   8   3   79.41    3.44
  -4  -8  -3   86.94    3.86
  -4  -8  -3   72.76    3.83
  -4   8   3   77.71    3.81
   4  -8  -3   86.25    3.69
  -4  -8   3   81.41    3.89
   4   8   3   90.04    3.71
  -4  -8   3   88.99    3.91
   6  -8   3    8.27    0.98
  -6  -8  -3    9.66    1.15
  -6  -8  -3    9.67    1.32
  -6   8   3    9.37    1.14
  -6  -8  -3   10.28    1.09
   6   8  -3    8.95    1.02
  -6   8   3    8.41    1.17
  -6   8  -3    9.30    1.21
   6  -8  -3   10.41    1.04
   6  -8  -3    9.53    1.00
  -6   8  -3    8.83    1.15
  -6  -8   3    9.78    1.10
  -6  -8   3   10.09    1.19
  -8   8   3    1.60    0.63
   8  -8   3    0.24    0.42
   8   8  -3    0.64    0.54
  -8  -8  -3    1.48    0.63
  -8  -8  -3    0.43    0.54
  -8   8   3    0.81    0.55
  -8  -8  -3    0.80    0.53
  -8   8  -3    1.00    0.59
   8   8   3    0.78    0.60
   8  -8  -3    0.78    0.56
  -8   8  -3    1.35    0.60
   8  -8  -3    1.04    0.49
  -8  -8   3    1.14    0.58
  -8  -8   3    1.09    0.65
 -10  -8  -3    7.05    0.97
 -10   8   3    7.01    1.06
 -10  -8  -3    7.58    1.04
 -10   8   3    5.34    0.82
 -10   8  -3    6.89    0.97
 -10  -8   3    6.71    0.99
  -1  -9  -3  367.24   14.15
   1   9  -3  364.15   14.14
   1  -9   3  359.26   13.87
   1   9   3  345.27   13.83
  -1   9  -3  376.36   14.19
   1  -9  -3  355.29   13.97
   1  -9  -3  373.57   14.03
  -1  -9   3  368.08   14.13
  -3  -9  -3   58.21    2.77
  -3  -9  -3   59.55    2.74
   3   9   3   54.72    2.46
  -3  -9   3   53.65    2.70
   3  -9  -3   51.37    2.47
  -5  -9  -3   18.68    1.38
  -5   9   3   18.44    1.45
   5   9  -3   18.60    1.36
  -5   9   3   16.38    1.53
   5  -9   3   17.54    1.32
  -5  -9  -3   16.43    1.68
  -5  -9  -3   17.12    1.38
  -5  -9   3   16.74    1.40
   5  -9  -3   15.69    1.27
  -5   9  -3   14.76    1.51
   5   9   3   18.77    1.27
   5  -9  -3   16.34    1.21
  -5   9  -3   18.80    1.58
  -5  -9   3   17.83    1.43
  -7   9   3   14.89    1.60
  -7  -9  -3   15.16    1.42
   7  -9   3   14.28    1.22
  -7  -9  -3   16.23    1.51
   7   9  -3   14.20    1.37
  -7   9   3   15.44    1.48
   7  -9   3   16.32    1.46
  -7  -9  -3   14.17    1.66
  -7   9  -3   13.06    1.53
  -7  -9   3   14.00    1.46
   7   9   3   12.30    1.32
  -7  -9   3   16.41    1.57
   7  -9  -3   13.06    1.33
  -7   9  -3   13.24    1.45
  -9   9   3   13.58    1.40
  -9  -9  -3   16.03    1.51
  -9  -9  -3   14.46    1.43
  -9  -9   3   17.28    1.57
  -9   9  -3   15.45    1.67
  -9   9  -3   16.17    1.57
 -11  -9  -3   12.36    1.01
 -11  -9   3   14.29    1.10
 -11   9  -3   14.67    0.99
   0 -10   3  550.32   22.15
   0 -10  -3  591.75   22.24
   0  10  -3  595.27   22.31
   2  10  -3   61.42    2.85
  -2 -10  -3   63.50    2.91
   2  10   3   58.38    2.58
  -2  10  -3   61.41    2.91
  -2 -10   3   65.12    2.93
   2 -10  -3   65.49    2.68
   2 -10  -3   59.53    2.64
  -4 -10  -3  133.39    5.79
  -4 -10  -3  124.24    5.78
  -4  10   3  135.21    5.32
   4  10  -3  134.16    5.74
  -4  10   3  135.32    5.99
   4 -10  -3  131.17    5.56
  -4 -10   3  137.25    5.87
   4  10   3  129.59    5.52
  -4 -10   3  128.07    5.78
  -6  10   3   36.81    2.31
  -6 -10  -3   35.37    2.30
  -6  10   3   33.63    2.29
  -6 -10  -3   36.48    2.30
   6 -10   3   34.97    2.21
  -6 -10  -3   33.52    2.41
   6  10  -3   35.58    2.23
   6 -10  -3   31.46    2.05
  -6  10  -3   35.20    2.83
  -6 -10   3   36.95    2.37
   6  10   3   34.94    2.14
  -6 -10   3   37.57    2.37
   6 -10  -3   34.02    2.12
  -6  10  -3   36.40    2.45
   8  10  -3    3.88    0.86
   8 -10   3    2.54    0.80
  -8  10   3    1.96    0.64
  -8  10   3    2.07    0.71
  -8 -10  -3    2.72    0.76
   8 -10   3    3.46    0.64
  -8 -10  -3    3.18    0.84
  -8 -10  -3    2.85    0.76
  -8  10  -3    2.29    0.71
  -8  10  -3    0.25    1.47
   8 -10  -3    1.84    0.49
   8 -10  -3    1.67    0.75
  -8 -10   3    1.77    0.64
  -8 -10   3    0.92    0.51
   8  10   3    1.30    0.68
 -10 -10  -3   20.92    1.57
 -10  10   3   19.26    1.59
 -10  10  -3   19.96    1.50
 -10 -10   3   19.03    1.51
  -1 -11  -3  518.60   19.72
   1 -11   3  486.03   19.39
   1  11  -3  517.03   19.71
   1 -11  -3  528.97   19.58
   1  11   3  486.27   19.33
  -1  11  -3  517.77   19.76
   3  11  -3   11.41    0.92
  -3 -11  -3   10.70    0.97
  -3 -11  -3   10.63    0.95
   3 -11  -3   10.17    0.76
  -3 -11   3   10.49    0.98
   3  11   3   10.50    0.74
  -5  11   3   25.37    1.95
  -5 -11  -3   27.37    1.93
   5  11  -3   30.08    1.89
  -5 -11  -3   29.20    1.93
   5 -11   3   28.59    1.85
  -5  11   3   28.38    1.93
  -5 -11  -3   28.78    2.09
   5 -11  -3   27.34    1.73
  -5 -11   3   29.90    2.01
   5  11   3   31.75    1.81
  -5 -11   3   28.69    1.97
  -5  11  -3   30.12    2.12
   5 -11  -3   25.90    1.78
   7 -11   3   23.27    1.64
   7 -11   3   23.51    1.88
  -7 -11  -3   24.81    1.96
  -7  11   3   24.41    1.95
  -7 -11  -3   24.07    1.94
  -7 -11  -3   24.18    1.93
  -7  11  -3   25.22    2.05
   7  11   3   23.04    1.90
   7 -11  -3   23.75    1.68
   7 -11  -3   24.78    2.07
  -7 -11   3   25.23    2.21
  -7 -11   3   25.40    1.98
  -9 -11  -3    3.09    0.66
  -9  11   3    3.56    0.80
  -9  11   3    3.23    0.64
  -9 -11  -3    2.46    0.71
  -9  11  -3    5.51    1.00
 -11 -11  -3    8.97    1.07
 -11  11  -3    6.50    0.82
   0  12  -3  128.87    5.27
   0 -12  -3  122.37    5.17
   0 -12   3  120.44    5.09
  -2 -12  -3  118.34    5.09
  -2 -12  -3  120.20    5.06
   2  12  -3  119.98    5.01
   2 -12  -3  109.90    4.70
   2 -12  -3  112.78    4.73
   2  12   3  110.94    4.63
  -2 -12   3  118.01    5.06
  -2  12  -3  118.76    5.08
  -4 -12  -3   57.52    3.01
  -4 -12  -3   56.64    3.15
  -4  12   3   58.51    3.18
   4  12  -3   59.94    2.93
  -4  12   3   56.99    2.94
  -4 -12   3   56.69    2.95
  -4  12  -3   55.15    2.92
   4  12   3   51.68    2.61
   4 -12  -3   55.78    2.71
  -6 -12  -3   18.94    1.72
  -6 -12  -3   19.28    1.65
   6  12  -3   21.76    1.67
  -6  12   3   20.17    1.67
   6 -12   3   22.33    1.67
  -6 -12  -3   21.78    1.72
  -6  12  -3   18.71    1.84
   6 -12  -3   19.06    1.51
   6  12   3   19.86    1.54
  -6 -12   3   19.06    1.67
  -6 -12   3   19.26    1.67
  -8  12   3    1.64    0.78
   8 -12   3    1.39    0.53
   8 -12   3    0.13    0.56
  -8 -12  -3    1.51    0.54
  -8 -12  -3    1.55    0.67
  -8  12   3    1.76    0.56
  -8 -12  -3    2.78    0.66
  -8  12  -3    1.44    0.87
   8 -12  -3    1.15    0.41
   8 -12  -3   -0.17    0.69
  -8 -12   3    2.19    0.59
  -8 -12   3    1.67    0.68
 -10  12   3    3.13    0.58
 -10 -12  -3    2.64    0.70
 -10 -12   3    3.39    0.63
 -10  12  -3    3.36    0.58
  -1 -13  -3   77.53    3.46
   1  13  -3   74.46    3.44
   1 -13   3   75.12    3.12
  -1 -13   3   76.84    3.42
   1  13   3   72.07    3.00
   1 -13  -3   75.77    3.30
  -1  13  -3   80.39    3.51
   1 -13  -3   70.44    3.06
   3  13  -3   10.85    0.96
  -3 -13  -3   12.06    1.07
  -3  13   3   10.35    1.22
  -3 -13  -3   11.55    1.02
  -3  13  -3    9.06    1.02
   3 -13  -3    9.79    0.77
  -3  13  -3    8.42    1.10
   3  13   3    9.35    0.71
  -3 -13   3   10.90    1.02
  -5  13   3   33.87    2.26
  -5 -13  -3   33.91    2.35
  -5 -13  -3   35.47    2.26
   5  13  -3   38.38    2.24
  -5 -13  -3   36.74    2.29
   5 -13   3   35.46    2.15
  -5  13   3   36.18    2.40
  -5 -13   3   33.72    2.20
   5  13   3   31.41    1.93
  -5  13  -3   34.18    2.40
   5 -13  -3   32.68    2.10
  -5 -13   3   35.96    2.32
   5 -13  -3   32.42    1.98
   7  13  -3    3.30    0.72
  -7 -13  -3    4.61    0.94
  -7 -13  -3    6.05    1.07
  -7  13   3    3.52    0.86
  -7  13   3    5.12    1.01
   7 -13   3    3.35    0.65
  -7 -13  -3    3.89    0.86
   7 -13   3    4.10    0.85
  -7 -13   3    3.43    0.83
  -7 -13   3    3.53    0.85
   7 -13  -3    4.56    0.77
  -7  13  -3    3.53    0.91
  -9 -13  -3    4.00    0.73
  -9 -13  -3    5.25    0.76
  -9 -13   3    4.99    0.87
   9 -13  -3    6.19    0.72
  -9  13  -3    6.82    1.03
   0  14  -3   86.06    3.95
   0 -14  -3   88.56    3.89
   0 -14   3   88.07    3.81
  -2  14   3   67.82    3.64
  -2 -14  -3   69.08    3.43
  -2 -14  -3   68.45    4.68
   2  14  -3   71.08    3.36
  -2 -14  -3   70.86    3.40
  -2  14  -3   71.05    3.48
   2 -14  -3   64.83    2.99
  -2  14  -3   77.15    3.48
  -2 -14   3   73.87    3.43
   2 -14  -3   69.86    3.07
  -4 -14  -3   31.14    2.04
  -4 -14  -3   27.47    1.95
   4  14  -3   28.94    1.93
  -4  14   3   26.53    2.02
  -4 -14  -3   27.09    1.95
  -4 -14  -3   32.01    2.15
  -4  14   3   28.70    2.15
   4 -14  -3   30.18    1.94
  -4  14  -3   34.37    2.05
   4 -14  -3   31.88    1.76
  -4  14  -3   33.81    2.20
  -4 -14   3   34.85    2.00
  -4 -14   3   33.10    2.09
   4 -14  -3   33.10    1.98
  -6 -14  -3   35.47    2.42
  -6  14   3   37.43    2.50
  -6  14   3   33.34    2.32
   6 -14   3   36.50    2.98
  -6 -14  -3   37.89    2.51
   6  14  -3   40.29    3.06
  -6 -14   3   35.68    2.35
   6 -14  -3   37.66    2.25
  -6 -14   3   34.69    2.42
   6 -14  -3   31.83    2.17
  -6  14  -3   36.19    2.54
   8 -14   3   29.36    1.80
  -8 -14  -3   25.61    1.99
  -8  14   3   24.52    1.90
  -8 -14  -3   26.42    1.91
  -8 -14   3   24.05    1.96
   8 -14  -3   26.80    1.72
  -8  14  -3   28.22    2.11
 -10 -14  -3    7.60    0.81
 -10  14  -3    7.34    0.80
  -1 -15  -3  193.57    8.18
  -1 -15  -3  210.89    8.22
   1  15  -3  204.51    8.20
  -1 -15  -3  198.86    8.48
  -1 -15  -3  192.64    8.15
   1 -15   3  185.16    7.92
   1 -15  -3  192.47    8.15
  -1  15  -3  205.89    8.23
  -1 -15   3  197.32    8.12
  -1  15  -3  195.47    8.27
  -1  15  -3  199.82    9.26
   1 -15  -3  186.07    7.95
   3 -15   3   81.98    4.02
  -3 -15  -3   91.86    4.25
  -3 -15  -3   90.38    4.20
  -3 -15  -3   90.37    4.41
   3  15  -3   88.97    4.13
  -3 -15  -3   88.14    4.09
  -3  15   3   85.29    4.43
  -3  15  -3   90.05    4.23
  -3  15  -3   87.84    4.43
  -3 -15   3   89.90    4.24
   3 -15  -3   79.54    3.77
  -5 -15  -3   22.25    1.70
  -5  15   3   24.99    2.02
   5  15  -3   22.54    1.75
   5 -15   3   22.26    1.70
  -5 -15  -3   24.01    1.85
  -5 -15  -3   24.93    1.84
  -5 -15   3   24.17    1.78
  -5 -15   3   22.69    1.86
   5 -15  -3   25.21    1.75
  -5  15  -3   25.87    1.98
   7  15  -3    3.15    0.83
  -7 -15  -3    4.15    1.18
   7 -15   3    5.08    1.07
  -7 -15  -3    4.61    0.85
   7 -15  -3    5.24    1.14
  -7 -15   3    3.53    0.83
  -7  15  -3    3.39    0.82
  -9  15   3    9.74    0.98
  -9 -15  -3    9.63    1.06
  -9 -15   3    8.47    1.11
   9 -15  -3    8.80    0.84
   0  16  -3   59.08    2.99
   0 -16   3   56.94    2.77
   0 -16  -3   62.80    3.05
   0  16  -3   62.68    3.27
   0  16  -3   58.08    3.07
   0 -16  -3   59.96    2.91
   2  16  -3   51.14    2.55
  -2 -16  -3   50.45    2.60
  -2 -16  -3   44.38    2.72
  -2  16   3   47.46    2.82
  -2 -16  -3   48.27    2.54
  -2 -16  -3   45.27    2.50
  -2  16  -3   38.89    2.49
  -2 -16   3   41.23    2.63
  -2  16  -3   42.86    2.71
  -4  16   3   28.61    2.27
   4 -16   3   30.24    1.95
  -4 -16  -3   30.66    2.17
   4 -16   3   28.23    1.88
  -4 -16  -3   31.76    2.04
   4  16  -3   33.38    2.08
  -4 -16  -3   30.91    2.08
  -4 -16  -3   29.24    1.88
   4 -16  -3   25.99    1.77
  -4  16  -3   29.44    2.71
  -4 -16   3   26.43    2.02
  -6  16   3    5.07    1.01
  -6 -16  -3    3.37    0.80
   6 -16   3    4.81    0.89
   6  16  -3    5.00    0.94
  -6 -16  -3    3.80    0.77
  -6 -16  -3    5.40    0.93
  -6 -16   3    3.52    0.71
  -6  16  -3    3.91    0.92
  -6 -16   3    4.28    0.88
  -6 -16   3    3.34    0.81
   6 -16  -3    3.49    0.70
  -8 -16  -3    2.43    0.78
  -8 -16  -3    2.58    0.65
  -8  16   3    1.83    0.53
   8 -16   3    2.52    0.53
  -8  16  -3    2.58    0.63
  -8 -16   3    2.68    0.73
   8 -16  -3    2.94    0.55
 -10  16  -3    9.98    0.83
   1  17  -3   15.46    1.36
   1  17  -3   13.81    1.42
  -1 -17  -3   14.76    1.23
  -1  17   3   16.94    1.55
  -1 -17  -3   16.33    1.26
   1  17  -3   13.87    1.18
  -1  17  -3   14.35    1.34
   1 -17  -3   15.93    1.29
   1 -17  -3   17.69    1.17
  -1  17  -3   13.48    1.45
  -1  17  -3   15.25    1.25
  -1 -17   3   16.68    1.25
   3  17  -3    0.75    0.43
  -3  17   3    1.13    0.54
  -3 -17  -3    1.02    0.45
  -3 -17  -3    0.80    0.41
  -3 -17  -3    1.89    0.60
   3 -17   3    0.98    0.45
  -3 -17  -3    1.33    0.60
   3 -17  -3    0.42    0.46
  -3  17  -3    1.07    0.47
  -3 -17   3    0.32    0.40
  -3  17  -3    0.52    0.50
   5 -17   3    7.68    1.10
  -5  17   3   11.44    1.42
  -5 -17  -3    7.83    0.99
  -5 -17  -3   11.04    1.26
   5  17  -3   10.21    1.34
  -5 -17  -3   10.65    1.29
  -5 -17  -3   11.97    1.25
  -5 -17   3    9.04    1.06
  -5 -17   3   10.63    1.28
   5 -17  -3    9.83    1.03
  -5  17  -3   10.59    1.37
   5 -17  -3   10.82    1.11
  -7 -17  -3    6.41    1.30
  -7  17   3    7.18    1.20
  -7 -17  -3    5.53    0.89
   7 -17   3    7.18    0.90
  -7 -17   3    3.87    1.08
  -7  17  -3    7.07    1.21
   7 -17  -3    6.72    0.86
  -9 -17  -3    2.48    0.91
  -9  17   3    2.29    0.55
   9 -17  -3    2.76    0.44
  -9  17  -3    3.38    0.58
   0 -18  -3    0.06    0.37
   0  18  -3    0.35    0.49
   0 -18  -3    0.42    0.36
   0  18  -3    0.23    0.36
  -2 -18  -3    5.59    0.89
  -2 -18  -3    4.11    0.70
  -2  18   3    4.83    0.97
   2 -18   3    4.02    0.72
   2  18  -3    3.95    0.74
   2  18  -3    5.91    1.03
  -2 -18   3    3.16    0.66
  -2  18  -3    5.15    0.94
  -2  18  -3    5.42    0.92
   2 -18  -3    4.73    0.79
   4 -18   3    6.05    0.84
   4 -18   3    6.26    0.98
  -4 -18  -3    4.78    0.80
  -4 -18  -3    5.57    0.98
  -4 -18  -3    6.97    1.00
  -4  18   3    8.88    1.29
  -4 -18  -3    5.50    0.92
   4  18  -3    6.10    1.00
  -4  18  -3    8.74    1.22
   4 -18  -3    5.24    0.73
  -4 -18   3    5.65    0.98
  -4 -18   3    7.13    0.88
   6 -18   3    8.27    0.99
  -6  18   3    7.65    1.26
  -6 -18  -3    7.34    1.14
  -6 -18  -3    6.05    1.06
   6 -18  -3    6.91    0.97
  -6 -18   3    7.43    0.99
  -6  18  -3    6.72    1.22
  -8 -18  -3    4.40    0.84
   8 -18   3    6.75    0.77
  -8  18   3    6.66    0.93
   8 -18  -3    7.18    0.79
   1  19  -3   22.56    1.62
   1  19  -3   20.95    1.80
  -1  19   3   23.82    2.01
  -1 -19  -3   21.94    1.58
   1  19  -3   20.41    1.54
  -1 -19  -3   18.51    1.57
  -1 -19  -3   21.70    2.34
   1 -19  -3   22.62    2.29
  -1  19  -3   20.42    2.51
  -1 -19   3   18.86    1.53
  -3 -19  -3    3.71    0.70
   3  19  -3    2.15    0.80
  -3 -19  -3    2.69    0.92
   3 -19   3    3.50    0.62
   3  19  -3    1.42    0.85
  -3  19   3    4.30    0.99
  -3 -19   3    2.77    0.70
   3 -19  -3    2.78    0.71
   3 -19  -3    1.82    0.54
  -3  19  -3    2.18    0.72
  -5 -19  -3    8.89    1.28
  -5 -19  -3   10.87    1.33
  -5  19   3   12.30    1.42
  -5 -19   3   10.29    1.35
   5 -19  -3   11.59    1.21
  -5  19  -3   11.55    1.39
  -5 -19   3    8.90    1.05
  -7  19   3    2.50    0.63
  -7 -19  -3    0.77    0.70
   7 -19   3    2.90    0.54
   7 -19  -3    2.01    0.47
  -7  19  -3    1.63    0.54
  -9  19   3    3.26    0.63
   0  20  -3    2.97    0.73
   0  20  -3    2.95    0.64
   0  20   3    3.86    0.94
   0 -20   3    3.68    0.73
   0 -20  -3    3.05    0.65
   0  20  -3    3.03    0.85
   0 -20  -3    2.97    0.63
   0 -20  -3    2.77    0.62
   2  20  -3   47.34    2.93
  -2 -20  -3   53.47    2.86
   2 -20   3   51.29    2.81
  -2  20   3   53.64    3.21
  -2  20  -3   54.17    3.18
   2 -20  -3   50.83    2.80
   2 -20  -3   53.50    2.85
  -2 -20   3   50.89    2.83
  -2 -20   3   43.39    2.84
  -4 -20  -3   43.86    2.88
  -4  20   3   49.93    3.08
  -4 -20  -3   48.94    2.67
   4 -20   3   48.04    2.59
   4 -20  -3   49.53    2.80
  -4  20  -3   51.94    3.12
  -4 -20   3   47.72    2.98
   4 -20  -3   50.56    2.65
  -4 -20   3   51.02    2.74
   6 -20   3   49.30    2.75
  -6  20   3   49.81    2.99
   6 -20  -3   51.75    2.80
  -6  20  -3   52.97    3.11
  -6 -20   3   48.94    2.52
   8 -20   3   20.81    1.32
  -8  20   3   18.39    1.31
   8 -20  -3   16.64    1.15
  -8  20  -3   18.84    1.39
   1  21  -3    2.27    0.70
  -1 -21  -3    3.24    0.73
  -1  21   3    3.50    0.87
   1 -21   3    2.54    0.61
  -1 -21  -3    1.63    0.71
  -1 -21  -3    3.04    0.65
   1 -21  -3    2.44    0.58
  -1 -21   3    2.95    0.64
   1 -21  -3    3.35    0.69
  -1  21  -3    3.81    0.93
  -3  21   3   35.02    2.42
  -3 -21  -3   27.88    2.11
  -3 -21  -3   30.73    1.96
   3 -21   3   29.55    1.92
   3  21  -3   26.66    2.02
  -3 -21   3   28.62    1.95
  -3  21  -3   29.75    2.24
   3 -21  -3   28.01    1.85
   3 -21  -3   29.80    1.97
  -5  21   3   25.52    2.01
  -5 -21  -3   25.09    1.59
  -5  21  -3   27.92    2.09
  -5 -21   3   24.07    1.62
   5 -21  -3   26.16    1.55
   5 -21  -3   24.89    1.78
   7 -21   3   19.99    1.33
  -7  21   3   19.24    1.44
   7 -21  -3   17.63    1.28
  -7  21  -3   18.15    1.63
   0  22   3    0.50    0.63
   0 -22   3   -0.25    0.32
   0 -22  -3   -0.15    0.34
   0  22  -3    0.63    0.54
   0 -22  -3   -0.20    0.40
   2 -22   3   38.84    2.26
   2  22  -3   34.62    2.29
  -2 -22  -3   30.90    2.38
  -2  22   3   37.72    2.58
  -2 -22  -3   37.64    2.23
   2 -22  -3   36.12    2.20
   2 -22  -3   35.19    2.17
  -2  22  -3   38.00    2.52
  -2 -22   3   34.84    2.23
  -4 -22  -3   23.76    1.60
  -4  22   3   25.61    2.01
   4 -22   3   24.21    1.57
   4 -22  -3   22.71    1.54
  -4  22  -3   22.01    1.88
  -4 -22   3   24.25    1.64
   4 -22  -3   24.00    1.72
  -6  22   3   26.10    1.84
   6 -22   3   26.57    1.67
   6 -22  -3   26.41    1.66
  -6  22  -3   25.23    1.86
  -6 -22   3   22.33    1.48
   8 -22   3   -0.40    0.34
  -8  22   3   -0.43    0.25
   8 -22  -3    0.23    0.20
  -8  22  -3    0.17    0.29
  -1  23   3    1.54    0.99
  -1 -23  -3    1.70    0.69
   1  23  -3    0.62    0.52
  -1 -23   3    0.85    0.54
   1 -23  -3    1.16    0.60
   1 -23  -3    1.43    0.69
   3 -23   3   -0.32    0.30
  -3 -23  -3   -0.02    0.31
   3  23  -3   -0.45    0.56
  -3  23   3    0.36    0.47
  -3  23  -3   -0.29    0.40
  -3 -23   3    0.27    0.32
   3 -23  -3    0.02    0.32
   3 -23  -3   -0.09    0.30
   5 -23   3    6.75    0.85
  -5 -23  -3    5.70    0.78
  -5  23   3    7.07    1.08
  -5  23  -3    6.92    0.97
   5 -23  -3    6.22    0.79
   7 -23   3    9.18    0.76
  -7  23   3    9.07    0.88
   7 -23  -3    8.59    0.76
  -7  23  -3    8.27    0.86
   0 -24  -3   -0.55    0.40
   0  24   3    0.68    0.54
   0 -24   3    0.48    0.39
   0  24  -3    0.44    0.51
   0 -24  -3    0.42    0.36
   2 -24   3   38.98    2.20
  -2  24   3   34.47    2.46
  -2 -24  -3   33.81    2.13
  -2  24  -3   35.16    2.37
   2 -24  -3   39.99    2.22
  -2 -24   3   35.33    2.19
   2  24   3   37.86    2.48
   2 -24  -3   34.54    2.12
  -4 -24  -3   38.42    2.14
  -4  24   3   41.36    2.53
   4 -24   3   38.77    2.06
   4 -24   3   41.96    2.34
   4 -24  -3   40.69    2.55
  -4 -24   3   41.09    2.20
   4 -24  -3   39.89    2.28
   4  24   3   39.30    2.38
  -4  24  -3   38.91    2.47
  -6  24   3   45.54    2.50
   6 -24   3   49.46    2.41
   6 -24  -3   48.60    2.39
  -6  24  -3   45.20    2.50
   1 -25   3    1.52    0.46
  -1  25   3    1.23    0.63
  -1 -25  -3    0.56    0.33
   1  25  -3    0.72    0.53
   1 -25  -3    0.90    0.40
   1  25   3    0.23    0.46
  -1 -25   3   -0.01    0.47
   1 -25  -3    1.00    0.34
  -1 -25   3    1.39    0.49
  -1  25  -3    1.07    0.49
   3 -25   3    1.31    0.50
  -3 -25  -3    1.33    0.35
   3 -25   3    1.32    0.41
  -3  25   3    1.17    0.48
  -3  25  -3    1.60    0.56
   3  25   3    1.47    0.50
   3 -25  -3    1.53    0.40
  -3 -25   3    0.81    0.32
   3 -25  -3    1.40    0.40
  -5 -25  -3   12.36    1.06
  -5  25   3   14.90    1.23
   5 -25  -3   15.91    1.11
  -5  25  -3   15.11    1.20
  -5 -25   3   13.92    0.97
   5  25   3   12.25    1.07
   0 -26  -3    7.49    1.00
   0 -26   3    8.73    0.94
   0 -26  -3    9.19    0.93
   0  26   3    9.59    1.14
   0  26  -3    8.33    1.21
   2 -26   3   25.61    1.66
   2  26  -3   23.77    1.69
  -2  26   3   25.78    1.89
   2 -26   3   27.85    1.84
  -2 -26  -3   27.66    1.70
  -2  26  -3   29.50    2.20
   2 -26  -3   26.84    2.15
   2 -26  -3   29.43    1.69
  -2 -26   3   26.72    1.72
   2  26   3   28.32    1.92
  -4 -26  -3   17.02    1.08
   4 -26   3   18.62    1.25
  -4  26   3   19.31    1.42
  -4 -26   3   17.08    1.14
   4  26   3   14.46    1.18
   4 -26  -3   19.20    1.10
  -4  26  -3   16.32    1.31
   4 -26  -3   17.13    1.19
   1  27  -3    0.36    0.49
   1 -27   3    0.39    0.33
  -1 -27  -3    0.38    0.37
  -1  27   3    0.62    0.43
   1 -27   3    0.50    0.28
   1  27   3    1.16    0.47
  -1  27  -3    0.98    0.46
  -1 -27   3    1.02    0.47
   1 -27  -3    1.13    0.38
   1 -27  -3    0.54    0.46
  -3 -27  -3    2.74    0.45
   3 -27   3    4.76    0.62
   3 -27   3    3.28    0.64
  -3  27   3    3.39    0.61
   3 -27  -3    3.44    0.50
   3  27   3    3.38    0.56
   3 -27  -3    3.88    0.50
  -3 -27   3    2.79    0.47
  -3  27  -3    3.57    0.63
   5 -27   3    0.17    0.20
  -5  27   3    0.54    0.26
   5 -27  -3    0.18    0.20
  -5  27  -3    0.41    0.28
   0 -28   3    2.60    0.44
   0  28   3    2.67    0.57
   0  28  -3    2.15    0.51
   0 -28  -3    3.23    0.52
  -2  28   3    0.11    0.31
   2 -28   3    0.30    0.27
   2 -28   3    0.01    0.25
  -2 -28  -3    0.31    0.23
   2 -28  -3   -0.07    0.21
   2 -28  -3   -0.35    0.25
  -2 -28   3   -0.15    0.23
   2  28   3    0.14    0.32
  -2  28  -3   -0.13    0.35
  -4  28   3    0.95    0.27
   4 -28   3    0.98    0.25
  -4 -28   3    0.59    0.30
   4 -28  -3    0.84    0.24
  -4  28  -3    0.87    0.28
  -1  29   3   16.15    1.16
   1 -29   3   17.63    1.48
  -1 -29  -3   16.46    1.03
  -1 -29   3   17.67    1.09
   1  29   3   15.69    1.08
   1 -29  -3   15.24    0.99
   0   0  -4  400.24   15.50
   0   0  -4  415.37   15.54
  -2   0  -4  231.51    9.04
   2   0  -4  235.84    9.13
  -2   0   4  235.31    9.13
   4   0  -4   75.33    3.27
   4   0   4   70.62    3.19
  -4   0  -4   70.08    3.07
  -6   0  -4   38.97    2.35
  -6   0  -4   36.06    1.95
  -6   0   4   40.38    2.41
   6   0  -4   38.53    2.26
  -6   0  -4   35.67    2.41
  -6   0   4   38.58    2.16
   6   0   4   38.81    2.19
   8   0   4    0.94    0.76
  -8   0   4    0.79    0.58
  -8   0  -4    1.76    0.62
  -8   0  -4    1.61    0.60
 -10   0  -4   17.61    1.58
 -10   0  -4   17.74    1.53
  -1  -1  -4  161.51    6.26
  -1  -1  -4  160.22    6.22
   1   1  -4  158.03    6.27
  -1   1  -4  157.35    6.27
   1  -1  -4  163.49    6.24
  -1   1  -4  162.88    6.21
   3   1  -4  617.42   22.37
  -3   1   4  596.58   22.30
  -3  -1  -4  593.46   22.25
   3   1   4  558.29   22.25
   3  -1  -4  582.07   22.32
  -3  -1   4  560.66   22.31
  -3   1  -4  566.21   22.15
   5   1  -4  131.89    5.50
  -5  -1  -4  125.70    5.28
  -5   1   4  123.93    5.59
   5  -1   4  130.91    5.43
  -5  -1  -4  121.49    5.55
  -5   1   4  127.00    5.37
   5   1   4  130.50    5.42
  -5  -1   4  122.41    5.58
   5  -1  -4  125.71    5.44
  -5  -1   4  126.13    5.42
  -5   1  -4  118.95    5.14
  -5   1  -4  125.67    5.56
   7   1  -4    5.88    0.86
  -7  -1  -4    6.08    1.07
  -7   1   4    4.55    0.74
  -7  -1  -4    6.09    0.99
  -7  -1  -4    4.40    0.68
  -7   1   4    3.69    0.81
   7  -1  -4    2.89    0.66
  -7   1  -4    3.75    0.82
  -7   1  -4    3.97    0.92
   7   1   4    4.31    0.79
  -7  -1   4    3.61    0.74
  -7  -1   4    4.67    0.93
   9   1  -4    7.89    1.14
  -9  -1  -4    4.85    0.90
  -9  -1  -4    5.98    1.08
  -9   1   4    4.73    0.95
   9  -1   4    6.05    1.11
   9   1   4    8.33    1.30
  -9   1  -4    5.89    1.00
   9  -1  -4    7.83    1.15
  -9  -1   4    9.41    1.31
  -9   1  -4    8.36    1.19
 -11  -1  -4   19.88    1.80
 -11   1   4   26.31    1.97
 -11  -1  -4   22.55    1.61
 -11   1  -4   23.74    1.59
 -11   1  -4   23.98    1.46
 -11  -1   4   24.23    1.74
   0  -2  -4   30.61    1.30
   0   2  -4   32.31    1.43
   0  -2  -4   33.81    1.43
  -2  -2  -4  103.04    4.29
   2   2  -4  108.92    4.35
  -2  -2   4  105.36    4.34
  -2   2  -4  107.42    4.16
  -2   2  -4  108.75    4.37
   2   2   4  103.90    4.24
   2  -2  -4  107.58    4.29
   4  -2   4    6.26    0.64
   4   2  -4    7.05    0.72
  -4   2   4    5.72    0.58
  -4  -2  -4    7.39    0.63
  -4  -2   4    5.72    0.64
   4   2   4    6.12    0.61
  -4   2  -4    5.47    0.44
   4  -2  -4    6.14    0.66
  -6   2   4   59.48    2.97
  -6  -2  -4   63.27    3.28
  -6   2   4   60.23    3.33
  -6  -2  -4   58.29    3.30
   6  -2   4   61.50    3.10
  -6  -2  -4   58.21    2.93
   6   2  -4   63.52    3.23
   6  -2  -4   61.11    3.12
  -6  -2   4   62.45    3.12
  -6   2  -4   59.57    3.31
  -6  -2   4   58.06    3.36
   6   2   4   62.91    3.09
  -6   2  -4   57.21    2.68
  -6   2  -4   60.74    3.20
  -8  -2  -4    4.09    0.99
  -8  -2  -4    7.15    1.16
   8   2  -4    6.62    1.43
   8   2   4    5.51    1.24
  -8   2  -4    6.64    1.13
  -8   2  -4    4.23    0.88
  -8  -2   4    6.00    1.01
 -10  -2  -4   14.84    1.40
 -10  -2  -4   13.26    1.30
 -10   2   4   15.72    1.49
 -10   2  -4   14.85    1.42
 -10  -2   4   13.42    1.43
 -10   2  -4   13.46    1.37
   1   3  -4   65.79    2.80
  -1  -3  -4   67.71    2.79
   1   3   4   61.24    2.62
  -1   3  -4   69.08    2.82
  -1  -3   4   65.43    2.78
   1  -3  -4   69.98    2.77
   1  -3  -4   70.67    2.70
  -3  -3  -4  134.00    5.64
   3   3  -4  140.73    5.72
  -3   3   4  136.71    5.60
   3   3   4  139.41    5.60
   3  -3  -4  145.20    5.66
  -3   3  -4  136.94    5.41
  -3  -3   4  143.43    5.74
  -5   3   4   35.89    1.93
  -5  -3  -4   35.42    2.14
   5  -3   4   38.28    2.06
   5   3  -4   36.67    2.09
  -5   3   4   35.48    2.18
  -5  -3  -4   37.19    1.98
  -5  -3   4   40.53    2.12
   5  -3  -4   40.69    2.09
   5   3   4   39.92    2.04
  -5  -3   4   36.62    2.18
  -5   3  -4   37.22    1.69
  -7  -3  -4    9.20    0.99
  -7   3   4    9.37    1.15
  -7  -3  -4    8.28    1.24
  -7   3   4    5.83    1.36
   7  -3   4   10.14    1.10
  -7   3   4    9.20    0.99
  -7  -3  -4   11.24    1.19
   7   3  -4   10.21    1.17
   7  -3  -4    7.43    1.02
  -7   3  -4    7.88    1.25
  -7   3  -4    8.74    1.14
  -7  -3   4    7.21    0.99
   7   3   4    8.50    1.06
  -7  -3   4    9.50    1.17
  -9  -3  -4    2.79    0.76
   9   3  -4    1.94    0.61
  -9   3   4    2.66    0.78
  -9  -3  -4    2.84    0.82
  -9   3  -4    4.18    0.89
  -9  -3   4    1.79    1.41
   9   3   4    1.80    1.04
  -9  -3   4    3.59    0.84
  -9   3  -4    2.29    0.66
   9  -3  -4    3.00    0.98
 -11   3   4    0.79    0.50
 -11  -3  -4    0.75    0.58
 -11  -3  -4   -0.15    0.44
 -11   3  -4    0.28    0.52
 -11  -3   4    0.83    0.48
 -11   3  -4   -0.48    0.35
   0  -4  -4   30.71    1.40
   0   4  -4   30.51    1.43
  -2  -4  -4  360.36   14.57
   2   4  -4  387.13   14.63
   2  -4  -4  373.51   14.49
  -2  -4   4  384.71   14.63
  -2   4  -4  392.93   14.66
   2   4   4  369.99   14.44
  -4   4   4   17.04    1.24
  -4  -4  -4   16.80    1.21
   4   4  -4   17.92    1.18
  -4  -4  -4   17.98    1.11
  -4   4   4   16.26    0.99
  -4  -4   4   13.15    1.07
   4  -4  -4   14.35    1.03
  -6  -4  -4  137.52    6.16
  -6   4   4  132.16    5.75
  -6  -4  -4  134.67    6.24
   6  -4   4  136.64    6.01
   6   4  -4  135.64    6.15
  -6  -4  -4  145.06    5.98
  -6  -4   4  127.83    6.68
  -6   4  -4  130.05    6.04
   6   4   4  140.22    5.99
  -6  -4   4  136.18    6.04
   6  -4  -4  130.00    6.17
  -8   4   4   15.01    1.51
   8  -4   4   15.14    1.44
  -8   4   4    9.71    1.40
   8   4  -4   14.55    1.51
  -8  -4  -4   15.28    1.50
  -8  -4  -4   12.30    1.35
  -8  -4  -4   13.34    1.52
  -8   4  -4   11.31    1.39
   8   4   4   10.75    1.47
   8  -4  -4   11.72    1.37
  -8  -4   4   14.54    1.57
 -10   4   4   16.05    1.53
 -10  -4  -4   18.85    1.57
 -10  -4  -4   15.74    1.44
 -10   4  -4   16.57    1.49
 -10   4  -4   17.48    1.52
 -10  -4   4   15.90    1.51
   1  -5   4   54.65    2.05
  -1  -5   4   47.11    2.20
   1  -5  -4   49.37    2.17
  -1   5  -4   51.91    2.27
   1  -5  -4   49.97    2.05
  -3   5   4   46.92    2.05
  -3  -5  -4   50.17    2.27
   3   5   4   43.76    2.03
  -3  -5   4   43.65    2.21
   3  -5  -4   42.38    2.05
  -5  -5  -4   46.48    2.56
  -5   5   4   44.61    2.24
   5   5  -4   48.38    2.51
  -5   5   4   43.78    2.53
  -5  -5  -4   48.30    2.45
   5  -5   4   48.41    2.46
  -5   5  -4   43.91    2.47
  -5  -5   4   48.36    2.53
   5  -5  -4   48.75    2.44
  -5  -5   4   43.39    2.54
   5   5   4   48.87    2.42
   7   5  -4   32.34    2.17
  -7  -5  -4   31.64    2.24
  -7   5   4   28.42    2.11
  -7   5   4   32.48    2.25
   7  -5   4   31.90    2.12
  -7  -5  -4   31.22    2.27
  -7  -5  -4   32.14    2.05
   7   5   4   29.26    2.06
  -7  -5   4   31.13    2.14
  -7  -5   4   31.04    2.23
  -7   5  -4   30.65    2.12
   7  -5  -4   30.58    2.11
  -7   5  -4   31.74    2.27
  -9  -5  -4    5.67    0.93
  -9  -5  -4    8.35    1.14
   9  -5   4    6.11    1.18
   9   5  -4    6.76    1.17
  -9   5   4    5.31    0.94
  -9   5   4    4.54    0.92
  -9  -5   4    5.11    1.13
   9   5   4    6.66    1.15
   9  -5  -4    8.20    1.21
 -11   5   4    8.55    1.02
 -11   5  -4    8.56    0.91
 -11  -5   4   10.75    1.04
   0  -6  -4  105.58    4.20
   0   6  -4  107.50    4.25
   0  -6   4   96.30    4.12
  -2  -6   4   14.58    0.93
   2  -6  -4   13.78    0.77
  -2   6  -4   14.02    0.93
   2  -6  -4   14.00    0.80
   4   6  -4   40.13    2.02
  -4  -6  -4   39.51    1.98
  -4   6   4   36.84    1.75
   4  -6  -4   33.04    1.81
  -4  -6   4   30.98    1.96
  -4  -6   4   35.19    1.98
  -6   6   4   89.73    4.42
   6   6  -4   88.53    4.32
  -6  -6  -4   93.58    4.46
  -6  -6  -4   88.69    4.52
  -6   6   4   82.00    4.45
  -6   6   4   87.66    3.93
   6  -6   4   91.45    4.30
   6  -6  -4   93.46    4.29
   6   6   4   87.74    4.22
  -6   6  -4   85.59    4.46
   6  -6  -4   85.87    4.12
  -6  -6   4   89.85    4.45
  -6  -6   4   92.46    4.39
  -6   6  -4   94.40    4.35
  -8   6   4    4.48    0.97
  -8  -6  -4    6.70    1.05
   8  -6   4    5.83    1.01
  -8  -6  -4    4.99    0.91
   8   6  -4    4.48    0.87
  -8  -6  -4    6.52    1.14
  -8   6   4    6.13    1.13
  -8   6  -4    6.01    1.10
   8  -6  -4    3.21    0.83
  -8  -6   4    3.71    0.82
  -8   6  -4    5.37    0.90
  -8  -6   4    5.02    1.02
 -10   6   4   13.03    1.34
 -10  -6  -4   13.27    1.31
 -10  -6   4   12.11    1.33
 -10   6  -4   12.67    1.27
   1  -7   4   27.50    1.24
   1   7  -4   29.16    1.48
  -1  -7  -4   31.30    1.48
  -1   7  -4   27.30    1.47
   1  -7  -4   29.15    1.39
  -1  -7   4   29.34    1.45
   1  -7  -4   29.03    1.23
   3   7  -4   24.29    1.37
  -3  -7  -4   22.96    1.34
   3  -7  -4   21.67    1.18
   3   7   4   20.34    1.14
  -3  -7   4   20.74    1.33
  -5  -7  -4   13.11    1.17
  -5   7   4   13.31    0.89
  -5   7   4   13.10    1.14
  -5  -7  -4   13.58    1.13
   5   7  -4   13.42    1.13
   5  -7   4   14.08    1.12
  -5   7  -4   10.71    1.13
  -5  -7   4   13.01    1.17
  -5   7  -4   12.34    1.71
   5   7   4   11.80    1.02
  -5  -7   4   12.85    1.17
   5  -7  -4   12.56    1.01
   7  -7   4    2.96    0.69
  -7  -7  -4    1.83    0.54
  -7   7   4    2.78    0.66
  -7  -7  -4    2.58    0.71
  -7  -7  -4    4.27    0.87
  -7   7   4    2.74    0.81
   7   7  -4    2.12    0.58
  -7  -7   4    2.45    0.78
   7  -7  -4    1.41    0.50
   7  -7  -4    1.24    0.48
  -7  -7   4    2.78    0.68
  -7   7  -4    1.67    0.72
  -9  -7  -4    4.99    0.92
  -9  -7  -4    4.51    0.93
  -9   7   4    5.19    1.00
  -9   7   4    3.53    0.71
  -9   7  -4    4.22    0.88
  -9   7  -4    3.02    0.73
  -9  -7   4    4.13    0.93
 -11  -7  -4    2.66    0.51
 -11   7   4    3.78    0.69
 -11  -7   4    3.25    0.57
 -11   7  -4    1.77    0.75
   0  -8  -4   50.09    2.28
   0  -8   4   47.46    2.20
   0   8  -4   54.69    2.36
  -2  -8  -4   12.86    0.95
   2  -8  -4   15.30    0.87
   2   8   4   14.57    0.76
   2  -8  -4   15.94    0.83
  -2   8  -4   16.09    1.05
  -4  -8  -4   15.88    1.18
  -4  -8  -4   14.20    1.21
  -4   8   4   14.94    0.93
   4   8  -4   15.50    1.17
   4   8   4   16.78    1.19
  -4  -8   4   19.22    1.31
  -4  -8   4   15.97    1.29
   4  -8  -4   16.24    1.06
   6   8  -4   78.94    3.80
  -6  -8  -4   76.62    3.88
  -6  -8  -4   70.98    3.87
  -6   8   4   73.39    3.81
  -6  -8  -4   78.45    3.79
  -6   8   4   71.90    3.79
   6  -8   4   78.45    3.76
  -6   8  -4   68.47    3.62
   6  -8  -4   72.50    3.62
  -6  -8   4   73.24    3.81
   6  -8  -4   68.62    3.55
  -6  -8   4   69.08    3.77
  -6   8  -4   71.05    3.90
  -8  -8  -4    9.28    1.24
  -8  -8  -4   11.65    1.41
  -8  -8  -4   12.22    1.38
  -8   8   4   11.36    1.30
   8  -8   4   10.34    1.26
   8   8  -4    9.68    1.27
  -8   8   4   10.83    1.29
  -8   8  -4    7.09    1.19
  -8  -8   4    8.67    1.19
  -8   8  -4    7.68    1.08
   8  -8  -4    7.70    0.95
   8  -8  -4    7.87    1.24
  -8  -8   4   10.45    1.33
 -10  -8  -4   22.04    1.69
 -10  -8  -4   23.13    1.58
 -10   8   4   21.21    1.66
 -10  -8   4   23.31    1.76
 -10   8  -4   24.83    1.72
   1   9  -4   77.22    3.41
   1  -9   4   73.48    3.13
  -1  -9   4   80.68    3.39
   1  -9  -4   79.85    3.31
  -1   9  -4   78.30    3.51
   1  -9  -4   77.62    3.08
   3   9  -4  163.23    6.78
  -3  -9  -4  154.96    6.86
  -3  -9  -4  161.55    6.82
  -3  -9   4  179.56    6.92
   3  -9  -4  163.08    6.57
   3   9   4  159.01    6.51
  -5   9   4  102.54    4.75
   5   9  -4  105.65    4.73
  -5  -9  -4   93.26    5.29
  -5  -9  -4  102.40    4.93
  -5   9   4  101.26    4.92
   5  -9   4   88.05    5.22
   5   9   4  104.25    4.54
  -5  -9   4  101.47    4.78
   5  -9  -4  108.23    4.58
   5  -9  -4  103.95    4.63
  -7   9   4   36.20    2.38
   7   9  -4   32.23    2.27
  -7  -9  -4   35.00    2.39
  -7   9   4   32.40    2.29
   7  -9   4   33.18    2.08
  -7  -9  -4   34.05    2.28
   7  -9   4   36.53    2.36
  -7  -9  -4   32.77    2.40
   7  -9  -4   33.51    2.06
   7  -9  -4   34.18    2.25
  -7   9  -4   38.89    2.54
  -7  -9   4   34.13    2.38
   7   9   4   34.27    2.27
  -7  -9   4   36.06    2.42
  -7   9  -4   33.03    2.20
  -9  -9  -4   19.16    1.70
  -9  -9  -4   18.15    1.60
  -9   9   4   19.92    2.31
  -9   9   4   17.91    1.53
   9  -9  -4   20.15    1.99
  -9  -9   4   20.10    1.72
  -9   9  -4   20.89    1.79
 -11  -9  -4    5.70    0.73
 -11  -9   4    3.40    0.66
 -11   9  -4    4.55    0.62
   0  10  -4  356.05   13.53
   0 -10   4  331.58   13.32
   0 -10  -4  344.39   13.42
  -2 -10  -4   38.86    2.04
   2  10  -4   36.55    2.01
   2 -10  -4   39.04    1.78
   2  10   4   37.23    1.67
   2 -10  -4   43.78    1.90
  -2 -10   4   40.48    2.08
  -2  10  -4   43.54    2.13
  -4  10   4    5.69    0.57
  -4 -10  -4    7.36    0.87
  -4 -10  -4    6.49    0.80
   4  10  -4    8.08    0.84
  -4 -10   4    6.27    0.93
  -4 -10   4    7.42    0.89
   4  10   4    7.81    0.69
   4 -10  -4    7.95    0.70
  -6 -10  -4   76.73    3.78
   6  10  -4   66.56    3.63
  -6  10   4   75.30    3.78
   6 -10   4   72.12    3.66
  -6 -10  -4   74.02    3.80
  -6 -10  -4   69.82    3.82
  -6  10   4   71.16    3.76
   6  10   4   70.56    3.54
  -6 -10   4   66.20    3.67
  -6  10  -4   69.13    3.86
   6 -10  -4   69.11    3.51
  -6 -10   4   68.48    3.77
   6 -10  -4   67.44    3.51
  -8 -10  -4   21.67    1.87
   8  10  -4   21.00    1.80
  -8  10   4   23.30    1.88
   8 -10   4   22.58    1.84
  -8  10   4   23.50    1.88
  -8 -10  -4   22.92    1.89
  -8 -10  -4   24.24    1.91
  -8 -10   4   19.22    1.82
  -8  10  -4   23.34    1.96
   8 -10  -4   20.94    1.55
  -8 -10   4   22.16    1.88
 -10 -10  -4   38.39    2.71
 -10 -10  -4   43.95    2.46
 -10  10   4   39.87    2.32
 -10  10  -4   44.54    2.43
 -10 -10   4   40.95    2.39
   1 -11   4   11.37    0.68
   1  11  -4   12.84    0.95
  -1 -11  -4   13.23    0.95
  -1 -11   4   12.88    0.92
  -1  11  -4   13.84    1.00
   1 -11  -4   11.38    0.62
   1 -11  -4   13.47    0.85
  -3 -11  -4  128.60    5.50
  -3 -11  -4  122.15    5.51
   3  11  -4  131.34    5.46
  -3 -11   4  128.89    5.54
   3 -11  -4  130.01    5.68
   3  11   4  113.74    5.03
  -5  11   4   67.23    3.80
  -5 -11  -4   77.03    3.85
   5 -11   4   77.56    3.76
   5  11  -4   81.02    3.80
  -5 -11  -4   69.77    3.87
  -5  11   4   70.07    3.90
  -5 -11  -4   81.06    3.86
  -5 -11   4   79.91    3.92
  -5  11  -4   79.07    4.00
  -5 -11   4   68.79    4.13
   5 -11  -4   72.85    3.63
   5 -11  -4   73.73    3.53
   5  11   4   74.09    3.51
  -7 -11  -4   34.24    2.37
  -7  11   4   34.06    2.38
  -7 -11  -4   33.22    2.36
  -7 -11  -4   32.13    2.32
  -7  11   4   34.29    2.73
   7 -11   4   30.54    2.03
   7 -11   4   34.40    2.35
   7  11  -4   32.53    2.30
   7 -11  -4   32.87    2.23
  -7 -11   4   38.79    2.42
   7 -11  -4   35.18    2.14
  -7 -11   4   34.75    2.43
   7  11   4   36.90    3.03
  -7  11  -4   37.88    2.59
  -9 -11  -4   24.86    1.85
  -9 -11  -4   22.25    1.70
  -9  11   4   23.70    1.76
  -9  11   4   24.27    1.84
  -9 -11   4   23.93    1.77
  -9  11  -4   25.09    1.93
 -11  11  -4   11.95    1.01
   0  12  -4   14.42    1.06
   0 -12  -4   14.62    0.99
   0 -12   4   14.48    0.92
  -2 -12  -4   36.54    2.15
   2  12  -4   39.59    2.03
  -2 -12  -4   40.00    2.05
  -2  12  -4   36.80    2.05
   2 -12  -4   35.98    1.78
   2 -12  -4   33.24    1.65
  -2 -12   4   35.05    2.00
  -4 -12  -4    3.10    0.60
  -4 -12  -4    3.06    0.79
  -4  12   4    3.19    0.76
  -4 -12  -4    3.04    0.65
   4  12  -4    2.36    0.50
  -4  12  -4    3.06    0.83
  -4 -12   4    1.90    0.59
  -4 -12   4    2.86    0.61
   4 -12  -4    2.68    0.64
   4 -12  -4    2.09    0.42
   4  12   4    2.63    0.45
   6  12  -4   50.91    2.93
  -6  12   4   49.96    2.95
   6 -12   4   49.43    2.89
  -6 -12  -4   49.66    2.98
  -6 -12  -4   50.34    2.99
  -6 -12   4   53.37    3.12
   6  12   4   49.77    2.74
   6 -12  -4   50.84    2.81
   6 -12  -4   50.58    2.88
  -6 -12   4   49.62    2.95
  -6  12  -4   53.02    3.18
   8 -12   4   10.67    1.13
   8  12  -4    9.24    1.89
  -8  12   4   11.14    1.31
  -8 -12  -4   12.34    1.35
  -8  12   4   12.94    1.39
  -8 -12  -4   12.23    1.35
   8 -12   4   12.07    1.40
  -8 -12  -4   11.06    1.43
  -8 -12   4   10.31    1.45
   8 -12  -4   14.18    1.17
  -8 -12   4   12.95    1.35
  -8  12  -4   14.07    1.47
 -10 -12  -4   14.90    1.24
 -10  12  -4   14.23    1.18
 -10 -12   4   14.06    1.27
   1 -13   4   20.29    1.06
   1  13  -4   22.72    1.41
  -1 -13  -4   23.64    1.42
  -1 -13  -4   22.69    1.51
   1 -13  -4   23.50    1.30
  -1 -13   4   21.66    1.36
   1 -13  -4   19.01    1.11
  -1  13  -4   22.59    1.44
  -3  13   4   50.11    2.90
   3  13  -4   51.29    2.69
  -3 -13  -4   49.38    2.71
  -3 -13  -4   51.08    2.96
  -3 -13  -4   51.33    2.72
   3  13  -4   48.63    2.67
  -3 -13   4   55.15    2.81
  -3  13  -4   52.43    2.93
  -3  13  -4   55.02    2.78
   3 -13  -4   50.45    2.37
  -5  13   4   72.80    3.98
  -5 -13  -4   80.21    3.98
  -5 -13  -4   75.39    3.95
   5  13  -4   75.47    3.86
  -5 -13  -4   73.74    4.04
  -5  13   4   74.01    3.84
   5 -13   4   81.94    3.93
  -5 -13   4   75.41    3.86
  -5 -13   4   83.30    4.11
  -5  13  -4   83.01    4.21
   5 -13  -4   74.82    3.77
   5 -13  -4   72.00    3.60
   7 -13   4    0.11    0.48
  -7  13   4   -0.60    0.54
  -7 -13  -4    0.08    0.49
  -7 -13  -4    1.08    0.51
   7 -13   4    0.07    0.41
  -7  13   4    0.36    0.56
   7  13  -4    0.42    0.48
  -7 -13  -4   -0.47    0.46
   7 -13  -4    0.34    0.33
  -7  13  -4    0.35    0.47
  -7 -13   4    0.45    0.51
  -7 -13   4    0.86    0.53
   7 -13  -4   -0.85    0.64
  -9 -13  -4    2.59    0.62
  -9  13   4    1.60    0.54
  -9 -13  -4    1.34    0.53
  -9  13  -4    3.21    0.71
  -9 -13   4    1.84    0.58
   0 -14  -4   31.05    1.84
   0 -14  -4   30.19    1.73
   0  14  -4   33.22    1.86
   0 -14   4   31.69    1.66
  -2 -14  -4   75.18    3.70
  -2 -14  -4   81.40    3.73
  -2 -14  -4   73.64    3.66
   2  14  -4   79.76    3.70
  -2  14   4   75.81    3.93
   2  14  -4   75.33    3.64
  -2 -14  -4   74.88    3.90
   2 -14  -4   80.87    3.43
  -2  14  -4   80.00    3.76
   2 -14  -4   76.53    4.05
   2 -14  -4   67.33    3.53
  -2  14  -4   81.18    4.09
   2 -14  -4   75.05    3.22
  -2  14  -4   81.89    3.78
  -2 -14   4   87.71    3.79
  -4 -14  -4   24.49    1.92
  -4 -14  -4   25.38    1.76
  -4  14   4   22.79    1.69
  -4  14   4   22.95    1.88
  -4 -14  -4   24.08    1.74
  -4 -14  -4   22.40    1.63
   4  14  -4   24.41    1.68
  -4  14  -4   23.96    1.88
   4 -14  -4   23.63    1.64
  -4 -14   4   20.37    1.86
  -4  14  -4   25.08    1.71
   4 -14  -4   21.80    1.40
  -4 -14   4   23.81    1.77
  -6 -14  -4   25.00    1.87
   6 -14   4   21.97    1.78
   6  14  -4   23.42    1.99
  -6 -14  -4   24.06    1.94
  -6  14   4   22.85    1.87
  -6 -14  -4   23.66    1.87
  -6  14   4   22.62    1.82
   6 -14  -4   19.64    1.76
  -6 -14   4   22.81    1.90
  -6  14  -4   24.90    2.04
   6 -14  -4   22.22    1.67
  -6 -14   4   21.71    2.10
  -8 -14  -4    8.26    1.68
  -8  14   4    9.00    1.14
   8 -14   4    8.21    0.99
  -8 -14  -4    6.68    1.04
  -8  14  -4   10.75    1.25
  -8 -14   4    9.81    1.20
   8 -14  -4    9.33    0.98
 -10 -14  -4   15.81    1.21
 -10  14  -4   19.80    1.27
  -1 -15  -4   15.29    1.14
  -1 -15  -4   11.84    1.10
   1  15  -4   15.05    1.16
  -1 -15  -4   13.17    1.18
  -1 -15  -4   13.92    1.36
  -1  15  -4   11.75    1.12
  -1  15  -4   12.28    1.08
   1 -15  -4   11.71    1.12
   1 -15  -4   12.81    0.97
  -1 -15   4   13.09    1.04
  -1  15  -4   10.78    1.36
  -3 -15  -4  124.76    6.20
  -3 -15  -4  138.21    6.10
   3 -15   4  147.53    6.92
  -3  15   4  137.07    6.33
  -3 -15  -4  132.76    5.92
   3 -15  -4  134.99    5.98
  -3 -15   4  139.91    6.14
  -3  15  -4  138.16    6.31
   3 -15  -4  127.80    5.86
  -3  15  -4  140.82    6.11
  -5 -15  -4  130.60    6.08
  -5 -15  -4  135.33    5.96
  -5  15   4  129.49    6.09
   5  15  -4  130.39    5.92
   5 -15   4  130.86    5.88
  -5 -15  -4  128.52    5.98
  -5  15   4  125.45    5.76
  -5 -15  -4  129.21    5.57
  -5  15  -4  131.68    6.17
   5 -15  -4  129.83    5.79
  -5 -15   4  126.85    6.03
  -5 -15   4  116.93    5.68
   5 -15  -4  114.82    5.54
   5 -15  -4  116.13    5.45
  -7 -15  -4   44.58    2.60
   7  15  -4   38.83    2.74
  -7  15   4   38.63    2.81
   7 -15   4   38.43    2.40
  -7 -15  -4   42.71    2.63
  -7 -15  -4   37.67    2.69
   7 -15   4   41.30    2.64
  -7 -15   4   32.96    2.63
  -7 -15   4   41.88    2.57
  -9 -15  -4    7.85    1.02
  -9  15   4    6.88    0.87
  -9  15  -4    8.12    1.16
  -9 -15   4    6.18    0.83
   9 -15  -4    5.33    0.71
   0 -16  -4   31.05    1.88
   0 -16   4   27.06    1.61
   0  16  -4   32.39    1.90
   0  16  -4   29.91    2.06
   0 -16  -4   27.05    1.79
   0 -16  -4   29.61    1.74
   2  16  -4    1.17    0.40
  -2 -16  -4    1.59    0.53
   2  16  -4    2.11    0.66
  -2 -16  -4    1.38    0.60
  -2 -16  -4    1.68    0.53
   2  16  -4    0.72    0.73
  -2 -16  -4    2.68    0.60
  -2  16   4    2.22    0.70
  -2  16  -4    2.13    0.68
   2 -16  -4    2.10    0.52
  -2  16  -4    3.07    0.71
  -2  16  -4    2.21    0.58
   2 -16  -4    2.71    0.46
  -4 -16  -4   10.40    1.33
   4 -16   4   10.66    1.08
   4  16  -4    9.40    1.12
  -4 -16  -4    8.59    1.04
  -4 -16  -4   10.35    1.17
  -4 -16  -4    9.20    1.13
  -4 -16   4   12.35    1.25
   4 -16  -4   12.15    1.09
  -6  16   4   24.29    1.99
   6  16  -4   22.80    2.02
  -6 -16  -4   24.38    1.95
   6 -16   4   21.51    1.86
  -6 -16  -4   27.11    1.93
  -6 -16  -4   23.10    1.90
  -6  16  -4   30.21    2.24
  -6 -16   4   25.19    2.07
   6 -16  -4   29.40    1.92
  -6 -16   4   26.02    1.89
  -6 -16   4   21.47    1.64
  -8  16   4   19.16    1.56
  -8 -16  -4   18.36    1.53
   8 -16  -4   24.33    1.51
  -8 -16   4   20.79    1.92
  -1 -17  -4    3.63    0.64
  -1 -17  -4    4.11    0.72
   1  17  -4    4.09    0.98
  -1 -17  -4    3.78    0.72
  -1 -17  -4    2.20    0.77
   1  17  -4    4.89    1.02
   1  17  -4    3.05    0.74
  -1  17  -4    4.29    0.77
  -1  17  -4    3.45    0.64
  -1  17  -4    3.86    0.82
   1 -17  -4    4.27    0.72
   1 -17  -4    3.05    0.59
  -1 -17   4    3.15    0.62
   1 -17  -4    3.98    0.60
  -3 -17  -4   18.31    1.45
  -3 -17  -4   18.13    1.54
   3 -17   4   17.62    1.45
  -3  17   4   18.58    1.77
   3  17  -4   19.28    1.53
  -3 -17  -4   20.51    1.74
  -3 -17  -4   18.24    1.54
  -3 -17   4   20.49    1.59
   3 -17  -4   18.37    1.46
   3 -17  -4   17.62    1.35
  -3  17  -4   19.72    1.76
  -3  17  -4   20.43    1.63
  -5 -17  -4    0.81    0.54
   5 -17   4    2.11    0.70
  -5 -17  -4    2.39    0.70
  -5 -17  -4    2.26    0.62
  -5  17   4    1.53    0.68
   5  17  -4    2.47    0.78
  -5 -17  -4    2.20    0.74
   5 -17  -4    1.90    0.56
  -5  17  -4    1.52    0.58
   5 -17  -4    1.35    0.47
  -5 -17   4    0.67    0.62
   7 -17   4    0.28    0.34
  -7 -17  -4    0.48    0.46
  -7 -17  -4   -0.37    0.41
  -7  17   4    0.02    0.43
   7 -17  -4    0.10    0.34
  -7  17  -4    0.05    0.43
  -9  17   4    6.21    0.78
  -9 -17  -4    6.08    0.90
  -9  17  -4    6.23    0.78
   9 -17  -4    6.41    0.63
   0  18  -4    5.92    0.90
   0 -18  -4    6.53    0.81
   0 -18  -4    5.66    0.82
   0  18  -4    5.00    0.82
   0  18  -4    5.39    1.01
   0 -18  -4    5.90    0.88
  -2 -18  -4   18.32    1.50
   2  18  -4   14.94    1.64
   2 -18   4   16.77    1.35
  -2 -18  -4   15.13    1.40
  -2  18   4   18.80    2.49
   2  18  -4   16.45    1.41
  -2 -18  -4   18.97    1.52
   2  18  -4   16.22    1.46
   2 -18  -4   20.57    1.47
  -2  18  -4   18.89    1.68
  -2  18  -4   20.88    1.61
  -2 -18   4   16.87    1.46
   2 -18  -4   18.76    1.45
  -4 -18  -4   22.65    1.60
  -4 -18  -4   24.17    1.94
  -4 -18  -4   20.09    1.73
  -4  18   4   22.01    1.93
   4 -18   4   20.33    1.53
  -4 -18  -4   19.47    2.46
   4 -18  -4   23.09    1.69
  -4 -18   4   20.78    1.76
  -4  18  -4   25.79    2.00
   4 -18  -4   21.33    1.56
  -6 -18  -4    4.33    0.92
  -6  18   4    4.30    0.82
  -6 -18  -4    4.53    0.81
  -6 -18  -4    5.23    0.91
  -6 -18   4    4.26    0.71
  -6 -18   4    3.21    0.86
   6 -18  -4    6.21    0.89
  -6  18  -4    5.91    1.05
  -8 -18  -4    1.87    0.61
   8 -18   4    2.67    0.47
  -8  18   4    3.20    0.59
   8 -18  -4    3.68    0.60
  -8  18  -4    4.07    0.91
  -1 -19  -4   18.38    1.42
  -1  19   4   17.79    1.68
   1  19  -4   16.74    1.41
  -1 -19  -4   17.31    1.41
   1  19  -4   17.69    1.49
   1  19  -4   18.17    1.59
  -1 -19  -4   15.31    1.48
  -1  19  -4   15.40    1.77
  -1  19  -4   15.32    1.40
   1 -19  -4   15.50    1.38
  -1 -19   4   14.50    1.30
  -3  19   4    8.88    1.22
  -3 -19  -4    6.00    0.90
   3 -19   4    6.51    0.89
  -3 -19  -4    6.01    1.01
   3  19  -4    3.63    1.00
  -3 -19  -4    4.15    0.84
   3  19  -4    4.00    0.90
   3 -19  -4    7.16    0.85
   3 -19  -4    7.36    0.91
  -3  19  -4    6.40    1.09
  -5  19   4   37.30    2.63
   5 -19   4   33.67    2.68
  -5 -19  -4   40.92    3.03
  -5 -19  -4   37.34    2.41
  -5 -19  -4   41.27    2.87
   5 -19  -4   38.86    2.49
  -5  19  -4   42.77    2.78
   5 -19  -4   41.94    2.46
  -7  19   4    1.10    0.49
  -7 -19  -4    1.34    0.64
   7 -19   4    2.18    0.53
   7 -19  -4    2.07    0.51
  -7  19  -4    2.02    0.64
  -9  19  -4    0.47    0.33
   0  20  -4   37.19    2.45
   0 -20  -4   32.89    2.16
   0  20  -4   35.92    2.30
   0 -20  -4   39.46    2.30
   0 -20  -4   34.97    2.12
   0  20  -4   36.43    2.23
   2  20  -4   16.53    1.92
  -2  20   4   18.52    1.75
   2 -20   4   16.68    1.41
   2  20  -4   16.94    1.41
  -2 -20  -4   16.59    1.50
  -2 -20  -4   18.10    1.46
   2  20  -4   18.13    1.65
  -2  20  -4   17.36    1.64
   2 -20  -4   19.11    1.46
   2 -20  -4   18.56    1.45
  -4 -20  -4   22.57    1.89
   4 -20   4   19.60    1.92
  -4 -20  -4   23.96    1.66
   4 -20   4   23.41    1.64
  -4  20   4   27.08    2.07
  -4 -20  -4   19.57    1.74
  -4 -20   4   21.91    1.91
  -4  20  -4   25.96    2.08
   4 -20  -4   24.33    1.64
  -4 -20   4   25.78    1.70
   4 -20  -4   25.70    1.79
  -6  20   4    8.16    1.14
   6 -20   4   10.73    1.05
  -6 -20  -4    7.86    1.05
  -6 -20   4    8.54    0.96
  -6  20  -4   10.34    1.28
   6 -20  -4    9.98    1.02
  -8  20   4    3.36    0.57
   8 -20   4    3.93    0.62
   8 -20  -4    4.50    0.56
  -8  20  -4    3.50    0.62
  -1  21   4   27.17    2.19
  -1 -21  -4   21.58    1.88
   1 -21   4   28.72    1.91
  -1 -21  -4   27.40    1.87
   1  21  -4   27.55    2.02
  -1 -21  -4   26.04    1.93
  -1  21  -4   26.76    2.06
  -1 -21   4   26.69    1.84
   1 -21  -4   27.71    1.86
   1 -21  -4   25.31    1.74
  -3  21   4   52.61    3.18
   3 -21   4   50.26    2.69
  -3 -21  -4   49.55    2.71
  -3 -21  -4   45.27    2.89
   3  21  -4   41.52    2.85
   3 -21  -4   49.01    2.76
   3 -21  -4   53.07    2.70
  -3 -21   4   48.41    2.74
  -3  21  -4   53.62    3.12
  -3 -21   4   43.15    2.88
  -5 -21  -4   39.08    2.14
  -5  21   4   42.04    2.63
  -5 -21   4   38.38    2.20
   5 -21  -4   37.32    2.12
   5 -21  -4   40.94    2.41
  -5  21  -4   41.03    2.66
  -7  21   4    3.79    0.62
   7 -21   4    4.85    0.67
   0  22   4   14.41    1.59
   0 -22  -4   12.44    1.17
   0 -22   4   12.60    1.25
   0  22  -4   11.46    1.36
   0 -22  -4   14.09    1.32
   2 -22   4   -0.16    0.38
  -2  22   4    0.15    0.45
  -2 -22  -4    0.34    0.34
  -2 -22   4    0.44    0.35
   2 -22  -4    0.41    0.35
   2 -22  -4    0.29    0.33
  -2  22  -4    0.28    0.44
  -4  22   4    3.70    0.83
   4 -22   4    3.71    0.66
  -4 -22  -4    5.34    0.77
   4 -22  -4    6.23    0.89
   4 -22  -4    4.54    0.71
  -4  22  -4    6.18    1.09
  -4 -22   4    4.71    0.80
  -6  22   4    8.18    1.05
   6 -22   4    8.31    0.87
   6 -22  -4    7.98    0.82
  -6  22  -4    7.62    1.03
  -6 -22   4    5.71    0.69
   1  23  -4   19.28    1.65
   1 -23  -4   23.76    2.31
   1  23   4   20.25    2.41
   1 -23  -4   18.93    1.47
  -1  23  -4   19.45    1.66
  -3  23   4   22.96    1.90
  -3 -23  -4   18.97    1.48
   3 -23   4   18.41    1.46
   3 -23  -4   22.73    1.61
   3 -23  -4   23.55    1.57
  -3 -23   4   21.99    1.61
  -3  23  -4   23.86    1.85
   5 -23   4    7.82    0.89
  -5 -23  -4    7.05    0.83
  -5  23   4    8.51    1.06
   5 -23  -4    9.36    0.95
  -5 -23   4    9.86    1.23
  -5  23  -4    8.57    1.07
   7 -23   4    1.07    0.47
  -7  23   4    1.56    0.49
   7 -23  -4    1.63    0.33
  -7  23  -4    1.69    0.41
   0  24  -4   17.46    1.52
   0  24   4   20.02    1.77
   0 -24  -4   16.38    1.38
   0 -24   4   19.10    1.52
   0 -24  -4   15.67    1.27
   2 -24   4   31.66    1.92
   2  24  -4   24.93    1.91
  -2  24   4   31.85    2.26
  -2 -24  -4   30.79    1.91
  -2  24  -4   30.63    2.12
  -2 -24   4   29.87    1.94
   2  24   4   30.00    2.16
   2 -24  -4   29.40    1.87
   2 -24  -4   29.19    1.87
  -4 -24  -4   10.06    0.96
   4 -24   4    8.97    0.92
   4 -24   4   11.69    1.07
  -4  24   4   12.15    1.25
  -4 -24   4   11.26    1.00
  -4  24  -4   10.86    1.20
   4 -24  -4   10.54    0.99
   4  24   4   10.84    1.16
   4 -24  -4    9.07    0.94
  -6  24   4    9.39    0.91
   6 -24   4    8.86    0.81
  -6  24  -4    8.34    0.91
   6 -24  -4    8.77    0.79
   6  24   4    7.06    1.03
  -1 -25  -4   26.30    1.74
  -1  25   4   26.88    2.03
   1 -25   4   28.43    1.79
   1 -25  -4   27.86    1.76
  -1 -25   4   27.48    1.81
   1  25   4   28.37    2.04
   1 -25  -4   21.86    1.55
  -1  25  -4   25.80    1.83
  -3  25   4   22.51    1.75
   3 -25   4   22.98    1.56
  -3 -25  -4   20.56    1.40
  -3  25  -4   20.81    1.62
   3  25   4   21.16    1.68
  -3 -25   4   21.68    1.49
   3 -25  -4   21.19    1.50
   3 -25  -4   21.28    1.45
   5 -25   4   11.03    0.94
  -5  25   4    8.50    0.95
  -5 -25  -4    7.92    0.82
  -5  25  -4   11.70    0.99
   5  25   4    9.05    1.33
   5 -25  -4   10.43    0.89
   0 -26   4   14.82    1.20
   0 -26  -4   14.20    1.12
   0  26   4   13.64    1.33
   0  26  -4   11.61    1.12
   0 -26   4   12.24    1.15
   2 -26   4    9.05    1.03
  -2  26   4    9.37    1.10
  -2 -26  -4    9.18    0.88
  -2 -26   4   10.02    0.96
   2 -26  -4    8.89    0.85
   2 -26  -4    9.14    0.91
   2  26   4    8.66    1.11
  -2  26  -4    8.62    1.18
  -4 -26  -4   15.62    1.00
   4 -26   4   16.98    1.17
  -4  26   4   15.96    1.26
   4  26   4   14.38    1.14
  -4 -26   4   16.49    1.09
   4 -26  -4   17.03    1.14
  -4  26  -4   15.81    1.25
   4 -26  -4   13.05    0.97
   1 -27   4    0.78    0.35
   1 -27   4    1.23    0.39
  -1  27   4    1.34    0.56
  -1  27  -4    0.78    0.42
   1  27   4    0.73    0.44
  -1 -27   4    0.73    0.36
   1 -27  -4    0.61    0.28
  -3 -27  -4    0.33    0.25
  -3  27   4    0.55    0.31
   3 -27   4    0.51    0.24
   3 -27   4    0.12    0.31
   3 -27  -4    0.58    0.27
   3  27   4    1.31    0.41
   3 -27  -4    0.88    0.30
  -3  27  -4    1.28    0.39
  -3 -27   4    0.37    0.25
   0 -28   4    2.23    0.46
   0 -28  -4    1.56    0.32
   0  28   4    2.12    0.51
  -2  28   4    4.77    0.73
   2 -28   4    4.47    0.72
   2 -28   4    4.37    0.55
  -2 -28  -4    4.67    0.57
   2 -28  -4    4.21    0.61
   2 -28  -4    6.08    0.61
   2  28   4    4.31    0.63
  -2  28  -4    4.07    0.59
  -2 -28   4    4.91    0.60
  -1 -29  -4    7.54    0.64
  -1  29   4    7.66    0.81
   1 -29   4    7.52    0.69
  -1 -29   4    7.19    0.65
   1  29   4    6.08    0.68
   1 -29  -4    7.55    0.77
   0   0  -5    0.10    0.12
   0   0  -5    0.13    0.13
  -2   0   5   14.35    0.86
   2   0  -5   14.35    0.86
  -2   0  -5   14.74    0.79
   4   0  -5  535.40   20.34
  -4   0   5  501.25   20.45
   4   0   5  534.83   20.27
  -4   0  -5  516.15   20.12
  -4   0   5  533.12   20.31
  -6   0   5  177.57    7.41
  -6   0  -5  174.85    7.58
  -6   0  -5  173.88    7.80
   6   0   5  173.72    7.42
  -6   0   5  194.42    9.14
   6   0  -5  163.57    8.21
  -6   0  -5  164.01    7.10
  -8   0   5  292.05   12.32
   8   0  -5  276.88   11.97
  -8   0   5  276.01   11.72
  -8   0  -5  295.12   12.10
   8   0   5  270.77   13.06
 -10   0   5   28.53    2.10
 -10   0  -5   29.89    2.04
 -10   0  -5   29.75    2.05
  -1  -1  -5  325.35   12.94
  -1  -1  -5  314.74   12.90
   1   1  -5  325.41   12.96
   1  -1  -5  343.26   12.92
   1  -1  -5  370.90   13.01
  -1   1  -5  346.45   12.92
  -1   1  -5  336.60   12.96
  -3  -1  -5  229.10    9.20
   3   1  -5  239.50    9.33
  -3   1   5  225.97    9.26
  -3   1  -5  242.72    9.14
   3  -1  -5  244.96    9.32
   3   1   5  228.71    9.23
  -3  -1   5  235.73    9.32
  -5   1   5  194.81    8.02
  -5   1   5  193.69    8.26
  -5  -1  -5  193.81    8.20
  -5  -1  -5  190.52    7.88
   5   1  -5  207.21    8.16
   5  -1   5  199.96    8.06
  -5   1  -5  192.22    7.77
   5   1   5  201.23    8.05
  -5  -1   5  199.14    8.09
  -5   1  -5  191.87    8.17
   5  -1  -5  193.97    8.10
  -5  -1   5  183.36    8.22
   7  -1   5  192.10    8.17
  -7   1   5  186.73    8.02
  -7  -1  -5  196.06    8.34
  -7  -1  -5  178.11    7.78
  -7   1   5  189.33    8.36
  -7  -1  -5  178.84    8.32
   7   1  -5  189.03    8.23
  -7   1  -5  196.21    8.30
   7   1   5  185.22    8.13
  -7  -1   5  185.52    8.09
  -7   1  -5  180.86    8.33
  -7  -1   5  190.97    8.39
   7  -1  -5  190.95    8.23
  -9   1   5  136.14    6.64
  -9  -1  -5  134.66    6.52
   9   1  -5  144.38    7.28
   9  -1  -5  145.21    7.33
  -9   1  -5  134.27    6.58
  -9  -1   5  141.09    6.70
 -11   1   5   13.36    1.61
 -11  -1  -5   17.00    1.28
 -11  -1  -5   14.43    1.17
 -11   1  -5   17.01    1.18
 -11  -1   5   17.13    1.81
 -11   1  -5   16.96    1.30
   0  -2  -5   32.92    1.43
   0  -2  -5   29.10    1.29
   0   2  -5   30.75    1.41
   2   2  -5   46.73    2.10
  -2  -2  -5   44.83    2.04
  -2   2  -5   43.65    2.04
  -2   2  -5   47.50    2.12
   2  -2  -5   46.73    2.04
  -2  -2   5   46.96    2.10
   4  -2   5  163.67    6.37
   4   2  -5  156.29    6.40
  -4  -2  -5  153.86    6.43
  -4   2   5  161.04    6.42
  -4  -2  -5  146.86    6.45
  -4   2   5  149.53    6.49
   4   2   5  151.28    6.27
  -4  -2   5  152.91    6.38
   4  -2  -5  154.09    6.35
  -4   2  -5  151.69    6.07
  -4  -2   5  145.48    6.49
  -6  -2  -5   45.08    3.21
  -6  -2  -5   42.05    2.23
   6   2  -5   42.09    2.86
  -6   2   5   42.35    2.57
  -6   2   5   41.74    2.29
  -6  -2   5   42.51    2.40
   6   2   5   46.22    2.40
  -6   2  -5   45.13    2.54
   6  -2  -5   35.44    2.82
  -6  -2   5   40.58    2.62
  -6   2  -5   40.76    1.99
   8  -2   5   22.84    1.84
  -8   2   5   18.05    2.20
  -8  -2  -5   20.40    1.80
  -8  -2  -5   18.75    1.82
   8   2  -5   22.78    1.84
  -8   2   5   22.86    1.93
   8  -2  -5   20.28    1.78
   8   2   5   23.12    1.99
  -8   2  -5   21.40    1.87
  -8  -2   5   18.95    1.82
  -8  -2   5   22.33    1.91
 -10   2   5    3.19    0.70
 -10  -2  -5    3.03    0.68
 -10  -2  -5    4.37    0.83
 -10   2  -5    2.10    0.61
 -10   2  -5    3.52    0.77
 -10  -2   5    2.69    0.66
  -1  -3  -5   60.31    2.63
   1   3  -5   58.67    2.64
   1  -3  -5   61.83    2.52
  -1   3  -5   64.22    2.67
   1  -3  -5   65.10    2.64
  -1  -3   5   62.83    2.65
   3   3  -5   28.07    1.51
  -3  -3  -5   26.89    1.42
  -3   3   5   25.46    1.39
   3  -3  -5   28.88    1.45
  -3  -3   5   29.15    1.53
   3   3   5   26.41    1.36
  -3   3  -5   27.97    1.29
   5  -3   5   82.04    3.71
  -5  -3  -5   80.37    3.84
  -5   3   5   80.93    3.86
   5   3  -5   84.89    3.80
  -5   3   5   80.11    3.61
  -5  -3  -5   81.03    3.63
  -5   3  -5   79.55    3.88
   5   3   5   77.92    3.63
  -5  -3   5   79.79    3.75
   5  -3  -5   78.90    3.69
  -5   3  -5   74.93    3.26
  -5  -3   5   75.11    3.83
  -7  -3  -5   68.20    3.62
  -7  -3  -5   65.96    3.24
  -7   3   5   62.76    3.23
   7   3  -5   63.72    3.48
  -7   3   5   65.26    3.60
   7  -3   5   65.22    3.44
  -7  -3  -5   60.16    3.56
  -7   3  -5   62.09    3.54
  -7  -3   5   61.80    3.40
  -7  -3   5   68.32    3.63
  -7   3  -5   67.76    3.50
   7   3   5   59.43    3.34
   7  -3  -5   67.45    3.48
   7  -3  -5   54.74    3.09
  -9  -3  -5   15.00    1.48
   9   3  -5   14.30    1.83
  -9   3   5   11.86    1.38
   9  -3   5   12.33    1.90
  -9   3  -5   11.95    1.34
   9   3   5    9.82    1.48
   9  -3  -5   12.14    1.77
  -9  -3   5   13.89    1.46
 -11   3   5    0.94    0.47
 -11  -3  -5    1.17    0.50
 -11  -3  -5    1.87    0.56
 -11   3  -5    0.94    0.75
 -11  -3   5    2.25    0.64
 -11   3  -5    1.35    0.41
   0  -4  -5  124.14    4.88
   0  -4   5  114.86    4.81
   0   4  -5  125.41    4.91
  -2  -4  -5  166.24    6.57
   2   4  -5  168.72    6.61
  -2   4  -5  162.98    6.62
  -2  -4   5  159.45    6.59
   2  -4  -5  172.87    6.49
   2   4   5  155.53    6.39
   4   4  -5  251.00    9.91
  -4   4   5  246.24    9.75
  -4  -4  -5  246.08    9.81
  -4  -4  -5  235.09    9.96
   4  -4  -5  248.38    9.81
  -4   4  -5  243.25    9.38
  -4  -4   5  240.65    9.90
  -4  -4   5  237.66    9.97
   4   4   5  259.76    9.95
  -6   4   5   40.34    2.43
  -6  -4  -5   36.85    2.14
   6   4  -5   37.22    2.27
   6  -4   5   38.73    2.24
  -6  -4  -5   34.78    2.57
  -6  -4  -5   36.89    2.33
  -6   4   5   37.63    2.07
   6   4   5   36.74    2.18
   6  -4  -5   38.15    3.00
  -6   4  -5   38.38    2.46
  -6  -4   5   37.42    2.37
  -6   4  -5   38.30    2.29
   8   4  -5    2.15    0.58
  -8  -4  -5    3.52    0.94
  -8   4   5    1.71    0.66
   8  -4   5    2.74    0.76
  -8  -4  -5    3.68    0.90
  -8  -4   5    1.63    0.57
  -8  -4   5    2.90    0.84
   8  -4  -5    2.37    0.68
  -8   4  -5    2.91    0.72
   8   4   5    1.78    0.65
  -8   4  -5    2.76    0.66
 -10   4   5    1.78    0.60
 -10  -4  -5    1.87    0.63
 -10  -4  -5    1.27    0.55
 -10   4  -5    0.83    0.57
 -10   4  -5    1.49    0.58
 -10  -4   5    1.69    0.52
   1  -5   5  131.95    5.17
  -1  -5  -5  144.39    5.38
   1   5  -5  138.54    5.38
   1  -5  -5  124.79    5.29
   1  -5  -5  130.41    5.13
  -1   5  -5  134.31    5.39
  -1  -5   5  122.64    5.31
  -3  -5  -5   51.90    2.61
   3   5  -5   54.66    2.68
   3   5   5   57.90    2.51
   3  -5  -5   62.23    2.60
  -3  -5   5   61.56    2.75
   5   5  -5  243.44   10.16
  -5   5   5  231.03    9.88
   5  -5   5  245.85   10.12
  -5  -5  -5  241.23   10.06
  -5  -5  -5  235.21   10.23
  -5   5   5  236.84   10.23
   5  -5  -5  262.52   10.11
  -5  -5   5  241.82   10.24
  -5   5  -5  253.54   10.36
  -5  -5   5  260.99   10.24
   5   5   5  272.17   10.09
  -7  -5  -5   39.32    2.33
  -7   5   5   36.45    2.46
  -7  -5  -5   37.74    2.51
   7   5  -5   39.28    2.48
  -7  -5  -5   37.63    2.57
   7  -5   5   37.65    2.39
  -7   5   5   39.79    2.57
   7   5   5   38.98    2.43
  -7  -5   5   38.06    2.56
   7  -5  -5   36.20    2.18
   7  -5  -5   39.71    2.45
  -7   5  -5   39.78    2.59
  -7   5  -5   38.77    2.42
  -7  -5   5   37.24    2.42
   9   5  -5   28.37    2.21
  -9   5   5   30.19    2.24
  -9  -5  -5   30.14    2.19
   9  -5   5   27.24    2.21
  -9  -5  -5   29.04    2.11
  -9  -5   5   31.03    2.33
  -9   5  -5   30.76    2.10
   9  -5  -5   25.25    2.11
  -9   5  -5   31.94    2.28
 -11  -5  -5    6.27    0.86
 -11   5   5    7.46    0.86
 -11  -5  -5    5.23    0.64
 -11  -5   5    5.47    0.81
 -11   5  -5    5.13    0.74
   0  -6   5    0.82    0.21
   0   6  -5    0.98    0.26
   0  -6  -5    0.70    0.22
   2   6  -5   30.25    1.51
  -2  -6  -5   29.76    1.48
  -2  -6   5   27.29    1.48
  -2   6  -5   28.08    1.50
   2   6   5   25.10    1.22
   2  -6  -5   26.73    1.29
   2  -6  -5   25.83    1.35
   4   6  -5  243.92    9.31
  -4  -6  -5  227.66    9.36
  -4   6   5  225.26    9.02
  -4  -6  -5  236.16    9.24
  -4  -6   5  205.36    9.25
  -4  -6   5  223.45    9.29
   4  -6  -5  227.85    9.12
   6  -6   5   20.08    1.50
  -6   6   5   19.07    1.95
  -6   6   5   19.37    1.30
   6   6  -5   20.78    1.58
  -6  -6  -5   20.99    1.65
  -6  -6  -5   19.77    1.75
  -6   6   5   19.45    1.60
  -6  -6  -5   22.23    1.53
   6   6   5   18.00    1.42
   6  -6  -5   18.48    1.44
  -6  -6   5   18.28    1.58
  -6   6  -5   19.45    1.54
  -6  -6   5   19.01    1.55
  -6   6  -5   16.96    1.56
  -8   6   5   19.90    1.78
  -8  -6  -5   15.07    1.57
  -8   6   5   15.33    1.59
   8  -6   5   17.49    1.64
   8   6  -5   17.50    1.63
  -8  -6  -5   18.46    1.75
  -8  -6  -5   19.51    1.74
  -8   6  -5   19.63    1.68
   8   6   5   18.99    1.73
   8  -6  -5   19.72    1.73
   8  -6  -5   18.80    1.42
  -8  -6   5   23.01    1.95
  -8  -6   5   19.39    1.69
  -8   6  -5   21.36    1.85
 -10   6   5   20.16    1.65
 -10  -6  -5   19.83    1.63
 -10   6  -5   22.89    2.64
 -10   6  -5   19.58    1.62
 -10  -6   5   20.30    1.66
  -1  -7  -5    2.69    0.39
   1  -7   5    2.45    0.26
   1   7  -5    3.15    0.45
   1  -7  -5    2.28    0.21
  -1  -7   5    2.20    0.35
  -1   7  -5    2.35    0.39
   1  -7  -5    2.43    0.36
  -3  -7  -5   74.71    3.35
  -3  -7  -5   69.47    3.40
   3   7  -5   74.87    3.37
   3   7   5   70.65    3.10
  -3  -7   5   75.93    3.41
   3  -7  -5   73.94    3.17
  -3   7  -5   75.07    3.42
   5  -7   5    5.16    0.72
   5   7  -5    4.97    0.71
  -5   7   5    5.35    0.79
  -5   7   5    4.78    0.57
  -5  -7  -5    5.84    0.74
  -5  -7  -5    4.15    0.76
  -5  -7  -5    5.45    0.99
   5  -7  -5    4.91    0.65
   5   7   5    4.94    0.66
  -5   7  -5    4.60    0.88
  -5   7  -5    4.14    0.77
  -5  -7   5    4.67    0.78
  -5  -7   5    4.26    0.75
   7   7  -5   12.82    1.32
  -7  -7  -5   14.85    1.32
  -7  -7  -5   14.35    1.42
  -7   7   5   13.19    1.40
   7  -7   5   13.15    1.31
  -7   7   5   12.79    1.42
   7  -7  -5   11.76    1.27
  -7  -7   5   13.01    1.37
   7  -7  -5   11.87    1.16
  -7  -7   5   15.59    1.55
  -7   7  -5   10.41    1.26
  -7   7  -5   11.73    1.45
   7   7   5   13.50    1.37
  -9  -7  -5    9.58    1.22
  -9  -7  -5    8.87    1.21
  -9   7   5    8.89    1.17
  -9   7  -5   10.11    1.32
  -9  -7   5    8.55    1.23
  -9   7  -5    7.34    1.54
 -11   7   5    4.68    0.64
 -11  -7  -5    6.36    0.77
 -11   7  -5    5.67    0.95
 -11  -7   5    6.09    0.71
   0   8  -5  638.49   23.57
   0  -8   5  584.99   23.39
   0  -8  -5  614.72   23.49
   2   8  -5   50.03    2.33
  -2  -8  -5   53.45    2.35
   2  -8  -5   46.27    2.06
   2   8   5   44.98    1.93
  -2  -8   5   43.86    2.28
   2  -8  -5   46.56    2.16
  -2   8  -5   49.90    2.37
  -4  -8  -5   62.07    3.21
   4   8  -5   61.78    3.13
  -4   8   5   60.60    2.86
  -4  -8  -5   62.22    3.13
  -4  -8   5   64.36    3.33
   4   8   5   69.61    3.12
  -4  -8   5   70.46    3.29
   4  -8  -5   68.97    3.02
   6  -8   5    0.61    0.35
  -6  -8  -5    0.90    0.57
  -6  -8  -5    0.49    0.41
  -6   8   5    0.37    0.64
  -6  -8  -5    0.74    0.33
  -6   8   5    0.88    0.41
   6   8  -5    0.48    0.35
  -6   8  -5    1.01    0.71
  -6   8  -5    0.62    0.46
  -6  -8   5    0.42    0.50
  -6  -8   5    0.74    0.40
   6  -8  -5    0.61    0.32
   6  -8  -5   -0.10    0.39
  -8   8   5    0.93    0.67
  -8  -8  -5    1.29    0.55
  -8   8   5    0.69    0.51
  -8  -8  -5    1.20    0.63
  -8  -8  -5    0.46    0.58
   8  -8   5    1.89    0.60
   8   8  -5    1.36    0.59
   8  -8  -5    0.49    0.39
  -8  -8   5    1.01    0.51
   8   8   5    1.29    0.63
  -8   8  -5    0.51    0.63
  -8  -8   5    0.95    0.53
  -8   8  -5    1.12    0.67
 -10   8   5   10.46    1.20
 -10  -8  -5   10.12    1.05
 -10  -8  -5   11.98    1.20
 -10   8  -5   10.08    1.14
 -10  -8   5    9.62    1.12
  -1  -9  -5   64.08    2.89
   1   9  -5   63.82    2.91
   1  -9   5   61.29    2.66
   1  -9  -5   64.65    2.81
  -1  -9   5   62.37    2.85
   1  -9  -5   61.75    2.46
  -1   9  -5   67.54    2.96
  -3  -9  -5  125.23    5.78
  -3  -9  -5  133.92    5.68
   3   9  -5  137.99    5.68
  -3   9  -5  139.11    5.77
   3  -9  -5  129.86    5.40
   3   9   5  125.00    5.29
  -3  -9   5  137.89    5.75
  -5   9   5   19.27    1.66
  -5  -9  -5   20.83    1.51
  -5   9   5   20.43    1.53
  -5  -9  -5   21.05    1.56
   5  -9   5   22.10    1.51
   5  -9  -5   17.76    1.31
  -5  -9   5   17.37    1.49
  -5   9  -5   16.74    1.37
   5   9   5   18.31    1.32
  -5  -9   5   20.16    1.54
  -5   9  -5   19.40    1.66
  -7  -9  -5   27.19    1.93
  -7  -9  -5   25.54    2.06
   7  -9   5   27.88    2.07
  -7   9   5   24.08    1.94
  -7  -9  -5   23.96    2.02
  -7   9   5   25.52    1.92
   7   9  -5   25.13    2.00
   7   9   5   22.89    1.80
  -7  -9   5   23.11    2.09
   7  -9  -5   22.43    1.67
  -7  -9   5   25.46    1.99
  -7   9  -5   25.30    2.09
   7  -9  -5   23.25    1.84
  -9   9   5   19.20    1.52
  -9   9   5   17.41    1.53
  -9  -9  -5   15.15    1.46
  -9  -9  -5   16.40    1.54
  -9   9  -5   18.81    1.66
   9  -9  -5   16.47    1.29
 -11  -9  -5    1.70    0.40
 -11   9  -5    1.48    0.41
 -11  -9   5    2.26    0.50
   0  10  -5  521.16   20.33
   0 -10  -5  534.76   20.26
   0 -10   5  517.40   20.14
  -2 -10  -5  130.80    5.55
  -2 -10  -5  123.01    5.59
   2  10  -5  131.02    5.57
  -2 -10   5  134.38    5.59
   2 -10  -5  129.06    5.20
  -2  10  -5  137.37    5.64
   2 -10  -5  131.71    5.38
  -4  10   5  129.96    5.67
  -4 -10  -5  139.44    6.11
   4  10  -5  142.70    6.11
  -4 -10  -5  133.95    6.14
   4 -10  -5  130.48    6.07
  -4 -10   5  151.21    6.25
  -4 -10   5  146.61    6.17
   4 -10  -5  141.94    5.85
  -4  10  -5  142.54    6.38
   4  10   5  140.13    5.75
  -6 -10  -5   20.09    1.66
   6 -10   5   19.76    1.57
  -6 -10  -5   20.54    1.62
  -6  10   5   21.78    1.70
  -6  10   5   18.90    1.68
  -6 -10  -5   19.02    1.75
   6  10  -5   18.21    1.55
   6 -10  -5   18.98    1.46
  -6 -10   5   20.77    1.72
  -6  10  -5   20.52    1.79
  -6 -10   5   18.74    1.63
   6 -10  -5   18.36    1.48
   6  10   5   19.22    1.46
  -8 -10  -5   11.47    1.30
   8 -10   5   10.85    1.32
  -8  10   5   13.51    1.43
  -8 -10  -5   10.39    1.50
  -8 -10  -5   11.42    1.34
   8  10  -5   10.33    1.30
   8 -10  -5   12.58    1.23
   8 -10  -5   11.90    2.05
  -8  10  -5   12.40    1.48
  -8 -10   5   12.19    1.34
  -8 -10   5    9.35    1.32
 -10  10   5   29.57    1.88
 -10 -10  -5   27.03    1.68
 -10  10  -5   32.03    1.94
 -10 -10   5   29.42    2.19
   1 -11   5  129.77    5.55
  -1 -11  -5  139.82    5.90
   1  11  -5  138.98    5.94
  -1  11  -5  144.80    5.99
  -1 -11   5  144.03    5.88
   1 -11  -5  149.55    5.83
  -3 -11  -5   91.33    4.40
  -3 -11  -5   99.87    4.40
   3  11  -5   99.76    4.39
   3 -11  -5   93.85    4.03
  -3 -11   5  103.48    4.47
   3  11   5   90.22    3.85
   5  11  -5   14.47    1.35
  -5  11   5   15.94    1.44
  -5 -11  -5   19.42    1.67
  -5 -11  -5   17.29    1.44
   5  11  -5   16.64    1.41
  -5  11   5   14.45    1.46
   5 -11   5   16.00    1.34
  -5 -11  -5   16.53    1.46
   5  11   5   18.85    1.25
   5 -11  -5   17.34    1.27
  -5  11  -5   16.90    1.58
  -5  11  -5   16.29    1.32
   5 -11  -5   16.29    1.33
  -5 -11   5   18.29    1.53
  -7 -11  -5   35.63    2.46
   7 -11   5   35.71    2.15
  -7  11   5   34.81    2.42
  -7 -11  -5   36.75    2.51
   7  11  -5   36.53    2.45
   7 -11   5   34.13    2.40
  -7 -11  -5   37.30    2.52
  -7  11   5   39.36    2.49
   7 -11  -5   36.44    2.23
   7 -11  -5   38.14    2.45
  -7 -11   5   40.89    2.53
  -7  11  -5   43.83    2.78
  -7 -11   5   38.22    2.61
  -9 -11  -5    6.70    0.93
  -9 -11  -5    4.79    0.85
  -9  11   5    4.32    1.13
  -9  11   5    6.05    0.99
  -9 -11   5    5.44    0.93
   9 -11  -5    5.00    0.86
  -9  11  -5    4.02    0.73
   0  12  -5  217.33    8.67
   0 -12  -5  203.09    8.81
   0 -12  -5  218.49    8.56
   0 -12   5  205.25    8.41
  -2 -12  -5   32.10    1.94
   2  12  -5   34.94    1.94
  -2 -12  -5   37.06    1.96
   2 -12  -5   33.67    1.73
  -2 -12   5   33.00    1.92
   2 -12  -5   34.14    1.92
  -2  12  -5   34.37    1.97
   2 -12  -5   32.02    1.52
   4  12  -5   44.59    2.41
  -4 -12  -5   37.62    2.59
   4  12  -5   51.42    3.26
  -4 -12  -5   48.17    2.54
  -4 -12   5   44.53    2.56
  -4 -12   5   41.13    2.44
   4 -12  -5   43.68    2.19
  -4  12  -5   42.37    2.62
   4 -12  -5   39.74    2.35
  -4  12  -5   41.20    2.50
  -6 -12  -5   14.93    1.46
  -6  12   5   12.51    1.46
  -6 -12  -5   14.09    1.40
  -6  12   5   14.16    1.38
   6  12  -5   12.78    1.29
   6 -12   5   13.45    1.35
  -6 -12  -5   14.45    1.57
   6 -12  -5   11.48    1.21
  -6 -12   5   12.29    1.40
  -6  12  -5   13.89    1.52
  -6 -12   5   11.18    1.30
   6 -12  -5   11.65    1.24
   8 -12   5    0.16    0.60
  -8  12   5   -0.03    0.51
  -8  12   5    0.45    0.59
  -8 -12  -5    0.87    0.48
  -8 -12  -5    0.70    0.52
   8 -12  -5    0.56    0.36
  -8 -12   5    0.60    0.65
  -8  12  -5    1.02    0.59
 -10 -12  -5    9.77    1.04
 -10  12  -5   10.79    1.00
 -10 -12   5   11.05    1.06
  -1 -13  -5    3.10    0.71
  -1 -13  -5    3.87    0.62
   1 -13   5    3.61    0.38
   1  13  -5    4.65    0.63
  -1 -13   5    3.21    0.52
  -1  13  -5    4.60    0.62
   1 -13  -5    3.42    0.49
   1 -13  -5    2.79    0.58
   3  13  -5    6.87    0.84
  -3 -13  -5    7.01    1.09
  -3 -13  -5    6.11    0.85
  -3 -13  -5    7.82    1.28
  -3  13   5    7.57    1.08
   3  13  -5    5.66    0.81
   3 -13  -5    6.59    0.64
  -3 -13   5    6.24    0.81
  -3  13  -5    5.90    0.96
  -3  13  -5    8.99    1.63
  -5 -13  -5   25.08    1.85
  -5 -13  -5   26.86    2.06
  -5  13   5   23.58    1.81
  -5 -13  -5   25.36    1.84
   5 -13   5   25.66    1.82
   5  13  -5   22.61    1.75
  -5  13   5   22.45    1.85
   5 -13  -5   23.41    1.60
  -5  13  -5   26.50    2.01
   5 -13  -5   24.10    1.73
  -5 -13   5   25.93    1.94
  -5 -13   5   23.43    1.78
   7 -13   5   17.94    1.64
  -7 -13  -5   19.40    1.69
  -7 -13  -5   15.59    1.56
  -7  13   5   16.23    1.58
  -7  13   5   15.75    1.62
  -7 -13  -5   19.04    1.71
   7  13  -5   17.70    1.68
   7 -13   5   18.17    1.40
  -7 -13   5   19.39    1.66
   7 -13  -5   13.46    1.73
   7 -13  -5   17.37    1.41
  -7  13  -5   18.70    1.77
  -9  13   5    1.13    0.51
  -9 -13  -5    1.43    0.54
  -9 -13  -5    1.11    0.51
  -9  13   5    3.19    1.63
  -9  13  -5    1.07    0.42
   9 -13  -5    1.75    0.44
  -9 -13   5    1.27    0.56
   0 -14   5  212.36    9.02
   0 -14  -5  235.82    9.24
   0  14  -5  234.90    9.37
   0 -14  -5  227.89    9.43
   0 -14  -5  221.25    9.28
   2  14  -5   52.56    2.65
  -2 -14  -5   49.23    2.68
  -2 -14  -5   50.44    2.64
  -2  14   5   49.78    2.89
  -2 -14  -5   46.87    2.56
  -2 -14  -5   52.33    2.90
   2  14  -5   52.80    2.69
  -2  14  -5   43.60    2.74
   2 -14  -5   48.06    2.56
   2 -14  -5   46.21    2.58
  -2 -14   5   50.13    2.65
   2 -14  -5   50.15    2.40
  -2  14  -5   53.92    2.75
  -2  14  -5   52.50    2.86
   2 -14  -5   47.03    2.56
  -4 -14  -5   89.40    4.53
  -4 -14  -5   92.56    4.14
  -4  14   5   77.74    4.34
  -4  14   5   86.93    4.46
  -4 -14  -5   89.23    4.34
   4  14  -5   87.35    4.29
  -4 -14  -5   86.97    4.31
   4 -14  -5   88.55    4.21
  -4 -14   5   90.63    4.43
  -4  14  -5   92.43    4.54
  -4  14  -5   93.74    4.30
   4 -14  -5   82.43    4.02
   6  14  -5   11.66    1.38
  -6  14   5   13.75    1.43
  -6 -14  -5   11.94    1.31
  -6 -14  -5   12.06    1.45
   6 -14   5   11.45    1.28
  -6 -14  -5   13.87    1.43
   6 -14  -5   14.43    1.27
  -6  14  -5   14.08    1.55
  -6 -14   5   12.67    1.44
  -8  14   5   13.25    1.66
  -8  14   5   14.73    1.37
  -8 -14  -5   13.23    1.32
   8 -14   5   12.72    1.14
  -8 -14  -5   12.57    1.66
  -8  14  -5   13.12    1.44
   8 -14  -5   12.54    1.13
  -8 -14   5   13.66    1.39
 -10 -14  -5   10.44    1.05
 -10  14  -5   10.77    0.96
  -1 -15  -5   46.00    2.38
   1  15  -5   45.77    2.48
   1  15  -5   44.90    2.42
  -1 -15  -5   49.88    3.79
  -1 -15  -5   44.54    2.40
   1 -15  -5   41.93    2.21
  -1  15  -5   40.85    2.38
  -1 -15   5   41.67    2.26
   1 -15  -5   39.14    2.28
   1 -15  -5   39.03    2.31
  -1  15  -5   41.35    2.56
  -3 -15  -5   33.34    2.12
  -3 -15  -5   33.48    2.26
  -3  15   5   30.88    2.22
  -3 -15  -5   31.44    1.96
  -3 -15  -5   32.01    2.07
   3  15  -5   35.41    2.10
   3 -15  -5   29.85    1.88
   3 -15  -5   32.59    1.99
  -3 -15   5   31.59    2.07
  -3  15  -5   31.29    2.19
  -3  15  -5   33.57    2.05
  -5 -15  -5   69.41    3.83
   5  15  -5   72.10    3.85
  -5 -15  -5   77.30    4.06
  -5 -15  -5   71.63    3.87
  -5  15   5   69.59    3.88
   5 -15   5   72.13    3.81
  -5  15   5   71.95    3.74
  -5 -15  -5   76.24    3.87
  -5  15  -5   77.49    4.09
  -5 -15   5   68.98    3.90
   5 -15  -5   73.04    3.71
   5 -15  -5   71.94    3.54
  -7 -15  -5   12.57    1.35
   7 -15   5   10.07    1.36
  -7 -15  -5   14.86    1.47
  -7  15   5   11.40    1.59
  -7 -15  -5   15.38    1.40
  -7  15   5   13.96    1.43
   7 -15   5   12.94    1.18
  -7 -15   5    9.20    1.35
   7 -15  -5   11.89    1.15
  -7  15  -5   12.77    1.55
  -9  15   5   11.08    1.52
  -9 -15  -5   13.67    1.60
   9 -15  -5   13.92    1.00
  -9  15  -5   15.38    1.29
   0  16  -5  228.02    9.41
   0 -16  -5  226.48    9.31
   0  16  -5  228.65    9.56
   0 -16  -5  223.79    9.27
   0  16  -5  212.97    9.35
   0 -16  -5  233.08    9.27
   0 -16  -5  231.00    9.33
   0 -16   5  213.78    9.01
  -2 -16  -5   26.62    1.99
   2  16  -5   26.64    1.80
  -2 -16  -5   26.79    1.75
  -2  16   5   27.38    2.03
   2  16  -5   22.73    2.55
  -2 -16  -5   27.26    1.82
  -2 -16   5   27.69    1.81
  -2  16  -5   26.73    1.83
   2 -16  -5   26.08    1.75
  -2  16  -5   28.47    1.89
  -2  16  -5   27.92    2.03
   2 -16  -5   27.26    1.78
   2 -16  -5   26.68    1.57
  -4 -16  -5   22.58    1.71
  -4  16   5   16.46    1.65
  -4  16   5   19.11    1.87
  -4 -16  -5   19.97    1.49
  -4 -16  -5   20.36    1.64
  -4 -16  -5   19.02    2.19
   4 -16   5   18.11    1.41
   4  16  -5   17.53    1.52
  -4 -16   5   16.85    1.53
  -4  16  -5   17.64    1.63
   4 -16  -5   16.86    1.42
   4 -16  -5   15.81    1.32
  -4  16  -5   19.68    1.55
  -6 -16  -5    8.64    1.24
  -6 -16  -5    7.45    1.09
  -6 -16  -5    8.11    1.06
  -6  16   5    8.53    1.23
   6  16  -5    6.24    1.04
   6 -16   5    7.77    1.10
   6 -16  -5    8.66    1.00
  -6  16  -5    6.02    1.03
  -6 -16   5    8.81    1.23
  -6 -16   5    7.61    1.00
  -8  16   5    0.76    0.49
  -8 -16  -5    1.26    0.48
   8 -16   5    1.56    0.53
  -8  16  -5    0.54    0.46
   8 -16  -5    0.67    0.31
   1  17  -5   10.41    1.35
   1  17  -5   12.74    1.20
  -1 -17  -5    9.56    1.21
  -1 -17  -5   12.75    1.16
   1  17  -5   11.53    1.21
  -1 -17  -5   12.42    1.11
  -1 -17  -5   12.56    1.25
  -1 -17   5   14.44    1.17
  -1  17  -5   14.51    1.43
  -1  17  -5   13.18    1.20
  -1  17  -5   12.31    1.20
   1 -17  -5   12.93    1.08
   1 -17  -5   11.96    1.15
   1 -17  -5   10.25    1.13
   1 -17  -5   12.04    1.16
   3  17  -5   24.92    1.83
  -3 -17  -5   28.88    1.92
  -3 -17  -5   25.26    1.85
  -3 -17  -5   26.98    1.78
   3 -17   5   25.04    1.70
   3 -17  -5   23.89    1.64
  -3  17  -5   25.77    2.83
  -3 -17   5   22.09    1.78
  -5 -17  -5    2.75    0.71
  -5 -17  -5    2.56    0.78
  -5  17   5    2.46    0.76
  -5 -17  -5    1.96    0.64
   5 -17   5    2.50    0.71
  -5 -17  -5    2.40    0.60
   5  17  -5    2.50    0.77
  -5  17  -5    1.95    0.80
  -5 -17   5    1.78    0.69
   5 -17  -5    2.25    0.56
   5 -17  -5    2.47    0.59
  -7 -17  -5    0.90    0.49
   7 -17   5    1.60    0.44
  -7  17   5    2.24    0.66
  -7 -17  -5    1.24    0.59
   7 -17  -5    1.18    0.40
  -7  17  -5    0.77    0.48
  -9 -17  -5    1.36    0.69
   9 -17  -5    0.69    0.30
  -9  17  -5    0.62    0.35
   0 -18  -5    3.82    0.70
   0 -18  -5    4.16    0.72
   0 -18  -5    4.88    0.84
   0  18  -5    3.41    0.68
   0  18  -5    3.65    0.80
   0  18  -5    4.44    0.80
   2  18  -5   -0.45    0.41
  -2 -18  -5    0.63    0.48
  -2  18   5    0.06    0.55
   2  18  -5    0.28    0.80
   2  18  -5   -0.20    0.35
  -2 -18  -5    0.12    0.38
  -2 -18   5    0.94    0.43
  -2  18  -5    0.24    0.51
  -2  18  -5    0.10    0.51
  -4 -18  -5   23.02    1.67
   4 -18   5   23.22    1.84
  -4 -18  -5   27.49    1.95
   4 -18   5   23.89    1.68
  -4 -18  -5   23.07    1.87
  -4 -18  -5   26.62    2.08
   4  18  -5   23.61    1.93
  -4  18   5   25.77    2.05
  -4 -18   5   25.91    1.98
  -4  18  -5   26.31    2.05
   4 -18  -5   26.73    1.81
   4 -18  -5   25.62    1.68
  -6  18   5   13.73    1.46
  -6 -18  -5   12.91    1.40
  -6 -18  -5   16.43    1.44
  -6 -18   5   13.60    1.19
  -6  18  -5   15.73    1.57
   6 -18  -5   15.17    1.34
  -8 -18  -5   -0.22    0.47
   8 -18   5   -0.42    0.32
  -8  18   5    0.18    0.39
   8 -18  -5    0.19    0.22
  -8  18  -5    0.50    0.68
  -1 -19  -5    2.34    0.62
   1  19  -5    1.23    0.62
   1  19  -5    2.82    0.74
  -1  19   5    2.30    0.78
  -1 -19  -5    0.73    0.78
  -1 -19  -5    1.95    0.58
  -1 -19   5    0.01    0.65
  -1  19  -5    1.34    0.76
  -1  19  -5    1.68    0.62
   1 -19  -5    1.56    0.62
   1 -19  -5    1.38    0.51
  -1  19  -5    0.54    0.49
  -3 -19  -5   10.63    1.12
  -3  19   5   12.07    1.45
  -3 -19  -5    9.93    1.83
  -3 -19  -5   11.48    1.28
   3 -19   5   12.70    1.18
   3 -19  -5   10.90    1.10
  -3  19  -5   11.24    1.37
  -3  19  -5   13.32    1.34
  -3 -19   5   10.60    1.30
   3 -19  -5   11.36    1.17
  -5 -19  -5   71.82    3.67
  -5 -19  -5   71.85    3.33
   5 -19   5   69.30    3.70
  -5 -19  -5   68.39    4.14
  -5 -19   5   59.24    3.74
   5 -19  -5   65.47    4.24
  -5  19  -5   78.19    5.26
   5 -19  -5   63.94    3.23
  -5 -19   5   69.73    4.05
  -7  19   5   17.09    1.46
  -7 -19  -5   17.86    1.45
   7 -19   5   18.22    1.32
  -7  19  -5   17.43    1.53
   7 -19  -5   17.26    1.30
  -9  19  -5   10.68    0.85
   0 -20  -5   11.19    1.23
   0 -20  -5   11.09    1.18
   0  20  -5   11.06    1.19
   0  20  -5   12.61    1.38
   0 -20  -5   10.90    1.16
   0  20  -5   12.11    1.39
  -2 -20  -5   23.20    1.86
  -2  20   5   30.76    2.26
   2 -20   5   26.99    1.85
  -2 -20  -5   24.72    1.79
   2  20  -5   22.77    1.75
   2  20  -5   27.55    2.14
   2 -20  -5   26.93    1.83
  -2  20  -5   27.85    2.14
  -2 -20   5   28.57    2.07
  -2  20  -5   27.19    1.96
   2 -20  -5   30.00    1.90
  -4 -20  -5   35.71    2.56
  -4  20   5   40.89    2.67
  -4 -20  -5   34.69    2.37
  -4 -20  -5   39.70    2.28
  -4  20  -5   42.69    2.74
  -4 -20   5   42.65    2.34
  -4 -20   5   34.90    3.16
   4 -20  -5   38.83    2.28
   4 -20  -5   41.75    2.42
  -6 -20  -5   59.44    3.15
   6 -20   5   62.27    3.16
  -6 -20   5   58.22    3.38
   6 -20  -5   59.80    3.13
  -6  20  -5   63.62    3.47
   8 -20   5   16.25    1.01
  -8  20   5   16.06    1.13
   8 -20  -5   16.48    1.06
  -8  20  -5   15.90    1.23
   1 -21   5   17.11    1.45
  -1 -21  -5   15.32    1.52
  -1 -21  -5   17.71    1.44
  -1  21   5   17.19    1.77
   1  21  -5   14.13    1.51
  -1  21  -5   18.81    1.64
   1 -21  -5   18.93    1.45
  -1  21  -5   16.61    1.50
   1 -21  -5   17.30    1.39
  -3 -21  -5    6.72    0.91
   3 -21   5    7.03    0.99
  -3 -21  -5    8.92    1.21
  -3  21   5    9.08    1.33
   3 -21  -5    8.88    1.02
  -3  21  -5    9.50    1.27
   3 -21  -5    9.20    1.03
  -3 -21   5   10.21    1.08
  -5  21   5   73.57    3.92
  -5 -21  -5   71.77    3.39
  -5 -21   5   72.46    3.50
   5 -21  -5   78.12    3.71
   5 -21  -5   70.36    3.35
  -7  21   5   36.96    2.18
   7 -21   5   39.83    2.08
   7 -21  -5   40.72    2.11
  -7  21  -5   38.62    2.29
   0 -22   5    4.90    0.80
   0 -22  -5    3.77    0.71
   0  22  -5    3.89    0.80
   0  22   5    5.90    1.13
   0 -22  -5    5.53    0.89
   2  22  -5    0.09    0.64
  -2 -22  -5    0.37    0.41
  -2  22   5    1.29    0.64
   2 -22   5    0.52    0.47
  -2 -22  -5   -0.27    0.59
  -2 -22   5    0.92    0.42
   2 -22  -5    1.25    0.58
   2 -22  -5    1.17    0.46
  -4 -22  -5   11.65    1.04
   4 -22   5   10.32    1.06
  -4  22   5   11.50    1.37
   4 -22  -5   10.69    1.09
  -4  22  -5    8.98    1.26
  -4 -22   5    9.74    1.03
   4 -22  -5   11.16    1.02
  -6  22   5   11.45    1.37
  -6 -22   5    8.05    0.91
  -6  22  -5   12.34    1.44
   6 -22  -5    9.65    0.94
   1 -23   5    9.17    1.09
  -1  23   5    9.96    1.31
   1  23  -5    8.66    1.09
  -1 -23  -5    7.83    0.93
   1 -23  -5    7.59    0.92
  -1  23  -5    5.84    0.96
  -1 -23   5    8.54    1.07
   1 -23  -5    7.34    0.92
   1  23   5    6.22    1.04
   3 -23   5   19.50    1.45
  -3  23   5   22.04    1.84
  -3 -23  -5   23.09    1.55
   3 -23  -5   21.15    1.51
  -3 -23   5   20.47    1.54
   3 -23  -5   20.88    1.54
  -3  23  -5   20.01    1.69
   5 -23   5   23.11    1.52
  -5  23   5   19.23    1.57
  -5 -23  -5   18.72    1.23
  -5 -23   5   18.03    1.29
  -5  23  -5   19.30    1.57
   5 -23  -5   19.77    1.41
  -7  23   5   18.29    1.15
   7 -23   5   16.80    1.09
   7 -23  -5   19.22    1.13
  -7  23  -5   17.51    1.22
   0  24   5   14.02    1.53
   0  24  -5   13.28    1.34
   0 -24  -5   13.12    1.14
   0 -24   5   16.48    1.39
   0 -24  -5   14.07    1.25
   2 -24   5    4.65    0.71
  -2 -24  -5    3.89    0.63
  -2  24   5    5.53    1.06
  -2 -24   5    3.76    0.65
   2 -24  -5    5.62    0.79
  -2  24  -5    3.47    0.76
   2 -24  -5    3.80    0.63
   2  24   5    4.69    0.87
   4 -24   5   26.94    1.63
  -4  24   5   30.78    2.06
   4 -24  -5   31.33    1.68
  -4  24  -5   30.51    2.01
   4 -24  -5   28.04    1.77
   4  24   5   29.94    1.99
  -4 -24   5   27.62    1.73
  -6  24   5    6.80    0.77
   6 -24   5    6.05    0.66
   6  24   5    5.01    0.72
  -6  24  -5    6.47    0.77
   6 -24  -5    6.81    0.69
  -1  25   5    7.77    1.07
  -1 -25  -5    6.39    0.80
   1  25  -5    4.97    0.79
   1 -25   5    7.50    0.90
   1 -25  -5    5.35    0.76
   1  25   5    6.84    0.98
   1 -25  -5    6.51    0.84
  -1  25  -5    4.94    0.86
   3 -25   5   17.87    1.25
  -3  25   5   19.01    1.55
  -3 -25  -5   16.94    1.26
   3 -25  -5   17.40    1.28
  -3  25  -5   19.70    1.62
   3  25   5   19.68    1.56
  -3 -25   5   18.87    1.36
  -5  25   5   32.12    1.91
   5 -25   5   35.00    1.85
   5  25   5   31.89    2.22
  -5 -25   5   29.02    1.97
   5 -25  -5   32.59    1.76
  -5  25  -5   32.29    1.91
   0  26  -5    3.53    0.68
   0  26   5    4.49    0.83
   0 -26  -5    2.92    0.51
   0 -26   5    2.91    0.52
  -2  26   5    0.14    0.34
  -2 -26  -5   -0.14    0.25
   2 -26   5    0.14    0.30
  -2 -26   5    0.24    0.29
   2  26   5    0.99    0.63
   2 -26  -5   -0.24    0.25
  -2  26  -5    0.25    0.35
  -4  26   5   12.91    1.13
  -4 -26  -5   11.81    0.87
   4  26   5   11.11    1.00
  -4 -26   5   11.29    0.88
   4 -26  -5    9.54    0.79
   4 -26  -5   12.12    0.91
  -4  26  -5   10.96    0.98
  -1 -27  -5   19.87    1.26
  -1  27   5   19.76    1.50
   1 -27   5   20.50    1.31
   1 -27   5   17.41    1.19
  -1 -27   5   19.42    1.31
   1 -27  -5   17.33    1.29
   1 -27  -5   18.29    1.24
  -1  27  -5   15.37    1.29
   1  27   5   18.12    1.42
   3 -27   5    0.75    0.30
   3 -27   5    0.48    0.34
  -3  27   5    0.71    0.40
  -3 -27  -5    0.32    0.23
   3 -27  -5    1.18    0.32
  -3 -27   5    1.12    0.33
  -3  27  -5    1.31    0.40
   3  27   5    0.97    0.37
   0 -28   5    0.96    0.59
   0 -28  -5    1.35    0.32
   0  28   5    1.46    0.47
   0 -28   5    1.94    0.41
   2 -28   5    6.52    0.78
  -2 -28  -5    6.97    0.64
  -2  28   5    6.75    0.79
   2 -28   5    6.09    0.67
  -2 -28   5    7.43    0.70
   2 -28  -5    7.31    0.62
   2 -28  -5    5.48    0.73
   2  28   5    5.87    0.70
  -2  28  -5    5.85    0.75
  -1  29   5    0.90    0.48
  -1 -29  -5    1.17    0.35
   1 -29   5    0.49    0.27
   1  29   5    0.71    0.33
  -1 -29   5    0.89    0.30
   1 -29  -5    0.74    0.41
  -2   0  -6  952.03   37.12
  -2   0  -6  964.32   37.05
   2   0  -6 1000.00   37.15
  -2   0   6  991.27   37.17
  -4   0  -6    1.24    0.27
   4   0   6    1.60    0.36
   4   0  -6    1.43    0.37
  -4   0   6    2.01    0.49
  -4   0   6    1.45    0.36
  -6   0  -6   45.51    2.29
   6   0   6   48.11    3.22
   6   0  -6   48.13    2.64
  -6   0   6   49.97    2.60
  -6   0   6   45.39    2.72
  -6   0  -6   42.04    2.75
  -8   0  -6    1.88    0.71
  -8   0   6    1.87    0.62
   8   0  -6    1.66    0.63
   8   0   6    2.14    0.69
  -8   0  -6    2.71    0.71
 -10   0  -6   23.58    1.78
 -10   0  -6   21.70    1.70
 -10   0   6   21.81    1.80
   1   1  -6  871.11   34.54
  -1  -1  -6  870.21   34.48
  -1  -1  -6  925.54   34.55
  -1   1  -6  933.25   34.52
   1  -1  -6  935.49   34.51
  -1   1  -6  925.89   34.56
  -3   1   6  121.09    4.98
  -3  -1  -6  118.72    4.87
   3   1  -6  119.58    4.99
  -3  -1   6  117.82    5.10
   3  -1  -6  120.85    4.97
  -3   1  -6  118.82    4.80
  -5  -1  -6  135.61    5.96
  -5   1   6  139.63    5.85
  -5  -1  -6  137.78    5.67
   5  -1   6  144.23    5.86
  -5   1   6  135.72    6.04
   5   1  -6  141.93    5.93
  -5   1  -6  128.07    5.52
  -5  -1   6  138.34    5.89
  -5   1  -6  128.77    5.89
   5   1   6  139.06    5.81
   5  -1  -6  130.71    5.85
  -5  -1   6  128.19    5.99
  -7  -1  -6    2.84    0.70
   7   1  -6    3.89    0.81
  -7   1   6    3.41    0.64
  -7  -1  -6    3.10    0.81
   7  -1   6    4.41    0.82
  -7  -1  -6    3.94    0.84
  -7   1   6    3.45    0.82
  -7   1  -6    2.85    0.79
  -7   1  -6    4.37    0.84
   7  -1  -6    3.33    0.69
  -7  -1   6    4.05    0.89
  -7  -1   6    4.45    0.79
   7   1   6    3.23    0.67
  -9  -1  -6    7.61    1.21
   9  -1   6    5.75    1.11
  -9   1   6    6.05    1.08
   9   1  -6    6.90    1.30
  -9   1  -6    8.04    1.11
   9   1   6    4.63    0.96
  -9  -1   6    8.32    1.21
   9  -1  -6    6.44    1.23
 -11   1   6   44.90    2.44
 -11  -1  -6   42.85    2.25
 -11  -1  -6   40.61    2.30
 -11   1  -6   43.77    2.25
 -11  -1   6   46.64    2.47
 -11   1  -6   42.78    2.28
   0  -2  -6  181.69    7.19
   0   2  -6  188.56    7.33
   0  -2  -6  189.83    7.34
   2   2  -6   75.06    3.09
  -2  -2  -6   70.51    3.02
  -2  -2   6   71.33    3.09
   2  -2  -6   71.00    3.00
  -2   2  -6   68.47    3.06
  -2   2  -6   69.19    2.90
  -4   2   6   52.99    2.51
  -4  -2  -6   47.59    2.58
   4   2  -6   52.30    2.58
  -4  -2  -6   52.37    2.43
  -4  -2   6   52.77    2.58
  -4  -2   6   50.55    2.66
   4   2   6   54.70    2.48
  -4   2  -6   50.33    2.26
   4  -2  -6   55.40    2.56
  -6  -2  -6   33.95    1.91
  -6  -2  -6   33.33    2.17
  -6   2   6   35.40    2.03
   6  -2   6   36.45    2.10
  -6   2   6   34.28    2.25
  -6  -2  -6   28.97    2.22
   6   2  -6   33.46    2.09
  -6  -2   6   32.58    2.18
  -6   2  -6   34.87    2.15
   6   2   6   35.48    2.07
  -6   2  -6   32.68    2.24
   6  -2  -6   35.37    2.14
  -6  -2   6   33.26    2.15
  -8  -2  -6    3.13    0.78
   8  -2   6    3.11    0.82
  -8  -2  -6    1.71    0.76
  -8   2   6    0.12    1.00
  -8   2   6    2.03    0.73
   8   2  -6    2.43    0.72
   8  -2  -6    2.52    0.77
   8   2   6    1.66    0.57
  -8  -2   6    0.98    0.62
  -8  -2   6    1.85    0.65
  -8   2  -6    2.56    0.66
  -8   2  -6    0.88    0.57
 -10  -2  -6   17.40    1.50
 -10   2   6   21.31    1.73
 -10  -2  -6   20.23    1.64
 -10   2  -6   16.26    1.55
 -10   2  -6   20.30    1.62
 -10  -2   6   19.91    1.70
   1   3  -6  174.27    7.04
  -1  -3  -6  176.59    7.03
   1  -3  -6  182.13    7.03
  -1   3  -6  174.20    7.05
  -1  -3   6  181.11    7.06
  -3   3   6   66.69    3.01
  -3  -3  -6   67.95    3.01
   3   3  -6   67.79    3.09
   3   3   6   69.29    2.94
  -3   3  -6   65.95    2.79
  -3  -3   6   69.18    3.11
   3  -3  -6   71.43    3.03
  -5   3   6   55.16    2.77
   5   3  -6   58.04    2.91
   5  -3   6   55.55    2.83
  -5  -3  -6   53.78    2.93
  -5  -3  -6   57.81    2.76
  -5   3   6   58.55    3.03
  -5  -3   6   59.12    2.93
   5  -3  -6   59.68    2.89
  -5   3  -6   54.11    2.85
  -5   3  -6   54.77    2.42
   5   3   6   61.78    2.82
  -5  -3   6   54.85    2.99
  -7  -3  -6   16.26    1.65
  -7  -3  -6   19.12    1.65
  -7  -3  -6   17.05    1.38
  -7   3   6   17.01    1.64
   7   3  -6   19.34    1.64
  -7   3   6   17.18    1.43
   7  -3   6   19.12    1.55
  -7   3  -6   16.40    1.45
  -7  -3   6   18.50    1.55
   7   3   6   18.39    1.52
   7  -3  -6   18.51    1.54
  -7  -3   6   16.69    1.63
   7  -3  -6   18.15    1.44
  -7   3  -6   17.79    1.72
  -9  -3  -6    4.66    0.88
  -9  -3  -6    6.85    1.17
   9  -3   6    2.69    0.71
  -9   3   6    4.44    0.86
   9   3  -6    3.30    0.75
   9   3   6    4.17    1.00
  -9  -3   6    1.28    1.61
  -9   3  -6    4.08    0.90
 -11  -3  -6    1.03    0.58
 -11  -3  -6    1.51    0.47
 -11   3   6    2.52    0.54
 -11   3  -6    1.68    0.48
 -11  -3   6    1.32    0.43
   0  -4  -6    6.81    0.35
   0   4  -6    6.93    0.58
   0  -4  -6    7.91    0.58
   0  -4   6    7.22    0.53
  -2  -4  -6   44.79    2.11
   2   4  -6   43.06    2.13
   2   4   6   45.18    1.93
  -2  -4   6   47.06    2.17
   2  -4  -6   46.35    2.02
  -2   4  -6   46.18    2.16
  -4  -4  -6   66.87    3.17
  -4  -4  -6   63.10    3.29
   4   4  -6   66.29    3.26
  -4   4   6   66.93    3.13
  -4  -4   6   69.04    3.36
   4   4   6   75.74    3.15
  -4   4  -6   70.46    2.79
   4  -4  -6   75.20    3.23
  -4  -4   6   73.12    3.34
   6  -4   6   69.44    3.30
  -6  -4  -6   67.02    3.15
  -6   4   6   64.77    3.09
  -6  -4  -6   63.97    3.36
   6   4  -6   67.37    3.34
  -6   4   6   67.30    3.45
  -6  -4  -6   63.98    3.47
   6   4   6   58.97    3.11
   6  -4  -6   55.55    3.05
  -6  -4   6   57.61    3.30
  -6   4  -6   57.71    3.18
   6  -4  -6   59.44    3.17
  -6  -4   6   59.18    3.25
  -6   4  -6   53.63    3.31
  -8  -4  -6   58.14    3.27
  -8  -4  -6   64.56    3.58
   8   4  -6   57.10    3.44
  -8   4   6   63.66    3.61
   8  -4   6   58.35    3.42
  -8  -4  -6   61.74    3.57
  -8   4  -6   59.63    3.58
   8   4   6   60.23    3.46
  -8   4  -6   64.55    3.45
  -8  -4   6   60.92    3.49
  -8  -4   6   63.86    3.65
   8  -4  -6   60.62    3.48
 -10  -4  -6   20.49    1.67
 -10  -4  -6   19.90    1.59
 -10   4   6   21.30    1.71
 -10   4  -6   21.20    1.69
 -10  -4   6   21.49    1.74
 -10   4  -6   23.05    1.71
  -1  -5  -6  102.39    4.48
   1  -5   6   99.25    4.33
   1   5  -6  105.03    4.52
   1  -5  -6  109.08    4.26
   1  -5  -6  118.42    4.50
  -1  -5   6  111.88    4.51
  -1   5  -6  118.42    4.59
  -3  -5  -6   62.94    2.93
   3   5  -6   66.82    3.02
  -3   5  -6   65.76    3.05
   3  -5  -6   68.88    2.89
  -3  -5   6   65.84    3.04
   3   5   6   59.05    2.75
   5  -5   6   74.51    3.49
  -5   5   6   72.55    3.60
  -5   5   6   69.36    3.28
   5   5  -6   73.35    3.52
  -5  -5  -6   68.84    3.56
  -5  -5  -6   71.72    3.40
  -5  -5   6   65.03    3.52
   5   5   6   74.43    3.37
  -5  -5   6   70.42    3.52
   5  -5  -6   70.52    3.39
  -7   5   6   28.31    1.92
  -7  -5  -6   26.81    2.06
   7   5  -6   29.37    2.10
  -7   5   6   27.92    2.15
  -7  -5  -6   29.29    1.95
   7  -5   6   29.76    2.07
   7  -5  -6   30.79    1.86
  -7  -5   6   31.13    2.24
  -7  -5   6   31.13    2.15
   7   5   6   27.90    2.01
  -7   5  -6   29.54    2.02
   7  -5  -6   30.40    2.06
  -9  -5  -6    1.73    0.57
  -9   5   6    1.80    0.67
  -9  -5  -6    1.83    0.58
   9  -5   6    0.64    0.79
  -9   5  -6    3.23    0.74
  -9   5  -6    3.31    0.77
  -9  -5   6    3.09    0.81
 -11  -5  -6   22.28    1.32
 -11  -5  -6   24.92    1.53
 -11   5   6   23.36    1.51
 -11  -5   6   24.37    1.58
 -11   5  -6   23.60    1.46
   0  -6  -6   39.06    1.84
   0   6  -6   40.06    1.89
   0  -6   6   36.90    1.76
  -2  -6  -6   67.67    3.14
   2   6  -6   67.77    3.16
   2  -6  -6   75.39    3.10
   2   6   6   70.03    2.86
   2  -6  -6   73.56    2.98
  -2   6  -6   72.26    3.22
  -4   6   6   31.26    1.70
  -4  -6  -6   30.87    1.80
   4   6  -6   33.02    1.88
  -4  -6  -6   30.87    1.92
   4  -6  -6   36.42    1.81
  -4  -6   6   35.88    1.96
  -4  -6   6   31.45    1.93
  -6  -6  -6    1.59    0.59
  -6   6   6    1.59    0.99
  -6  -6  -6    1.26    0.64
  -6   6   6    2.34    0.52
   6   6  -6    2.30    0.61
   6  -6   6    2.14    0.54
  -6  -6  -6    1.78    0.45
  -6   6   6    1.91    0.62
  -6  -6   6    1.94    0.54
   6   6   6    1.24    0.47
  -6   6  -6    1.93    0.69
  -6   6  -6    1.73    0.60
  -6  -6   6    2.26    0.63
   6  -6  -6    1.18    0.49
   6  -6  -6    2.72    0.61
   8   6  -6   31.94    2.29
  -8  -6  -6   29.37    2.13
  -8  -6  -6   34.92    2.33
  -8   6   6   32.60    2.36
   8  -6   6   31.47    2.25
  -8  -6  -6   32.39    2.33
  -8   6  -6   31.74    2.37
  -8   6  -6   28.77    2.02
   8  -6  -6   29.23    1.88
  -8  -6   6   32.87    2.33
   8  -6  -6   28.24    2.17
  -8  -6   6   26.12    2.15
   8   6   6   28.49    2.23
 -10   6   6   12.77    1.28
 -10  -6  -6   12.17    1.19
 -10  -6   6   11.74    1.25
   1  -7   6   18.83    1.01
   1   7  -6   20.48    1.47
  -1  -7  -6   20.51    1.45
  -1  -7   6   22.80    1.23
   1  -7  -6   21.22    0.87
   1  -7  -6   22.94    1.19
  -1   7  -6   21.20    1.69
  -3  -7  -6    2.96    0.50
  -3  -7  -6    2.53    0.54
   3   7  -6    2.14    0.47
   3   7   6    2.42    0.36
  -3   7  -6    2.21    0.46
   3  -7  -6    2.59    0.39
   3  -7  -6    2.99    0.56
  -3  -7   6    2.47    0.48
  -5  -7  -6   27.58    2.06
  -5  -7  -6   33.20    2.24
  -5  -7  -6   29.96    1.89
   5   7  -6   34.47    2.01
  -5   7   6   31.57    2.03
  -5   7   6   30.19    1.73
   5  -7   6   33.87    1.99
  -5  -7   6   33.45    2.05
  -5   7  -6   27.28    1.93
  -5  -7   6   31.01    2.01
   5  -7  -6   33.05    1.87
  -5   7  -6   33.10    2.17
   5   7   6   33.07    1.84
   5  -7  -6   32.09    1.90
  -7  -7  -6    8.76    1.33
  -7   7   6    6.61    1.08
   7  -7   6    7.12    1.06
   7   7  -6    7.29    1.04
  -7  -7  -6    7.41    1.11
  -7   7   6    5.97    1.09
  -7  -7  -6    6.49    1.08
  -7   7  -6    6.01    1.08
   7   7   6    6.17    0.99
  -7  -7   6    5.88    1.06
  -7  -7   6    5.12    0.95
  -7   7  -6    4.98    0.88
  -9  -7  -6    8.00    1.15
  -9  -7  -6    7.88    1.07
  -9   7   6    6.34    1.08
  -9   7  -6    5.59    1.07
  -9   7  -6    5.33    1.05
  -9  -7   6    5.09    0.89
 -11   7   6   11.46    1.51
 -11  -7  -6    8.65    0.85
 -11   7  -6    7.24    0.90
 -11  -7   6    8.29    0.85
   0  -8   6   92.37    3.88
   0  -8  -6   90.53    4.01
   0   8  -6   96.59    4.05
   2   8  -6    8.23    0.76
  -2   8  -6    5.83    0.67
  -2  -8   6    7.31    0.72
   2  -8  -6    6.64    0.59
   2  -8  -6    6.16    0.48
  -4  -8  -6   43.07    2.32
  -4  -8  -6   41.33    2.38
   4   8  -6   44.41    2.37
  -4   8   6   41.58    2.11
  -4  -8   6   47.83    2.46
  -4  -8   6   39.35    2.76
   4   8   6   43.07    2.10
   4  -8  -6   44.30    2.18
   6  -8   6   18.55    1.46
  -6  -8  -6   17.64    1.67
  -6  -8  -6   19.41    1.50
   6   8  -6   18.69    1.53
  -6  -8  -6   18.92    1.60
  -6   8   6   19.29    1.61
  -6   8  -6   16.89    1.67
   6  -8  -6   14.35    1.31
  -6   8  -6   13.17    1.60
   6  -8  -6   17.70    1.42
  -6  -8   6   17.20    1.48
  -6  -8   6   17.55    1.51
   8  -8   6   15.64    1.57
  -8  -8  -6   19.34    1.73
   8   8  -6   16.68    1.59
  -8   8   6   18.30    1.64
  -8  -8  -6   19.01    1.74
  -8  -8  -6   17.18    1.64
  -8   8   6   15.88    1.58
   8  -8  -6   15.20    1.56
  -8  -8   6   17.56    1.69
   8   8   6   20.50    2.21
   8  -8  -6   16.53    1.33
  -8   8  -6   17.87    1.71
  -8  -8   6   14.78    1.62
 -10  -8  -6   17.01    1.46
 -10  -8  -6   17.88    1.34
 -10   8   6   18.34    1.47
 -10   8  -6   21.68    2.15
 -10  -8   6   20.01    1.56
   1  -9   6   70.87    3.14
  -1  -9  -6   80.15    3.45
   1   9  -6   79.73    3.48
  -1  -9   6   77.56    3.40
  -1   9  -6   79.04    3.50
   1  -9  -6   73.44    3.48
  -3  -9  -6   61.75    3.31
   3   9  -6   68.71    3.30
  -3  -9  -6   67.74    3.27
   3   9   6   67.65    2.88
  -3  -9   6   74.16    3.39
   3  -9  -6   71.57    3.05
  -3   9  -6   77.00    3.44
  -5  -9  -6   27.44    1.93
  -5  -9  -6   29.31    1.87
  -5  -9  -6   27.74    2.08
  -5   9   6   26.06    1.58
  -5   9   6   28.43    2.16
  -5   9   6   26.44    1.98
   5   9  -6   32.00    1.98
  -5   9  -6   29.93    2.08
  -5  -9   6   32.33    2.06
  -5  -9   6   30.97    1.98
  -5   9  -6   28.82    1.80
   5   9   6   29.64    1.70
   5  -9  -6   26.50    1.80
   5  -9  -6   30.25    1.78
   7  -9   6   14.49    1.46
  -7  -9  -6   16.23    1.75
   7  -9   6   11.12    1.16
  -7   9   6   14.53    1.42
  -7  -9  -6   13.48    1.57
   7   9  -6   12.75    1.57
   7   9   6   11.25    1.30
   7  -9  -6   12.78    1.34
  -7   9  -6   16.25    1.68
  -7  -9   6   12.23    1.65
   7  -9  -6   13.92    1.25
  -9  -9  -6    1.77    0.75
  -9  -9  -6    3.51    0.72
  -9   9   6    2.53    0.71
   9  -9  -6    2.96    0.58
  -9  -9   6    3.19    0.69
  -9   9  -6    2.73    0.67
 -11  -9  -6    5.82    0.87
 -11   9  -6    7.01    0.68
   0  10  -6   12.49    0.97
   0 -10   6   12.59    0.85
   0 -10  -6   12.59    0.91
   2  10  -6   49.34    2.38
  -2 -10  -6   47.81    2.34
  -2 -10   6   43.75    2.33
  -2  10  -6   47.44    2.40
   2 -10  -6   42.66    2.32
   2 -10  -6   41.47    1.92
   2 -10  -6   44.35    2.15
  -4 -10  -6  121.21    5.33
  -4 -10  -6  121.59    5.61
  -4  10   6  111.59    4.95
   4  10  -6  123.01    5.34
  -4 -10  -6  116.01    5.37
   4  10   6  114.23    4.86
  -4 -10   6  116.77    5.31
  -4  10  -6  116.90    5.48
   4 -10  -6  120.99    5.27
  -4 -10   6  122.64    5.43
   4 -10  -6  116.40    5.02
  -6 -10  -6  126.11    5.76
  -6 -10  -6  125.44    5.97
   6 -10   6  130.54    5.79
  -6 -10  -6  130.12    5.88
  -6  10   6  128.35    5.84
  -6  10   6  122.22    5.71
   6  10  -6  117.26    5.70
   6 -10  -6  118.43    5.52
   6 -10  -6  118.81    5.51
   6  10   6  115.75    5.40
  -6 -10   6  125.82    5.90
  -6 -10   6  115.01    5.72
  -6  10  -6  115.22    6.48
  -8  10   6   88.73    4.44
  -8  10   6   79.68    4.19
   8  10  -6   71.12    4.95
  -8 -10  -6   89.30    4.51
  -8 -10  -6   96.47    4.90
  -8  10  -6   92.59    4.79
  -8 -10   6   87.49    4.45
   8 -10  -6   72.59    4.27
   8 -10  -6   91.68    4.92
 -10  10   6   38.47    2.25
 -10 -10  -6   38.53    2.10
 -10 -10  -6   42.92    2.36
 -10  10  -6   43.50    2.35
 -10 -10   6   39.26    2.25
   1 -11   6   98.24    4.16
  -1 -11  -6   95.93    4.56
  -1 -11  -6  101.12    4.50
   1  11  -6  101.14    4.55
  -1 -11   6  103.37    4.47
  -1  11  -6  110.02    4.62
   1 -11  -6  107.03    4.44
   1 -11  -6  108.14    4.62
  -3 -11  -6   49.38    2.67
  -3 -11  -6   52.94    2.68
   3  11  -6   53.76    2.71
  -3 -11   6   52.99    2.74
   3 -11  -6   46.30    2.29
  -3  11  -6   52.21    2.75
  -5 -11  -6   21.48    1.60
   5  11  -6   19.25    1.52
  -5 -11  -6   20.31    1.77
  -5 -11  -6   21.76    1.68
   5  11  -6   21.25    1.60
  -5  11   6   16.91    1.62
  -5  11   6   20.89    1.62
   5 -11  -6   19.36    1.41
  -5 -11   6   21.34    1.64
  -5  11  -6   20.95    1.53
  -5 -11   6   20.03    1.63
   5 -11  -6   19.56    1.52
  -5  11  -6   21.64    1.80
  -7  11   6    3.60    0.86
   7 -11   6    3.74    0.86
  -7 -11  -6    3.30    0.83
  -7 -11  -6    2.44    0.74
  -7  11   6    2.98    0.75
   7  11  -6    2.10    0.63
  -7 -11  -6    2.86    0.79
  -7 -11   6    3.09    0.86
   7 -11  -6    3.20    0.65
  -7 -11   6    3.24    0.73
   7 -11  -6    3.20    0.97
  -7  11  -6    4.19    1.02
  -9  11   6   11.24    1.28
  -9 -11  -6   12.43    1.31
  -9 -11  -6   12.12    1.27
   9 -11  -6   13.49    1.46
  -9 -11   6   12.34    1.29
  -9  11  -6   14.93    1.43
   0 -12  -6    1.99    0.54
   0 -12  -6    2.06    0.41
   0 -12   6    2.42    0.42
   0  12  -6    2.07    0.43
  -2 -12  -6   13.10    1.15
   2  12  -6   15.16    1.17
  -2 -12  -6   14.39    1.12
   2 -12  -6   15.16    1.18
  -2 -12   6   14.51    1.14
   2 -12  -6   15.24    1.02
  -2  12  -6   15.18    1.18
   4  12  -6   60.84    3.10
  -4 -12  -6   57.45    3.10
  -4 -12  -6   59.55    3.09
  -4  12   6   55.91    3.27
  -4  12   6   51.97    2.62
  -4 -12  -6   56.77    3.30
   4 -12  -6   59.01    2.87
  -4 -12   6   56.60    3.02
  -4 -12   6   62.19    3.20
  -4  12  -6   60.37    3.04
   4 -12  -6   56.19    2.97
   4 -12  -6   54.20    2.69
  -4  12  -6   55.97    3.21
  -6 -12  -6   20.18    1.70
  -6  12   6   19.52    1.66
  -6 -12  -6   19.78    1.66
   6 -12   6   20.82    1.67
  -6  12   6   21.26    1.72
  -6 -12  -6   21.56    1.87
   6  12  -6   18.17    1.62
  -6 -12   6   19.93    1.76
  -6 -12   6   17.99    1.63
   6 -12  -6   16.00    1.51
   6 -12  -6   20.98    1.59
  -6  12  -6   21.26    1.86
  -8 -12  -6   16.07    1.50
  -8 -12  -6   16.40    1.56
  -8  12   6   16.37    1.53
   8 -12   6   14.63    1.27
  -8  12   6   14.66    1.46
  -8  12  -6   16.30    1.62
  -8 -12   6   14.86    1.47
   8 -12  -6   15.80    1.30
 -10 -12  -6   11.03    1.00
 -10  12  -6   11.42    1.05
 -10 -12   6   11.33    1.30
   1 -13   6   31.11    1.52
   1  13  -6   36.45    2.01
  -1 -13  -6   31.02    1.95
  -1 -13  -6   35.75    1.95
  -1  13  -6   34.23    2.01
   1 -13  -6   34.07    1.84
   1 -13  -6   31.75    1.93
  -1 -13   6   34.52    1.89
  -3 -13  -6    2.43    0.60
   3  13  -6    2.33    0.54
  -3 -13  -6    2.24    0.49
  -3 -13  -6    2.19    0.69
  -3 -13  -6    3.02    0.58
   3 -13  -6    2.88    0.61
   3 -13  -6    2.42    0.58
  -3  13  -6    2.76    0.66
  -5 -13  -6    5.43    1.03
  -5 -13  -6    5.69    1.00
  -5 -13  -6    3.72    0.71
  -5  13   6    4.21    0.85
   5  13  -6    5.99    0.94
  -5  13   6    5.46    0.95
   5 -13   6    5.89    0.97
   5 -13  -6    5.02    0.78
  -5  13  -6    3.81    0.71
   5 -13  -6    4.29    0.84
   5 -13  -6    2.98    0.65
  -5 -13   6    3.73    0.76
  -5 -13   6    3.77    0.80
  -5  13  -6    3.72    0.84
  -7 -13  -6   15.06    1.56
  -7 -13  -6   15.51    1.49
  -7  13   6   13.06    1.48
  -7  13   6   15.47    1.49
   7 -13   6   13.77    1.46
   7  13  -6   13.79    1.43
  -7 -13  -6   15.03    1.52
   7 -13  -6   15.06    1.30
  -7  13  -6   15.58    1.64
  -7 -13   6   12.17    1.51
  -7 -13   6   14.70    1.54
  -9  13   6    1.08    0.84
  -9 -13  -6    2.91    0.59
  -9 -13  -6    2.83    0.64
  -9 -13   6    2.12    0.85
  -9  13  -6    2.33    0.65
   9 -13  -6    3.62    0.53
   0 -14  -6    8.30    0.92
   0  14  -6    7.61    0.86
   0 -14  -6    7.58    0.77
   0  14  -6    8.15    0.91
   0 -14   6    7.63    0.69
   0  14  -6    8.04    1.09
   0 -14  -6    6.35    0.86
  -2 -14  -6   77.43    4.57
   2  14  -6   75.14    3.75
  -2 -14  -6   77.45    3.77
   2  14  -6   71.38    4.56
  -2 -14  -6   77.30    4.10
  -2 -14  -6   71.02    3.72
  -2 -14   6   78.18    3.75
   2 -14  -6   78.85    4.90
   2 -14  -6   83.22    4.56
   2 -14  -6   76.76    3.69
  -2  14  -6   73.75    3.87
  -2  14  -6   79.09    3.85
  -2  14  -6   82.83    3.88
   4  14  -6   57.99    2.95
  -4 -14  -6   59.14    3.36
  -4 -14  -6   57.02    3.13
   4  14  -6   55.69    3.10
  -4 -14  -6   57.29    2.91
  -4  14   6   55.60    3.21
  -4 -14  -6   57.49    3.14
   4 -14  -6   57.65    3.05
  -4  14  -6   57.44    3.30
  -4  14  -6   55.18    3.04
   4 -14  -6   53.78    2.86
  -4 -14   6   57.79    3.22
   6 -14   6  118.26    5.86
  -6  14   6  118.53    5.86
  -6 -14  -6  130.48    6.09
   6  14  -6  122.38    5.93
  -6 -14  -6  120.68    5.92
  -6  14   6  123.79    5.79
  -6 -14  -6  122.24    5.88
   6 -14  -6  126.16    5.71
  -6 -14   6  124.20    6.09
  -6 -14   6  120.41    5.70
  -6  14  -6  139.13    6.25
  -8  14   6   35.86    2.27
   8 -14   6   34.71    2.01
  -8 -14  -6   36.00    2.29
  -8  14   6   33.93    2.25
  -8 -14  -6   38.37    2.33
  -8 -14   6   32.55    2.19
  -8  14  -6   38.18    2.48
   8 -14  -6   35.20    2.07
 -10 -14  -6   22.29    1.62
 -10  14  -6   21.53    1.37
  -1 -15  -6   12.54    1.12
   1  15  -6    8.61    1.11
  -1 -15  -6   10.41    1.29
   1  15  -6   10.16    1.02
  -1 -15  -6    9.98    1.00
  -1 -15  -6   10.10    1.07
   1  15  -6   11.07    1.12
  -1  15  -6   12.52    1.14
   1 -15  -6   10.40    1.05
   1 -15  -6    9.77    1.07
   1 -15  -6   11.07    1.08
   1 -15  -6   11.40    0.94
  -1  15  -6    8.16    1.14
  -1 -15   6   11.69    1.01
  -1  15  -6   11.16    1.12
  -3 -15  -6   22.11    1.86
   3  15  -6   19.47    1.58
  -3  15   6   23.55    1.82
   3  15  -6   22.01    2.56
   3  15  -6   22.45    1.58
  -3 -15  -6   21.79    1.61
  -3 -15  -6   22.29    1.58
  -3 -15  -6   22.11    1.66
  -3 -15   6   22.02    1.67
   3 -15  -6   19.62    1.45
  -3  15  -6   23.58    1.82
  -3  15  -6   21.72    1.62
   3 -15  -6   21.86    1.55
  -5 -15  -6   46.71    2.81
  -5 -15  -6   51.18    3.08
  -5  15   6   43.74    2.74
   5 -15   6   46.90    3.31
   5  15  -6   45.79    2.88
  -5  15   6   45.36    2.87
   5 -15  -6   45.27    2.56
   5 -15  -6   48.77    2.75
  -5  15  -6   50.47    3.08
  -7 -15  -6    7.71    1.04
  -7 -15  -6    5.36    0.95
  -7  15   6    7.64    1.13
   7 -15   6    8.23    0.93
   7 -15  -6    6.06    0.85
  -7  15  -6    5.86    1.07
  -9 -15  -6    4.87    0.67
  -9 -15  -6    7.20    1.04
   9 -15  -6    5.28    0.65
  -9  15  -6    5.77    0.80
   0 -16   6   19.55    1.27
   0  16  -6   20.45    1.53
   0 -16  -6   20.38    1.52
   0 -16  -6   22.56    1.53
   0 -16  -6   21.29    2.17
   0  16  -6   20.27    1.71
   0  16  -6   20.02    1.56
   0 -16  -6   18.01    1.84
  -2  16   6   42.38    2.75
   2  16  -6   41.26    2.49
  -2 -16  -6   44.77    2.57
  -2 -16  -6   43.76    2.74
  -2 -16  -6   46.70    2.60
   2  16  -6   42.94    2.48
  -2 -16  -6   43.74    2.47
   2  16  -6   43.76    2.57
  -2  16  -6   45.43    2.73
   2 -16  -6   44.63    2.48
   2 -16  -6   45.78    2.47
  -2  16  -6   46.85    2.67
  -2  16  -6   45.83    2.57
   2 -16  -6   45.40    2.48
  -2 -16   6   45.21    2.53
   2 -16  -6   44.87    2.34
  -4  16   6   60.67    3.26
   4 -16   6   58.86    3.03
  -4 -16  -6   63.06    3.42
  -4  16   6   62.47    3.53
  -4 -16  -6   62.70    3.38
  -4 -16  -6   64.65    3.60
   4  16  -6   62.54    3.41
   4 -16  -6   61.28    3.25
  -4 -16   6   58.14    3.40
  -4  16  -6   61.12    3.53
  -4  16  -6   59.22    3.25
  -6 -16  -6   44.33    2.84
  -6 -16  -6   41.16    2.76
  -6  16   6   43.52    2.76
  -6 -16  -6   42.51    2.68
  -6  16   6   41.80    2.64
   6 -16   6   43.89    2.79
  -6  16  -6   49.49    3.02
  -6 -16   6   42.63    2.85
   6 -16  -6   49.13    2.67
  -8  16   6   39.17    2.36
   8 -16   6   42.92    2.22
  -8 -16  -6   40.92    2.42
   8 -16  -6   45.32    2.33
   1  17  -6   18.03    1.47
  -1 -17  -6   15.04    1.35
   1  17  -6   12.68    1.56
  -1 -17  -6   16.10    1.33
  -1 -17  -6   15.83    1.33
   1  17  -6   16.14    1.41
  -1 -17   6   17.18    1.47
  -1  17  -6   16.13    1.51
   1 -17  -6   16.17    1.30
   1 -17  -6   17.02    1.34
  -1  17  -6   17.37    1.43
   1 -17  -6   16.32    1.31
  -1  17  -6   17.14    1.45
   3  17  -6   48.52    2.73
   3 -17   6   51.12    2.75
  -3 -17  -6   53.44    2.99
  -3  17   6   52.71    3.16
   3  17  -6   48.21    2.92
  -3 -17  -6   53.86    2.97
  -3 -17  -6   53.65    3.21
   3 -17  -6   51.55    2.84
  -3 -17   6   51.37    2.97
  -3  17  -6   56.40    3.03
   5  17  -6    2.43    0.81
  -5 -17  -6    1.77    0.62
  -5  17   6    2.67    0.71
  -5 -17  -6    1.58    0.57
  -5 -17  -6    2.52    0.75
  -5 -17  -6    1.85    0.78
   5 -17   6    0.80    0.57
   5 -17  -6    2.34    0.60
  -5 -17   6    1.40    0.56
  -5  17  -6    2.30    0.68
   5 -17  -6    1.20    0.53
  -7 -17  -6   12.09    1.24
   7 -17   6   14.14    1.22
  -7 -17  -6   14.13    1.38
  -7  17   6   13.66    1.35
   7 -17  -6   15.67    1.25
  -7  17  -6   14.56    1.47
  -9 -17  -6    1.40    0.52
  -9  17  -6    2.21    0.48
   9 -17  -6    1.94    0.34
   0 -18  -6    0.92    0.52
   0 -18  -6   -0.24    0.52
   0 -18  -6    0.57    0.35
   0  18  -6    0.99    0.49
   0  18  -6    1.16    0.52
   0 -18  -6    0.45    0.51
   0  18  -6    1.31    0.70
   2  18  -6   -0.02    0.44
  -2 -18  -6    0.59    0.45
  -2 -18  -6    0.40    0.41
   2  18  -6    0.79    0.50
  -2 -18  -6    1.22    0.55
  -2  18   6    1.11    0.64
  -2  18  -6    0.16    1.09
  -2 -18   6    0.64    0.46
   2 -18  -6    0.84    0.43
  -2  18  -6    1.47    0.59
   2 -18  -6    0.36    0.37
  -4 -18  -6   11.95    1.17
  -4 -18  -6   11.78    1.30
   4  18  -6   10.46    1.37
   4 -18   6   13.24    1.17
  -4  18   6   12.25    1.47
  -4 -18  -6   10.91    1.46
  -4 -18  -6   11.39    1.31
  -4  18  -6   11.74    1.45
   4 -18  -6   11.63    1.11
   4 -18  -6   11.88    1.20
  -4 -18   6    9.65    1.29
  -6 -18  -6    3.65    0.78
  -6  18   6    3.21    0.66
  -6 -18  -6    3.56    0.77
   6 -18  -6    4.63    0.80
  -6  18  -6    3.92    0.92
  -8  18   6    5.29    0.77
   8 -18   6    4.98    0.62
  -8 -18  -6    5.88    0.86
  -8  18  -6    5.69    0.90
   8 -18  -6    4.66    0.63
  -1 -19  -6   76.79    3.90
  -1 -19  -6   81.68    4.01
  -1 -19  -6   82.18    4.72
   1  19  -6   83.93    5.13
   1  19  -6   79.52    4.47
  -1 -19  -6   85.35    3.99
  -1  19   6   92.08    4.49
   1  19  -6   79.82    3.97
   1 -19  -6   78.13    3.91
  -1  19  -6   79.00    4.03
  -1  19  -6   76.01    4.07
   1 -19  -6   79.60    3.91
  -1  19  -6   74.65    4.11
   1 -19  -6   76.29    3.85
   3  19  -6    9.16    1.35
  -3 -19  -6   11.62    1.26
  -3  19   6   11.16    1.35
   3  19  -6    9.02    1.05
  -3 -19  -6   11.49    1.22
  -3 -19  -6   11.10    1.10
   3 -19   6   10.17    1.10
  -3 -19   6    8.76    1.25
  -3  19  -6    8.80    1.17
   3 -19  -6    8.96    1.04
  -3  19  -6    8.86    1.27
   3 -19  -6    9.19    1.01
  -5 -19  -6    9.74    1.31
  -5  19   6    9.97    1.25
  -5 -19  -6    9.06    1.12
  -5 -19  -6    8.39    0.97
  -5 -19  -6    8.86    1.25
   5 -19  -6   12.68    1.57
  -5  19  -6   11.99    1.45
  -5 -19   6    9.88    1.44
  -5 -19   6    9.81    1.04
   5 -19  -6   10.12    1.03
   7 -19   6   11.77    1.46
  -7 -19  -6   10.00    1.17
  -7  19  -6   12.48    1.28
   7 -19  -6   13.75    1.11
   0  20  -6   38.15    2.43
   0  20  -6   38.04    2.35
   0 -20  -6   41.01    2.36
   0 -20  -6   36.80    2.22
   0 -20  -6   35.26    2.48
  -2  20   6   65.28    3.64
   2  20  -6   53.64    3.02
   2 -20   6   55.29    3.09
  -2 -20  -6   51.79    3.16
   2  20  -6   54.90    3.30
  -2 -20  -6   60.03    3.15
  -2 -20  -6   56.09    3.13
   2 -20  -6   64.30    3.19
  -2 -20   6   56.99    3.93
  -2  20  -6   63.12    3.30
   2 -20  -6   64.65    3.20
  -2  20  -6   63.20    3.45
   4 -20   6   22.17    2.01
  -4  20   6   23.99    2.21
  -4 -20  -6   21.24    2.37
  -4 -20  -6   22.96    1.78
   4 -20   6   23.13    1.60
  -4 -20   6   23.56    2.02
  -4  20  -6   24.53    2.64
   4 -20  -6   26.77    2.02
   6 -20   6   22.88    1.59
  -6 -20  -6   20.38    1.62
  -6  20   6   23.84    1.77
  -6 -20   6   19.72    1.65
  -6  20  -6   23.59    1.84
   6 -20  -6   22.78    1.55
   8 -20   6   22.01    1.24
  -8  20   6   22.15    1.29
  -8  20  -6   21.64    1.44
   8 -20  -6   21.77    1.26
   1 -21   6   36.60    2.29
  -1 -21  -6   36.49    2.38
  -1  21   6   39.88    2.73
   1  21  -6   41.31    2.36
   1  21  -6   36.71    2.49
   1  21  -6   35.19    2.34
  -1 -21  -6   38.39    2.30
   1 -21  -6   34.73    2.20
  -1  21  -6   36.11    2.35
   1 -21  -6   39.94    2.34
  -1  21  -6   37.40    2.47
  -3  21   6   19.50    1.79
  -3 -21  -6   16.78    2.00
  -3 -21  -6   19.24    1.74
   3 -21  -6   18.30    1.55
   3 -21  -6   21.15    1.83
  -3  21  -6   19.62    2.20
  -5 -21  -6   22.75    1.43
  -5  21   6   23.88    1.85
  -5 -21  -6   20.35    1.65
  -5  21  -6   22.34    1.84
   5 -21  -6   22.38    1.59
   5 -21  -6   20.81    1.46
  -5 -21   6   21.26    1.48
  -7  21   6   -0.54    0.34
   7 -21   6    0.59    0.30
  -7  21  -6    0.23    0.31
   7 -21  -6    0.56    0.30
   0  22  -6    1.58    0.67
   0 -22   6    1.75    0.57
   0  22   6    0.81    0.59
   0 -22  -6    1.03    0.68
   0 -22  -6    0.39    0.38
   0  22  -6    1.13    0.48
   2 -22   6    3.21    0.91
  -2 -22  -6    3.12    0.86
  -2  22  -6    3.97    0.89
   2 -22  -6    4.53    1.02
  -4  22   6   10.43    1.24
  -4 -22  -6    9.30    0.96
   4 -22   6    7.42    0.87
   4 -22  -6   10.40    1.04
  -4  22  -6   10.23    1.26
  -4 -22   6    9.31    1.01
   4 -22  -6    8.75    0.92
  -6  22   6    4.54    0.75
   6 -22   6    6.38    0.77
  -6  22  -6    7.59    0.94
  -6 -22   6    4.89    0.72
   1  23  -6   42.71    2.58
   1 -23   6   50.86    2.73
  -1 -23  -6   44.78    2.59
  -1  23   6   51.84    3.08
   1 -23  -6   42.61    2.46
   1  23   6   46.65    2.99
   1 -23  -6   47.13    2.61
  -1 -23   6   47.87    2.72
  -3 -23  -6   20.42    1.44
   3 -23   6   21.03    1.44
  -3  23   6   19.21    1.72
   3 -23  -6   18.45    1.41
  -3 -23   6   17.88    1.45
   3 -23  -6   19.89    1.40
  -3  23  -6   18.12    1.61
   5 -23   6   17.55    1.32
  -5  23   6   16.14    1.45
  -5 -23  -6   13.69    1.10
   5 -23  -6   17.11    1.27
  -5  23  -6   20.72    1.84
  -5 -23   6   16.52    1.15
  -7  23   6    2.91    0.44
   7 -23   6    2.57    0.37
   7 -23  -6    3.40    0.60
  -7  23  -6    1.93    0.51
   0 -24  -6    6.40    0.83
   0  24  -6    5.03    0.83
   0 -24  -6    4.77    0.72
   0  24   6    5.41    0.95
   0 -24   6    6.87    0.94
   2 -24   6   27.84    1.74
  -2 -24  -6   25.06    1.67
  -2  24   6   26.08    2.02
   2  24   6   25.75    1.98
  -2 -24   6   24.23    1.73
  -2  24  -6   25.74    1.82
   2 -24  -6   23.54    1.63
   2 -24  -6   28.08    1.72
  -4  24   6    3.84    0.77
  -4 -24  -6    2.22    0.41
   4 -24  -6    2.99    0.58
   4 -24  -6    2.05    0.47
  -4 -24   6    1.98    0.47
  -4  24  -6    3.13    0.82
   6 -24   6    3.57    0.53
  -6  24   6    3.36    0.55
   6 -24  -6    2.65    0.44
   6  24   6    2.28    0.45
  -6  24  -6    2.83    0.54
  -1 -25  -6   60.45    3.06
  -1  25   6   61.55    3.41
   1 -25   6   63.55    3.13
  -1 -25   6   62.85    3.18
  -1  25  -6   52.61    3.62
   1 -25  -6   61.44    3.07
   1  25   6   62.52    3.44
  -3  25   6   51.92    2.78
  -3 -25  -6   44.55    2.67
   3 -25   6   44.42    2.31
   3  25   6   46.96    2.73
  -3 -25   6   44.56    2.43
  -3  25  -6   43.15    2.50
   3 -25  -6   50.05    2.59
   5 -25   6   17.14    1.20
  -5  25   6   18.56    1.31
  -5  25  -6   18.71    1.28
   5  25   6   17.45    1.36
   5 -25  -6   19.90    1.21
  -5 -25   6   17.46    1.15
   0 -26  -6    1.31    0.37
   0 -26   6    1.38    0.46
   0  26  -6   -0.43    0.89
   0  26   6    1.43    0.55
   2 -26   6    3.79    0.57
  -2  26   6    5.03    0.96
   2 -26  -6    6.40    0.69
   2  26   6    5.70    1.39
  -2 -26   6    6.57    0.86
  -2  26  -6    3.95    0.66
   2 -26  -6    7.09    0.83
  -4 -26  -6   10.78    0.90
   4 -26   6   11.14    0.90
  -4  26   6    9.36    0.96
   4 -26  -6   10.59    0.76
  -4  26  -6    8.51    0.88
   4  26   6   11.45    0.96
  -4 -26   6    9.15    0.79
   4 -26  -6   10.24    0.83
  -1  27   6    1.72    0.49
  -1 -27  -6    2.61    0.45
   1 -27   6    2.05    0.41
   1 -27   6    1.82    0.43
   1 -27  -6    3.25    0.52
  -1  27  -6    2.93    0.62
  -1 -27   6    3.14    0.56
   1  27   6    2.68    0.57
  -3 -27  -6    0.85    0.31
  -3  27   6    0.71    0.33
   3 -27   6    1.23    0.36
  -3 -27   6    0.77    0.29
   3  27   6    0.57    0.33
   3 -27  -6    0.39    0.35
   3 -27  -6    0.55    0.46
   0 -28  -6    0.23    0.23
   0  28   6    0.11    0.30
   0 -28   6    0.41    0.25
  -2  28   6   12.01    1.01
  -2 -28  -6   11.56    0.84
   2 -28   6   12.76    1.13
   2 -28   6   11.93    0.83
   2  28   6   12.29    1.06
   2 -28  -6   14.37    1.06
  -2 -28   6   12.30    0.89
  -1 -29  -6    0.08    0.20
  -1  29   6   -0.20    0.27
   1 -29   6   -0.12    0.20
   1 -29  -6    0.26    0.21
  -1 -29   6    0.17    0.25
   1  29   6   -0.14    0.26
   0   0  -7    0.06    0.15
   0   0  -7   -0.03    0.13
  -2   0  -7  275.72   10.66
   2   0  -7  276.96   10.73
  -2   0  -7  269.81   10.71
  -4   0   7    9.80    0.88
  -4   0   7   10.64    1.27
   4   0  -7    9.03    0.87
  -4   0  -7   10.14    0.74
  -4   0  -7   10.15    0.91
   4   0   7   11.37    0.86
   6   0   7   31.28    1.92
   6   0  -7   29.88    1.95
  -6   0   7   30.30    2.08
  -6   0  -7   27.64    2.08
  -6   0   7   34.02    2.58
  -6   0  -7   27.32    1.62
  -6   0  -7   29.50    1.98
  -8   0   7   55.89    3.36
   8   0   7   52.47    3.15
  -8   0  -7   57.48    3.25
  -8   0   7   51.04    3.09
   8   0  -7   51.70    3.17
  -8   0  -7   55.12    3.33
 -10   0   7   48.71    2.86
 -10   0  -7   45.35    2.71
 -10   0  -7   46.80    2.70
  -1  -1  -7  274.10   10.99
  -1  -1  -7  280.38   10.94
   1   1  -7  269.39   10.99
   1  -1  -7  291.73   10.96
  -1   1  -7  288.89   11.01
  -1   1  -7  295.15   10.98
  -3   1   7  371.14   14.49
  -3  -1  -7  363.86   14.35
   3   1  -7  378.28   14.50
  -3   1  -7  364.77   14.28
  -3  -1   7  369.03   14.50
   3  -1  -7  375.67   14.46
   5  -1   7  160.84    6.58
   5   1  -7  150.09    6.59
  -5  -1  -7  151.62    6.68
  -5   1   7  148.12    6.73
  -5  -1  -7  156.95    6.38
  -5   1   7  153.66    6.57
   5  -1  -7  153.02    6.59
  -5   1  -7  150.09    6.62
  -5  -1   7  146.97    6.73
  -5  -1   7  157.08    6.63
   5   1   7  163.97    6.55
  -7  -1  -7  159.48    6.85
  -7   1   7  156.49    7.12
  -7  -1  -7  161.13    7.42
  -7   1   7  169.24    7.49
   7  -1   7  162.16    7.21
  -7  -1  -7  164.46    7.33
   7   1  -7  159.07    7.25
  -7   1  -7  171.15    7.34
   7  -1  -7  143.90    6.82
  -7  -1   7  174.08    7.51
  -7   1  -7  150.73    7.49
   7   1   7  168.30    7.21
   7  -1  -7  165.30    7.26
  -7  -1   7  159.40    7.19
   9   1  -7   39.23    2.75
  -9  -1  -7   48.52    2.83
  -9   1   7   47.21    2.93
  -9  -1  -7   45.85    2.89
  -9   1  -7   45.51    2.74
  -9   1  -7   46.08    2.88
   9  -1  -7   38.42    2.73
  -9  -1   7   43.03    2.85
 -11  -1  -7    9.99    0.94
 -11   1   7   10.26    1.03
 -11  -1  -7   10.03    0.99
 -11   1  -7   11.07    0.94
 -11  -1   7   12.15    1.13
 -11   1  -7    9.56    1.17
   0   2  -7    3.22    0.40
   0  -2  -7    3.44    0.31
   0  -2  -7    4.22    0.43
   2   2  -7  306.83   11.96
  -2  -2  -7  303.96   11.90
  -2   2  -7  293.11   11.94
  -2   2  -7  307.30   11.80
   2  -2  -7  319.02   11.89
  -2  -2   7  303.89   11.99
  -4   2   7    7.79    0.76
  -4  -2  -7    7.38    0.67
   4   2  -7    6.60    0.76
   4   2   7    8.25    0.70
  -4   2  -7    7.69    0.57
  -4  -2   7    8.56    0.83
   4  -2  -7    8.86    0.82
   6  -2   7   12.37    1.12
   6   2  -7   12.00    1.15
  -6  -2  -7   10.62    1.16
  -6   2   7   11.97    1.25
  -6   2   7   12.00    1.10
  -6  -2  -7   11.17    0.99
  -6  -2   7   12.07    1.15
   6  -2  -7   13.17    1.15
   6  -2  -7   12.66    1.19
  -6  -2   7   12.13    1.25
  -6   2  -7   12.20    1.35
  -8   2   7   12.75    1.69
   8  -2   7   16.92    1.60
  -8  -2  -7   15.53    1.62
  -8   2   7   16.82    1.67
   8   2  -7   16.12    1.59
  -8  -2  -7   17.65    1.65
   8  -2  -7   13.99    1.51
  -8   2  -7   15.05    1.66
   8   2   7   15.65    1.56
  -8  -2   7   16.55    1.59
  -8  -2   7   18.59    1.70
  -8   2  -7   14.90    1.51
 -10   2   7   11.90    1.30
 -10  -2  -7   10.35    1.19
 -10  -2  -7   12.17    1.23
 -10   2  -7   12.94    1.27
 -10  -2   7   10.43    1.23
 -10   2  -7   11.01    1.19
   1   3  -7   56.40    2.50
  -1  -3  -7   56.51    2.48
  -1  -3  -7   53.47    2.31
   1  -3  -7   58.31    2.50
  -1  -3   7   56.33    2.51
   1  -3  -7   54.46    2.33
  -1   3  -7   56.92    2.52
  -3  -3  -7   24.36    1.37
  -3   3   7   24.65    1.38
   3   3  -7   24.39    1.43
  -3   3  -7   24.42    1.17
   3  -3  -7   25.04    1.37
  -3  -3   7   23.85    1.43
   3   3   7   23.93    1.26
  -5  -3  -7   11.51    1.12
   5  -3   7   13.04    1.04
  -5   3   7   12.11    0.99
  -5   3   7   12.20    1.20
   5   3  -7   12.17    1.09
  -5  -3  -7   12.01    0.96
   5   3   7   11.38    0.96
   5  -3  -7   12.47    1.06
  -5  -3   7   12.15    1.08
  -5  -3   7   10.37    1.12
  -5   3  -7   11.08    0.73
  -5   3  -7   10.93    1.06
  -7  -3  -7   48.10    2.95
   7  -3   7   53.74    2.96
  -7   3   7   49.38    3.05
   7   3  -7   49.58    2.94
  -7  -3  -7   46.15    2.62
  -7   3   7   47.55    2.75
   7  -3  -7   49.17    2.88
  -7  -3   7   52.56    3.10
  -7   3  -7   49.28    2.88
   7   3   7   50.37    2.86
  -7  -3   7   49.28    2.91
   7  -3  -7   49.50    2.65
  -9   3   7    3.72    0.81
   9  -3   7    3.37    1.01
  -9  -3  -7    4.96    1.00
  -9  -3  -7    5.51    0.96
   9   3  -7    4.33    0.95
   9  -3  -7    3.99    1.00
  -9   3  -7    5.27    0.96
  -9   3  -7    3.55    0.77
  -9  -3   7    4.10    0.88
 -11  -3  -7   -0.59    0.35
 -11  -3  -7    0.51    0.35
 -11   3   7    0.49    0.36
 -11   3  -7   -0.53    0.27
 -11  -3   7   -0.07    0.38
   0  -4  -7   76.15    3.13
   0  -4  -7   69.80    2.84
   0   4  -7   72.89    3.14
   0  -4   7   70.84    3.06
  -2  -4  -7  120.68    4.77
  -2   4  -7  113.94    4.80
   2   4   7  110.03    4.52
   2  -4  -7  118.21    4.63
  -2  -4   7  106.21    4.93
  -4   4   7   91.82    3.99
   4   4  -7   92.47    4.12
  -4  -4  -7   93.03    4.02
  -4  -4  -7   84.09    4.12
   4  -4  -7   88.91    3.99
   4   4   7   91.80    3.92
  -4  -4   7   89.61    4.13
   6  -4   7   10.07    1.02
  -6   4   7    8.76    0.94
   6   4  -7    9.57    1.05
  -6  -4  -7   11.51    1.14
  -6  -4  -7   10.14    1.24
  -6   4   7   10.64    1.20
  -6  -4  -7   10.13    1.31
  -6   4  -7    8.85    1.15
  -6  -4   7   11.33    1.14
  -6   4  -7    9.56    1.25
  -6  -4   7    9.18    1.16
   6  -4  -7    9.89    1.03
   6  -4  -7    8.39    1.10
   8  -4   7    0.21    0.44
  -8  -4  -7    0.62    0.51
   8   4  -7    1.64    0.68
  -8  -4  -7    1.20    0.66
  -8   4   7    0.98    0.55
  -8  -4  -7    1.69    1.59
   8  -4  -7    1.16    0.50
  -8   4  -7    1.56    0.65
   8   4   7   -0.12    0.55
  -8  -4   7    0.92    0.56
   8  -4  -7    0.66    0.49
  -8   4  -7    0.66    0.50
  -8  -4   7    1.33    0.64
 -10  -4  -7    4.76    0.78
 -10  -4  -7    4.07    0.68
 -10   4   7    4.49    0.83
 -10  -4   7    3.18    0.68
 -10   4  -7    2.69    1.15
 -10   4  -7    4.62    0.81
   1  -5   7  101.28    4.09
  -1  -5  -7   99.64    4.23
   1   5  -7  106.20    4.29
   1  -5  -7   95.33    3.95
  -1   5  -7  102.09    4.28
  -1  -5   7  103.24    4.24
   1   5   7   94.85    3.85
   1  -5  -7  104.24    4.21
  -3  -5  -7  153.61    6.40
   3   5  -7  154.81    6.47
  -3  -5  -7  149.84    6.52
   3   5   7  153.68    6.19
   3  -5  -7  158.31    6.31
  -3   5  -7  157.13    6.51
   3  -5  -7  150.72    6.50
  -3  -5   7  162.15    6.53
  -5  -5  -7   58.16    3.13
  -5   5   7   61.15    2.94
   5  -5   7   63.60    3.10
  -5   5   7   62.14    3.21
  -5  -5  -7   59.21    3.33
   5   5  -7   60.22    3.12
  -5  -5  -7   64.77    3.05
   5  -5  -7   59.64    2.99
  -5   5  -7   58.59    3.27
  -5   5  -7   55.27    2.97
  -5  -5   7   62.95    3.18
  -5  -5   7   56.65    3.14
   5   5   7   62.53    2.95
  -7  -5  -7  111.42    5.75
  -7   5   7  116.61    5.78
  -7  -5  -7  110.60    5.42
  -7  -5  -7  115.15    5.69
  -7   5   7  110.11    5.35
   7   5  -7  109.79    5.62
   7  -5   7  119.49    5.65
  -7  -5   7  125.91    5.78
   7  -5  -7  123.27    5.62
  -7   5  -7  127.72    5.91
   7  -5  -7  116.82    5.33
  -7  -5   7  131.49    5.91
   7   5   7  129.11    5.65
  -7   5  -7  121.89    5.54
  -9  -5  -7   33.94    2.31
  -9   5   7   29.07    2.23
  -9  -5  -7   31.40    2.24
  -9  -5   7   33.36    2.34
  -9   5  -7   28.32    2.23
 -11  -5  -7    7.41    0.79
 -11   5   7    6.06    0.80
 -11  -5  -7    6.65    0.67
 -11   5  -7    5.95    0.74
 -11  -5   7    6.56    0.81
   0   6  -7   52.14    2.48
   0  -6   7   52.30    2.37
   0  -6  -7   55.20    2.44
   2   6  -7    5.46    0.62
   2  -6   7    5.04    0.38
  -2  -6  -7    5.66    0.58
  -2   6  -7    4.74    0.58
  -2  -6   7    4.26    0.56
   2   6   7    4.70    0.34
   2  -6  -7    5.26    0.60
   2  -6  -7    4.62    0.43
  -4   6   7   51.42    2.47
  -4  -6  -7   49.82    2.66
  -4  -6  -7   50.75    2.55
   4   6  -7   53.30    2.65
  -4  -6   7   44.54    2.69
   4  -6  -7   49.12    2.45
  -4  -6   7   52.64    2.68
   6   6  -7    5.54    0.90
  -6  -6  -7    4.14    0.71
  -6   6   7    4.44    0.68
  -6  -6  -7    6.30    0.92
  -6  -6  -7    4.25    0.93
   6  -6   7    6.24    0.84
  -6   6   7    4.57    0.87
   6  -6  -7    3.91    0.71
   6  -6  -7    3.90    0.74
  -6   6  -7    4.97    1.04
  -6   6  -7    3.61    0.81
  -6  -6   7    3.59    0.74
  -6  -6   7    4.72    0.97
   8   6  -7    6.71    1.05
  -8  -6  -7    5.64    0.97
  -8  -6  -7    5.60    0.98
   8  -6   7    7.21    1.10
  -8   6  -7    4.72    0.94
  -8  -6   7    7.85    1.64
   8  -6  -7    4.12    0.85
  -8   6  -7    4.36    0.84
   8   6   7    4.37    0.94
  -8  -6   7    3.30    0.73
   8  -6  -7    6.71    0.88
 -10  -6  -7   10.31    1.30
 -10  -6  -7    9.99    1.13
 -10   6   7   10.41    1.15
 -10  -6   7   10.03    1.15
 -10   6  -7    9.44    1.12
  -1  -7  -7    9.04    0.75
   1  -7   7    8.73    0.60
   1   7  -7    8.77    0.78
  -1   7  -7    9.26    0.79
  -1  -7   7    9.51    0.76
  -3  -7  -7   54.69    2.59
  -3  -7  -7   52.20    2.67
   3   7  -7   54.71    2.63
   3  -7  -7   48.70    2.36
   3   7   7   48.00    2.25
  -3   7  -7   53.45    2.67
  -3  -7   7   53.04    2.65
  -5  -7  -7   30.47    1.99
  -5  -7  -7   36.60    3.28
  -5   7   7   27.74    1.68
  -5  -7  -7   29.96    1.87
   5   7  -7   28.96    1.92
   5  -7  -7   29.86    1.79
  -5  -7   7   32.17    2.03
   5  -7  -7   30.44    1.94
   5   7   7   29.80    1.76
  -5  -7   7   27.58    1.93
  -5   7  -7   29.90    2.58
  -7  -7  -7   29.07    2.18
  -7  -7  -7   32.50    2.33
   7   7  -7   31.56    2.20
  -7  -7  -7   28.18    2.05
  -7   7   7   30.55    2.29
   7  -7   7   30.78    2.17
  -7   7  -7   35.64    2.44
  -7  -7   7   30.99    2.29
  -7  -7   7   34.36    2.35
   7  -7  -7   30.71    1.96
   7  -7  -7   31.97    2.14
   7   7   7   30.37    2.13
  -7   7  -7   29.60    2.06
  -9  -7  -7   12.40    1.34
  -9   7   7    6.62    1.14
  -9  -7  -7   10.08    1.19
  -9  -7   7    9.58    1.40
   9  -7  -7    8.07    0.96
  -9   7  -7    9.96    1.29
 -11  -7  -7   -0.16    0.30
 -11  -7   7    0.98    0.50
 -11   7  -7   -0.28    0.39
   0  -8  -7   64.84    2.85
   0  -8   7   57.35    2.73
   0   8  -7   64.86    2.93
  -2  -8  -7   22.78    1.36
   2   8  -7   22.20    1.38
   2  -8   7   20.91    0.92
  -2  -8  -7   20.66    1.41
  -2   8  -7   22.06    1.40
   2  -8  -7   21.00    1.06
   2  -8  -7   24.54    1.30
  -2  -8   7   22.15    1.38
   2  -8  -7   20.73    1.39
  -4  -8  -7   53.37    2.93
  -4   8   7   57.20    2.70
  -4  -8  -7   55.84    2.85
   4   8  -7   59.26    2.94
   4  -8  -7   56.03    2.68
   4   8   7   55.61    2.57
  -4  -8   7   53.17    2.89
  -4  -8   7   58.78    2.98
  -6  -8  -7   22.36    1.79
   6   8  -7   25.04    1.85
   6  -8   7   25.51    1.82
  -6  -8  -7   24.62    1.76
  -6   8   7   21.24    1.89
  -6   8   7   25.28    1.92
  -6   8   7   19.67    1.54
  -6  -8  -7   24.03    1.93
  -6  -8   7   22.16    1.79
  -6  -8   7   23.67    1.86
   6  -8  -7   23.71    1.69
   6  -8  -7   22.92    1.64
  -6   8  -7   26.22    2.00
   6   8   7   24.81    1.81
  -8  -8  -7    1.12    0.68
   8   8  -7    0.51    0.49
   8  -8   7    0.97    0.63
  -8   8   7    0.93    0.54
  -8  -8  -7   -0.09    0.57
  -8  -8  -7    0.91    0.55
  -8  -8   7    0.87    0.62
   8  -8  -7    0.97    0.59
  -8  -8   7    0.56    0.55
   8  -8  -7    0.87    0.46
  -8   8  -7    1.11    0.60
 -10  -8  -7    3.01    0.61
 -10  -8  -7    2.51    0.60
 -10   8   7    2.51    0.74
 -10   8  -7    2.82    0.71
 -10  -8   7    1.69    0.55
   1  -9   7   23.79    1.23
  -1  -9  -7   23.57    1.53
   1   9  -7   26.58    1.54
  -1  -9  -7   25.92    1.47
  -1  -9   7   23.84    1.43
  -1   9  -7   25.09    1.53
   1  -9  -7   25.92    1.42
   1  -9  -7   27.12    1.60
  -3  -9  -7   11.42    1.02
   3   9  -7   11.20    1.00
  -3  -9  -7   10.38    0.94
   3  -9  -7   11.55    0.78
   3  -9  -7   10.20    1.00
   3   9   7    9.92    0.58
  -3  -9   7   11.81    1.02
  -3   9  -7   12.19    1.06
  -5  -9  -7    1.56    0.50
  -5   9   7    1.49    0.67
   5   9  -7    1.86    0.54
   5   9  -7    1.35    0.45
  -5   9   7    0.74    0.37
  -5  -9  -7    1.31    0.48
  -5   9   7    0.81    0.46
  -5  -9  -7    0.69    0.65
  -5  -9   7    1.28    0.44
  -5   9  -7    1.46    0.56
   5  -9  -7    1.37    0.49
   5   9   7    1.12    0.35
  -5  -9   7    2.23    0.66
   5  -9  -7    1.48    0.50
   7   9  -7   14.89    1.50
  -7  -9  -7   15.74    1.53
  -7   9   7   12.23    1.47
   7  -9   7   16.30    1.49
  -7  -9  -7   14.45    1.68
  -7   9   7   14.39    1.49
  -7  -9  -7   14.38    1.46
  -7  -9   7   14.24    1.54
  -7  -9   7   13.51    1.44
   7  -9  -7   11.75    1.69
  -7   9  -7   16.68    1.70
   7  -9  -7   12.69    1.23
  -9   9   7    8.06    1.14
  -9  -9  -7    8.74    1.10
  -9  -9  -7    8.84    1.14
   9  -9  -7    8.37    1.07
  -9   9  -7    8.97    1.20
  -9  -9   7    7.27    1.06
 -11  -9  -7   -0.09    0.34
 -11   9  -7    1.20    0.36
   0 -10   7  232.02    9.40
   0 -10  -7  239.49    9.53
   0 -10  -7  230.41    9.64
   0  10  -7  247.22    9.67
   2  10  -7  237.24    9.41
  -2 -10  -7  240.20    9.38
  -2 -10  -7  210.77    9.36
  -2  10  -7  235.34    9.45
   2 -10  -7  224.96    9.39
   2 -10  -7  235.37    9.20
  -2 -10   7  237.20    9.39
   2 -10  -7  214.33    8.78
  -4  10   7   64.61    3.09
   4  10  -7   69.12    3.89
  -4  10  -7   68.30    3.34
  -4 -10   7   66.75    3.39
   4 -10  -7   67.25    3.08
  -4  10  -7   65.59    3.58
  -6 -10  -7   24.98    2.55
  -6  10   7   20.99    1.71
   6  10  -7   15.38    2.01
   6 -10   7   17.35    1.53
  -6  10   7   20.28    1.74
  -6 -10  -7   20.12    1.69
  -6 -10  -7   19.93    1.64
   6  10  -7   18.40    1.60
  -6 -10   7   18.74    1.71
   6 -10  -7   16.97    1.44
  -6  10  -7   19.88    1.79
  -6 -10   7   18.34    1.67
  -8  10   7    4.17    0.91
   8  10  -7    1.70    0.62
  -8  10   7    2.87    0.73
  -8 -10  -7    4.03    0.97
  -8 -10  -7    3.37    0.75
  -8 -10  -7    0.88    0.68
  -8  10  -7    2.34    0.77
   8 -10  -7    2.40    0.50
  -8 -10   7    1.64    0.75
  -8 -10   7    3.78    0.89
 -10 -10  -7   13.46    1.10
 -10  10   7   15.96    1.31
 -10 -10  -7   16.95    1.52
 -10  10  -7   16.36    1.29
 -10 -10   7   14.20    1.20
   1 -11   7   61.14    2.74
  -1 -11  -7   66.90    3.11
   1  11  -7   67.50    3.18
   1 -11  -7   61.69    3.26
  -1  11  -7   66.29    3.18
  -1 -11   7   64.49    3.05
   1 -11  -7   66.27    3.02
  -3 -11  -7   21.47    1.47
  -3 -11  -7   19.93    1.68
   3  11  -7   23.46    1.54
  -3 -11  -7   19.61    1.48
   3 -11  -7   18.62    1.37
   3 -11  -7   19.97    1.44
  -3 -11   7   21.65    1.52
   3 -11  -7   19.06    1.11
  -3  11  -7   21.08    1.52
  -3  11  -7   20.87    1.55
   5  11  -7   37.29    2.29
  -5 -11  -7   35.81    2.30
  -5 -11  -7   39.94    2.36
  -5  11   7   38.28    2.34
  -5 -11  -7   38.41    2.52
  -5  11   7   33.75    2.30
   5  11  -7   36.38    2.10
  -5 -11   7   35.84    2.36
  -5  11  -7   34.15    2.13
   5 -11  -7   30.98    1.95
  -5 -11   7   33.87    2.27
  -5  11  -7   33.54    2.39
   5 -11  -7   33.53    2.12
  -7 -11  -7   41.46    2.74
  -7  11   7   41.26    2.65
  -7 -11  -7   36.51    2.52
   7  11  -7   36.33    2.54
   7 -11   7   39.76    2.61
  -7  11   7   37.95    2.46
  -7 -11  -7   41.06    2.64
  -7 -11   7   42.52    2.64
  -7 -11   7   41.47    2.78
   7 -11  -7   36.06    2.53
  -7  11  -7   45.48    2.89
   7 -11  -7   40.91    2.38
  -9  11   7   18.27    1.48
  -9 -11  -7   19.34    1.51
  -9 -11  -7   19.56    1.56
  -9  11  -7   19.90    1.63
   9 -11  -7   17.12    1.23
  -9 -11   7   15.94    1.48
   0 -12  -7   11.08    0.90
   0  12  -7   10.14    0.96
   0 -12  -7    9.54    0.96
  -2 -12  -7   39.18    2.17
  -2 -12  -7   39.19    2.67
   2  12  -7   38.74    2.19
  -2 -12  -7   38.06    2.21
   2 -12  -7   39.13    2.01
  -2 -12   7   37.98    2.16
  -2  12  -7   39.08    2.23
  -2  12  -7   39.06    2.44
   2 -12  -7   34.46    2.13
  -4  12   7   13.13    1.39
   4  12  -7   14.13    1.25
  -4 -12  -7   10.40    1.25
   4  12  -7   13.83    1.18
  -4 -12  -7   13.90    1.22
  -4 -12  -7   13.58    1.48
  -4 -12  -7   14.41    1.26
  -4  12   7   11.75    1.00
  -4 -12   7   14.63    1.32
  -4  12  -7   13.74    1.42
   4 -12  -7   12.95    1.21
  -4  12  -7   12.41    1.22
  -6 -12  -7   50.53    3.74
   6 -12   7   44.07    3.46
  -6 -12  -7   47.79    2.95
  -6  12   7   42.51    2.69
  -6  12   7   44.61    2.78
  -6  12  -7   49.50    2.99
   6 -12  -7   43.43    2.57
  -6 -12   7   48.67    3.30
   6 -12  -7   37.71    2.54
  -6 -12   7   43.18    2.70
  -8 -12  -7    2.36    0.68
  -8 -12  -7    2.06    0.56
   8 -12  -7    1.81    0.47
  -8  12  -7    2.41    0.79
  -8 -12   7    1.95    0.95
 -10 -12  -7    2.34    0.53
 -10 -12  -7    1.70    0.40
 -10  12  -7    1.31    0.40
   1  13  -7   10.01    1.00
  -1 -13  -7    9.39    1.02
  -1 -13  -7   10.86    1.23
   1 -13   7    9.82    0.72
  -1 -13  -7    9.64    1.02
  -1 -13  -7   10.45    0.95
   1  13  -7   11.22    1.02
  -1 -13   7   12.28    1.00
   1 -13  -7   10.71    1.01
  -1  13  -7   12.61    1.10
   1 -13  -7   11.21    1.07
  -1  13  -7   11.48    1.11
   1 -13  -7   12.77    0.96
  -3 -13  -7   20.04    1.78
  -3 -13  -7   23.38    1.64
   3  13  -7   22.25    1.59
  -3 -13  -7   21.41    1.58
   3  13  -7   21.65    1.55
  -3 -13  -7   22.74    1.59
  -3  13   7   18.58    1.74
   3 -13  -7   22.23    1.56
  -3 -13   7   22.28    1.60
  -3  13  -7   23.05    1.66
  -3  13  -7   19.02    1.66
  -3  13  -7   19.75    1.56
  -5 -13  -7   12.13    1.26
  -5 -13  -7   14.21    1.56
  -5  13   7   10.88    1.34
  -5  13   7   12.80    1.34
  -5 -13  -7   12.99    1.33
   5  13  -7   11.84    1.29
   5  13  -7   13.02    1.20
  -5 -13   7   11.83    1.31
   5 -13  -7   12.26    1.27
   5 -13  -7   12.23    1.17
  -5 -13   7   15.29    1.48
  -5  13  -7   15.19    1.76
  -7 -13  -7   21.63    1.85
   7 -13   7   19.14    1.82
  -7 -13  -7   23.51    1.81
   7  13  -7   23.25    2.39
  -7  13   7   23.65    1.82
  -7 -13  -7   22.23    1.91
   7 -13  -7   18.26    1.53
  -7  13  -7   21.94    1.97
  -7 -13   7   19.51    1.87
  -7 -13   7   19.17    1.76
  -9 -13  -7   10.69    1.10
  -9  13   7   10.16    1.38
  -9 -13  -7   13.63    1.24
   9 -13  -7   13.03    0.98
  -9 -13   7   10.41    1.27
  -9  13  -7   14.31    1.30
   0  14  -7   31.10    2.01
   0 -14  -7   34.11    1.93
   0 -14  -7   31.73    1.99
   0  14  -7   34.69    2.06
   0  14  -7   35.63    2.09
   0 -14   7   31.47    1.75
  -2 -14  -7   88.64    4.02
  -2  14   7   72.15    4.08
  -2 -14  -7   85.92    4.26
  -2 -14  -7   84.14    3.94
  -2 -14  -7   78.89    4.42
   2  14  -7   79.31    3.88
   2  14  -7   85.53    4.23
   2  14  -7   83.85    3.98
  -2 -14   7   80.02    3.95
  -2  14  -7   85.69    4.04
   2 -14  -7   72.95    3.79
  -2  14  -7   90.90    4.15
   2 -14  -7   83.15    3.76
  -2  14  -7   77.62    4.09
   2 -14  -7   84.16    3.97
   2 -14  -7   81.08    3.90
   4  14  -7   90.19    4.35
   4  14  -7   86.20    4.53
  -4 -14  -7   88.84    4.55
  -4 -14  -7   91.97    4.78
  -4 -14  -7   97.01    4.61
  -4 -14  -7   89.65    4.29
  -4  14   7   91.79    4.62
   4 -14  -7  100.52    4.53
  -4 -14   7  100.57    4.76
  -4  14  -7   98.37    4.80
  -4  14  -7   93.92    4.49
   4 -14  -7   90.16    4.25
  -6  14   7   38.64    2.64
   6 -14   7   40.81    2.69
  -6 -14  -7   42.08    2.68
   6  14  -7   40.08    2.70
  -6 -14  -7   46.03    2.90
  -6  14   7   43.93    2.64
  -6 -14  -7   41.50    2.73
  -6  14  -7   47.13    2.96
   6 -14  -7   46.31    2.62
  -6 -14   7   44.56    2.89
  -6 -14   7   44.12    2.59
  -8  14   7   11.22    1.52
  -8 -14  -7   11.53    1.23
  -8  14   7    9.77    1.30
  -8 -14  -7   12.71    1.28
   8 -14   7    9.49    1.36
  -8  14  -7   13.80    1.43
  -8 -14   7   11.00    1.33
   8 -14  -7   11.49    1.05
 -10  14  -7    2.88    0.56
  -1 -15  -7   49.29    2.86
  -1 -15  -7   50.53    2.74
   1  15  -7   48.88    2.66
   1  15  -7   50.73    2.73
   1  15  -7   51.36    2.66
  -1 -15  -7   52.23    2.64
  -1 -15  -7   49.93    2.59
  -1  15  -7   43.09    2.71
   1 -15  -7   46.68    2.65
  -1 -15   7   46.03    2.51
   1 -15  -7   46.69    2.61
   1 -15  -7   46.50    2.48
  -1  15  -7   45.35    2.52
  -1  15  -7   47.80    2.70
  -1  15  -7   42.31    2.62
  -3 -15  -7    6.16    0.91
  -3 -15  -7    5.05    1.02
  -3 -15  -7    6.10    0.85
   3  15  -7    4.99    0.82
   3  15  -7    6.16    0.88
  -3 -15  -7    4.41    0.77
  -3  15  -7    4.48    0.81
   3 -15  -7    4.03    0.70
  -3  15  -7    3.44    0.77
  -3 -15   7    3.29    0.67
   3 -15  -7    3.45    0.69
   5 -15   7   59.99    3.42
  -5  15   7   59.40    3.42
  -5 -15  -7   57.94    3.51
  -5 -15  -7   65.66    3.67
  -5 -15  -7   60.13    3.08
  -5 -15  -7   64.33    3.52
   5  15  -7   54.27    3.38
  -5  15   7   62.98    3.41
   5 -15  -7   67.65    3.37
   5 -15  -7   60.20    3.03
  -5  15  -7   65.94    3.68
  -5 -15   7   61.28    3.58
  -7 -15  -7   34.05    2.40
  -7 -15  -7   35.65    2.31
   7 -15   7   34.35    2.04
  -7  15   7   32.78    2.25
  -7  15   7   32.29    2.98
   7 -15  -7   34.79    2.14
  -7  15  -7   34.04    2.47
  -9 -15  -7    6.12    0.77
   9 -15  -7    7.32    0.72
  -9  15  -7    8.26    0.88
   0 -16  -7  167.54    7.24
   0  16  -7  157.30    6.99
   0  16  -7  167.29    6.88
   0  16  -7  149.97    6.89
   0 -16  -7  161.57    6.83
   0 -16   7  149.78    6.57
   0 -16  -7  151.59    6.76
   0  16  -7  159.27    7.14
   0 -16  -7  158.58    6.82
  -2 -16  -7   65.11    3.39
   2  16  -7   66.02    3.37
  -2  16   7   67.27    3.64
   2  16  -7   69.33    3.50
  -2 -16  -7   71.25    3.48
   2  16  -7   71.63    3.39
  -2 -16  -7   72.19    3.37
  -2 -16  -7   69.90    3.71
  -2  16  -7   61.75    3.46
  -2  16  -7   60.81    3.48
   2 -16  -7   62.97    3.16
   2 -16  -7   58.57    3.20
   2 -16  -7   63.51    3.30
   2 -16  -7   58.82    3.24
  -2  16  -7   62.40    3.38
  -2 -16   7   59.36    3.31
   4 -16   7    7.72    1.07
  -4 -16  -7    9.15    1.13
  -4 -16  -7    8.26    1.27
  -4 -16  -7    7.20    0.95
  -4  16   7    8.53    1.21
  -4 -16  -7    7.86    1.08
   4 -16  -7    6.59    0.92
  -4  16  -7    6.72    1.08
   4 -16  -7    6.17    0.84
  -4 -16   7    7.62    1.06
  -4  16  -7    7.22    1.07
   6  16  -7   51.74    3.93
  -6 -16  -7   48.01    3.30
  -6  16   7   40.84    2.68
  -6 -16  -7   45.25    2.78
  -6 -16  -7   45.57    3.00
  -6 -16   7   48.43    4.21
  -6  16  -7   47.75    3.04
   6 -16  -7   46.02    2.67
   8 -16   7    1.49    0.47
  -8  16   7    1.31    0.53
  -8 -16  -7    0.54    0.48
  -8  16  -7    1.07    0.44
   8 -16  -7    0.81    0.43
  -1 -17  -7    3.24    0.69
   1  17  -7    2.69    0.63
  -1 -17  -7    4.26    0.75
  -1 -17  -7    1.80    0.56
   1  17  -7    2.70    0.62
   1 -17  -7    3.08    0.60
  -1  17  -7    3.15    0.88
  -1  17  -7    2.87    0.61
  -1  17  -7    3.48    0.75
  -1 -17   7    2.83    0.66
   1 -17  -7    3.41    0.64
   1 -17  -7    3.69    0.78
   1 -17  -7    3.04    0.62
  -3 -17  -7   14.95    1.39
  -3  17   7   14.95    1.59
   3  17  -7   13.53    1.33
  -3 -17  -7   13.02    1.26
  -3 -17  -7   15.26    1.60
   3  17  -7   14.92    1.43
  -3 -17  -7   14.66    1.40
  -3 -17   7   13.25    1.38
  -3  17  -7   15.64    1.41
   3 -17  -7   16.05    1.38
  -3  17  -7   16.37    1.55
   3 -17  -7   15.33    1.24
   5 -17   7    0.43    0.47
  -5 -17  -7   -0.18    0.44
  -5 -17  -7    0.14    0.46
   5  17  -7    0.64    0.59
  -5  17   7    0.75    0.49
  -5  17   7   -1.02    0.62
  -5 -17  -7   -0.21    0.49
  -5 -17  -7    0.54    0.61
   5 -17  -7    0.13    0.39
  -5  17  -7    0.59    0.53
   5 -17  -7    0.51    0.36
  -5 -17   7   -0.35    0.52
  -7 -17  -7    0.58    0.44
  -7 -17  -7    1.00    0.43
   7 -17   7    0.04    0.34
  -7  17  -7    0.93    0.50
   7 -17  -7    0.09    0.31
  -9 -17  -7    6.54    0.86
   9 -17  -7    7.77    0.60
  -9  17  -7    7.99    0.82
   0  18  -7    6.95    1.11
   0 -18  -7    7.88    1.05
   0 -18  -7    7.77    0.94
   0 -18  -7    7.95    1.07
   0  18  -7    8.99    1.10
   0 -18  -7    7.72    1.03
  -2 -18  -7   17.62    1.52
  -2 -18  -7   16.30    1.42
  -2  18   7   18.62    1.74
   2  18  -7   16.51    1.54
  -2 -18  -7   17.38    1.42
  -2 -18   7   16.35    1.50
   2 -18  -7   18.42    1.44
  -2  18  -7   16.13    1.63
  -2  18  -7   17.66    1.53
   2 -18  -7   16.53    1.37
  -2  18  -7   14.87    1.49
  -4 -18  -7   29.52    2.25
   4 -18   7   28.34    1.83
  -4  18   7   28.04    2.18
  -4 -18  -7   30.39    2.05
  -4 -18  -7   28.82    1.85
   4  18  -7   24.57    2.05
  -4 -18  -7   28.71    2.10
  -4  18  -7   29.42    2.24
  -4 -18   7   25.64    2.10
  -4  18  -7   29.89    2.02
   4 -18  -7   27.46    1.80
   4 -18  -7   27.90    1.91
  -6 -18  -7   20.40    1.91
  -6  18   7   19.08    1.60
  -6  18  -7   18.54    1.70
   6 -18  -7   18.88    1.47
  -6 -18   7   15.84    1.32
  -8  18   7    7.17    1.00
  -8 -18  -7    9.96    0.99
   8 -18   7    7.30    1.01
   8 -18  -7    9.84    0.83
  -8  18  -7    9.95    1.01
  -1 -19  -7    8.88    1.13
  -1 -19  -7    9.81    1.11
  -1  19   7   10.16    1.42
  -1 -19  -7   10.90    1.08
   1  19  -7   11.36    1.26
   1  19  -7   10.03    1.15
   1 -19  -7    7.52    1.02
   1 -19  -7    7.66    1.11
  -1  19  -7    8.81    1.17
  -1  19  -7    8.24    1.07
   1 -19  -7    9.23    1.02
  -1  19  -7    9.15    1.29
   1 -19  -7    7.39    1.03
  -3 -19  -7   29.63    2.11
   3 -19   7   31.54    1.98
  -3 -19  -7   33.42    2.39
  -3  19   7   31.91    2.30
  -3 -19  -7   32.55    2.01
   3  19  -7   28.24    2.25
  -3 -19  -7   30.55    2.06
   3  19  -7   27.45    1.94
   3 -19  -7   30.39    2.03
  -3  19  -7   32.50    2.31
  -3  19  -7   30.40    2.09
   3 -19  -7   29.18    1.89
  -3 -19   7   27.98    2.18
  -5 -19  -7   40.99    2.59
  -5  19   7   37.08    2.47
  -5 -19  -7   39.45    2.37
  -5 -19  -7   34.47    2.02
  -5  19  -7   39.11    2.62
   5 -19  -7   33.60    2.00
   5 -19  -7   34.55    2.24
  -7  19   7   29.73    1.87
   7 -19   7   31.68    1.75
  -7 -19  -7   26.91    2.23
   7 -19  -7   26.64    1.71
  -7  19  -7   26.66    1.94
   0  20  -7   10.53    1.37
   0 -20  -7   10.63    1.16
   0  20  -7   12.31    1.26
   0 -20  -7   12.34    1.19
   0  20  -7   10.94    1.39
   0 -20  -7   10.33    1.24
  -2 -20  -7    4.84    0.85
   2  20  -7    4.44    0.86
  -2 -20  -7    4.43    0.75
   2  20  -7    7.03    1.02
  -2  20   7    5.10    1.01
   2 -20   7    5.12    0.79
  -2 -20  -7    7.32    0.89
  -2  20  -7    5.89    0.97
  -4  20   7   22.67    1.92
  -4 -20  -7   19.73    1.66
  -4 -20  -7   19.98    1.49
   4 -20   7   16.82    1.81
   4 -20   7   19.17    1.46
  -4 -20   7   16.74    2.44
  -4  20  -7   23.79    1.99
   4 -20  -7   24.42    2.04
   4 -20  -7   21.20    1.49
  -6  20   7    5.49    0.82
  -6 -20  -7    5.77    0.85
   6 -20  -7    7.95    0.87
  -6  20  -7    7.47    1.06
  -6 -20   7    5.27    0.69
   8 -20  -7   14.78    1.22
  -8  20  -7   13.29    1.07
   1  21  -7    4.46    0.94
   1  21  -7    6.97    1.01
  -1  21   7    7.44    1.31
  -1 -21  -7    7.40    0.94
   1 -21  -7    5.53    0.86
  -1  21  -7    3.80    0.82
   1 -21  -7    5.62    0.80
  -1  21  -7    6.11    0.98
   3 -21   7   14.34    1.27
  -3 -21  -7   12.04    1.25
  -3 -21  -7   11.24    1.37
  -3 -21  -7   12.27    1.39
  -3  21  -7   15.76    1.59
   3 -21  -7   15.56    1.40
  -5  21   7   39.09    2.48
  -5 -21  -7   38.25    2.33
  -5 -21   7   40.65    2.21
   5 -21  -7   40.79    2.35
  -5  21  -7   42.09    2.59
  -7  21   7   27.05    1.71
   7 -21   7   30.82    1.63
  -7  21  -7   28.28    1.83
   7 -21  -7   29.27    1.65
   0  22   7   20.07    1.90
   0  22  -7   15.97    2.04
   0 -22   7   19.31    1.57
   0 -22  -7   18.96    1.48
   0 -22  -7   14.70    1.39
   0  22  -7   15.52    1.51
  -2 -22  -7    0.70    0.34
   2  22  -7    0.76    0.47
   2 -22   7    0.30    0.41
  -2  22   7    0.59    0.56
  -2  22  -7    0.94    0.57
   2 -22  -7    0.63    0.39
   2 -22  -7    1.20    0.44
  -4  22   7    0.62    0.39
  -4 -22  -7    0.72    0.36
  -4 -22   7    0.74    0.37
  -4  22  -7    1.82    0.65
   4 -22  -7    0.50    0.35
   4 -22  -7    0.79    0.34
   6 -22   7   13.15    1.06
  -6  22   7   12.50    1.12
   6 -22  -7   12.77    1.06
  -6  22  -7   12.23    1.19
   1 -23   7    5.34    0.79
  -1 -23  -7    6.02    0.82
  -1  23   7    6.04    1.06
  -1 -23   7    4.33    0.73
   1  23   7    6.45    1.17
   1 -23  -7    4.76    0.74
   1 -23  -7    6.75    0.89
  -1  23  -7    4.81    0.88
  -3  23   7   19.01    1.65
   3 -23   7   18.48    1.35
  -3 -23  -7   16.28    1.28
  -3  23  -7   16.42    1.48
   3 -23  -7   17.49    1.34
   3 -23  -7   17.65    1.29
  -3 -23   7   15.53    1.31
  -5 -23  -7   19.84    1.77
  -5  23   7   20.39    1.59
  -5  23  -7   21.89    1.60
  -5 -23   7   21.50    1.35
   5 -23  -7   25.84    1.83
   7 -23   7   15.52    0.89
  -7  23  -7   14.37    0.99
   7 -23  -7   14.49    0.92
   0 -24  -7    1.93    0.52
   0  24  -7    1.62    0.99
   0  24   7    2.22    0.74
   0 -24   7    0.91    0.43
  -2 -24  -7   17.64    1.29
   2 -24   7   16.28    1.28
  -2  24   7   16.90    1.56
  -2 -24   7   15.80    1.31
   2  24   7   14.74    1.52
   2 -24  -7   14.20    1.17
  -2  24  -7   13.13    1.34
  -4 -24  -7    2.58    0.45
  -4  24   7    2.33    0.64
   4 -24  -7    1.97    0.40
  -4 -24   7    2.39    0.81
   4 -24  -7    2.05    0.55
  -4  24  -7    2.17    0.53
  -6  24   7    1.30    0.37
   6 -24   7    0.87    0.29
   6  24   7    0.98    0.33
   6 -24  -7    0.81    0.25
  -1  25   7    8.52    1.15
  -1 -25  -7   10.19    0.93
   1 -25   7   10.79    1.02
  -1 -25   7    8.36    0.98
  -1  25  -7    8.48    1.07
   1  25   7    8.67    1.15
   1 -25  -7    9.38    0.93
   3 -25   7   70.79    3.22
  -3  25   7   77.99    3.90
  -3 -25  -7   66.81    3.21
  -3 -25   7   71.05    4.02
  -3  25  -7   66.60    3.38
   3 -25  -7   70.74    3.24
   3 -25  -7   68.84    3.26
  -5  25   7   45.42    2.36
   5 -25   7   48.98    2.32
   5 -25  -7   45.47    2.25
  -5 -25   7   43.03    2.10
  -5  25  -7   51.80    2.90
   5  25   7   43.62    2.87
   0 -26  -7   -0.09    0.21
   0  26   7   -0.26    0.39
   0 -26   7   -0.51    0.23
  -2  26   7    8.26    1.06
   2 -26   7    6.57    0.77
  -2 -26  -7    5.62    0.67
   2 -26  -7    6.52    0.70
  -2  26  -7    6.55    0.89
  -2 -26   7    7.04    0.85
   2  26   7    7.96    0.95
   2 -26  -7    7.92    0.77
  -4  26   7    0.00    0.30
   4 -26   7   -0.01    0.23
  -4 -26  -7    0.12    0.27
  -4 -26   7    0.11    0.23
  -4  26  -7    0.51    0.35
   4 -26  -7    0.31    0.23
   4 -26  -7    0.34    0.33
   4  26   7    0.37    0.32
   1 -27   7    7.33    0.72
  -1 -27  -7    8.05    0.75
   1 -27   7    8.66    0.79
  -1  27   7    7.57    0.91
   1  27   7    8.08    0.94
   1 -27  -7    7.66    0.76
  -1 -27   7    8.12    0.81
  -3  27   7    1.66    0.43
   3 -27   7    1.85    0.41
  -3 -27  -7    1.70    0.42
   3 -27  -7    1.80    0.32
   3  27   7    1.61    0.43
  -3  27  -7    0.91    0.62
   3 -27  -7    2.08    0.33
  -3 -27   7    2.13    0.42
   0  28   7    7.10    0.79
   0 -28  -7    6.14    0.62
   0 -28   7    6.52    0.69
  -2  28   7   13.72    1.04
  -2 -28  -7   13.28    1.08
   2 -28   7   11.11    0.82
   2 -28   7   11.14    0.86
  -2 -28   7   13.31    0.91
   2 -28  -7   13.38    0.89
   2  28   7   14.24    1.38
   0   0  -8   45.49    2.05
   0   0  -8   46.81    2.11
  -2   0  -8   80.08    3.39
  -2   0  -8   80.22    3.44
   2   0  -8   79.70    3.45
   4   0  -8    1.02    0.35
  -4   0   8    1.64    0.42
  -4   0  -8    1.02    0.50
  -4   0  -8    1.17    0.27
   4   0   8    1.41    0.34
   6   0   8    0.19    0.26
   6   0  -8    0.74    0.51
  -6   0  -8    0.30    0.38
  -6   0   8    0.00    0.27
  -6   0   8    0.76    0.47
  -6   0  -8    0.19    0.29
  -6   0  -8    0.03    0.48
   6   0  -8    0.44    0.37
  -8   0   8    6.90    1.21
   8   0  -8    4.83    0.93
  -8   0  -8    5.50    1.00
  -8   0   8    5.13    1.05
   8   0   8    4.78    0.97
  -8   0  -8    4.99    0.96
 -10   0  -8    2.38    0.62
 -10   0  -8    3.30    0.65
 -10   0   8    4.16    0.86
   1   1  -8  819.44   31.96
  -1  -1  -8  835.45   31.96
  -1  -1  -8  823.99   31.89
  -1   1  -8  854.44   31.94
   1  -1  -8  860.42   31.91
  -1   1  -8  840.31   31.97
  -3  -1  -8  555.67   21.77
  -3   1   8  552.56   21.91
   3   1  -8  578.94   21.92
  -3   1  -8  568.39   21.70
  -3  -1   8  561.52   21.93
   3  -1  -8  580.64   21.88
  -5   1   8   20.31    1.54
  -5  -1  -8   22.34    1.73
   5   1  -8   21.27    1.48
  -5  -1  -8   20.51    1.28
   5  -1   8   22.86    1.44
  -5  -1  -8   22.80    1.55
  -5   1   8   20.96    1.44
  -5  -1   8   18.58    1.41
  -5   1  -8   19.76    1.61
   5   1   8   19.31    1.35
  -5   1  -8   20.08    1.46
  -5  -1   8   18.93    1.54
  -5   1  -8   17.15    1.13
   5  -1  -8   19.93    1.43
   7  -1   8   15.50    1.39
   7   1  -8   14.67    1.41
  -7  -1  -8   14.74    1.56
  -7   1   8   15.37    1.54
  -7   1   8   13.45    1.35
  -7  -1  -8   15.48    1.46
   7  -1  -8   14.76    1.42
  -7   1  -8   14.35    1.41
   7   1   8   14.43    1.36
   7  -1  -8   12.15    1.22
  -7  -1   8   14.63    1.49
  -7  -1   8   12.56    1.33
  -7   1  -8   14.04    1.58
  -9  -1  -8   15.35    1.47
  -9   1   8   13.77    1.50
  -9  -1  -8   13.74    1.51
  -9   1  -8   15.39    1.48
  -9   1  -8   15.66    1.56
  -9  -1   8   15.24    1.49
 -11  -1  -8   28.05    1.69
 -11   1   8   28.29    1.73
 -11  -1  -8   27.38    1.68
 -11   1  -8   29.91    1.65
 -11  -1   8   26.31    1.70
   0   2  -8   52.31    2.34
   0  -2  -8   49.37    2.19
   0  -2  -8   54.19    2.35
   2   2  -8   32.94    1.83
  -2  -2  -8   35.84    1.81
  -2   2  -8   39.30    1.89
  -2   2  -8   38.43    1.74
   2  -2  -8   40.81    1.82
  -2  -2   8   38.55    1.93
   4   2  -8   93.64    4.04
  -4  -2  -8   90.65    3.86
  -4  -2  -8   88.35    4.04
  -4   2   8   87.48    3.95
  -4  -2   8   86.20    4.01
   4   2   8   92.81    3.88
  -4   2  -8   82.82    3.65
   4  -2  -8   86.85    3.92
  -4  -2   8   85.24    4.09
  -4   2  -8   80.18    3.91
  -6  -2  -8    9.41    1.23
  -6   2   8    8.68    0.98
   6  -2   8    9.92    1.01
  -6   2   8   11.01    1.26
   6   2  -8   10.19    1.10
  -6  -2  -8    7.83    1.01
   6   2  -8    7.73    1.08
  -6  -2  -8    8.52    0.88
   6   2   8    9.31    0.96
  -6  -2   8   10.38    1.09
  -6   2  -8   12.68    1.18
   6  -2  -8   10.90    1.09
  -6  -2   8    9.67    1.18
  -6   2  -8   11.32    1.25
  -8  -2  -8    4.18    0.92
   8   2  -8    4.73    0.94
  -8  -2  -8    2.96    0.76
   8  -2   8    3.25    0.72
  -8   2   8    2.94    0.81
  -8   2   8    2.52    1.01
  -8  -2   8    4.14    1.00
   8   2   8    2.52    0.75
  -8   2  -8    3.02    0.81
  -8   2  -8    4.80    0.94
   8  -2  -8    5.26    0.96
   8  -2  -8    3.48    0.99
  -8  -2   8    4.38    0.93
 -10  -2  -8    2.88    0.63
 -10   2   8    2.22    0.70
 -10  -2  -8    2.48    0.59
 -10   2  -8    3.26    0.74
 -10   2  -8    1.73    0.65
 -10  -2   8    2.05    0.58
  -1  -3  -8   38.31    1.82
  -1  -3  -8   35.68    1.64
   1   3  -8   38.16    1.85
   1  -3  -8   34.24    1.64
  -1  -3   8   38.19    1.85
  -1   3  -8   38.13    1.85
   1  -3  -8   39.85    1.84
  -3  -3  -8  172.08    7.46
   3   3  -8  180.36    7.42
  -3  -3  -8  181.24    7.33
  -3   3   8  172.15    7.35
   3  -3  -8  175.97    7.47
   3   3   8  185.39    7.22
  -3   3  -8  180.19    7.11
  -3  -3   8  185.05    7.47
   3  -3  -8  193.25    7.52
  -5  -3  -8    0.60    0.53
  -5  -3  -8    1.18    0.37
   5   3  -8    0.65    0.37
   5  -3   8    0.66    0.36
  -5   3   8    1.56    0.49
  -5   3   8    0.98    0.37
  -5  -3  -8    0.96    0.41
  -5   3  -8    0.62    0.24
  -5   3  -8    0.37    0.40
  -5  -3   8    0.61    0.44
  -5  -3   8    0.69    0.42
  -5   3  -8    0.16    0.44
   5   3   8    1.08    0.33
   5  -3  -8    1.34    0.43
  -7  -3  -8   15.35    1.57
  -7   3   8   10.94    1.29
  -7  -3  -8   13.44    1.37
   7  -3   8   13.59    1.36
  -7  -3  -8   12.62    1.24
  -7   3   8   14.00    1.51
   7   3  -8   13.57    1.39
   7   3   8   14.19    1.34
  -7  -3   8   15.95    1.47
  -7   3  -8   13.65    1.54
   7  -3  -8   11.96    1.20
  -7   3  -8   13.38    1.34
   7  -3  -8   12.80    1.30
  -7  -3   8   11.79    1.39
  -9   3   8    2.05    0.74
  -9  -3  -8    1.28    0.60
  -9  -3  -8    1.86    0.69
  -9   3  -8    2.69    0.81
  -9   3  -8    1.05    0.82
  -9  -3   8    0.99    0.59
 -11   3   8    0.13    0.37
 -11  -3  -8    0.19    0.44
 -11  -3  -8    0.13    0.35
 -11   3  -8    0.26    0.30
 -11  -3   8    0.05    0.35
   0  -4  -8    2.64    0.24
   0  -4  -8    3.37    0.44
   0   4  -8    2.99    0.41
   0  -4   8    2.04    0.35
   2   4  -8   44.14    2.10
  -2  -4  -8   42.75    2.04
   2   4   8   38.69    1.80
  -2   4  -8   39.30    2.06
   2  -4  -8   40.99    1.89
  -2  -4   8   42.78    2.10
   4   4  -8   96.88    4.29
  -4  -4  -8   94.60    4.32
  -4  -4  -8   94.96    4.16
  -4   4   8   94.03    4.17
   4   4   8   96.86    4.07
  -4   4  -8   90.86    3.76
   4  -4  -8   93.39    4.14
  -4  -4   8   84.11    4.28
  -4  -4   8   94.07    4.31
  -6   4   8   84.14    4.17
   6   4  -8   80.82    4.00
  -6   4   8   81.57    3.93
   6  -4   8   79.31    3.92
  -6  -4  -8   82.43    4.18
  -6  -4  -8   82.53    4.05
  -6  -4  -8   80.61    3.80
   6   4   8   80.36    3.84
  -6   4  -8   74.97    3.87
   6  -4  -8   68.94    3.69
  -6   4  -8   75.01    4.10
  -6  -4   8   73.54    4.01
   6  -4  -8   76.01    3.84
  -6  -4   8   76.81    3.99
  -8   4   8   18.61    1.73
  -8  -4  -8   18.88    1.78
  -8  -4  -8   17.37    1.61
   8  -4   8   17.57    1.64
   8   4  -8   15.35    1.59
  -8   4  -8   18.86    1.76
  -8  -4   8   13.92    1.59
  -8   4  -8   16.98    1.52
   8   4   8   14.92    1.70
  -8  -4   8   16.51    1.63
   8  -4  -8   15.51    1.56
   8  -4  -8   13.58    1.27
 -10   4   8   11.57    1.23
 -10  -4  -8   11.41    1.29
 -10  -4  -8   11.27    1.18
 -10   4  -8   10.02    1.21
 -10   4  -8   12.13    1.20
 -10  -4   8   11.45    1.23
   1   5  -8  148.98    6.29
  -1  -5  -8  148.49    6.26
  -1   5  -8  160.72    6.35
   1  -5  -8  149.87    5.97
  -1  -5   8  159.79    6.29
   1   5   8  144.52    5.87
   1  -5  -8  164.42    6.38
   3   5  -8  214.82    8.61
  -3  -5  -8  212.94    8.53
   3   5   8  199.19    8.26
  -3   5  -8  201.46    8.60
  -3  -5   8  214.84    8.65
   3  -5  -8  218.14    8.41
  -5   5   8   26.43    1.61
   5  -5   8   26.78    1.89
  -5  -5  -8   27.28    1.66
   5  -5  -8   23.60    1.60
   5   5   8   25.42    1.55
   5  -5  -8   25.93    1.64
  -5  -5   8   24.77    1.78
  -5   5  -8   22.19    1.60
  -7  -5  -8   24.47    1.85
   7   5  -8   26.61    2.04
  -7   5   8   27.82    2.11
  -7  -5  -8   28.55    2.16
  -7   5   8   22.46    1.86
  -7  -5  -8   29.81    2.14
   7  -5   8   27.92    2.02
  -7   5  -8   26.60    1.91
  -7   5  -8   29.34    2.22
   7   5   8   27.31    1.99
   7  -5  -8   28.24    1.96
  -7  -5   8   28.17    2.12
   7  -5  -8   21.89    2.02
  -7  -5   8   28.73    2.17
  -9  -5  -8   12.98    1.42
  -9  -5  -8   12.02    1.34
  -9   5   8   12.26    1.35
  -9   5  -8   13.21    1.48
  -9   5  -8   11.51    1.37
  -9  -5   8   15.49    1.50
 -11  -5  -8   14.43    0.98
 -11   5   8   16.46    1.45
 -11  -5  -8   14.37    1.16
 -11   5  -8   16.47    1.46
 -11  -5   8   15.04    1.14
   0  -6  -8    2.92    0.44
   0  -6   8    2.80    0.41
   0   6  -8    2.75    0.47
   2   6  -8   41.53    2.17
  -2  -6  -8   38.59    2.19
   2  -6   8   41.91    1.89
  -2  -6  -8   44.02    2.16
  -2   6  -8   43.96    2.23
   2   6   8   42.84    1.79
   2  -6  -8   44.81    2.28
   2  -6  -8   42.88    1.92
   2  -6  -8   45.72    2.13
  -2  -6   8   44.48    2.22
  -4  -6  -8  101.14    4.73
  -4   6   8  102.17    4.53
  -4  -6  -8  103.94    4.62
   4   6  -8  107.03    4.73
  -4  -6   8  108.67    4.78
  -4  -6   8   96.22    4.68
   4  -6  -8  103.26    4.50
  -6   6   8   26.50    1.98
  -6  -6  -8   24.83    1.99
  -6  -6  -8   25.10    1.88
  -6  -6  -8   25.90    1.78
   6   6  -8   25.20    1.88
   6  -6   8   24.60    1.80
  -6   6   8   26.21    1.83
   6  -6  -8   24.13    1.73
  -6   6  -8   25.64    1.98
  -6  -6   8   26.11    1.93
  -6  -6   8   30.24    2.04
   6   6   8   24.58    1.74
   6  -6  -8   23.92    1.70
   8  -6   8   16.28    1.61
  -8  -6  -8   18.13    1.85
   8   6  -8   17.18    1.63
  -8   6   8   19.48    1.77
  -8  -6  -8   20.27    1.75
  -8  -6  -8   18.58    1.80
   8  -6  -8   17.19    1.63
  -8   6  -8   18.14    1.65
  -8  -6   8   21.97    1.86
   8   6   8   17.10    1.91
   8  -6  -8   19.21    1.43
  -8   6  -8   20.74    1.86
  -8  -6   8   18.32    1.78
 -10  -6  -8    0.74    0.47
 -10  -6  -8   -0.11    0.39
 -10   6   8    0.07    0.38
 -10  -6   8   -0.16    0.40
 -10   6  -8    0.38    0.43
  -1  -7  -8   61.15    2.89
   1   7  -8   63.14    2.96
   1  -7   8   55.04    2.69
  -1  -7  -8   62.05    3.10
  -1   7  -8   69.81    3.04
   1  -7  -8   66.55    2.90
  -1  -7   8   64.79    2.92
  -3  -7  -8  190.05    8.06
  -3  -7  -8  191.15    7.96
   3   7  -8  193.94    8.02
   3  -7  -8  178.10    8.00
   3   7   8  191.61    7.57
  -3   7  -8  200.93    8.10
   3  -7  -8  195.82    7.72
  -3  -7   8  203.52    8.10
  -5  -7  -8   18.37    1.48
  -5  -7  -8   20.67    1.45
  -5   7   8   18.16    1.30
  -5  -7  -8   17.45    1.58
   5   7  -8   18.09    1.43
  -5  -7   8   16.19    1.41
   5   7   8   17.64    1.40
  -5  -7   8   18.00    1.47
  -5   7  -8   15.45    1.55
   5  -7  -8   17.04    1.29
   7   7  -8    3.33    0.65
  -7  -7  -8    4.20    0.97
  -7   7   8    5.02    1.60
   7  -7   8    4.73    0.92
  -7  -7  -8    3.91    0.91
  -7  -7  -8    3.97    0.77
  -7   7  -8    2.55    0.89
  -7  -7   8    2.89    0.74
  -7   7  -8    2.46    0.78
   7  -7  -8    2.82    0.62
   7   7   8    1.59    0.68
   7  -7  -8    2.31    0.58
  -9   7   8    1.39    0.59
  -9  -7  -8    2.32    0.72
  -9  -7   8    1.84    0.65
  -9   7  -8    2.14    0.65
   9  -7  -8    0.91    0.57
 -11  -7  -8    0.94    0.39
   0  -8  -8    3.41    0.49
   0  -8  -8    3.98    0.63
   0  -8   8    3.30    0.45
   0   8  -8    2.98    0.55
  -2  -8  -8   33.93    2.00
   2  -8   8   34.95    1.56
  -2  -8  -8   37.05    1.96
   2   8  -8   37.04    2.02
  -2   8  -8   37.39    2.05
  -2  -8   8   39.70    2.03
   2  -8  -8   37.62    1.89
   2  -8  -8   34.17    1.58
  -4   8   8   98.57    4.30
  -4  -8  -8  102.09    4.76
   4   8  -8  102.13    4.52
  -4  -8  -8   99.98    4.47
  -4  -8  -8   98.62    4.56
   4  -8  -8   92.73    4.19
  -4  -8   8   90.34    4.43
  -4   8  -8   90.58    4.59
   4  -8  -8   95.39    4.39
   4   8   8   88.98    4.03
  -4  -8   8   99.53    4.58
   6   8  -8   73.12    3.88
   6  -8   8   76.25    3.89
  -6  -8  -8   74.71    3.82
  -6   8   8   74.34    3.97
  -6   8   8   70.54    3.58
  -6  -8  -8   73.16    4.07
  -6  -8  -8   77.46    3.98
   6  -8  -8   71.00    3.67
  -6   8  -8   76.02    4.14
   6  -8  -8   73.86    3.68
  -6  -8   8   76.68    4.03
  -6  -8   8   74.45    3.94
   6   8   8   75.01    3.64
   8  -8   8   34.51    2.85
   8   8  -8   35.21    2.89
  -8  -8  -8   34.93    3.23
  -8   8   8   34.39    2.44
  -8  -8  -8   36.07    2.61
  -8  -8  -8   33.96    2.39
  -8   8  -8   33.31    2.47
  -8  -8   8   36.74    2.46
   8  -8  -8   31.62    2.62
 -10  -8  -8    1.60    0.45
 -10  -8  -8    1.39    0.50
 -10   8   8    0.98    0.68
 -10   8  -8    1.42    0.50
 -10  -8   8    1.11    0.65
   1  -9   8   51.11    2.34
   1   9  -8   56.17    2.68
  -1  -9  -8   55.60    2.61
  -1   9  -8   53.34    2.67
  -1  -9   8   52.82    2.56
   1  -9  -8   48.85    3.00
   1  -9  -8   50.48    2.64
  -3  -9  -8   48.35    2.65
   3   9  -8   53.76    2.68
  -3  -9  -8   49.71    2.59
   3  -9  -8   46.13    2.24
   3  -9  -8   50.42    2.65
  -3   9  -8   50.68    2.70
  -3  -9   8   50.60    2.67
  -5  -9  -8   21.99    1.60
  -5  -9  -8   20.94    1.86
   5   9  -8   21.29    1.61
  -5   9   8   20.12    1.67
  -5   9   8   18.02    1.36
  -5  -9  -8   20.23    1.62
   5  -9  -8   19.79    1.42
  -5  -9   8   21.10    1.70
  -5  -9   8   20.62    1.63
  -5   9  -8   20.42    1.71
   5  -9  -8   21.16    1.52
  -5   9  -8   19.03    1.51
   5  -9  -8   17.89    1.45
   5   9   8   21.32    1.88
   7   9  -8    9.39    1.20
   7  -9   8   10.01    1.24
  -7  -9  -8    8.86    1.14
  -7   9   8    9.68    1.29
  -7  -9  -8    7.88    1.15
  -7  -9  -8   10.56    1.41
   7  -9  -8    9.34    1.31
   7  -9  -8    8.18    0.96
  -7  -9   8    8.37    1.26
  -7  -9   8   10.44    1.32
  -7   9  -8   10.21    1.39
  -9  -9  -8   -0.04    0.37
  -9  -9  -8   -0.21    0.42
  -9   9   8   -0.27    0.39
  -9  -9   8   -0.42    0.38
  -9   9  -8    0.55    0.51
   0  10  -8   13.98    1.09
   0 -10   8   12.66    0.92
   0 -10  -8   11.71    1.05
   0 -10  -8   14.06    1.01
  -2 -10  -8  109.79    5.15
  -2 -10  -8  115.77    5.08
   2  10  -8  117.86    5.16
  -2 -10   8  115.87    5.11
   2 -10  -8  121.39    4.98
   2 -10  -8  115.09    5.16
  -2  10  -8  113.72    5.17
  -4 -10  -8  241.56    9.84
  -4  10   8  231.61    9.54
   4  10  -8  238.91    9.86
  -4 -10  -8  237.12    9.89
  -4 -10  -8  245.05   10.14
   4  10  -8  228.44    9.65
  -4  10  -8  236.16   10.04
   4 -10  -8  227.82    9.41
   4 -10  -8  229.37    9.72
  -4 -10   8  251.77   10.01
   4 -10  -8  232.30    9.71
  -4 -10   8  223.05    9.73
  -6  10   8  265.37   10.82
  -6 -10  -8  254.91   10.69
   6 -10   8  253.26   10.70
  -6  10   8  237.21   10.47
   6  10  -8  242.07   10.66
   6  10  -8  236.41   10.17
  -6 -10  -8  264.05   10.79
  -6 -10  -8  254.93   10.90
   6 -10  -8  244.74   10.42
  -6  10  -8  268.20   10.97
  -6 -10   8  255.36   10.88
   6 -10  -8  228.89   10.29
  -6 -10   8  256.51   10.71
  -8 -10  -8  105.84    5.06
  -8 -10  -8   99.25    4.96
  -8  10   8  106.63    5.05
  -8 -10   8   82.19    5.82
   8 -10  -8   95.26    4.56
  -8 -10   8  102.78    4.98
  -8  10  -8  103.28    5.12
 -10  10   8   22.34    1.56
 -10 -10  -8   22.77    1.45
 -10 -10  -8   24.53    1.64
 -10 -10   8   23.35    1.53
 -10  10  -8   27.06    1.67
   1 -11   8  151.66    6.53
   1  11  -8  159.83    6.99
  -1 -11  -8  151.24    6.95
  -1 -11  -8  163.71    6.91
  -1 -11   8  163.41    6.86
   1 -11  -8  179.37    6.89
  -1  11  -8  181.99    7.10
   1 -11  -8  163.44    7.01
  -3 -11  -8   63.68    3.80
   3  11  -8   64.24    3.21
   3  11  -8   67.50    3.35
  -3 -11  -8   69.87    3.52
  -3 -11  -8   61.98    3.30
   3 -11  -8   67.18    3.29
  -3  11  -8   60.70    3.40
   3 -11  -8   63.31    3.26
  -3  11  -8   68.81    3.54
  -3 -11   8   67.42    3.37
   3 -11  -8   65.19    3.41
  -3  11  -8   65.92    3.31
  -5  11   8   40.29    2.62
   5  11  -8   41.06    2.41
  -5  11   8   47.97    2.77
  -5 -11  -8   45.37    2.72
  -5 -11  -8   43.98    2.89
   5  11  -8   44.80    2.68
  -5 -11  -8   44.70    2.67
  -5 -11   8   44.20    2.65
  -5  11  -8   46.21    2.57
   5 -11  -8   46.35    2.59
  -5 -11   8   47.40    2.81
  -5  11  -8   50.38    2.92
   5 -11  -8   41.91    2.38
   5 -11  -8   44.88    2.42
  -7 -11  -8    2.95    0.79
  -7 -11  -8    1.21    0.57
   7 -11   8    1.95    0.65
  -7  11   8    2.64    0.76
  -7 -11  -8    3.00    0.91
   7  11  -8    2.19    0.66
  -7  11   8    2.41    0.67
  -7  11  -8    2.86    0.75
  -7 -11   8    2.40    0.70
   7 -11  -8    2.58    0.56
  -7 -11   8    3.71    0.84
  -9  11   8    1.61    0.53
  -9 -11  -8    1.99    0.55
  -9 -11  -8    1.22    0.45
  -9 -11   8    2.44    0.65
   9 -11  -8    1.50    0.45
  -9  11  -8    1.94    0.57
   0 -12  -8    7.51    0.76
   0 -12   8    7.37    0.70
   0 -12  -8    6.75    0.82
   0  12  -8    8.15    0.88
  -2 -12  -8   63.82    3.26
   2  12  -8   65.28    3.18
  -2 -12  -8   67.91    3.23
  -2 -12  -8   60.64    3.38
   2  12  -8   61.45    3.22
  -2 -12  -8   57.45    3.26
   2 -12  -8   67.13    3.06
   2 -12  -8   62.81    3.20
  -2  12  -8   64.45    3.28
   2 -12  -8   61.40    3.10
  -2 -12   8   67.48    3.25
  -2  12  -8   64.30    3.23
   2 -12  -8   62.50    3.15
  -4  12   8   50.78    3.00
   4  12  -8   53.43    2.87
  -4  12   8   50.38    2.64
  -4 -12  -8   54.96    2.97
   4  12  -8   55.71    2.85
  -4 -12  -8   53.11    3.18
   4  12  -8   52.07    2.96
  -4 -12  -8   53.89    2.99
   4 -12  -8   57.56    2.94
  -4 -12   8   55.82    3.08
   4 -12  -8   50.58    2.74
  -4  12  -8   55.45    2.90
  -4  12  -8   51.83    3.10
  -6 -12  -8   85.82    4.48
  -6 -12  -8   88.83    4.64
   6  12  -8   81.59    4.44
  -6 -12  -8   87.06    4.46
   6 -12   8   88.16    4.50
  -6  12   8   88.37    4.54
  -6  12   8   78.66    4.28
  -6 -12   8   89.53    4.67
   6 -12  -8   87.68    4.25
  -6  12  -8   92.38    4.71
  -6 -12   8   92.35    5.19
  -8 -12  -8   31.59    2.24
  -8 -12  -8   32.12    2.22
  -8  12   8   34.61    2.24
  -8 -12   8   30.66    2.17
   8 -12  -8   30.88    1.92
  -8  12  -8   34.86    2.41
 -10 -12  -8    3.55    0.50
 -10 -12  -8    4.87    0.71
 -10  12  -8    5.29    0.71
   1  13  -8   86.86    4.01
   1  13  -8   88.49    4.03
   1  13  -8   81.81    3.92
  -1 -13  -8   87.72    3.90
  -1 -13  -8   83.40    3.84
  -1 -13  -8   81.93    3.93
  -1 -13  -8   80.68    4.11
  -1  13  -8   80.77    3.98
  -1  13  -8   74.55    3.76
  -1 -13   8   79.91    3.79
   1 -13  -8   80.58    3.91
   1 -13  -8   79.28    3.76
  -1  13  -8   75.20    3.87
   1 -13  -8   79.77    3.80
   3  13  -8   13.09    1.37
  -3 -13  -8   13.64    1.51
  -3  13   8   11.29    1.39
  -3 -13  -8   12.10    1.17
   3  13  -8   14.44    1.25
  -3 -13  -8   14.39    1.29
   3  13  -8   12.67    1.20
  -3 -13  -8   13.77    1.21
  -3 -13   8   14.96    1.29
  -3  13  -8   14.70    1.28
   3 -13  -8   13.89    1.22
  -3  13  -8   11.09    1.40
   3 -13  -8   12.60    1.08
  -3  13  -8   15.33    1.36
  -5  13   8   37.47    2.48
  -5 -13  -8   37.87    2.67
  -5 -13  -8   38.98    2.53
  -5 -13  -8   38.22    2.47
   5  13  -8   36.89    2.49
   5 -13  -8   39.64    2.38
   5 -13  -8   39.54    2.16
  -5  13  -8   41.30    2.66
  -5  13  -8   37.93    2.30
  -5 -13   8   41.53    2.69
  -7 -13  -8   10.83    1.25
   7  13  -8    8.45    1.30
  -7 -13  -8    9.34    1.29
  -7  13   8    6.47    0.99
   7 -13   8    8.65    1.26
  -7  13   8    9.84    1.26
  -7 -13   8    8.98    1.32
  -9 -13  -8    4.94    0.74
  -9  13   8    4.95    0.78
  -9 -13  -8    3.11    0.60
   9 -13  -8    3.33    0.50
  -9 -13   8    1.27    0.98
   0 -14  -8   13.28    1.16
   0  14  -8   11.92    1.07
   0 -14  -8   11.78    1.09
   0 -14  -8   11.39    1.01
   0 -14   8   11.35    0.95
   0  14  -8   11.37    1.17
   2  14  -8   14.99    1.26
  -2 -14  -8   15.85    1.30
  -2 -14  -8   17.07    1.59
  -2 -14  -8   14.63    1.25
  -2 -14  -8   14.49    1.31
   2  14  -8   16.20    1.35
   2  14  -8   13.07    1.60
  -2  14  -8   16.03    1.35
  -2 -14   8   14.79    1.91
   2 -14  -8   13.73    1.22
   2 -14  -8   14.05    1.25
   2 -14  -8   16.60    1.19
  -2  14  -8   16.15    1.38
  -2  14  -8   14.30    1.23
  -4 -14  -8  133.41    6.04
   4  14  -8  138.96    5.84
  -4 -14  -8  133.90    6.03
   4  14  -8  123.89    5.98
   4  14  -8  117.50    5.69
  -4 -14  -8  132.42    5.69
  -4  14   8  134.19    6.08
  -4  14  -8  131.54    6.17
  -4  14  -8  124.06    5.94
   4 -14  -8  122.62    5.63
  -4 -14   8  127.81    6.09
  -6 -14  -8  193.58    8.57
  -6  14   8  197.74    8.51
  -6  14   8  172.72    8.32
  -6 -14  -8  201.05    8.73
   6 -14  -8  193.93    8.30
  -6 -14   8  192.93    8.76
  -6  14  -8  196.14    8.76
   8 -14   8   43.46    2.30
  -8  14   8   40.72    2.55
  -8 -14  -8   48.60    2.70
  -8 -14  -8   47.49    2.70
  -8  14   8   45.10    2.47
   8 -14  -8   49.23    2.48
 -10  14  -8    9.42    0.82
  -1 -15  -8   40.37    2.25
   1  15  -8   41.99    2.44
   1  15  -8   40.32    2.29
   1  15  -8   39.54    2.30
  -1 -15  -8   41.28    2.30
  -1 -15  -8   41.27    2.55
  -1 -15  -8   40.09    2.35
   1 -15  -8   35.97    2.21
   1 -15  -8   34.80    2.16
   1 -15  -8   38.12    2.30
  -1 -15   8   38.24    2.23
  -1  15  -8   38.17    2.37
  -1  15  -8   37.15    2.20
  -1  15  -8   39.62    2.59
  -1  15  -8   33.16    2.26
   3  15  -8   39.79    2.51
  -3 -15  -8   40.10    2.46
  -3 -15  -8   41.66    2.51
  -3 -15  -8   40.90    2.69
  -3  15   8   36.73    2.49
  -3 -15  -8   40.75    2.31
   3  15  -8   41.53    2.40
   3  15  -8   39.37    2.32
   3 -15  -8   41.39    2.38
  -3 -15   8   39.18    2.49
  -3  15  -8   40.76    2.59
  -3  15  -8   39.97    2.41
   3 -15  -8   36.43    2.21
  -5 -15  -8   35.76    2.46
   5 -15   8   34.89    2.46
  -5 -15  -8   37.33    2.47
  -5  15   8   35.27    2.36
  -5 -15  -8   40.36    2.70
   5  15  -8   37.85    2.50
  -5  15   8   34.62    2.43
  -5 -15  -8   34.55    2.22
  -5  15  -8   40.60    2.38
  -5  15  -8   42.53    2.76
  -5 -15   8   38.54    2.64
   5 -15  -8   36.47    2.10
   5 -15  -8   39.83    2.38
  -7 -15  -8    1.23    0.52
  -7  15   8    1.15    0.63
  -7  15   8    0.48    0.54
  -7 -15  -8    1.76    0.70
  -7  15  -8    1.39    0.58
   7 -15  -8    1.20    0.44
  -9 -15  -8    3.59    0.67
   9 -15  -8    3.23    0.59
  -9  15  -8    3.78    0.69
   0 -16  -8    1.85    0.51
   0 -16  -8    2.38    0.58
   0 -16  -8    2.35    0.59
   0  16  -8    2.10    0.52
   0 -16  -8    2.51    0.58
   0  16  -8    1.60    0.56
   0  16  -8    2.40    0.62
   2  16  -8   65.90    3.40
   2  16  -8   63.11    3.50
  -2 -16  -8   67.50    3.35
  -2 -16  -8   63.08    3.45
  -2  16   8   62.59    3.61
   2  16  -8   62.34    3.38
  -2 -16  -8   67.49    3.48
  -2 -16  -8   69.77    3.76
   2 -16  -8   65.58    3.31
  -2  16  -8   66.12    3.60
  -2 -16   8   61.09    3.40
  -2  16  -8   71.42    3.54
  -2  16  -8   64.14    3.53
   2 -16  -8   68.62    3.42
   2 -16  -8   69.04    3.29
   2 -16  -8   66.90    3.42
  -4 -16  -8  104.14    6.23
  -4 -16  -8  107.14    5.33
  -4 -16  -8   96.95    5.05
  -4 -16  -8  102.51    4.74
  -4  16   8  102.34    5.13
   4 -16  -8  105.29    4.92
  -4  16  -8  112.04    5.32
  -4 -16   8   92.02    5.70
  -4  16  -8  110.60    5.02
   4 -16  -8  103.75    4.74
  -6  16   8   45.16    2.74
  -6 -16  -8   39.25    2.74
  -6 -16  -8   50.70    3.58
   6  16  -8   40.56    2.88
  -6 -16  -8   50.30    2.86
   6 -16   8   44.11    2.85
  -6  16   8   47.10    2.78
  -6  16  -8   52.44    4.04
  -6 -16   8   43.85    2.97
   6 -16  -8   51.47    3.69
  -8 -16  -8   37.45    2.22
  -8 -16  -8   36.52    2.22
  -8  16   8   35.13    2.62
   8 -16   8   36.42    1.97
   8 -16  -8   39.51    2.30
  -8  16  -8   36.86    2.29
  -1 -17  -8   35.66    2.94
   1  17  -8   36.13    2.39
  -1 -17  -8   34.87    2.23
   1  17  -8   35.09    2.23
  -1 -17  -8   35.02    2.25
   1 -17  -8   36.33    2.21
  -1 -17   8   35.73    2.20
   1 -17  -8   39.56    2.22
  -1  17  -8   40.52    3.28
  -1  17  -8   39.08    2.44
   1 -17  -8   39.14    3.01
  -1  17  -8   38.34    2.44
   1 -17  -8   37.98    2.27
  -3 -17  -8   28.47    1.85
  -3 -17  -8   27.41    1.99
   3  17  -8   24.34    1.98
  -3 -17  -8   28.96    2.24
  -3 -17  -8   32.19    2.55
  -3  17   8   27.94    2.16
   3  17  -8   27.03    1.86
  -3  17  -8   27.71    1.97
  -3 -17   8   25.26    2.02
   3 -17  -8   30.07    1.95
  -3  17  -8   31.59    2.24
   3 -17  -8   28.48    1.81
  -5 -17  -8    2.78    0.69
  -5 -17  -8    3.46    0.84
  -5  17   8    1.66    0.70
   5 -17   8    2.13    0.54
  -5 -17  -8    1.93    0.72
   5  17  -8    2.89    0.87
  -5  17   8    2.96    0.83
  -5 -17  -8    1.56    0.72
  -5  17  -8    1.61    0.66
   5 -17  -8    1.22    0.51
  -5 -17   8    1.78    0.69
  -7  17   8    4.87    0.86
  -7 -17  -8    7.16    0.98
   7 -17   8    7.15    0.83
  -7 -17  -8    7.25    1.03
   7 -17  -8    6.50    0.83
  -7  17  -8    5.44    0.94
   9 -17  -8    0.33    0.27
  -9  17  -8    0.93    0.37
   0  18  -8   11.03    1.28
   0 -18  -8   11.45    1.17
   0 -18  -8   13.67    1.29
   0  18  -8   11.96    1.27
   0 -18  -8   10.56    1.17
   0 -18  -8   11.73    1.17
   0  18  -8   10.65    1.54
   2  18  -8    0.91    0.48
  -2  18   8    0.75    0.64
   2  18  -8    0.72    0.48
  -2 -18  -8    1.22    0.60
  -2 -18  -8    0.91    0.55
  -2 -18  -8    1.75    0.63
  -2 -18  -8    1.16    0.47
  -2 -18   8    0.01    0.52
  -2  18  -8    1.76    0.62
  -2  18  -8    1.03    0.51
   2 -18  -8    1.40    0.49
   2 -18  -8    0.22    0.37
  -2  18  -8    0.88    0.55
  -4 -18  -8    3.00    0.71
  -4 -18  -8    3.10    0.72
  -4 -18  -8    3.13    0.61
  -4  18   8    1.50    0.72
  -4  18   8    3.12    0.91
  -4 -18  -8    3.40    0.88
   4 -18   8    4.66    0.75
  -4 -18   8    3.27    0.81
   4 -18  -8    3.42    0.65
  -4  18  -8    3.04    0.86
   4 -18  -8    3.85    0.76
  -4  18  -8    4.53    0.83
  -6 -18  -8    4.29    0.93
  -6  18   8    4.03    0.79
  -6 -18  -8    4.07    0.79
  -6 -18   8    3.33    0.64
   6 -18  -8    4.39    0.77
  -6  18  -8    3.26    0.76
   8 -18   8    6.27    0.69
  -8 -18  -8    5.79    0.82
   8 -18  -8    6.38    0.66
  -8  18  -8    5.90    0.83
   1  19  -8   51.19    2.78
  -1 -19  -8   51.61    2.74
  -1  19   8   53.16    3.13
  -1 -19  -8   48.93    2.83
  -1 -19  -8   53.21    3.05
   1  19  -8   49.58    3.22
   1 -19  -8   45.62    2.58
   1 -19  -8   41.10    2.57
   1 -19  -8   40.97    2.62
  -1  19  -8   42.12    2.89
   1 -19  -8   44.58    2.61
  -1  19  -8   46.01    2.75
  -1  19  -8   41.28    2.71
  -3  19   8   34.20    2.41
   3  19  -8   33.73    2.10
   3  19  -8   30.70    2.36
  -3 -19  -8   35.15    2.24
  -3 -19  -8   35.00    2.09
  -3 -19  -8   30.96    2.23
  -3 -19  -8   35.74    2.50
   3 -19   8   32.61    2.06
  -3  19  -8   34.45    2.27
  -3  19  -8   31.95    2.31
   3 -19  -8   34.80    2.05
  -3 -19   8   27.52    2.25
   3 -19  -8   33.08    2.13
  -5 -19  -8   -0.86    0.44
  -5  19   8    1.12    0.47
  -5 -19  -8    0.11    0.48
  -5 -19  -8    0.10    0.46
   5 -19  -8    0.33    0.35
  -5  19  -8    0.33    0.52
   5 -19  -8    0.64    0.42
  -7  19   8    7.99    0.97
   7 -19   8    8.81    0.85
  -7 -19  -8   10.46    1.40
   7 -19  -8   12.14    1.35
   0 -20  -8   -0.13    0.43
   0  20  -8   -1.49    0.65
   0  20  -8   -0.46    0.48
   0  20  -8   -0.56    0.38
   0 -20  -8   -0.60    0.52
   0 -20  -8    0.16    0.37
  -2  20   8    6.47    1.11
  -2 -20  -8    7.98    0.98
   2  20  -8    4.98    0.83
   2  20  -8    5.76    1.01
  -2 -20  -8    7.42    1.09
   2 -20  -8    8.41    0.99
   2 -20  -8    9.41    1.00
  -2  20  -8    7.88    1.12
  -2  20  -8    9.43    1.12
  -4 -20  -8   12.33    2.26
  -4 -20  -8   13.51    1.16
   4 -20   8   13.68    1.22
  -4 -20  -8   17.47    1.46
  -4  20   8   14.99    1.52
   4 -20  -8   13.82    1.18
   4 -20  -8   14.33    1.27
  -4  20  -8   13.60    1.48
  -6  20   8   41.31    2.85
  -6 -20  -8   41.09    2.32
  -6  20  -8   39.29    2.44
  -6 -20   8   35.21    2.00
  -8  20  -8    3.81    0.70
   8 -20  -8    4.24    0.47
  -1 -21  -8   19.80    1.78
  -1 -21  -8   23.17    1.65
  -1  21   8   21.94    1.96
   1  21  -8   21.37    1.94
   1  21  -8   21.11    1.64
  -1 -21  -8   21.61    1.74
   1 -21  -8   21.36    1.58
   1 -21  -8   21.84    1.61
  -1  21  -8   21.89    1.71
  -3 -21  -8   34.23    2.71
   3 -21   8   34.18    2.04
  -3  21   8   34.69    2.40
   3  21  -8   30.90    1.97
  -3 -21  -8   34.48    2.05
   3 -21  -8   31.46    2.05
   3 -21  -8   34.04    2.03
  -3  21  -8   33.06    2.29
  -5 -21  -8    3.44    0.55
  -5  21   8    2.47    0.62
  -5 -21  -8    1.19    0.60
  -5  21  -8    1.43    0.50
   5 -21  -8    3.12    0.56
   5 -21  -8    2.14    0.45
  -5 -21   8    3.04    0.58
   7 -21   8    9.69    0.80
  -7  21   8    9.64    0.92
   7 -21  -8    8.11    0.75
  -7  21  -8    9.59    0.93
   0 -22  -8    4.42    0.73
   0  22  -8    6.12    0.89
   0  22   8    5.70    1.39
   0 -22  -8    4.90    1.24
   2  22  -8   13.54    1.26
  -2  22   8   15.09    1.57
  -2 -22  -8   12.65    1.18
   2 -22   8   11.69    1.19
   2 -22  -8   15.32    1.25
  -2  22  -8   15.24    1.39
   2 -22  -8   13.89    1.21
  -2  22  -8   12.80    1.36
  -4  22   8    6.29    0.96
  -4 -22  -8    5.04    0.70
  -4  22  -8    4.02    0.76
   4 -22  -8    4.19    0.63
   4 -22  -8    4.98    0.78
  -4 -22   8    5.42    0.80
   6 -22   8   10.81    0.93
  -6  22   8    9.67    0.99
  -6 -22   8    9.67    0.88
   6 -22  -8   12.35    0.98
  -6  22  -8   10.54    1.08
   1  23  -8   38.74    2.30
  -1 -23  -8   40.90    2.31
   1 -23   8   41.45    2.39
  -1  23   8   43.78    2.75
  -1  23  -8   33.96    2.29
   1 -23  -8   40.77    2.31
   1 -23  -8   36.39    2.14
  -1 -23   8   41.31    2.42
   1  23   8   43.46    2.78
  -3 -23  -8   24.26    1.53
   3 -23   8   24.17    1.53
  -3  23   8   25.30    1.89
  -3  23  -8   22.00    1.71
   3 -23  -8   22.19    1.51
  -3 -23   8   23.23    1.62
   3 -23  -8   22.01    1.51
  -5 -23  -8    4.30    0.80
  -5  23   8    3.90    0.65
  -5 -23   8    4.96    0.65
  -5  23  -8    5.69    0.80
   5 -23  -8    4.97    0.67
   5 -23  -8    4.68    0.66
   0  24   8    0.49    0.49
   0 -24  -8    0.05    0.34
   0 -24   8    0.55    0.36
  -2 -24  -8    0.38    0.31
  -2  24   8    0.81    0.49
   2 -24   8    1.24    0.44
   2 -24  -8    0.97    0.36
  -2 -24   8    0.10    0.34
   2  24   8    1.01    0.58
   2 -24  -8    0.65    0.26
  -4  24   8    0.18    0.32
  -4 -24  -8   -0.18    0.26
   4 -24  -8    0.33    0.31
  -4  24  -8    0.55    0.38
  -4 -24   8   -0.22    0.28
   4 -24  -8    0.30    0.32
   6 -24   8    1.07    0.41
   6 -24  -8    0.85    0.27
   6  24   8    0.34    0.27
  -6  24  -8    0.99    0.35
   1 -25   8  101.96    4.48
  -1 -25  -8   98.28    4.40
  -1  25   8   98.97    4.77
   1  25   8  105.23    4.88
  -1 -25   8  101.73    4.53
   1 -25  -8   98.63    4.41
   1 -25  -8   87.47    4.15
  -1  25  -8   86.93    4.75
   3 -25   8   44.45    2.12
  -3  25   8   42.22    2.42
  -3 -25  -8   43.33    2.14
   3 -25  -8   42.21    2.16
   3  25   8   42.41    2.47
  -3 -25   8   41.06    2.26
  -3  25  -8   38.27    2.21
   3 -25  -8   40.22    2.12
   5 -25   8   10.57    0.83
  -5  25   8   10.30    1.23
  -5 -25   8    9.66    0.71
   5  25   8   12.11    1.12
   5 -25  -8   10.25    0.77
  -5  25  -8    9.59    0.83
   0 -26   8    1.12    0.45
   2 -26   8    0.91    0.36
  -2 -26  -8    1.24    0.36
  -2  26   8    1.88    0.54
  -2  26  -8    0.80    0.68
   2  26   8    2.51    0.63
  -2 -26   8    1.71    0.42
   2 -26  -8    1.28    0.36
   2 -26  -8    1.99    0.41
  -4 -26  -8    2.12    0.42
   4 -26   8    2.77    0.47
  -4  26   8    2.43    0.44
  -4  26  -8    1.91    0.48
   4  26   8    2.01    0.49
   4 -26  -8    2.96    0.56
  -4 -26   8    2.18    0.48
  -1 -27  -8    0.94    0.29
   1 -27   8    1.01    0.36
  -1  27   8    0.50    0.35
   1 -27  -8    0.95    0.29
  -1 -27   8    0.99    0.35
   1  27   8    1.34    0.45
  -3  27   8    1.85    0.45
   3 -27   8    2.03    0.39
  -3 -27  -8    1.87    0.31
   3  27   8    1.99    0.50
  -3 -27   8    1.33    0.30
   3 -27  -8    1.14    0.27
   0 -28  -8    0.49    0.22
   0  28   8   -0.26    0.26
   0 -28   8    0.12    0.23
  -2  28   8    3.02    0.68
  -2 -28  -8    4.22    0.48
   2 -28   8    3.45    0.46
   2 -28  -8    4.82    0.49
   2  28   8    3.89    0.58
   0   0  -9   -0.06    0.16
   0   0  -9   -0.03    0.12
   2   0  -9  207.98    8.25
  -2   0  -9  210.97    8.20
  -2   0  -9  199.52    8.22
   4   0  -9   42.95    2.24
  -4   0  -9   40.56    2.24
  -4   0   9   38.99    2.22
  -4   0  -9   40.59    2.03
   4   0   9   43.94    2.18
  -6   0  -9    7.73    0.82
  -6   0   9    9.67    1.18
   6   0   9    9.12    0.98
   6   0  -9    9.42    1.07
  -6   0   9   10.44    1.11
  -6   0  -9    9.75    1.11
   6   0  -9    8.83    1.07
  -6   0  -9    9.13    1.22
  -8   0   9    2.19    0.73
  -8   0   9    1.26    0.75
  -8   0  -9    1.80    0.64
   8   0  -9    1.06    0.53
   8   0   9    0.80    0.60
  -8   0  -9    2.08    0.70
 -10   0   9    0.43    0.44
 -10   0  -9    0.56    0.40
 -10   0  -9    0.69    0.50
  -1  -1  -9   20.05    1.15
  -1  -1  -9   20.06    1.09
   1   1  -9   20.11    1.16
  -1   1  -9   20.53    1.16
  -1   1  -9   21.26    1.15
   1  -1  -9   20.59    1.11
  -3  -1  -9  189.62    7.69
  -3   1   9  187.83    7.85
   3   1  -9  191.66    7.82
  -3  -1  -9  176.13    7.82
  -3   1  -9  197.93    7.65
   3  -1  -9  200.87    7.80
  -3  -1   9  193.61    7.88
   5  -1   9  113.73    4.96
   5   1  -9  114.26    5.05
  -5   1   9  105.60    6.22
  -5   1   9  111.11    5.03
  -5  -1  -9  111.43    5.06
  -5  -1  -9  104.78    5.31
  -5  -1  -9  107.61    4.74
   5   1   9  115.14    4.94
  -5   1  -9  112.45    5.34
  -5   1  -9  104.99    4.62
  -5   1  -9  106.64    4.98
  -5  -1   9  113.26    5.09
   5  -1  -9  113.88    5.02
  -5  -1   9  104.78    5.12
  -7  -1  -9   95.02    4.73
   7   1  -9   89.74    4.50
  -7  -1  -9   90.73    4.52
   7  -1   9   96.87    4.52
   7   1  -9   87.72    4.14
  -7   1   9   86.19    4.42
  -7   1   9   89.09    4.68
  -7   1  -9   88.53    4.44
   7  -1  -9   82.72    4.41
  -7   1  -9   90.59    4.68
  -7  -1   9   90.15    4.67
  -7  -1   9   81.81    4.41
   7   1   9   90.13    4.42
   7  -1  -9   82.54    4.17
  -9   1   9   35.00    2.47
  -9  -1  -9   35.20    2.29
  -9  -1  -9   35.28    2.44
  -9   1  -9   33.89    2.39
  -9  -1   9   31.34    2.35
 -11  -1  -9   12.56    1.38
 -11   1   9   11.75    1.02
 -11   1  -9   12.49    1.15
 -11  -1   9   12.74    1.02
   0  -2  -9   24.19    1.41
   0  -2  -9   22.49    1.15
   0   2  -9   23.13    1.28
  -2  -2  -9  105.33    4.51
   2   2  -9  102.33    4.54
  -2  -2   9  111.21    4.64
  -2   2  -9  109.71    4.43
  -2   2  -9  107.23    4.65
   2  -2  -9  106.89    4.46
  -4  -2  -9   20.54    1.25
  -4   2   9   20.61    1.36
  -4  -2  -9   19.24    1.41
   4   2  -9   20.88    1.39
   4  -2  -9   19.64    1.33
  -4   2  -9   18.03    1.44
  -4  -2   9   18.23    1.40
  -4   2  -9   19.31    1.10
  -4  -2   9   20.04    1.40
   4   2   9   18.03    1.20
  -6   2   9   50.97    3.00
   6   2  -9   48.48    2.80
  -6  -2  -9   49.15    2.86
  -6  -2  -9   51.35    3.07
  -6   2   9   46.78    2.75
  -6  -2  -9   48.40    2.58
   6  -2   9   48.45    2.75
  -6  -2   9   49.96    2.97
  -6   2  -9   49.15    2.77
   6   2   9   51.68    2.74
   6  -2  -9   50.23    2.78
  -6   2  -9   51.54    3.03
   6  -2  -9   47.54    2.64
  -6  -2   9   50.71    2.88
  -8  -2  -9   24.25    2.04
   8   2  -9   22.79    1.89
   8  -2   9   23.02    1.91
  -8   2   9   23.50    2.00
  -8  -2  -9   23.92    1.92
  -8   2   9   20.19    2.02
  -8   2  -9   25.35    2.04
  -8  -2   9   23.33    1.96
  -8   2  -9   26.46    1.93
  -8  -2   9   25.83    2.07
   8  -2  -9   24.17    1.88
   8   2   9   22.19    1.99
   8  -2  -9   22.39    1.58
 -10  -2  -9   10.27    1.05
 -10   2   9    8.00    1.05
 -10  -2  -9    8.93    1.05
 -10  -2   9    9.07    1.14
 -10   2  -9    8.69    1.06
 -10   2  -9    7.97    1.16
  -1  -3  -9   13.39    0.77
  -1  -3  -9   13.88    0.93
  -1   3  -9   14.19    0.96
  -1  -3   9   13.52    1.04
   1  -3  -9   13.37    0.79
   1  -3  -9   14.32    0.94
  -3   3   9   84.65    3.89
  -3  -3  -9   89.52    3.86
   3   3  -9   85.79    3.94
  -3   3  -9   87.15    3.95
   3  -3  -9   84.57    3.98
  -3   3  -9   86.84    3.65
   3   3   9   88.03    3.73
   3  -3  -9   89.02    3.83
  -3  -3   9   91.04    4.01
  -5   3   9    6.00    0.98
  -5  -3  -9    5.79    1.51
  -5  -3  -9    4.94    0.64
   5  -3   9    6.55    0.80
  -5  -3  -9    6.00    1.40
  -5   3   9    5.71    0.73
   5  -3  -9    5.22    0.73
   5  -3  -9    4.28    0.72
   5   3   9    5.22    0.66
  -5  -3   9    5.06    0.94
  -5   3  -9    5.40    0.80
   7  -3   9    0.95    0.45
  -7  -3  -9    0.33    0.51
  -7   3   9    0.34    0.49
   7   3  -9    1.16    0.51
  -7  -3  -9    1.18    0.57
  -7  -3  -9    2.04    0.71
  -7   3   9    2.22    0.72
  -7  -3   9    1.44    0.56
   7  -3  -9    1.83    0.62
   7   3   9    1.70    0.59
  -7   3  -9    1.72    0.69
   7  -3  -9    0.93    0.42
  -7   3  -9    1.44    0.48
  -7  -3   9    1.49    0.64
  -9   3   9    2.30    0.65
  -9  -3  -9    2.37    0.70
  -9   3  -9    1.40    0.63
  -9  -3   9    1.33    0.68
  -9   3  -9    1.26    0.54
 -11  -3  -9    2.21    0.46
 -11  -3  -9    1.84    0.80
 -11   3   9    1.59    0.43
 -11   3  -9    2.50    0.70
 -11  -3   9    2.42    0.50
   0   4  -9   25.77    1.44
   0  -4  -9   26.54    1.42
   0  -4   9   25.56    1.39
   0  -4  -9   24.73    1.27
  -2  -4  -9   71.16    3.12
  -2  -4  -9   64.20    3.17
   2   4  -9   70.56    3.17
  -2  -4   9   72.40    3.21
   2  -4  -9   68.57    2.95
   2   4   9   63.48    2.85
  -2   4  -9   69.77    3.17
   2  -4  -9   67.85    3.23
  -4   4   9    3.26    0.55
  -4  -4  -9    3.83    0.70
  -4  -4  -9    3.63    0.59
   4   4  -9    3.50    0.62
  -4  -4   9    3.18    0.65
   4   4   9    4.42    0.54
  -4  -4   9    4.20    0.71
  -4   4  -9    2.26    0.63
   4  -4  -9    4.54    0.62
  -6  -4  -9   25.90    1.72
  -6  -4  -9   25.76    1.90
  -6   4   9   29.70    2.08
   6  -4   9   27.53    1.85
  -6   4   9   24.78    1.75
  -6  -4  -9   26.79    2.05
   6   4  -9   23.74    1.81
   6   4   9   24.66    1.72
  -6   4  -9   25.89    1.98
  -6   4  -9   24.03    1.76
  -6  -4   9   26.66    1.99
  -6  -4   9   27.00    1.92
   6  -4  -9   23.12    1.70
   6  -4  -9   23.01    1.68
   8  -4   9    1.31    0.56
  -8  -4  -9    1.91    0.66
   8   4  -9    2.44    0.78
  -8  -4  -9    2.53    0.78
  -8   4   9    2.36    0.67
   8  -4  -9    2.24    0.50
   8   4   9    1.67    0.74
   8  -4  -9    1.61    0.61
  -8  -4   9    1.88    0.62
  -8  -4   9    2.50    0.76
  -8   4  -9    2.38    0.77
  -8   4  -9    1.02    0.67
 -10   4   9    0.16    0.37
 -10  -4  -9    0.16    0.37
 -10  -4  -9    0.76    0.56
 -10  -4   9    0.28    0.44
 -10   4  -9    0.49    0.49
   1   5  -9    6.59    0.70
   1  -5   9    7.30    0.61
  -1  -5  -9    7.34    0.69
   1   5   9    7.63    0.40
  -1   5  -9    7.85    0.73
   1  -5  -9    8.40    0.72
   1  -5  -9    7.85    0.50
  -1  -5   9    7.70    0.71
   3   5  -9   36.87    1.93
  -3  -5  -9   34.08    1.91
  -3  -5  -9   34.86    1.83
  -3  -5   9   32.93    1.89
   3  -5  -9   35.26    1.84
   3  -5  -9   29.85    1.86
  -3   5  -9   31.37    1.87
  -3  -5   9   27.73    1.96
   3   5   9   28.63    1.54
  -5  -5  -9   13.21    1.25
   5   5  -9   14.88    1.24
  -5   5   9   14.73    1.17
  -5  -5  -9   16.08    1.52
  -5  -5  -9   15.03    1.16
  -5  -5   9   13.05    1.87
   5  -5  -9   10.83    1.03
  -5  -5   9   12.11    1.21
   5   5   9   12.77    1.05
  -5   5  -9   10.21    1.27
  -7  -5  -9   48.06    2.91
  -7   5   9   47.05    2.95
   7   5  -9   54.97    3.60
  -7  -5  -9   52.45    3.30
   7   5   9   54.74    3.11
   7  -5  -9   54.18    2.88
  -7  -5   9   62.17    4.47
   7  -5  -9   55.71    3.10
  -7   5  -9   54.72    2.97
  -7   5  -9   57.83    3.33
  -9  -5  -9   25.35    1.95
  -9   5   9   28.43    2.73
  -9   5  -9   19.41    1.89
  -9  -5   9   20.27    2.45
  -9   5  -9   25.79    1.97
 -11  -5  -9    0.37    0.27
 -11  -5  -9   -0.09    0.56
 -11   5   9   -0.29    0.37
 -11   5  -9   -0.34    0.26
 -11  -5   9    0.00    0.31
   0  -6  -9   31.90    1.68
   0  -6  -9   29.22    1.73
   0   6  -9   31.78    1.72
   0  -6   9   30.69    1.62
   2   6  -9  133.45    5.51
  -2  -6  -9  130.68    5.44
   2  -6   9  126.04    5.16
  -2   6  -9  127.22    5.49
   2  -6  -9  122.17    5.10
  -2  -6   9  130.64    5.49
   2   6   9  124.72    4.96
   4   6  -9   33.83    1.99
  -4  -6  -9   35.67    2.06
  -4  -6  -9   34.18    1.92
  -4  -6  -9   33.29    2.19
  -4   6   9   33.81    1.89
  -4  -6   9   33.71    2.05
   4  -6  -9   28.69    1.96
   4  -6  -9   31.14    1.77
  -4  -6   9   29.07    1.96
   4   6   9   30.85    1.96
  -6   6   9   19.34    1.70
   6   6  -9   18.19    1.59
   6  -6   9   20.37    1.61
  -6  -6  -9   19.52    1.50
  -6   6   9   18.42    1.46
  -6  -6  -9   18.98    1.81
  -6  -6  -9   20.96    1.66
  -6   6  -9   15.01    1.50
   6  -6  -9   19.36    1.44
   6  -6  -9   17.95    1.45
   6   6   9   18.01    1.45
  -6   6  -9   21.58    1.80
  -6  -6   9   18.03    1.60
  -6  -6   9   19.16    1.65
   8  -6   9    1.62    0.67
  -8  -6  -9    1.27    0.65
   8   6  -9    2.40    0.72
  -8  -6  -9    1.85    0.68
  -8   6   9    2.40    0.80
   8  -6  -9    2.77    0.75
  -8  -6   9    2.28    0.73
   8  -6  -9    1.22    0.99
  -8   6  -9    2.00    0.70
  -8   6  -9    2.86    0.83
  -8  -6   9    2.61    0.74
 -10   6   9    4.72    0.79
 -10  -6  -9    4.47    0.73
 -10  -6  -9    5.08    0.81
 -10   6  -9    6.22    0.93
 -10  -6   9    3.89    0.65
  -1  -7  -9    5.86    0.75
   1  -7   9    5.88    0.55
   1   7  -9    6.40    0.69
  -1  -7  -9    5.91    0.65
  -1  -7   9    5.83    0.65
  -1   7  -9    5.33    0.67
   1  -7  -9    5.27    0.71
   1  -7  -9    5.15    0.58
  -3  -7  -9   33.14    2.01
  -3  -7  -9   31.61    1.89
   3   7  -9   33.85    1.97
   3   7   9   33.91    1.56
   3  -7  -9   34.38    1.71
  -3  -7   9   36.76    2.07
  -3   7  -9   35.60    2.04
   3  -7  -9   34.98    2.04
   5   7  -9    2.59    0.58
  -5   7   9    2.75    0.55
  -5  -7  -9    1.51    0.73
  -5  -7  -9    3.11    0.67
   5   7  -9    3.64    0.71
  -5  -7  -9    3.30    0.62
   5   7  -9    3.83    0.96
   5  -7  -9    3.90    0.66
   5   7   9    2.91    0.60
  -5   7  -9    2.38    0.67
  -5  -7   9    3.16    0.72
  -5   7  -9    3.62    0.80
   5  -7  -9    3.17    0.65
  -5  -7   9    2.79    0.62
   7   7  -9   19.17    1.68
  -7  -7  -9   19.19    1.81
   7  -7   9   19.99    1.70
  -7   7   9   19.46    1.77
  -7  -7  -9   19.37    1.70
  -7  -7  -9   18.39    1.60
  -7   7  -9   20.88    1.89
   7  -7  -9   17.11    1.41
  -7  -7   9   19.28    1.75
  -7  -7   9   18.60    1.71
   7  -7  -9   17.07    1.58
  -9   7   9   15.03    1.47
  -9  -7  -9   15.26    1.49
  -9  -7  -9   15.48    1.40
  -9   7  -9   14.42    1.48
  -9  -7   9   14.44    1.41
   0  -8  -9   19.98    1.29
   0  -8   9   20.24    1.35
   0   8  -9   20.63    1.36
   2  -8   9  104.87    4.33
   2   8  -9  108.54    4.81
  -2  -8  -9  104.19    4.82
  -2  -8  -9  113.94    4.78
  -2  -8   9  113.37    4.83
  -2   8  -9  108.00    4.83
   2  -8  -9  110.66    4.68
   2  -8  -9   98.31    4.79
  -4  -8  -9    3.96    0.70
  -4  -8  -9    4.45    0.83
  -4   8  -9    2.36    0.62
  -4  -8   9    3.71    0.76
   4   8   9    2.63    0.43
   4  -8  -9    3.10    0.51
  -6   8   9    8.74    1.13
  -6  -8  -9    9.54    1.38
  -6  -8  -9   10.31    1.10
  -6  -8  -9   10.01    1.19
  -6   8   9    8.29    1.13
   6   8  -9    6.76    0.84
   6  -8   9    9.47    1.13
   6   8  -9    9.18    1.13
  -6   8  -9   10.77    1.30
  -6  -8   9   10.76    1.22
   6  -8  -9    7.24    1.00
  -6  -8   9    9.21    1.22
   8  -8   9    0.08    0.48
  -8  -8  -9    0.78    0.46
  -8  -8  -9    0.82    0.69
   8   8  -9    0.06    0.50
  -8   8   9    1.28    0.61
  -8  -8  -9    0.11    1.22
   8  -8  -9    1.08    0.46
  -8   8  -9    2.23    0.93
  -8  -8   9    1.96    0.62
  -8  -8   9    1.21    0.63
 -10   8   9    5.59    0.87
 -10  -8  -9    7.69    1.14
 -10  -8  -9    5.65    0.77
 -10  -8   9    6.26    0.87
 -10   8  -9    6.29    0.94
   1   9  -9   35.85    2.04
   1  -9   9   32.28    1.74
  -1  -9  -9   36.73    1.98
  -1  -9  -9   33.70    2.03
  -1  -9   9   39.28    2.01
   1  -9  -9   38.70    2.12
   1  -9  -9   38.16    1.97
  -1   9  -9   37.83    2.09
  -3  -9  -9   11.69    1.14
  -3  -9  -9   14.17    1.14
   3   9  -9   14.30    1.19
  -3  -9  -9   11.76    1.29
  -3  -9   9   14.56    1.21
   3  -9  -9   13.92    0.87
   3  -9  -9   13.71    1.15
   3  -9  -9   14.95    1.23
  -3   9  -9   15.45    1.25
   5   9  -9   12.05    1.22
  -5  -9  -9   12.41    1.17
   5   9  -9   10.79    1.13
  -5   9   9   10.74    1.31
  -5  -9  -9   13.32    1.33
   5   9  -9   15.24    2.22
  -5   9   9    9.11    1.93
  -5  -9  -9   13.37    1.50
  -5   9  -9   10.81    1.17
   5  -9  -9   10.32    1.16
  -5   9  -9   12.86    1.40
   5  -9  -9   10.99    1.12
   5  -9  -9   11.02    1.03
  -5  -9   9   11.94    1.30
  -5  -9   9   11.68    1.26
  -7  -9  -9   15.24    1.52
   7   9  -9   14.03    1.49
   7  -9   9   16.43    1.56
  -7   9   9   18.08    1.69
  -7  -9  -9   15.72    1.56
  -7  -9  -9   16.76    1.73
  -7  -9   9   13.39    1.55
   7  -9  -9   13.76    1.54
  -7  -9   9   15.56    1.59
  -7   9  -9   15.96    1.70
   7  -9  -9   16.13    1.32
  -9  -9  -9    7.11    1.04
  -9  -9  -9    9.00    1.02
  -9   9   9    6.05    0.93
  -9  -9   9    7.17    1.03
   9  -9  -9    7.37    0.83
  -9   9  -9    8.93    1.15
   0  10  -9  342.77   13.48
   0 -10  -9  318.99   13.41
   0 -10  -9  343.29   13.35
   0 -10   9  335.81   13.21
   2  10  -9  269.58   10.83
  -2 -10  -9  269.35   10.75
  -2 -10  -9  259.44   10.83
  -2 -10   9  264.39   10.78
   2 -10  -9  264.58   10.62
   2 -10  -9  253.74   10.79
  -2  10  -9  265.35   10.86
  -4 -10  -9   66.16    3.34
  -4  10   9   62.71    3.11
  -4 -10  -9   68.06    3.63
  -4  10   9   64.96    3.39
   4  10  -9   65.79    3.30
   4  10  -9   61.09    3.18
  -4 -10  -9   63.24    3.37
   4  10  -9   64.49    3.37
  -4 -10   9   62.45    3.27
  -4 -10   9   68.59    3.48
   4 -10  -9   59.08    2.90
   4 -10  -9   61.46    3.22
  -4  10  -9   63.17    3.47
  -4  10  -9   63.59    3.25
  -6 -10  -9   61.15    4.00
  -6 -10  -9   52.87    3.09
  -6  10   9   50.85    3.13
  -6 -10  -9   55.12    3.33
   6 -10   9   59.78    4.36
  -6 -10   9   49.65    3.99
  -6  10  -9   51.28    3.24
   6 -10  -9   49.62    2.87
  -6 -10   9   50.49    3.05
  -8 -10  -9    4.00    0.86
  -8  10   9    4.11    0.89
  -8 -10  -9    5.87    1.09
  -8  10  -9    3.02    0.79
   8 -10  -9    3.97    0.70
  -8 -10   9    3.19    0.94
 -10 -10  -9    3.34    0.53
 -10  10   9    4.37    0.83
 -10 -10  -9    5.62    0.76
 -10 -10   9    4.58    0.67
 -10  10  -9    5.50    0.77
  -1 -11  -9    6.64    0.74
  -1 -11  -9    5.94    0.81
   1 -11   9    6.19    0.58
   1  11  -9    6.56    0.78
  -1 -11   9    7.09    0.77
   1 -11  -9    6.64    0.73
   1 -11  -9    5.92    0.81
  -1  11  -9    6.48    0.81
  -3 -11  -9   25.57    1.75
   3  11  -9   26.97    1.81
  -3  11   9   22.26    1.86
  -3 -11  -9   25.49    1.69
   3  11  -9   22.85    2.38
  -3 -11  -9   24.45    1.67
   3  11  -9   28.41    1.82
  -3 -11  -9   26.15    1.94
  -3  11  -9   22.41    1.78
  -3  11  -9   25.52    1.82
   3 -11  -9   21.36    1.59
   3 -11  -9   21.76    1.64
  -3  11  -9   23.93    1.73
  -5  11   9    8.28    1.09
   5  11  -9   11.57    1.23
  -5 -11  -9   10.69    1.18
  -5  11   9   11.70    1.25
   5  11  -9   11.39    1.12
  -5 -11  -9   10.47    1.16
  -5  11  -9    9.76    1.08
  -5 -11   9    7.93    1.16
   5 -11  -9    9.18    1.04
  -5  11  -9    9.00    1.39
  -5 -11   9    9.22    1.22
   7 -11   9   12.65    1.46
  -7 -11  -9   10.86    1.41
  -7 -11  -9   14.69    1.49
   7  11  -9   13.26    1.42
  -7  11   9   14.54    1.50
  -7 -11  -9   13.84    1.55
  -7  11  -9   14.57    1.55
  -7 -11   9   12.64    1.55
  -7 -11   9   14.46    1.52
   7 -11  -9   14.93    1.29
  -9  11   9    1.88    0.63
  -9 -11  -9    2.50    0.84
  -9 -11  -9    1.98    0.49
  -9  11  -9    1.90    0.61
   9 -11  -9    2.30    0.43
   0 -12   9   58.68    3.03
   0  12  -9   68.58    3.39
   0 -12  -9   65.83    3.52
   0 -12  -9   71.17    3.27
   0 -12  -9   65.53    3.19
   0  12  -9   64.91    3.32
   0 -12  -9   65.48    3.32
   0  12  -9   69.37    3.27
  -2 -12  -9   32.83    2.03
   2  12  -9   28.76    2.51
   2  12  -9   30.71    2.02
  -2 -12  -9   29.27    2.27
  -2 -12  -9   32.21    1.90
  -2  12  -9   30.96    2.19
  -2  12  -9   31.04    1.92
   2 -12  -9   33.58    1.87
   2 -12  -9   32.79    2.01
  -2  12  -9   35.93    2.18
  -2 -12   9   31.73    1.98
  -4  12   9   55.58    3.17
   4  12  -9   51.81    2.97
  -4 -12  -9   60.32    3.40
  -4 -12  -9   51.40    2.87
   4  12  -9   56.67    3.16
  -4 -12  -9   56.68    3.09
  -4 -12  -9   56.85    3.15
  -4  12   9   56.52    2.99
   4  12  -9   58.08    2.98
  -4  12  -9   56.55    3.29
   4 -12  -9   59.83    3.07
  -4  12  -9   56.20    3.02
  -4 -12   9   58.74    3.24
   4 -12  -9   55.22    2.86
   6 -12   9   26.31    2.02
  -6  12   9   27.46    1.96
  -6 -12  -9   28.19    2.19
  -6 -12  -9   26.13    2.02
   6  12  -9   24.03    1.99
  -6  12   9   24.60    1.96
  -6 -12  -9   25.22    2.00
   6 -12  -9   27.06    1.86
  -6 -12   9   24.70    1.93
  -6  12  -9   25.79    2.16
  -6 -12   9   25.74    2.13
  -8  12   9    0.32    0.51
  -8 -12  -9    1.53    0.63
  -8 -12  -9    0.32    0.44
  -8 -12   9    0.29    0.60
   8 -12  -9    0.93    0.37
  -8  12  -9    0.36    0.40
 -10 -12  -9   -0.04    0.30
 -10 -12  -9    0.51    0.29
 -10  12  -9    0.20    0.28
   1  13  -9   42.48    2.41
   1  13  -9   42.44    2.31
  -1 -13  -9   40.92    2.29
  -1 -13  -9   38.49    2.62
  -1 -13  -9   42.44    2.52
  -1 -13  -9   41.62    3.17
   1 -13  -9   38.90    2.18
   1 -13  -9   37.53    2.19
   1 -13  -9   36.59    2.23
  -1  13  -9   42.35    2.44
  -1  13  -9   39.19    2.35
  -1 -13   9   37.22    2.19
   1 -13  -9   39.85    2.33
  -3  13   9   58.27    3.35
  -3 -13  -9   63.54    3.35
   3  13  -9   61.85    3.19
   3  13  -9   58.69    3.20
   3  13  -9   59.01    3.28
  -3 -13  -9   65.14    3.54
  -3 -13  -9   61.78    3.10
  -3 -13  -9   65.28    3.32
  -3  13  -9   63.77    3.42
   3 -13  -9   62.44    3.19
   3 -13  -9   58.71    3.07
  -3  13  -9   64.22    3.28
  -3 -13   9   62.58    3.35
  -3  13  -9   60.53    3.38
   3 -13  -9   61.77    3.24
  -5  13   9   10.17    1.29
   5  13  -9   10.98    1.10
  -5 -13  -9   10.73    1.46
  -5 -13  -9   12.52    1.39
  -5  13   9   10.05    1.26
  -5 -13  -9   13.02    2.05
   5  13  -9   11.47    1.37
  -5  13  -9   10.43    1.32
   5 -13  -9    8.75    0.99
  -5 -13   9    8.63    1.32
  -5  13  -9    8.13    1.03
   5 -13  -9    9.20    1.07
  -7 -13  -9   25.15    2.02
  -7  13   9   25.73    1.95
  -7  13   9   22.47    1.75
  -7 -13  -9   23.16    1.83
  -7 -13  -9   21.56    2.01
   7 -13   9   24.32    2.00
  -7 -13   9   19.49    2.40
  -7  13  -9   25.72    2.10
   7 -13  -9   23.24    1.67
  -9 -13  -9   12.86    1.15
  -9  13   9   10.59    1.18
  -9 -13  -9    9.82    1.02
   9 -13  -9   13.19    0.92
   0  14  -9   47.31    2.74
   0 -14  -9   49.62    2.75
   0 -14  -9   49.15    2.65
   0 -14  -9   46.78    2.63
   0 -14  -9   51.06    2.64
   0 -14   9   46.73    2.46
   0  14  -9   52.46    2.69
   0  14  -9   53.61    2.86
   2  14  -9  100.83    4.60
  -2 -14  -9   99.62    4.71
  -2 -14  -9   99.94    4.89
  -2 -14  -9   95.92    4.61
   2  14  -9   97.37    4.71
  -2 -14  -9  100.84    4.51
   2  14  -9   91.01    4.55
  -2  14  -9  102.37    4.69
  -2 -14   9   96.21    4.63
  -2  14  -9   91.31    4.68
   2 -14  -9   97.94    4.67
  -2  14  -9   94.52    4.74
   2 -14  -9   97.31    4.55
   2 -14  -9   95.55    4.46
   2 -14  -9  100.64    4.67
  -2  14  -9   99.03    4.47
   4  14  -9   32.44    2.20
  -4 -14  -9   30.99    2.17
  -4 -14  -9   33.28    2.22
  -4 -14  -9   29.60    1.91
  -4 -14  -9   35.14    2.44
   4  14  -9   28.73    2.26
  -4  14   9   29.06    2.51
   4  14  -9   29.10    1.98
  -4  14  -9   34.34    2.13
   4 -14  -9   27.28    2.13
   4 -14  -9   32.74    2.05
  -4 -14   9   31.46    2.26
  -4  14  -9   29.01    3.23
  -6 -14  -9    5.72    1.03
   6  14  -9    4.30    0.88
   6 -14   9    4.67    0.88
  -6  14   9    4.83    0.88
  -6  14   9    3.53    0.82
  -6 -14  -9    5.40    0.98
  -6 -14  -9    6.24    1.11
  -6 -14   9    6.61    1.20
   6 -14  -9    7.47    0.94
  -6  14  -9    5.41    1.03
  -8 -14  -9    3.03    0.72
  -8  14   9    1.95    0.67
  -8  14  -9    3.14    0.72
   8 -14  -9    3.26    0.59
   1  15  -9    1.10    0.54
  -1 -15  -9    2.82    0.70
   1  15  -9    1.94    0.53
  -1 -15  -9    1.24    0.43
  -1 -15  -9    1.69    0.53
  -1 -15  -9    1.77    0.50
   1  15  -9    2.13    0.58
   1 -15  -9    1.98    0.55
  -1 -15   9    2.07    0.54
   1 -15  -9    2.26    0.64
  -1  15  -9    1.85    0.57
  -1  15  -9    2.61    0.68
   1 -15  -9    1.26    0.55
   1 -15  -9    2.40    0.53
  -1  15  -9    1.32    0.48
   3  15  -9    9.46    1.17
  -3 -15  -9   13.48    2.32
   3  15  -9    9.92    1.20
  -3 -15  -9   11.57    1.20
  -3 -15  -9   12.20    1.24
  -3 -15  -9   11.21    1.14
  -3  15   9    9.96    1.24
  -3 -15   9   12.50    1.33
  -3  15  -9   12.51    1.45
   3 -15  -9   11.21    1.08
  -5 -15  -9   32.50    2.41
  -5 -15  -9   29.97    2.16
  -5 -15  -9   28.13    1.93
   5  15  -9   30.78    2.20
  -5  15   9   27.74    2.12
  -5 -15  -9   32.81    2.23
  -5  15   9   28.07    2.07
  -5  15  -9   28.00    1.96
   5 -15  -9   29.97    2.03
  -5 -15   9   25.90    2.17
   5 -15  -9   28.87    1.81
  -5  15  -9   30.73    2.29
  -7 -15  -9   28.57    2.07
  -7  15   9   24.50    1.81
  -7  15   9   24.91    1.90
  -7 -15  -9   20.63    2.31
  -7  15  -9   28.80    2.11
   7 -15  -9   27.85    1.78
  -9 -15  -9    9.02    0.97
  -9 -15  -9    9.18    0.91
  -9  15  -9    9.82    0.97
   9 -15  -9   10.39    0.75
   0 -16  -9   29.44    2.00
   0  16  -9   28.28    2.00
   0  16  -9   29.64    2.08
   0  16  -9   31.06    1.97
   0 -16  -9   28.35    1.86
   0 -16  -9   31.02    1.88
   0 -16  -9   27.71    1.86
  -2 -16  -9   59.09    3.29
  -2 -16  -9   64.68    3.40
  -2  16   9   61.80    3.81
   2  16  -9   66.64    3.51
  -2 -16  -9   65.30    3.47
   2  16  -9   66.63    3.35
  -2  16  -9   59.57    3.46
   2 -16  -9   57.97    3.27
  -2  16  -9   60.02    3.43
  -2 -16   9   63.35    3.40
   2 -16  -9   61.03    3.37
   4  16  -9    6.70    0.94
  -4 -16  -9    7.19    1.05
   4 -16   9    5.74    1.37
   4  16  -9    9.15    1.02
   4  16  -9    8.40    1.17
  -4 -16  -9    7.30    0.96
  -4  16  -9    6.29    1.11
  -4 -16   9    4.71    0.89
   4 -16  -9    6.02    0.83
   4 -16  -9    5.86    0.95
  -4  16  -9    5.75    0.93
  -6 -16  -9    2.26    0.64
  -6  16   9    0.70    0.61
  -6  16   9    0.58    0.58
   6 -16   9    1.67    0.97
  -6 -16  -9    1.47    0.61
  -6 -16  -9    1.71    0.73
  -6  16  -9    1.46    0.62
   6 -16  -9    1.89    0.53
  -6 -16   9   -0.75    0.99
  -8 -16  -9   -0.12    0.32
  -8 -16  -9   -0.22    0.47
   8 -16  -9    0.23    0.27
  -8  16  -9   -0.19    0.45
  -1 -17  -9    2.39    0.65
   1  17  -9    2.16    0.67
  -1 -17  -9    1.75    0.54
  -1 -17  -9    1.47    0.47
   1  17  -9    3.51    1.23
   1  17  -9    2.59    0.60
   1 -17  -9    2.87    0.68
  -1  17  -9    3.00    0.68
  -1 -17   9    2.12    0.60
  -1  17  -9    2.49    0.81
   1 -17  -9    2.39    0.66
  -1  17  -9    2.29    0.68
   1 -17  -9    3.06    0.95
   1 -17  -9    2.71    0.64
  -3 -17  -9   27.45    1.83
   3  17  -9   23.73    1.95
  -3  17   9   28.31    2.14
   3  17  -9   25.56    1.82
  -3 -17  -9   27.77    2.01
   3  17  -9   30.35    1.95
  -3 -17  -9   29.08    2.23
  -3  17  -9   26.79    2.09
   3 -17  -9   25.59    1.76
   3 -17  -9   27.45    1.87
  -3  17  -9   26.44    1.91
  -5 -17  -9   24.56    1.90
  -5 -17  -9   21.54    1.72
  -5  17   9   22.89    1.88
  -5 -17  -9   28.03    2.20
  -5 -17  -9   29.49    2.47
   5  17  -9   26.72    2.78
  -5  17  -9   29.81    2.63
   5 -17  -9   26.25    1.84
  -7 -17  -9    2.29    0.63
   7 -17   9    2.75    0.73
  -7  17   9    2.61    0.58
  -7 -17  -9    3.22    0.68
   7 -17  -9    2.08    0.48
  -7  17  -9    2.19    0.53
  -9  17  -9    5.68    0.68
   0 -18  -9    7.03    0.99
   0 -18  -9    7.11    1.04
   0  18  -9    6.32    1.07
   0 -18  -9    7.29    0.88
   0  18  -9    5.92    0.96
   0 -18  -9    6.71    0.99
  -2 -18  -9   25.19    1.85
  -2 -18  -9   25.95    1.76
  -2  18   9   24.33    2.05
   2  18  -9   25.41    1.80
   2  18  -9   20.46    1.88
  -2 -18  -9   26.03    2.09
   2 -18  -9   25.63    1.72
  -2  18  -9   21.79    1.89
   2 -18  -9   24.93    1.75
  -2  18  -9   23.08    1.92
  -2  18  -9   26.71    1.92
  -2 -18   9   21.30    2.28
  -4  18   9    2.16    0.71
  -4  18   9    2.80    0.71
  -4 -18  -9    3.82    0.78
   4  18  -9    2.86    0.69
   4 -18   9    2.78    0.62
  -4 -18  -9    3.66    0.85
  -4 -18  -9    2.86    0.69
  -4 -18  -9    3.00    0.57
  -4 -18   9    2.84    0.82
   4 -18  -9    3.11    0.64
   4 -18  -9    3.13    0.59
  -4  18  -9    4.73    0.96
  -4  18  -9    3.83    0.81
  -6 -18  -9    1.45    0.57
  -6 -18  -9    1.54    0.47
  -6  18   9    1.09    0.52
  -6 -18   9    1.05    0.41
  -6  18  -9    0.79    0.50
   6 -18  -9    0.87    0.42
  -8 -18  -9    2.69    0.49
  -8  18  -9    2.78    0.55
   8 -18  -9    3.04    0.48
   1  19  -9    0.75    0.49
  -1  19   9    0.48    0.56
  -1 -19  -9   -0.11    0.36
   1  19  -9    0.66    0.44
  -1 -19  -9    0.82    0.51
  -1 -19  -9    0.82    0.42
   1 -19  -9    0.67    0.38
  -1  19  -9   -0.08    0.39
   1 -19  -9    0.05    0.44
   1 -19  -9    0.21    0.47
  -1  19  -9    0.35    0.68
   1 -19  -9   -0.09    0.54
  -1  19  -9    0.53    0.53
  -3 -19  -9   73.78    3.62
   3  19  -9   70.10    3.99
  -3 -19  -9   67.62    3.82
   3 -19   9   70.87    3.56
  -3 -19  -9   73.58    3.81
   3  19  -9   67.99    3.57
  -3 -19  -9   78.62    4.17
  -3  19   9   75.50    4.04
  -3  19  -9   77.42    3.89
  -3  19  -9   75.86    3.99
  -3 -19   9   69.65    3.95
   3 -19  -9   73.12    3.72
   3 -19  -9   77.53    3.67
  -5 -19  -9    2.56    0.62
  -5 -19  -9    2.88    0.70
  -5  19   9    4.47    0.89
  -5 -19  -9    2.55    0.88
  -5  19  -9    3.82    0.82
   5 -19  -9    4.33    0.77
   5 -19  -9    3.13    0.58
   7 -19   9   19.11    1.21
  -7 -19  -9   17.98    1.33
  -7  19   9   14.42    1.48
  -7  19  -9   16.65    1.35
   0  20  -9   24.55    1.84
   0 -20  -9   25.41    1.67
   0 -20  -9   22.15    1.76
   0 -20  -9   25.87    1.79
   0  20  -9   23.72    1.98
   0 -20  -9   26.00    1.90
  -2  20   9   18.69    1.74
   2  20  -9   17.83    1.54
   2  20  -9   16.19    1.74
  -2 -20  -9   21.23    1.72
  -2 -20  -9   18.90    1.65
  -2 -20  -9   19.03    1.52
  -2  20  -9   23.75    1.75
   2 -20  -9   20.64    1.52
  -2  20  -9   20.05    1.74
   2 -20  -9   18.93    1.50
  -4 -20  -9    4.97    0.72
   4 -20   9    5.97    0.81
  -4  20   9    4.87    0.83
   4 -20  -9    6.43    0.86
  -4  20  -9    6.93    1.14
   4 -20  -9    7.21    0.92
  -6 -20  -9   11.36    1.48
  -6  20   9   11.51    1.12
   6 -20  -9   12.32    1.07
  -6  20  -9   11.24    1.26
  -6 -20   9    9.73    0.94
   8 -20  -9    1.34    0.30
  -8  20  -9    1.40    0.34
  -1 -21  -9    1.00    0.70
  -1 -21  -9    2.87    0.75
   1  21  -9    1.88    0.78
  -1  21   9    1.63    0.70
  -1 -21  -9    1.59    0.48
   1 -21  -9    2.56    0.61
  -1  21  -9    3.04    0.70
  -1  21  -9    1.55    0.74
  -1  21  -9    1.41    0.73
   3 -21   9   38.16    2.17
   3  21  -9   34.45    2.11
  -3 -21  -9   34.79    2.50
  -3  21   9   38.38    2.54
  -3 -21  -9   35.88    2.15
  -3  21  -9   38.02    2.36
   3 -21  -9   36.98    2.17
   3 -21  -9   39.50    2.25
  -3  21  -9   38.25    2.44
  -5  21   9   21.83    1.64
  -5 -21  -9   20.11    1.42
  -5 -21  -9   22.89    1.63
   5 -21  -9   24.21    1.58
  -5 -21   9   21.43    1.45
  -5  21  -9   23.17    1.71
   5 -21  -9   21.90    1.33
   7 -21   9   13.16    0.89
   7 -21  -9   13.50    0.95
  -7  21  -9   12.67    1.04
   0 -22  -9   18.29    1.40
   0 -22  -9   15.30    1.31
   0  22  -9   17.77    1.49
   0  22   9   17.62    1.72
   2 -22   9    0.75    0.42
  -2  22   9    0.91    0.57
  -2 -22  -9    0.75    0.45
   2  22  -9    1.80    0.54
   2 -22  -9    1.63    0.48
   2 -22  -9    1.77    0.49
  -2  22  -9    1.13    0.49
  -2  22  -9    1.31    0.61
  -4  22   9    1.73    0.53
  -4 -22  -9    1.54    0.41
   4 -22  -9    1.12    0.37
   4 -22  -9    1.26    0.36
  -4 -22   9    2.26    0.50
  -4  22  -9    1.41    0.50
  -6  22   9    9.34    0.93
   6 -22   9    9.22    0.85
  -6 -22   9    6.97    0.73
   6 -22  -9    8.45    0.78
  -6  22  -9    8.03    0.87
  -1  23   9    9.46    1.24
  -1 -23  -9    9.23    0.98
   1 -23   9    8.56    1.00
   1  23  -9    7.25    0.96
   1 -23  -9    8.18    0.95
   1 -23  -9    6.73    0.90
   1  23   9    7.95    1.29
  -1  23  -9    9.62    1.06
  -3  23   9   32.49    2.14
  -3 -23  -9   31.45    1.81
   3 -23  -9   31.64    1.85
   3 -23  -9   30.12    1.84
  -3 -23   9   30.33    1.93
  -5  23   9   14.62    1.13
  -5  23  -9   11.39    1.08
   5 -23  -9   11.55    0.97
  -5 -23   9   12.16    0.93
   5 -23  -9   10.21    1.25
   0  24   9    4.04    0.87
   0 -24   9    2.39    0.56
   0 -24  -9    2.19    0.51
  -2 -24  -9   13.85    1.08
  -2  24   9   13.67    1.32
   2 -24   9   12.23    1.05
  -2  24  -9    9.70    1.20
   2  24   9   12.38    1.35
  -2 -24   9   12.51    1.12
   2 -24  -9   11.52    1.03
  -4 -24  -9    2.26    0.42
  -4  24   9    2.15    0.52
   4 -24  -9    1.34    0.36
  -4 -24   9    1.45    0.42
  -4  24  -9    1.01    0.43
   4 -24  -9    1.59    0.33
   6 -24   9    1.68    0.32
   6  24   9    0.94    0.29
  -6  24  -9    1.22    0.42
   6 -24  -9    1.60    0.29
  -1 -25  -9    5.48    0.70
   1 -25   9    3.70    0.79
  -1  25   9    4.85    0.81
  -1 -25   9    5.95    0.80
   1 -25  -9    6.50    0.76
   1  25   9    7.01    0.98
   1 -25  -9    3.81    0.59
  -3  25   9   23.34    1.60
  -3 -25  -9   21.84    1.32
   3 -25   9   22.18    1.64
   3 -25  -9   24.15    1.36
  -3  25  -9   21.16    1.54
   3  25   9   24.68    1.71
   3 -25  -9   22.27    1.36
  -3 -25   9   23.28    1.47
  -5  25   9   52.72    2.33
  -5 -25   9   44.79    2.32
  -5  25  -9   42.58    2.34
   5  25   9   50.86    2.39
   0  26   9    7.88    0.98
   0 -26  -9    8.38    0.80
  -2  26   9    3.84    0.63
   2 -26   9    4.27    0.59
  -2 -26  -9    4.39    0.56
   2 -26  -9    4.64    0.60
   2  26   9    4.34    0.74
   2 -26  -9    3.76    0.48
  -2 -26   9    5.48    0.64
  -4  26   9    1.34    0.41
   4 -26   9    1.86    0.38
   4 -26  -9    1.00    0.26
  -4 -26   9    1.45    0.32
   4  26   9    1.54    0.62
  -1  27   9    0.29    0.30
  -1 -27  -9    0.01    0.19
   1 -27   9    0.02    0.24
  -1 -27   9    0.09    0.26
   1  27   9   -0.03    0.30
   1 -27  -9    0.47    0.25
  -3  27   9    5.54    0.65
  -3 -27  -9    3.73    0.44
   3 -27   9    4.73    0.65
  -3 -27   9    5.09    0.77
   3 -27  -9    5.07    0.46
   3  27   9    4.90    0.82
   0 -28   9   10.68    0.86
   0  28   9    9.75    0.98
   0 -28  -9   10.22    0.88
   0   0 -10    0.98    0.24
   0   0 -10    1.08    0.29
  -2   0 -10   69.78    3.11
   2   0 -10   68.96    3.11
  -2   0 -10   68.17    3.06
  -4   0 -10   26.37    1.71
  -4   0 -10   27.32    1.54
   4   0 -10   29.65    1.76
  -4   0  10   30.15    1.81
   6   0  10    0.33    0.31
  -6   0 -10    0.70    0.40
  -6   0  10    1.07    0.45
  -6   0 -10    1.04    0.56
  -6   0  10    0.15    0.47
   6   0 -10    0.39    0.43
  -6   0 -10    1.10    0.54
   6   0 -10    1.36    0.47
  -8   0  10    1.44    0.66
  -8   0 -10    1.66    0.69
   8   0  10    0.38    0.58
   8   0 -10    0.68    0.54
  -8   0  10   -0.74    0.60
  -8   0 -10    1.18    0.57
 -10   0 -10   18.82    1.89
 -10   0  10   20.07    1.60
 -10   0 -10   17.41    1.46
   1   1 -10  810.32   31.10
  -1  -1 -10  804.43   31.09
  -1  -1 -10  826.46   31.03
  -1   1 -10  815.72   31.09
   1  -1 -10  808.27   31.02
  -3  -1 -10  194.52    7.82
  -3  -1 -10  199.14    8.84
  -3   1  10  190.03    7.98
   3   1 -10  195.53    7.95
  -3   1 -10  196.07    7.76
  -3  -1  10  189.98    7.99
   3  -1 -10  206.31    7.93
  -3   1 -10  173.20    7.87
  -5   1  10    6.99    0.98
  -5  -1 -10    6.53    0.71
   5  -1  10    7.80    0.85
   5   1 -10    6.81    0.94
  -5  -1 -10    8.06    1.11
   5   1 -10    7.12    0.92
   5   1  10    6.83    0.78
   5  -1 -10    5.40    0.85
  -5   1 -10    6.22    0.90
  -5  -1  10    7.79    0.93
   5  -1 -10    8.11    0.90
  -5   1 -10    7.53    0.68
  -5   1 -10    8.45    1.20
  -5  -1  10    7.82    0.94
   7  -1  10    0.97    0.50
  -7  -1 -10    2.37    0.85
  -7   1  10    1.39    0.57
   7   1 -10    1.28    0.56
   7   1 -10    2.13    0.98
  -7  -1 -10    1.37    0.59
  -7   1 -10    1.37    0.56
   7   1  10    1.11    0.59
   7  -1 -10    0.39    0.48
   7  -1 -10    1.51    0.54
  -7   1 -10    1.19    0.65
  -7  -1  10    2.19    0.67
  -9  -1 -10   22.40    1.81
  -9  -1 -10   24.20    1.98
  -9   1  10   22.16    1.97
  -9   1 -10   25.60    1.98
  -9  -1  10   26.20    2.18
  -9   1 -10   22.53    1.77
 -11  -1 -10   16.28    1.07
 -11   1  10   15.03    1.28
 -11  -1  10   18.78    1.48
 -11   1 -10   15.45    1.12
   0   2 -10   72.39    3.17
   0  -2 -10   68.14    2.99
   0  -2 -10   71.65    3.17
  -2  -2 -10  291.51   12.22
  -2  -2 -10  319.71   12.15
   2   2 -10  311.48   12.18
   2  -2 -10  299.11   12.25
  -2  -2  10  313.38   12.27
   2  -2 -10  307.68   12.05
  -2   2 -10  298.17   12.15
  -2   2 -10  319.49   12.04
  -4  -2 -10   38.66    2.20
  -4  -2 -10   42.54    2.07
  -4   2  10   39.12    2.16
   4   2 -10   39.85    2.19
  -4  -2  10   39.30    2.23
  -4   2 -10   33.78    2.06
   4   2  10   38.79    2.01
   4  -2 -10   38.60    2.10
  -4   2 -10   36.09    1.85
  -4  -2  10   37.39    2.25
  -6  -2 -10   10.54    1.02
  -6   2  10   11.34    1.32
  -6   2  10   12.25    1.20
  -6  -2 -10   11.20    1.22
  -6  -2 -10   10.80    1.42
   6   2 -10   11.76    1.21
   6   2 -10   10.56    1.19
   6  -2  10   11.89    1.18
  -6  -2  10   13.54    1.32
  -6   2 -10   12.43    1.25
   6  -2 -10   13.75    1.26
   6   2  10   14.02    1.22
  -6  -2  10   14.73    1.44
  -6   2 -10   14.77    1.46
   6  -2 -10   14.21    1.20
  -8   2  10    8.69    1.50
   8  -2  10   10.23    1.30
  -8   2  10   10.95    1.37
   8   2 -10   10.29    1.31
  -8  -2 -10    9.40    1.21
  -8  -2 -10    8.69    1.34
   8  -2 -10   10.25    1.29
  -8   2 -10   12.40    1.49
  -8   2 -10    9.56    1.21
  -8  -2  10   10.94    1.34
  -8  -2  10    8.81    1.31
   8  -2 -10   10.53    1.12
 -10   2  10    2.07    0.63
 -10  -2 -10    3.32    0.81
 -10  -2 -10    1.86    0.64
 -10  -2  10    3.16    0.69
 -10   2 -10    1.85    0.72
  -1  -3 -10  128.22    5.25
   1   3 -10  131.65    5.50
  -1  -3 -10  134.13    5.49
  -1  -3  10  134.73    5.53
   1  -3 -10  133.19    5.49
   1  -3 -10  128.24    5.27
   1  -3 -10  127.00    5.72
  -1   3 -10  131.28    5.50
  -3  -3 -10   34.60    1.79
   3   3 -10   32.48    1.85
  -3   3  10   31.47    1.82
  -3  -3 -10   30.23    1.85
   3  -3 -10   32.14    1.74
  -3  -3  10   33.00    1.92
  -3   3 -10   33.90    1.88
  -3   3 -10   31.91    1.60
   3   3  10   33.09    1.66
   3  -3 -10   30.08    1.85
  -5  -3 -10   19.56    1.37
   5   3 -10   19.54    1.53
   5  -3  10   20.64    1.49
  -5   3  10   20.25    1.63
  -5  -3 -10   21.49    1.71
   5   3 -10   20.73    1.55
  -5  -3 -10   19.66    1.56
  -5  -3  10   20.52    1.63
   5  -3 -10   21.12    1.47
   5  -3 -10   18.16    1.46
  -5  -3  10   20.17    1.58
  -5   3 -10   23.17    1.71
   5   3  10   20.23    1.40
  -5   3 -10   20.69    1.51
  -7  -3 -10   12.63    1.51
  -7   3  10   11.89    1.32
  -7  -3 -10   10.58    2.19
   7  -3  10   13.02    1.83
  -7   3  10   12.89    1.52
  -7  -3 -10   10.56    1.30
   7   3 -10    9.93    1.43
   7   3 -10   11.47    1.27
   7  -3 -10   11.41    1.15
   7   3  10   12.96    1.40
  -7   3 -10   13.53    1.52
  -7  -3  10   13.56    1.87
  -7  -3  10   13.16    2.24
  -7   3 -10   11.09    1.25
  -9  -3 -10    9.86    1.26
  -9  -3 -10   10.43    1.20
  -9  -3  10   10.87    1.86
  -9   3 -10    9.51    1.23
 -11   3  10   -0.30    0.34
 -11  -3 -10    0.38    0.31
 -11  -3  10   -0.04    0.30
 -11   3 -10    0.17    0.29
   0  -4  10   73.89    3.30
   0  -4 -10   71.47    3.02
   0  -4 -10   71.16    3.40
   0   4 -10   77.24    3.37
   0  -4 -10   76.31    3.33
  -2  -4 -10   33.20    1.91
   2   4 -10   33.89    1.97
   2  -4 -10   37.35    1.79
   2  -4 -10   40.81    2.33
  -2   4 -10   39.63    2.04
  -2  -4  10   42.65    2.10
  -4  -4 -10   23.85    1.52
  -4   4  10   23.06    1.56
   4   4 -10   23.11    1.60
  -4  -4 -10   20.55    1.70
  -4  -4 -10   23.29    1.63
   4  -4 -10   24.41    1.76
  -4   4 -10   23.40    1.54
  -4  -4  10   23.27    1.66
  -4  -4  10   28.75    1.77
   4   4  10   28.34    1.49
   4  -4 -10   26.34    1.54
  -6   4  10   48.13    2.71
   6   4 -10   48.27    2.81
  -6  -4 -10   49.20    2.62
   6   4 -10   45.25    2.58
   6  -4  10   51.35    2.81
  -6  -4 -10   50.32    2.86
  -6  -4 -10   54.06    3.06
  -6   4  10   49.94    2.96
   6   4  10   47.30    2.64
  -6   4 -10   45.59    2.88
  -6  -4  10   44.30    2.83
  -6  -4  10   44.24    2.79
  -6   4 -10   41.67    2.55
   6  -4 -10   43.49    2.61
   6  -4 -10   42.09    2.50
  -8  -4 -10   31.51    2.30
  -8  -4 -10   32.64    2.22
   8  -4  10   27.38    2.36
  -8   4  10   30.92    2.25
   8   4 -10   28.38    2.15
   8  -4 -10   25.94    2.56
  -8   4 -10   25.28    1.88
  -8  -4  10   26.88    2.12
  -8   4 -10   26.49    2.19
  -8  -4  10   21.83    2.18
 -10  -4 -10    7.00    0.91
 -10  -4 -10    7.06    0.95
 -10   4  10    7.91    1.02
 -10   4 -10    9.97    1.09
 -10  -4  10    7.37    1.03
  -1  -5 -10  116.59    4.75
   1  -5  10  117.12    4.63
   1   5 -10  117.25    4.79
  -1  -5 -10  109.06    4.82
  -1   5 -10  103.59    4.73
   1  -5 -10  108.66    4.83
   1  -5 -10   97.16    4.34
  -1  -5  10  111.67    4.75
   1  -5 -10  106.45    4.68
  -3  -5 -10   72.35    3.31
  -3  -5 -10   70.99    3.17
   3   5 -10   73.73    3.28
  -3  -5  10   66.66    3.26
  -3   5 -10   61.64    3.19
   3  -5 -10   63.97    3.24
   3   5  10   63.34    2.84
  -3  -5  10   58.83    3.16
   3  -5 -10   60.67    2.94
   5   5 -10   31.61    2.06
  -5  -5 -10   35.61    2.11
  -5  -5 -10   34.77    2.23
  -5  -5 -10   34.51    2.41
   5   5 -10   35.86    2.26
   5   5 -10   34.38    2.12
  -5   5  10   37.49    2.62
   5  -5 -10   37.05    2.13
  -5  -5  10   40.87    2.41
  -5   5 -10   39.41    2.46
   5   5  10   40.25    2.10
  -5  -5  10   38.13    2.34
   5  -5 -10   34.39    2.11
  -5   5 -10   34.16    2.10
  -7  -5 -10   24.35    1.90
   7  -5  10   26.70    2.00
  -7   5  10   25.27    2.04
   7   5 -10   24.36    1.93
  -7   5 -10   22.75    2.10
  -7  -5  10   24.08    2.05
  -7  -5  10   25.45    2.01
  -7   5 -10   24.09    2.01
   7  -5 -10   22.78    1.68
   7  -5 -10   21.98    1.78
  -9   5  10    3.84    0.81
  -9  -5 -10    5.87    1.02
  -9  -5 -10    4.24    0.80
  -9   5 -10    6.73    1.11
  -9  -5  10    6.45    1.10
   9  -5 -10    4.96    0.85
 -11  -5 -10    4.64    0.53
 -11   5 -10    5.50    0.61
   0   6 -10   12.94    1.02
   0  -6 -10   13.89    1.00
   0  -6  10   13.08    0.95
   2   6 -10    6.83    0.74
   2  -6  10    5.84    0.54
  -2  -6 -10    5.72    0.75
  -2  -6 -10    5.67    0.64
  -2  -6  10    5.84    0.71
  -2   6 -10    5.68    0.70
   2   6  10    4.31    0.32
   2  -6 -10    4.45    0.44
   2  -6 -10    5.23    0.73
  -4  -6 -10   15.89    1.21
  -4  -6 -10   11.90    1.43
  -4   6  10   16.00    1.22
   4   6 -10   16.87    1.37
  -4   6 -10   14.17    1.43
  -4  -6  10   12.20    1.23
   4  -6 -10   15.08    1.07
   4  -6 -10   15.46    1.26
   4   6  10   15.16    1.15
  -4  -6  10   17.64    1.57
  -6  -6 -10    0.07    0.32
   6   6 -10   -0.36    0.55
   6   6 -10   -1.06    0.50
   6  -6  10    0.39    0.38
  -6   6  10   -0.03    0.44
  -6  -6 -10    0.07    0.41
  -6  -6 -10   -0.15    0.55
  -6   6  10   -0.13    0.38
   6   6 -10    0.24    0.34
  -6   6 -10   -0.81    0.69
  -6  -6  10   -0.30    0.31
   6  -6 -10    0.51    0.44
   6   6  10   -0.74    0.38
  -6  -6  10   -0.64    0.37
   6  -6 -10    0.02    0.37
   8  -6  10    7.28    1.17
  -8   6  10    6.95    1.19
   8   6 -10    5.05    1.00
  -8  -6 -10    5.36    0.98
  -8  -6  10    7.75    1.27
  -8  -6  10    6.22    1.14
 -10  -6 -10   -0.34    0.33
 -10   6  10    0.37    0.42
 -10  -6 -10    0.10    0.45
 -10  -6  10    0.02    0.42
 -10   6 -10    0.14    0.37
  -1  -7 -10   69.85    3.36
   1  -7  10   65.62    3.07
   1   7 -10   70.05    3.33
  -1  -7 -10   70.95    3.27
  -1   7 -10   70.95    3.35
  -1  -7  10   68.33    3.25
   1  -7 -10   70.74    3.38
   1  -7 -10   71.37    3.25
  -3  -7 -10   54.66    2.75
  -3  -7 -10   53.26    2.83
   3   7 -10   54.89    2.82
  -3  -7  10   56.91    2.89
   3  -7 -10   51.55    2.44
  -3   7 -10   53.56    2.84
   3  -7 -10   56.56    2.88
  -3  -7  10   48.88    2.75
  -5  -7 -10   28.96    2.15
  -5  -7 -10   28.72    1.99
  -5   7  10   30.35    1.87
   5   7 -10   28.00    1.82
   5   7 -10   27.53    2.11
  -5  -7 -10   30.19    1.91
   5   7 -10   29.30    1.96
   5  -7 -10   28.90    1.79
  -5  -7  10   25.12    1.92
   5   7  10   27.71    1.70
  -5  -7  10   29.44    2.06
  -5   7 -10   28.80    2.10
   5  -7 -10   27.96    1.83
  -7   7  10   20.35    1.82
  -7  -7 -10   19.54    1.70
   7   7 -10   17.95    1.66
   7  -7  10   20.63    1.76
  -7  -7 -10   15.77    1.61
  -7  -7 -10   19.31    1.85
  -7  -7  10   19.96    1.82
  -7   7 -10   18.89    1.76
   7  -7 -10   17.36    1.44
  -7  -7  10   19.68    1.75
   7  -7 -10   17.78    1.59
  -9   7  10    1.22    0.54
  -9  -7 -10    2.11    0.69
  -9  -7 -10    1.70    0.52
  -9  -7  10    2.10    0.60
   9  -7 -10    2.22    0.50
  -9   7 -10    1.60    0.50
   0  -8 -10   33.55    2.03
   0   8 -10   37.22    2.06
   0  -8  10   36.46    1.91
   0  -8 -10   37.39    1.97
   2   8 -10    2.61    0.57
   2  -8  10    2.01    0.33
  -2  -8 -10    1.75    0.40
  -2  -8 -10    2.60    0.53
   2  -8 -10    2.17    0.47
  -2   8 -10    1.35    0.39
   2  -8 -10    1.68    0.48
  -2  -8  10    2.14    0.50
  -4  -8 -10   73.17    3.55
   4   8 -10   76.49    3.67
  -4  -8 -10   72.03    3.64
  -4   8  10   71.82    3.45
  -4  -8 -10   75.63    3.84
   4   8 -10   72.06    3.54
   4  -8 -10   65.01    3.44
   4  -8 -10   67.78    3.22
   4  -8 -10   68.60    3.36
  -4  -8  10   68.84    3.53
  -4  -8  10   73.51    3.70
  -4   8 -10   69.97    3.78
  -4   8 -10   66.13    3.43
  -6  -8 -10    2.45    0.70
  -6  -8 -10    2.44    0.87
   6   8 -10    1.68    0.55
  -6  -8 -10    1.55    0.52
   6  -8  10    2.33    0.66
  -6   8  10    1.29    0.58
  -6   8  10    1.80    0.66
   6   8 -10    2.22    0.66
   6  -8 -10    1.76    0.58
  -6  -8  10    2.12    0.72
  -6   8 -10    1.87    0.62
  -6  -8  10    1.46    0.60
   6  -8 -10    2.04    0.56
  -8  -8 -10   32.39    2.30
  -8   8  10   30.13    2.21
  -8  -8 -10   28.53    2.09
  -8  -8  10   30.92    2.17
  -8   8 -10   28.98    2.23
   8  -8 -10   27.52    1.82
 -10   8  10    1.30    0.42
 -10  -8 -10    1.67    0.49
 -10  -8 -10    1.82    0.45
 -10  -8  10    2.43    0.55
 -10   8 -10    2.26    0.54
  -1  -9 -10  181.65    7.15
   1   9 -10  173.50    7.22
   1  -9  10  160.92    6.83
  -1  -9 -10  160.63    7.16
  -1   9 -10  175.08    7.23
   1  -9 -10  159.18    7.17
  -1  -9  10  170.78    7.24
   1  -9 -10  168.12    7.04
  -3  -9 -10   72.76    3.88
   3   9 -10   75.24    3.44
  -3  -9 -10   70.46    3.60
   3  -9 -10   64.88    3.54
  -3  -9  10   66.40    3.49
   3  -9 -10   66.47    3.49
  -3   9 -10   79.46    4.36
   3  -9 -10   66.96    3.30
  -3   9 -10   62.52    3.35
   5   9 -10   33.07    2.17
  -5   9  10   32.91    2.02
  -5  -9 -10   35.59    2.22
  -5  -9 -10   35.90    2.27
   5   9 -10   33.33    2.22
  -5  -9 -10   35.49    2.47
   5   9 -10   32.85    2.00
  -5  -9  10   35.31    2.35
   5  -9 -10   32.68    2.06
   5  -9 -10   29.24    1.87
  -5  -9  10   32.51    2.17
  -5   9 -10   32.03    2.34
  -5   9 -10   28.61    1.99
   7   9 -10   16.42    1.59
   7  -9  10   16.16    1.58
  -7  -9 -10   18.59    1.79
  -7  -9 -10   16.94    1.61
  -7   9  10   18.13    1.73
   7  -9 -10   18.97    1.46
  -7  -9  10   17.41    1.67
  -7   9 -10   19.31    1.80
  -7  -9  10   18.59    1.75
  -9   9  10    2.12    0.60
  -9  -9 -10    1.56    0.51
  -9  -9 -10    1.25    0.47
  -9   9 -10    1.22    0.42
   9  -9 -10    1.46    0.40
  -9  -9  10    1.21    0.56
   0 -10 -10    1.25    0.39
   0 -10 -10    1.57    0.49
   0 -10  10    1.09    0.35
   0  10 -10    1.45    0.45
   2  10 -10   24.10    1.66
   2  10 -10   25.73    1.65
  -2 -10 -10   23.56    1.79
  -2 -10 -10   25.17    1.60
  -2 -10 -10   23.73    1.65
   2 -10 -10   23.76    1.60
  -2  10 -10   23.78    1.68
   2 -10 -10   23.99    1.51
   2 -10 -10   24.43    1.68
   2 -10 -10   22.58    1.53
  -2  10 -10   20.78    1.56
  -2 -10  10   24.66    1.65
   4  10 -10  129.69    5.86
   4  10 -10  127.11    5.62
  -4 -10 -10  122.97    5.49
  -4 -10 -10  134.10    5.89
  -4  10  10  118.84    5.73
  -4 -10 -10  132.43    6.05
  -4 -10 -10  130.98    5.79
   4  10 -10  122.69    5.67
   4 -10 -10  115.90    5.46
   4 -10 -10  130.14    5.69
  -4 -10  10  116.77    5.61
  -4  10 -10  124.57    5.63
  -4  10 -10  131.44    5.98
  -4 -10  10  131.24    5.95
   6 -10  10   62.26    3.47
  -6 -10 -10   60.62    3.44
  -6 -10 -10   64.49    3.64
  -6 -10 -10   60.82    3.39
   6  10 -10   56.80    3.40
   6  10 -10   57.19    3.00
  -6  10  10   63.45    3.52
  -6  10 -10   62.31    3.61
  -6 -10  10   52.48    4.11
   6 -10 -10   60.76    3.22
  -6 -10  10   61.58    3.58
  -8 -10 -10  113.70    5.38
  -8 -10 -10  107.85    5.30
  -8  10  10  126.40    6.46
  -8  10 -10  110.03    5.42
  -8 -10  10  102.39    5.16
   8 -10 -10  103.15    4.91
 -10 -10 -10   16.68    1.30
 -10 -10 -10   13.70    1.09
 -10  10  10   12.83    1.17
 -10  10 -10   16.09    1.17
  -1 -11 -10   32.35    2.11
   1  11 -10   35.22    2.19
   1 -11  10   33.34    1.80
   1  11 -10   35.97    2.08
  -1 -11 -10   35.24    2.07
  -1 -11 -10   33.57    1.99
   1  11 -10   34.93    2.16
  -1 -11 -10   33.19    2.24
  -1  11 -10   39.09    2.22
   1 -11 -10   40.29    2.09
  -1  11 -10   37.16    2.15
   1 -11 -10   37.03    2.04
   1 -11 -10   38.90    2.22
  -1 -11  10   38.59    2.10
  -1  11 -10   41.54    2.29
  -3 -11 -10   41.07    2.38
   3  11 -10   39.65    2.43
  -3 -11 -10   41.26    2.94
  -3 -11 -10   37.80    2.41
   3  11 -10   37.97    2.32
  -3 -11 -10   41.48    2.62
   3 -11 -10   42.96    2.47
  -3  11 -10   41.41    2.39
   3 -11 -10   41.99    2.26
  -3 -11  10   44.99    2.54
  -3  11 -10   34.09    2.30
   3 -11 -10   42.97    2.35
  -3  11 -10   43.41    2.54
  -5  11  10   30.93    2.13
   5  11 -10   35.10    2.32
  -5  11  10   29.34    2.04
   5  11 -10   29.12    2.08
  -5 -11 -10   34.18    2.27
  -5 -11 -10   34.81    2.42
  -5 -11 -10   35.06    2.24
  -5 -11  10   31.22    2.20
  -5  11 -10   33.12    2.35
   5 -11 -10   31.06    1.88
  -5 -11  10   34.36    2.36
   5 -11 -10   32.08    2.07
  -7 -11 -10   13.54    1.58
  -7 -11 -10    8.09    1.72
  -7  11  10   12.70    1.39
  -7 -11 -10   12.10    1.32
   7 -11 -10   13.69    1.70
  -7 -11  10   10.91    1.43
  -7  11 -10   12.42    1.68
  -9 -11 -10    0.07    0.33
  -9  11  10   -0.31    0.44
  -9 -11 -10    0.35    0.37
   9 -11 -10    0.22    0.29
  -9  11 -10   -0.15    0.33
  -9 -11  10   -1.16    0.56
   0 -12 -10    5.52    0.90
   0  12 -10    4.48    1.20
   0 -12  10    6.16    0.72
   0 -12 -10    5.30    0.70
   0 -12 -10    5.30    0.90
  -2 -12 -10   20.18    1.46
  -2 -12 -10   19.30    1.66
   2  12 -10   16.70    1.41
  -2 -12 -10   19.60    1.51
   2  12 -10   18.02    1.55
   2  12 -10   20.71    1.56
  -2 -12 -10   19.39    1.41
   2 -12 -10   19.62    1.51
  -2  12 -10   14.93    1.49
  -2  12 -10   19.83    1.53
   2 -12 -10   18.69    1.32
  -2  12 -10   19.18    1.71
   2 -12 -10   20.61    1.47
  -2  12 -10   20.70    1.52
  -2 -12  10   19.47    1.49
   2 -12 -10   16.88    1.34
  -4  12  10   26.72    1.97
  -4  12  10   26.31    1.80
  -4 -12 -10   29.18    2.18
   4  12 -10   25.59    1.90
  -4 -12 -10   30.19    2.01
   4  12 -10   28.98    2.07
  -4 -12 -10   29.12    2.03
  -4 -12 -10   29.03    1.87
   4  12 -10   26.33    1.81
  -4  12 -10   30.59    1.90
  -4  12 -10   28.89    2.15
   4 -12 -10   30.45    1.92
   4 -12 -10   27.10    1.75
  -4 -12  10   29.17    2.11
   6  12 -10    9.33    1.14
  -6 -12 -10   11.69    1.53
  -6 -12 -10   11.20    1.32
   6  12 -10   12.26    1.42
  -6 -12 -10   13.30    1.34
   6 -12  10   10.53    1.34
  -6  12  10   11.92    1.34
  -6  12  10    9.38    1.32
  -6 -12  10    9.41    1.35
   6 -12 -10   13.87    1.29
  -6  12 -10   12.89    1.52
  -6 -12  10   10.98    1.42
  -8  12  10   29.97    2.13
  -8 -12 -10   31.45    2.11
  -8 -12 -10   34.56    2.24
  -8 -12  10   31.35    2.08
   8 -12 -10   32.32    1.92
  -8  12 -10   32.20    2.25
 -10 -12 -10    2.52    0.38
 -10 -12 -10    1.75    0.44
 -10  12 -10    3.03    0.57
   1  13 -10   37.21    2.24
   1  13 -10   36.15    2.24
  -1 -13 -10   36.02    2.08
  -1 -13 -10   38.59    2.16
  -1 -13 -10   36.73    2.24
   1  13 -10   38.92    2.17
  -1 -13 -10   36.25    2.35
   1 -13 -10   31.09    1.99
  -1  13 -10   36.59    2.26
  -1  13 -10   31.43    2.12
  -1 -13  10   33.40    2.06
  -1  13 -10   32.79    1.99
   1 -13 -10   33.16    2.06
   1 -13 -10   34.77    2.04
   1 -13 -10   33.79    2.16
  -3 -13 -10   38.07    2.16
  -3 -13 -10   37.01    2.30
  -3 -13 -10   38.54    2.53
  -3 -13 -10   38.18    2.37
   3  13 -10   36.01    2.18
   3  13 -10   36.95    2.37
   3  13 -10   35.88    2.23
  -3  13  10   33.67    2.30
  -3  13 -10   38.51    2.45
   3 -13 -10   35.74    2.11
   3 -13 -10   35.30    2.18
  -3  13 -10   32.79    2.07
  -3  13 -10   33.60    2.39
  -3 -13  10   36.15    2.33
  -3  13 -10   38.00    2.27
   3 -13 -10   36.59    2.26
  -5 -13 -10   21.52    1.76
  -5  13  10   17.43    1.79
  -5  13  10   18.77    1.71
  -5 -13 -10   23.32    1.99
   5  13 -10   21.92    1.87
   5  13 -10   22.32    1.63
  -5 -13 -10   22.61    1.78
  -5 -13  10   23.85    1.97
  -5  13 -10   22.66    1.68
  -5  13 -10   25.11    1.99
   5 -13 -10   21.36    1.63
   5 -13 -10   22.34    1.53
  -7 -13 -10   22.32    1.81
  -7  13  10   23.52    1.84
  -7 -13 -10   21.82    1.88
  -7  13 -10   22.95    1.96
   7 -13 -10   23.08    1.64
  -9  13  10    5.21    1.02
  -9 -13 -10    7.30    1.07
  -9 -13 -10    7.08    0.83
   9 -13 -10    7.18    0.71
  -9  13 -10    8.36    0.91
   0 -14 -10    0.21    0.23
   0  14 -10   -0.33    0.34
   0  14 -10    0.31    0.35
   0  14 -10   -0.06    0.40
   0 -14 -10    0.30    0.41
   0 -14 -10   -1.02    0.49
   0 -14  10   -0.59    0.34
   0 -14 -10   -0.03    0.29
  -2 -14 -10   19.04    1.70
  -2 -14 -10   17.41    1.36
  -2 -14 -10   19.10    1.45
  -2 -14 -10   17.19    1.48
   2  14 -10   17.47    1.42
   2  14 -10   16.53    1.42
  -2  14  10   14.97    1.54
   2  14 -10   17.60    1.50
   2 -14 -10   16.24    1.37
   2 -14 -10   16.08    1.30
   2 -14 -10   17.25    1.33
  -2  14 -10   15.33    1.57
  -2 -14  10   17.66    1.46
  -2  14 -10   16.80    1.35
  -2  14 -10   18.29    1.52
   2 -14 -10   19.55    1.51
  -2  14 -10   16.95    1.53
  -4 -14 -10   81.49    4.19
   4  14 -10   85.25    3.99
  -4 -14 -10   71.31    4.63
   4  14 -10   84.60    4.29
  -4 -14 -10   85.43    4.43
  -4  14  10   75.09    4.08
  -4 -14 -10   79.11    4.15
  -4  14  10   77.52    4.21
   4 -14 -10   76.54    3.80
   4 -14 -10   82.63    4.00
  -4  14 -10   83.32    4.30
  -4  14 -10   76.95    3.98
  -4 -14  10   77.90    4.24
  -6 -14 -10   12.85    1.52
   6  14 -10   12.98    1.97
  -6  14  10    8.53    1.74
  -6  14  10    8.75    1.23
  -6 -14 -10    8.66    1.16
   6 -14  10    9.98    1.52
  -6  14 -10   12.45    1.51
  -6 -14  10   13.89    1.86
   6 -14 -10   12.36    1.22
  -8 -14 -10   49.97    2.78
  -8 -14 -10   48.20    2.76
  -8  14  10   44.61    2.81
  -8  14 -10   53.81    2.93
   8 -14 -10   53.06    2.64
  -1 -15 -10   11.57    1.14
   1  15 -10   11.70    1.23
  -1 -15 -10   14.61    1.46
   1  15 -10   12.02    1.25
   1  15 -10   13.14    1.21
  -1 -15 -10   12.09    1.12
  -1  15 -10   10.16    1.16
   1 -15 -10    9.74    1.11
  -1  15 -10   10.17    1.21
  -1 -15  10   10.62    1.16
  -1  15 -10    9.53    1.33
  -1  15 -10   11.57    1.15
   1 -15 -10   11.18    1.12
   1 -15 -10    9.90    1.04
   1 -15 -10   10.98    1.05
  -3  15  10   35.91    2.65
  -3 -15 -10   38.03    2.39
  -3 -15 -10   39.72    2.46
   3  15 -10   34.18    3.08
   3  15 -10   37.54    2.51
  -3 -15 -10   36.98    2.42
   3  15 -10   38.63    2.33
  -3 -15 -10   40.29    2.65
   3 -15 -10   37.45    2.22
   3 -15 -10   36.12    2.28
  -3 -15  10   39.02    2.52
  -3  15 -10   38.40    2.40
  -5 -15 -10    8.99    1.40
   5  15 -10    6.17    1.03
  -5  15  10    6.02    1.03
  -5 -15 -10    7.70    1.13
  -5  15  10    6.57    1.11
  -5 -15 -10    6.60    1.24
  -5 -15  10    6.28    1.06
  -5  15 -10    8.95    1.27
   5 -15 -10    9.15    1.05
  -5  15 -10    7.85    1.01
  -7  15  10    9.05    1.33
  -7 -15 -10   10.50    1.29
  -7 -15 -10   10.62    1.14
  -7  15  10    8.30    1.18
  -7  15 -10    9.79    1.23
   7 -15 -10   10.24    1.02
  -9 -15 -10    0.79    0.46
  -9 -15 -10    0.56    0.37
  -9  15 -10    0.57    0.35
   9 -15 -10    1.37    0.29
   0 -16 -10   18.65    1.49
   0 -16 -10   18.11    1.50
   0 -16 -10   20.54    1.62
   0  16 -10   18.79    1.88
   0  16 -10   18.46    1.62
   2  16 -10   10.12    1.11
  -2 -16 -10    9.48    1.13
  -2  16  10    8.91    1.26
  -2 -16 -10   10.68    1.15
  -2 -16 -10    9.29    1.05
   2  16 -10   10.04    1.23
  -2 -16 -10    9.14    1.31
   2  16 -10   11.22    2.07
  -2  16 -10    7.68    1.17
  -2 -16  10    9.35    1.19
  -2  16 -10   10.28    1.18
   2 -16 -10    9.45    1.01
   2 -16 -10    8.43    1.13
   2 -16 -10    9.22    1.04
  -2  16 -10    9.47    1.20
   4  16 -10   42.94    2.80
  -4 -16 -10   45.10    2.93
  -4 -16 -10   43.42    2.43
   4  16 -10   46.68    2.60
  -4  16  10   41.23    2.73
  -4 -16 -10   41.79    2.69
   4  16 -10   41.24    2.44
  -4 -16 -10   43.10    2.70
   4 -16 -10   41.78    2.39
   4 -16 -10   45.97    2.59
  -4  16 -10   47.21    2.88
  -4 -16  10   38.04    2.70
  -4  16 -10   43.22    2.61
  -6 -16 -10    9.72    1.31
  -6  16  10    8.88    1.19
  -6 -16 -10    7.90    1.14
  -8 -16 -10   41.38    2.88
  -8 -16 -10   39.99    2.31
   8 -16 -10   43.90    2.19
  -8  16 -10   44.37    2.46
   1  17 -10   29.70    1.97
  -1 -17 -10   27.72    1.85
  -1 -17 -10   28.31    1.98
  -1 -17 -10   26.85    1.92
   1  17 -10   26.47    2.04
   1  17 -10   26.13    1.93
  -1  17 -10   30.95    2.06
   1 -17 -10   29.39    1.99
   1 -17 -10   28.82    1.88
  -1  17 -10   25.74    2.14
  -1  17 -10   26.68    2.09
   1 -17 -10   28.35    1.88
   1 -17 -10   29.83    1.90
   3  17 -10   12.98    1.32
  -3 -17 -10   16.10    1.69
  -3  17  10   14.73    1.53
  -3 -17 -10   14.91    1.44
   3  17 -10   14.25    1.46
  -3 -17 -10   13.92    1.39
  -3 -17 -10   15.40    1.30
   3  17 -10   15.28    1.42
   3 -17 -10   15.29    1.35
  -3  17 -10   14.20    1.56
  -3 -17  10   16.64    1.62
  -3  17 -10   15.26    1.43
   3 -17 -10   14.20    1.26
  -5 -17 -10   11.31    1.20
  -5 -17 -10    7.15    1.11
  -5 -17 -10    8.08    1.38
  -5  17  10    8.69    1.17
  -5  17  10    9.18    1.21
   5  17 -10    7.78    1.28
  -5 -17 -10    6.61    0.89
   5 -17  10    8.95    1.27
  -5  17 -10    8.78    1.20
   5 -17 -10   10.23    0.99
   5 -17 -10   11.20    1.18
  -5 -17  10    5.69    1.10
   7 -17  10   10.48    0.97
  -7  17  10   11.18    1.20
  -7  17  10    7.94    1.83
  -7 -17 -10   11.01    1.16
  -7 -17 -10   10.69    1.13
  -7  17 -10   12.16    1.23
   7 -17 -10   11.45    1.00
   0 -18 -10   22.04    1.63
   0  18 -10   22.75    1.76
   0  18 -10   21.96    1.87
   0 -18 -10   22.35    1.61
  -2 -18 -10   20.18    1.68
  -2 -18 -10   22.40    1.61
   2  18 -10   20.95    1.82
  -2 -18 -10   18.92    1.64
   2  18 -10   19.80    1.65
  -2  18  10   19.33    1.82
  -2 -18  10   18.37    1.79
  -2  18 -10   19.06    1.78
   2 -18 -10   21.85    1.57
  -2  18 -10   19.04    1.79
  -2  18 -10   23.30    1.78
   2 -18 -10   22.07    1.60
   4  18 -10    4.89    0.83
  -4  18  10    6.00    1.52
  -4  18  10    5.38    0.98
  -4 -18 -10    5.89    0.94
   4  18 -10    5.56    1.17
  -4 -18 -10    6.02    1.26
  -4 -18 -10    7.11    1.18
   4 -18  10    5.90    0.93
   4 -18 -10    8.18    0.96
   4 -18 -10    6.16    1.20
  -4  18 -10    7.56    1.06
  -4 -18  10    7.58    1.39
  -6 -18 -10    0.15    0.38
  -6 -18 -10   -0.22    0.36
  -6  18  10    1.72    0.57
  -6  18  10   -0.77    1.26
  -6  18 -10    0.47    0.53
   6 -18 -10    0.41    0.27
  -8 -18 -10   -0.29    0.39
  -8  18 -10    0.16    0.28
   8 -18 -10    0.09    0.20
  -1 -19 -10   14.00    1.39
   1  19 -10   14.91    1.56
  -1 -19 -10   17.18    1.42
  -1 -19 -10   16.50    1.49
  -1  19  10   15.62    1.69
   1  19 -10   14.96    1.42
  -1  19 -10   17.14    1.55
  -1  19 -10   14.33    1.69
   1 -19 -10   15.65    1.32
   1 -19 -10   14.02    1.39
   1 -19 -10   17.60    1.36
  -1  19 -10   17.27    1.65
   1 -19 -10   15.11    1.48
  -3 -19 -10   24.23    1.86
  -3 -19 -10   24.66    2.14
   3  19 -10   21.36    2.36
  -3 -19 -10   25.57    1.73
  -3  19  10   26.01    2.04
  -3  19 -10   30.28    2.01
   3 -19 -10   28.12    1.85
  -3 -19  10   24.14    2.78
   3 -19 -10   26.76    1.76
  -5 -19 -10    0.51    0.53
  -5 -19 -10   -0.02    0.80
  -5 -19 -10   -0.18    0.41
  -5  19  10    0.93    0.48
   5 -19 -10    0.87    0.38
  -5  19 -10    2.00    0.66
   5 -19 -10    0.45    0.38
   7 -19  10    8.62    0.79
  -7 -19 -10    9.65    1.01
  -7  19 -10   10.27    1.04
   7 -19 -10   10.83    0.89
   0  20 -10    1.02    0.47
   0  20 -10    1.05    0.56
   0 -20 -10   -0.02    0.50
   0 -20 -10    0.72    0.41
   0 -20 -10    0.90    0.47
   0 -20 -10    1.13    0.67
   2  20 -10   10.14    1.69
  -2 -20 -10   10.14    1.25
  -2  20  10   13.27    1.56
  -2 -20 -10   11.94    1.24
  -2 -20 -10   11.28    1.90
  -2  20 -10    7.76    1.66
  -2  20 -10   11.53    1.27
   2 -20 -10   11.47    1.10
  -4  20  10   25.67    1.89
  -4 -20 -10   25.10    1.57
  -4 -20 -10   24.89    1.77
  -4  20 -10   24.74    1.86
   4 -20 -10   21.86    1.53
   4 -20 -10   23.30    1.66
  -6  20  10   11.14    1.11
  -6 -20 -10   10.60    1.27
  -6 -20  10   12.87    1.00
  -6  20 -10   14.22    1.24
   6 -20 -10   14.07    1.15
   1  21 -10   45.84    2.72
  -1 -21 -10   50.26    2.80
  -1 -21 -10   48.74    2.73
  -1  21  10   49.07    3.12
   1  21 -10   54.05    4.29
  -1  21 -10   43.17    3.72
  -1  21 -10   48.98    2.90
   1 -21 -10   47.26    2.58
   1 -21 -10   52.10    2.74
   3 -21  10   22.31    1.63
  -3  21  10   27.90    2.08
   3  21 -10   23.87    1.67
  -3 -21 -10   24.10    1.80
  -3 -21 -10   27.50    1.71
  -3  21 -10   25.50    1.85
   3 -21 -10   27.09    1.94
   3 -21 -10   27.08    1.76
  -3  21 -10   26.22    1.86
  -5  21  10    3.04    0.74
   5 -21 -10    2.64    0.50
   5 -21 -10    3.20    0.50
   7 -21  10    3.86    0.49
   7 -21 -10    3.65    0.48
  -7  21 -10    3.05    0.49
   0  22  10   26.70    2.11
   0  22 -10   27.89    1.90
   0 -22 -10   27.00    1.80
  -2 -22 -10   44.10    2.35
   2 -22  10   42.37    2.33
   2  22 -10   38.84    2.29
  -2 -22 -10   39.48    2.37
  -2  22  10   41.10    2.63
   2 -22 -10   39.14    2.24
  -2  22 -10   40.25    2.43
  -2  22 -10   36.85    2.33
   2 -22 -10   40.46    2.29
  -4 -22 -10    8.38    1.14
  -4  22  10    8.63    1.07
  -4 -22 -10    6.71    0.93
  -4 -22  10    9.62    0.94
  -4  22 -10    6.81    1.32
   4 -22 -10    9.43    0.92
  -6  22  10    5.51    0.75
   6 -22  10    5.40    0.65
   6 -22 -10    5.45    0.59
  -6  22 -10    4.08    0.62
  -1  23  10   54.26    3.15
   1  23 -10   55.43    2.82
   1 -23  10   54.48    2.84
  -1 -23 -10   52.97    2.76
   1 -23 -10   46.14    2.54
   1 -23 -10   51.22    2.76
   1  23  10   55.50    3.20
  -1  23 -10   52.98    2.87
   3 -23  10   11.20    1.00
  -3  23  10   10.11    1.15
  -3 -23 -10   10.21    0.93
  -3  23 -10   10.84    1.09
  -3 -23  10   11.01    1.03
   3 -23 -10    9.13    0.91
   3 -23 -10   10.42    0.96
  -5  23  10    7.28    0.81
  -5  23 -10    7.24    0.83
   5 -23 -10    8.89    0.78
  -5 -23  10    8.30    0.73
   0  24  10   11.64    1.28
   0 -24 -10   12.04    1.04
   0 -24  10   11.14    1.09
  -2 -24 -10   24.36    1.55
   2 -24  10   24.64    1.72
  -2  24  10   23.16    1.76
   2  24  10   27.07    1.92
   2 -24 -10   23.87    1.46
   2 -24 -10   25.74    1.57
  -2 -24  10   23.99    1.62
  -4  24  10    3.60    0.61
  -4 -24 -10    3.29    0.73
   4 -24 -10    2.94    0.46
  -4  24 -10    2.62    0.63
  -4 -24  10    2.99    0.48
   1 -25  10   89.31    4.06
  -3 -25 -10   28.77    1.57
  -3  25  10   28.67    1.80
   3 -25  10   31.11    1.60
   3  25  10   31.01    1.92
  -3 -25  10   28.65    1.68
   3 -25 -10   28.98    1.57
   3 -25 -10   30.47    1.60
  -5  25  10   12.25    1.24
   5 -25  10   11.96    0.85
   5  25  10   14.50    0.99
   5 -25 -10   13.57    0.83
   0 -26  10    5.12    0.65
   0  26  10    4.79    0.75
   0 -26 -10    5.79    0.66
  -2 -26 -10    4.19    0.55
   2 -26  10    4.21    0.64
  -2  26  10    3.53    0.58
   2  26  10    6.05    0.80
  -2 -26  10    4.48    0.59
   2 -26 -10    4.10    0.54
  -4  26  10    3.11    0.44
   4 -26 -10    3.62    0.43
   4  26  10    4.74    0.60
  -1  27  10    7.55    0.80
  -1 -27 -10    7.44    0.66
   1 -27  10    9.05    1.02
   1  27  10    7.00    0.80
   1 -27 -10    6.76    0.64
  -1 -27  10    7.23    0.70
   0 -28 -10    5.52    0.50
   0 -28  10    5.06    0.52
   0  28  10    4.72    0.60
   0   0 -11    0.06    0.14
  -2   0 -11   36.69    1.90
   2   0 -11   38.81    1.93
  -2   0 -11   36.15    1.87
   2   0 -11   35.94    2.01
  -2   0 -11   36.36    1.99
  -4   0  11  114.54    5.19
   4   0 -11  103.75    5.16
  -4   0 -11  116.49    5.11
   4   0 -11  122.54    5.16
  -4   0 -11  116.98    4.91
  -4   0 -11  109.59    5.35
  -6   0 -11   17.92    1.77
  -6   0 -11   17.85    1.50
  -6   0  11   17.38    1.54
   6   0 -11   16.87    1.46
   6   0  11   19.23    1.51
   6   0 -11   18.02    1.41
  -6   0  11   19.89    1.72
  -8   0  11   36.85    2.51
  -8   0  11   28.09    2.66
   8   0  11   35.36    2.78
  -8   0 -11   39.50    2.62
   8   0 -11   29.12    2.02
  -8   0 -11   36.90    2.32
 -10   0  11    3.31    0.70
 -10   0 -11    3.35    0.65
   1   1 -11    3.58    0.50
  -1  -1 -11    3.97    0.46
  -1  -1 -11    3.84    0.51
  -1   1 -11    4.32    0.53
  -1   1 -11    4.13    0.49
   1  -1 -11    3.84    0.46
   1  -1 -11    3.42    0.56
  -3  -1 -11  161.19    7.13
   3   1 -11  175.09    7.15
  -3   1  11  166.25    7.19
  -3  -1 -11  171.25    7.02
  -3  -1  11  179.07    7.27
  -3   1 -11  167.42    6.93
   3  -1 -11  172.97    7.08
  -5   1  11   87.54    4.39
   5   1 -11   81.17    4.08
   5  -1  11   94.76    4.22
  -5  -1 -11   86.25    4.42
   5   1 -11   87.14    4.03
  -5  -1 -11   87.63    4.23
   5   1 -11   89.28    4.26
  -5  -1 -11   91.60    4.01
  -5   1  11   89.36    4.30
   5  -1 -11   92.72    4.25
  -5  -1  11   87.30    4.38
  -5  -1  11   89.68    4.34
   5  -1 -11   88.29    4.03
  -5   1 -11   77.15    4.58
  -5   1 -11   84.28    3.85
   5   1  11   92.49    4.15
  -5   1 -11   89.62    4.45
   5  -1 -11   81.56    4.08
  -7  -1 -11  114.01    5.26
  -7  -1 -11  115.89    5.47
   7  -1  11  106.60    5.21
  -7   1  11  114.46    5.50
   7   1 -11  103.45    4.85
  -7   1  11  107.07    5.23
   7   1 -11  103.37    5.20
  -7   1 -11  114.66    5.49
  -7  -1  11  112.83    5.47
   7  -1 -11  101.57    4.87
  -7  -1  11  104.24    5.28
   7   1  11  103.72    5.14
  -7   1 -11  105.12    5.12
   7  -1 -11   97.34    5.09
  -9  -1 -11   28.89    1.99
  -9  -1 -11   32.25    2.23
  -9   1  11   30.67    2.21
  -9  -1  11   30.47    2.18
  -9   1 -11   28.15    1.99
  -9   1 -11   30.85    2.20
 -11  -1 -11    9.60    0.78
 -11   1 -11   10.22    0.82
   0  -2 -11   22.87    1.49
   0  -2 -11   25.72    1.46
   0  -2 -11   25.00    1.31
   0   2 -11   26.29    1.45
  -2  -2 -11    2.27    0.45
   2   2 -11    1.96    0.45
  -2   2 -11    2.33    0.44
  -2   2 -11    2.38    0.39
  -2  -2  11    2.88    0.57
   2  -2 -11    2.88    0.44
   2  -2 -11    2.57    0.51
  -4   2  11   70.65    3.51
  -4  -2 -11   69.54    3.48
   4   2 -11   72.12    3.51
  -4  -2 -11   68.10    3.65
  -4  -2 -11   67.70    3.31
  -4   2 -11   73.33    3.19
  -4  -2  11   72.07    3.60
  -4   2 -11   65.91    3.61
   4  -2 -11   76.99    3.47
   4   2  11   72.77    3.33
  -4   2 -11   68.48    3.39
  -4  -2  11   74.48    3.59
   4  -2 -11   72.88    3.48
  -6   2  11   60.38    3.36
   6  -2  11   59.74    3.13
   6   2 -11   53.80    2.90
   6   2 -11   51.19    2.80
  -6  -2 -11   50.61    2.78
  -6   2  11   55.81    3.12
  -6  -2 -11   55.01    3.87
   6   2 -11   52.65    3.07
  -6  -2 -11   54.62    3.10
  -6  -2  11   56.13    3.25
  -6  -2  11   57.31    3.21
   6  -2 -11   57.20    3.07
  -6   2 -11   52.05    3.70
   6   2  11   53.78    2.97
  -6   2 -11   57.71    3.03
   6  -2 -11   54.39    2.92
   8  -2  11   69.78    4.36
  -8  -2 -11   87.43    4.79
  -8   2  11   83.84    4.37
  -8  -2 -11   78.30    4.10
   8  -2 -11   75.74    3.75
   8  -2 -11   80.79    4.98
  -8  -2  11   85.33    4.37
  -8   2 -11   77.17    3.97
   8   2  11   75.99    4.24
  -8  -2  11   76.47    4.65
  -8   2 -11   82.07    4.59
 -10  -2 -11   14.75    1.27
 -10   2  11   15.37    1.36
 -10  -2 -11   14.51    1.28
 -10   2 -11   17.62    1.37
 -10  -2  11   15.87    1.35
  -1  -3 -11   41.32    2.20
   1   3 -11   44.51    2.16
  -1  -3 -11   40.79    1.91
  -1  -3 -11   43.37    2.14
  -1   3 -11   41.64    2.14
   1  -3 -11   38.87    1.91
   1  -3 -11   39.50    2.30
  -1  -3  11   42.35    2.17
   3   3 -11   72.03    3.45
  -3   3  11   70.29    3.43
  -3  -3 -11   72.36    3.36
  -3  -3 -11   71.62    3.48
  -3  -3  11   74.78    3.54
  -3   3 -11   73.00    3.18
  -3   3 -11   77.40    3.51
   3   3  11   70.23    3.21
  -3   3 -11   64.42    3.32
   3  -3 -11   73.64    3.31
   3  -3 -11   75.13    3.52
  -5  -3 -11   12.22    1.42
   5   3 -11   12.51    1.25
   5   3 -11   14.46    1.29
  -5   3  11   14.40    1.35
  -5  -3 -11   13.32    1.24
   5  -3  11   15.19    1.25
  -5   3  11   13.66    1.24
   5  -3 -11   13.64    1.18
   5   3  11   13.50    1.13
  -5   3 -11   13.71    1.21
  -5  -3  11   13.73    1.32
   5  -3 -11   15.63    1.24
  -5   3 -11   12.96    1.42
   5  -3 -11   13.51    1.21
  -5  -3  11   14.14    1.35
   7   3 -11   12.59    1.34
   7   3 -11   13.27    1.26
   7  -3  11   14.03    1.42
  -7  -3 -11   14.61    1.44
  -7  -3 -11   12.23    1.55
  -7   3  11   13.36    1.47
  -7   3  11   14.36    1.55
  -7  -3  11   11.36    1.39
   7  -3 -11   11.48    1.15
  -7   3 -11   10.52    1.35
  -7   3 -11   13.44    1.36
  -7  -3  11   13.21    1.45
   7   3  11   12.37    1.46
   7  -3 -11   10.89    1.28
  -9  -3 -11    2.40    0.68
  -9   3  11    0.94    0.53
  -9  -3 -11    3.10    0.68
  -9  -3  11    1.66    0.55
  -9   3 -11    1.64    0.78
  -9   3 -11    1.75    0.55
   0  -4 -11   65.72    2.91
   0  -4  11   68.74    3.21
   0   4 -11   70.26    3.26
   0  -4 -11   76.26    3.27
  -2  -4 -11   73.84    3.40
  -2  -4 -11   74.19    3.50
   2   4 -11   74.21    3.46
   2  -4 -11   70.34    3.17
  -2  -4  11   75.54    3.50
  -2   4 -11   73.74    3.46
   2  -4 -11   72.65    3.50
  -4  -4 -11   79.93    3.67
   4   4 -11   71.38    3.66
  -4  -4 -11   76.19    3.97
   4   4 -11   75.62    3.81
   4   4 -11   79.34    3.80
  -4  -4 -11   78.61    4.05
  -4   4  11   78.54    3.76
   4  -4 -11   81.80    3.64
  -4   4 -11   73.18    3.88
  -4  -4  11   76.28    3.81
  -4   4 -11   70.53    3.58
   4  -4 -11   82.98    3.89
   4   4  11   81.03    3.52
   6   4 -11   21.30    1.57
  -6   4  11   18.91    1.59
  -6  -4 -11   20.99    1.57
   6  -4  11   20.85    1.69
  -6   4  11   23.04    1.89
  -6  -4 -11   22.67    1.78
  -6  -4 -11   22.45    1.93
   6   4 -11   20.95    1.72
  -6  -4  11   23.88    1.85
   6  -4 -11   22.46    1.67
   6   4  11   22.58    1.66
  -6   4 -11   21.36    2.31
  -6  -4  11   21.89    1.83
  -6   4 -11   20.27    1.61
   6  -4 -11   22.50    1.75
  -8   4  11   44.94    2.76
  -8  -4 -11   42.45    2.59
   8   4 -11   35.63    2.49
   8  -4 -11   33.11    2.44
  -8  -4  11   41.41    2.63
  -8  -4  11   35.27    2.59
  -8   4 -11   37.36    2.35
   8  -4 -11   36.66    2.15
 -10   4  11    7.57    1.19
 -10  -4 -11    6.51    0.88
 -10  -4 -11    6.52    0.89
 -10  -4  11    8.97    1.23
 -10   4 -11    8.79    0.96
   1   5 -11   65.55    3.02
   1  -5  11   63.75    2.86
  -1  -5 -11   61.17    3.03
  -1  -5 -11   66.65    2.98
   1  -5 -11   64.10    2.95
  -1  -5  11   59.34    2.95
   1  -5 -11   61.96    3.04
   1  -5 -11   54.98    2.56
  -1   5 -11   58.28    2.95
   3   5 -11  114.34    5.19
  -3  -5 -11  123.49    5.14
  -3  -5 -11  114.83    5.21
  -3  -5  11  122.95    5.30
  -3  -5  11  106.53    5.14
  -3   5 -11  116.66    5.23
   3  -5 -11  112.64    4.88
   3  -5 -11  121.81    5.29
   3   5  11  113.04    4.76
   5   5 -11    4.76    0.74
  -5  -5 -11    4.20    0.89
  -5   5  11    3.24    0.65
  -5  -5 -11    3.82    0.69
   5   5 -11    3.41    0.69
   5   5 -11    3.97    0.72
  -5  -5 -11    3.83    0.77
   5  -5 -11    4.25    0.75
   5  -5 -11    5.42    0.77
   5  -5 -11    5.74    0.86
  -5   5 -11    5.92    1.04
  -5  -5  11    5.29    0.91
  -5   5 -11    5.06    0.86
   7  -5  11    7.90    1.16
  -7  -5 -11    6.36    1.00
   7   5 -11    8.67    1.20
  -7  -5 -11    8.56    1.12
  -7   5  11    9.43    1.26
  -7  -5 -11    9.72    1.37
  -7   5 -11   10.01    1.25
  -7  -5  11   10.32    1.40
  -7  -5  11    9.09    1.24
   7  -5 -11    7.20    1.09
   7  -5 -11    8.78    0.98
  -7   5 -11    7.15    1.02
  -9  -5 -11   10.79    1.23
  -9  -5 -11   11.94    1.32
  -9   5  11   10.77    1.27
  -9   5 -11   12.28    1.31
   9  -5 -11   11.35    1.00
  -9  -5  11   12.76    1.34
   0  -6 -11   35.31    1.95
   0  -6  11   37.26    1.94
   0   6 -11   36.34    2.03
   0  -6 -11   36.54    2.06
   2   6 -11   99.11    4.45
  -2  -6 -11   94.69    4.45
   2  -6  11   99.39    4.15
  -2  -6 -11   99.33    4.37
  -2  -6  11  100.38    4.46
   2  -6 -11   88.70    3.96
  -2   6 -11   97.91    4.45
   2  -6 -11   97.65    4.48
   4   6 -11   10.72    1.17
  -4  -6 -11   11.32    1.30
   4   6 -11   11.53    1.11
  -4  -6 -11   11.37    1.21
  -4  -6 -11   10.82    1.12
   4   6 -11    9.73    1.13
  -4   6  11   12.61    1.10
  -4  -6  11   10.32    1.13
   4   6  11   13.77    1.15
   4  -6 -11   10.20    1.06
   4  -6 -11   13.40    1.00
   4  -6 -11   11.38    1.12
  -4  -6  11   13.19    1.23
   6   6 -11    1.30    0.53
   6   6 -11    1.16    0.51
  -6   6  11    0.71    0.54
  -6  -6 -11    1.40    0.55
   6   6 -11    1.01    0.54
  -6  -6 -11    1.62    0.52
   6  -6  11    1.18    0.48
  -6  -6 -11    2.38    0.73
  -6   6  11    1.92    0.63
  -6  -6  11    0.93    0.47
  -6  -6  11    0.36    0.48
   6  -6 -11    0.36    0.45
  -6   6 -11    0.55    0.63
   6  -6 -11    0.47    0.43
  -8   6  11   19.56    1.71
  -8  -6 -11   20.47    1.79
   8   6 -11   14.75    1.75
  -8  -6 -11   21.15    1.69
  -8  -6  11   18.10    1.70
  -8   6 -11   17.99    1.72
   8  -6 -11   15.86    1.31
 -10  -6 -11    6.25    0.78
 -10  -6 -11    5.89    0.81
 -10   6  11    5.91    0.84
 -10   6 -11    5.43    0.78
 -10  -6  11    4.77    0.72
  -1  -7 -11  104.66    4.48
   1  -7  11  100.82    4.29
   1   7 -11  103.87    4.54
  -1  -7 -11  101.80    4.55
  -1  -7  11   88.36    4.38
   1  -7 -11   98.06    4.54
   1  -7 -11   99.68    4.42
  -1   7 -11   96.26    4.49
  -3  -7 -11   53.81    2.87
  -3  -7 -11   53.26    2.77
   3   7 -11   57.03    2.91
  -3  -7 -11   53.95    3.02
   3   7 -11   59.15    2.83
   3  -7 -11   51.16    2.75
  -3  -7  11   48.88    2.79
   3  -7 -11   55.38    2.91
   3  -7 -11   51.20    2.46
  -3   7 -11   51.46    2.87
  -3  -7  11   55.43    2.92
   3  -7 -11   52.60    2.78
   5   7 -11   28.02    1.99
  -5  -7 -11   32.24    2.22
  -5  -7 -11   28.91    2.00
   5   7 -11   29.74    1.84
  -5   7  11   28.94    1.89
  -5  -7 -11   30.02    1.94
   5   7 -11   28.08    1.88
  -5  -7  11   24.05    1.90
   5  -7 -11   27.21    1.76
  -5  -7  11   28.91    2.10
  -5   7 -11   29.31    2.14
  -5   7 -11   24.18    1.82
   5  -7 -11   24.02    1.66
   5  -7 -11   28.57    1.86
   7  -7  11   -0.04    0.41
  -7   7  11    0.56    0.52
  -7  -7 -11    0.25    0.45
  -7  -7 -11   -0.46    0.51
   7   7 -11    0.41    0.46
  -7  -7 -11    1.10    0.67
  -7   7 -11    1.86    0.70
   7  -7 -11    1.05    0.42
  -7  -7  11    0.53    0.59
   7  -7 -11    0.79    0.75
  -7  -7  11    1.29    0.65
  -9  -7 -11    3.83    0.76
  -9   7  11    4.03    0.81
  -9  -7 -11    4.08    0.74
   9  -7 -11    4.47    0.59
  -9   7 -11    3.89    0.78
  -9  -7  11    3.90    0.82
   0  -8 -11   27.34    1.77
   0   8 -11   28.92    1.78
   0  -8 -11   28.85    1.71
   0  -8  11   26.83    1.61
   2  -8  11  182.84    7.77
  -2  -8 -11  199.75    8.19
   2   8 -11  199.06    8.27
   2   8 -11  191.05    8.30
  -2  -8 -11  200.66    8.31
   2  -8 -11  199.06    8.30
  -2   8 -11  193.42    8.28
  -2  -8  11  198.88    8.27
   4   8 -11   20.56    1.58
  -4   8  11   20.21    1.46
  -4  -8 -11   19.99    1.57
   4   8 -11   20.27    1.45
  -4  -8 -11   21.92    1.53
   4   8 -11   17.79    1.48
  -4  -8 -11   21.49    1.78
  -4   8 -11   18.48    1.42
   4  -8 -11   19.35    1.45
  -4  -8  11   19.51    1.60
  -4   8 -11   18.55    1.63
   4  -8 -11   18.12    1.34
   4  -8 -11   19.02    1.25
  -4  -8  11   17.33    1.48
   6  -8  11   10.29    1.37
   6   8 -11    7.65    1.14
  -6   8  11    8.91    2.16
   6   8 -11    8.26    1.31
  -6  -8 -11   10.51    1.29
  -6   8  11    8.12    1.13
  -6  -8 -11    5.68    1.28
  -6  -8 -11   10.16    1.40
   6   8 -11    8.03    1.01
  -6  -8  11   11.30    1.33
   6  -8 -11    7.33    1.09
  -6   8 -11    7.04    0.99
  -6  -8  11    8.40    1.24
  -6   8 -11    9.21    1.30
   6  -8 -11    8.80    1.03
  -8   8  11   28.17    2.11
  -8  -8 -11   28.50    2.15
  -8  -8 -11   28.78    2.09
  -8  -8  11   26.91    2.66
   8  -8 -11   26.06    1.75
  -8   8 -11   27.10    2.09
 -10   8  11    6.44    0.81
 -10  -8 -11    6.08    0.73
 -10  -8 -11    5.78    0.73
 -10  -8  11    4.21    0.66
 -10   8 -11    6.12    0.78
   1  -9  11   69.24    3.28
   1   9 -11   70.55    3.58
   1   9 -11   78.25    4.04
  -1  -9 -11   73.80    3.52
  -1  -9 -11   68.07    3.56
  -1  -9  11   78.08    3.57
  -1   9 -11   73.68    3.61
   1  -9 -11   77.43    3.52
  -1   9 -11   68.84    4.05
   1  -9 -11   73.15    3.60
   1  -9 -11   74.64    3.63
  -3  -9 -11   20.35    1.57
  -3  -9 -11   18.44    1.43
  -3  -9 -11   20.27    1.55
  -3  -9 -11   19.43    1.63
   3   9 -11   19.62    1.54
   3   9 -11   16.35    1.40
  -3   9 -11   21.61    1.58
  -3  -9  11   21.35    1.59
   3  -9 -11   20.42    1.58
   3  -9 -11   20.96    1.47
  -3   9 -11   22.37    2.30
  -3   9 -11   17.85    1.61
   5   9 -11    0.00    0.42
  -5  -9 -11    1.62    0.61
  -5  -9 -11    0.83    1.08
  -5  -9 -11    0.81    0.43
   5   9 -11    1.13    0.47
  -5   9  11    0.94    0.44
   5  -9 -11    0.63    0.40
   5  -9 -11   -0.43    0.58
  -5   9 -11    0.37    0.51
  -5  -9  11    1.34    0.58
  -5  -9  11    0.53    0.58
   7   9 -11   10.61    1.32
  -7   9  11   11.65    1.34
  -7  -9 -11    8.81    1.29
  -7  -9 -11   11.67    1.47
   7  -9  11   10.41    1.30
  -7  -9 -11   11.02    1.28
  -7  -9  11    8.54    1.24
   7  -9 -11    9.06    1.04
  -7   9 -11    9.75    1.33
  -7  -9  11   10.12    1.27
  -9  -9 -11    1.00    0.46
  -9  -9 -11    1.10    0.50
  -9   9  11    0.49    0.42
  -9   9 -11    1.65    0.53
  -9  -9  11    0.36    0.70
   9  -9 -11    0.92    0.37
   0  10 -11  139.17    6.06
   0 -10 -11  137.13    6.17
   0 -10 -11  142.07    6.09
   0  10 -11  145.69    6.26
   0 -10 -11  134.30    5.98
   0 -10  11  140.89    5.98
   0  10 -11  139.82    6.17
  -2 -10 -11  318.45   13.22
   2  10 -11  324.54   13.25
   2  10 -11  295.88   13.17
  -2 -10 -11  329.19   13.15
   2  10 -11  343.31   13.34
  -2 -10 -11  312.77   12.96
   2 -10 -11  327.18   13.94
  -2 -10  11  335.70   13.23
  -2  10 -11  334.10   13.31
   4  10 -11   99.21    4.48
  -4 -10 -11   98.47    4.69
  -4 -10 -11   98.14    4.82
  -4  10  11   88.94    4.40
  -4 -10 -11   97.02    4.32
  -4 -10 -11   93.41    4.56
   4  10 -11   97.54    4.70
   4  10 -11   97.76    4.55
  -4 -10  11   89.80    4.73
  -4 -10  11   98.90    4.79
  -4  10 -11   89.69    4.42
   4 -10 -11   95.95    4.51
  -4  10 -11   92.29    4.69
   4 -10 -11   85.99    4.28
   6  10 -11    8.71    1.20
  -6 -10 -11    7.82    1.13
  -6 -10 -11    8.45    1.30
  -6 -10 -11   10.06    1.28
  -6  10  11   10.60    1.31
   6  10 -11    8.89    1.02
   6 -10  11    8.97    1.20
  -6  10 -11    8.53    1.09
  -6 -10  11    9.43    1.28
  -6 -10  11    9.49    1.30
   6 -10 -11    8.77    1.04
   6 -10 -11    9.34    0.99
  -6  10 -11    9.84    1.41
  -8 -10 -11   37.52    2.51
  -8  10  11   37.68    2.47
  -8 -10 -11   37.96    2.48
   8 -10 -11   37.53    2.13
  -8 -10  11   34.82    2.33
  -8  10 -11   37.52    2.48
 -10 -10 -11    8.72    0.85
 -10 -10 -11    8.75    0.79
 -10  10 -11    9.31    0.89
   1 -11  11   61.41    3.12
   1  11 -11   63.60    3.36
   1  11 -11   68.02    3.95
  -1 -11 -11   65.98    3.36
   1  11 -11   61.02    3.21
  -1 -11 -11   64.23    3.24
   1 -11 -11   64.82    3.47
   1 -11 -11   68.73    3.32
   1 -11 -11   61.30    3.17
  -1  11 -11   62.52    3.24
   1 -11 -11   65.98    3.18
  -1  11 -11   64.95    3.32
  -1 -11  11   64.60    3.23
  -1  11 -11   64.71    3.38
  -3 -11 -11   36.85    2.23
   3  11 -11   36.97    2.26
   3  11 -11   38.17    2.33
  -3 -11 -11   38.47    2.48
  -3 -11 -11   38.35    2.34
  -3 -11 -11   38.58    2.11
   3  11 -11   36.56    2.21
  -3  11 -11   31.96    2.27
  -3  11 -11   36.15    2.21
   3 -11 -11   36.19    2.28
  -3  11 -11   33.01    2.30
   3 -11 -11   36.00    2.16
   3 -11 -11   33.98    2.08
  -3 -11  11   36.67    2.35
  -5 -11 -11   15.21    1.44
   5  11 -11   14.29    1.31
   5  11 -11   14.00    1.62
  -5 -11 -11   15.53    1.64
  -5  11  11   13.00    1.40
  -5 -11 -11   14.61    1.62
  -5 -11  11   18.30    1.74
  -5 -11  11   13.44    1.58
   5 -11 -11   15.98    1.24
  -5  11 -11   18.17    1.67
  -5  11 -11   15.64    1.36
   5 -11 -11   18.08    1.47
  -7 -11 -11    4.95    0.94
  -7 -11 -11    4.77    1.16
  -7 -11 -11    4.46    0.89
  -7  11  11    4.00    0.81
   7  11 -11    4.39    0.95
  -7 -11  11    3.97    0.89
  -7  11 -11    7.27    1.17
  -7 -11  11    5.13    0.95
  -9 -11 -11    5.35    0.87
  -9 -11 -11    3.99    0.64
  -9  11  11    5.54    0.88
  -9  11 -11    5.56    0.79
   9 -11 -11    4.45    0.60
   0 -12 -11   65.35    3.54
   0  12 -11   61.01    3.42
   0 -12 -11   65.00    3.37
   0 -12 -11   67.72    3.33
   0 -12 -11   70.98    3.56
   0  12 -11   71.40    3.61
   0  12 -11   72.52    3.42
   0 -12 -11   73.69    3.47
   0 -12  11   68.96    3.32
   2  12 -11   75.14    3.85
   2  12 -11   78.64    3.78
  -2 -12 -11   78.26    3.91
   2  12 -11   75.56    3.92
  -2 -12 -11   80.07    4.04
  -2 -12 -11   75.71    3.80
  -2 -12 -11   74.03    3.64
   2 -12 -11   75.36    3.73
  -2  12 -11   76.96    3.82
   2 -12 -11   76.97    3.88
   2 -12 -11   77.89    3.70
   2 -12 -11   74.10    3.67
  -2  12 -11   72.52    3.61
  -2  12 -11   69.07    3.84
  -2  12 -11   79.63    3.98
  -2 -12  11   81.06    3.89
  -4 -12 -11    7.78    1.04
  -4  12  11    5.90    0.96
  -4 -12 -11    6.29    0.95
  -4 -12 -11    4.18    0.78
   4  12 -11    4.52    0.90
  -4  12  11    6.15    0.89
  -4 -12 -11    5.90    1.04
   4  12 -11    7.09    1.02
  -4  12 -11    6.35    1.12
  -4 -12  11    8.01    1.12
   4 -12 -11    7.86    0.90
   4 -12 -11    4.97    0.81
  -6 -12 -11    8.40    1.23
  -6 -12 -11    7.97    1.27
  -6 -12 -11    8.26    1.14
   6 -12  11    7.55    1.18
   6  12 -11    6.85    0.94
  -6  12  11    8.31    1.12
   6  12 -11    6.82    1.08
  -6 -12  11    6.58    1.16
  -6  12 -11    6.55    1.08
  -6 -12  11    4.34    1.42
   6 -12 -11    5.45    0.71
   6 -12 -11    7.32    0.95
  -8  12  11   11.47    1.27
  -8 -12 -11   11.48    1.29
  -8 -12 -11   11.50    1.17
   8 -12 -11   11.57    1.03
  -8  12 -11   13.85    1.38
   1  13 -11   67.70    3.57
  -1 -13 -11   69.02    3.59
  -1 -13 -11   68.29    3.51
   1  13 -11   75.56    3.56
  -1 -13 -11   68.32    3.69
  -1 -13 -11   71.54    3.42
   1  13 -11   72.71    3.71
   1 -13 -11   66.63    3.42
   1 -13 -11   64.67    3.38
  -1  13 -11   71.48    3.72
  -1  13 -11   72.05    3.60
   1 -13 -11   67.51    3.43
  -1  13 -11   71.77    3.41
  -1 -13  11   62.94    3.42
   1 -13 -11   68.84    3.61
  -3  13  11  138.05    6.59
   3  13 -11  144.05    6.52
  -3 -13 -11  147.84    6.91
  -3 -13 -11  148.61    6.63
   3  13 -11  145.17    6.72
  -3 -13 -11  150.58    6.39
  -3 -13 -11  150.27    6.71
   3  13 -11  143.92    6.46
   3 -13 -11  146.00    6.39
  -3  13 -11  150.45    6.58
   3 -13 -11  146.45    6.52
  -3  13 -11  141.43    6.25
  -3 -13  11  148.99    6.75
  -3  13 -11  145.98    6.81
   3 -13 -11  146.89    6.62
  -3  13 -11  148.13    6.69
   5  13 -11   23.38    1.68
   5  13 -11   22.03    1.67
  -5 -13 -11   28.72    2.07
  -5  13  11   23.72    1.83
   5  13 -11   24.71    2.00
  -5 -13 -11   23.80    1.90
  -5 -13 -11   27.45    2.19
  -5  13 -11   26.52    1.83
  -5  13 -11   27.69    2.17
   5 -13 -11   26.90    1.88
  -5 -13  11   23.56    2.05
   5 -13 -11   23.52    1.61
  -7 -13 -11   24.76    1.96
  -7 -13 -11   23.50    1.79
  -7  13 -11   21.21    1.85
   7 -13 -11   20.88    1.58
  -9  13  11   -0.81    0.51
  -9 -13 -11    0.83    0.41
  -9 -13 -11    0.44    0.30
   9 -13 -11    0.36    0.32
  -9  13 -11    0.66    0.37
   0 -14 -11  149.08    6.46
   0 -14 -11  145.59    6.33
   0  14 -11  147.98    6.41
   0  14 -11  147.36    6.66
   0 -14 -11  150.52    6.60
   0 -14 -11  142.34    6.31
   0 -14  11  139.01    6.21
   0  14 -11  139.54    6.48
   2  14 -11  144.51    6.58
   2  14 -11  153.03    6.83
  -2 -14 -11  152.60    6.74
  -2  14  11  145.02    6.74
  -2 -14 -11  149.70    6.66
  -2 -14 -11  155.47    6.49
  -2 -14 -11  152.15    6.87
   2  14 -11  155.29    6.60
  -2 -14  11  138.51    6.60
  -2  14 -11  145.46    6.63
   2 -14 -11  144.60    6.45
   2 -14 -11  156.07    6.74
  -2  14 -11  138.80    6.61
  -2  14 -11  142.23    6.39
  -2  14 -11  146.05    6.82
   2 -14 -11  147.07    6.51
  -4 -14 -11   12.84    1.31
  -4 -14 -11   10.82    1.15
  -4  14  11   10.57    1.31
   4  14 -11   10.69    1.18
   4  14 -11   12.50    1.22
   4  14 -11   11.24    1.33
  -4 -14 -11   12.59    1.42
  -4  14  11    8.47    1.19
  -4 -14 -11   12.06    1.39
   4 -14 -11   12.70    1.09
  -4  14 -11   10.33    1.40
   4 -14 -11   11.63    1.18
  -4  14 -11   10.70    1.19
  -4 -14  11    9.89    1.40
  -6  14  11    5.15    0.97
  -6 -14 -11    7.09    1.31
  -6 -14 -11    7.07    1.02
   6 -14  11    5.98    1.09
  -6  14  11    6.83    0.97
  -6  14 -11    7.78    1.19
   6 -14 -11    8.19    0.86
  -6 -14  11    5.55    1.02
   6 -14 -11    7.33    1.22
  -8  14  11   13.08    1.63
  -8 -14 -11   12.90    1.23
  -8 -14 -11   11.73    1.39
  -8  14 -11   14.23    1.47
   8 -14 -11   14.01    1.10
  -1 -15 -11   79.40    3.96
  -1 -15 -11   69.15    4.04
  -1 -15 -11   79.38    4.22
   1  15 -11   71.65    3.89
   1  15 -11   80.37    4.10
  -1 -15 -11   71.65    3.82
   1 -15 -11   78.06    3.80
   1 -15 -11   77.28    3.94
  -1  15 -11   74.92    3.73
  -1 -15  11   73.44    3.80
   1 -15 -11   75.82    3.74
  -1  15 -11   79.09    4.10
   3  15 -11   42.63    2.54
   3  15 -11   42.08    2.53
  -3 -15 -11   43.57    2.81
  -3  15  11   40.25    2.69
  -3 -15 -11   46.61    2.48
   3  15 -11   37.55    2.86
  -3 -15 -11   40.47    2.72
   3 -15 -11   43.76    2.53
  -3 -15  11   41.45    2.70
  -3  15 -11   46.84    2.66
  -3  15 -11   43.34    2.72
   3 -15 -11   42.41    2.41
  -5 -15 -11    6.17    1.00
   5  15 -11    7.55    1.12
  -5 -15 -11    4.47    0.82
  -5  15  11    3.98    0.85
   5  15 -11    5.39    0.79
  -5  15  11    4.11    0.75
  -5 -15 -11    6.33    1.08
  -5 -15  11    4.74    0.92
  -5  15 -11    4.21    0.84
   5 -15 -11    6.85    1.03
  -5  15 -11    6.08    0.92
   5 -15 -11    5.75    0.82
  -7  15  11   23.15    1.81
  -7 -15 -11   26.23    1.93
  -7 -15 -11   27.38    1.91
  -7  15 -11   26.29    1.94
   7 -15 -11   26.88    1.72
  -9 -15 -11    0.37    0.30
  -9 -15 -11    0.94    0.43
  -9  15 -11    0.79    0.37
   9 -15 -11    1.58    0.30
   0 -16 -11   86.03    4.05
   0 -16 -11   82.49    4.22
   0  16 -11   85.66    4.11
   0 -16 -11   82.96    3.99
   0  16 -11   84.10    4.23
   0  16 -11   81.98    4.35
   0 -16 -11   79.37    4.10
   2  16 -11   95.24    4.38
   2  16 -11   79.51    4.80
  -2 -16 -11   96.65    4.69
  -2 -16 -11   96.92    4.31
  -2 -16 -11   90.26    4.47
  -2  16  11   86.38    4.52
   2  16 -11   85.08    4.31
   2 -16 -11   85.88    4.21
  -2 -16  11   85.24    4.43
  -2  16 -11   81.85    4.43
  -2  16 -11   87.49    4.40
   2 -16 -11   88.52    4.26
   2 -16 -11   85.18    4.39
  -2  16 -11   90.89    5.02
  -4 -16 -11   10.26    1.24
  -4 -16 -11   12.49    1.49
  -4 -16 -11   10.30    1.12
   4  16 -11   13.51    1.25
  -4 -16 -11   11.94    1.25
   4  16 -11   13.65    1.28
   4  16 -11   11.14    1.37
  -4  16  11   10.00    1.34
  -4  16 -11   11.39    1.22
   4 -16 -11   11.54    1.18
  -4 -16  11   11.84    1.46
   4 -16 -11   10.63    1.09
  -4  16 -11   10.49    1.40
  -6  16  11    3.26    0.80
  -6 -16 -11    6.16    1.31
  -6 -16 -11    3.40    0.72
   6 -16 -11    2.99    0.56
  -6  16 -11    4.04    0.90
  -8 -16 -11   11.46    1.03
  -8 -16 -11   10.23    0.98
   8 -16 -11    9.72    0.83
  -8  16 -11   10.08    1.03
  -1 -17 -11   25.55    2.02
  -1 -17 -11   28.92    1.87
   1  17 -11   26.71    1.96
   1  17 -11   27.29    2.13
   1  17 -11   28.17    1.92
   1 -17 -11   27.08    2.66
  -1  17 -11   28.20    1.86
  -1  17 -11   26.92    2.00
   1 -17 -11   25.70    1.80
   1 -17 -11   30.34    1.88
  -1  17 -11   26.04    2.08
   1 -17 -11   24.87    2.37
  -3 -17 -11   41.55    2.65
  -3 -17 -11   44.71    2.67
   3  17 -11   42.53    2.79
  -3  17  11   40.75    2.72
  -3 -17 -11   43.89    2.46
  -3 -17 -11   46.69    2.91
   3  17 -11   41.60    2.55
   3  17 -11   42.99    2.56
  -3 -17  11   38.45    2.73
   3 -17 -11   43.75    2.53
  -3  17 -11   38.91    2.64
  -3  17 -11   43.73    2.62
   3 -17 -11   41.25    2.42
  -5  17  11   22.81    1.79
  -5  17  11   23.18    1.85
  -5 -17 -11   24.94    1.84
  -5 -17 -11   25.63    2.02
  -5  17 -11   23.73    1.69
   5 -17 -11   23.59    1.73
   5 -17 -11   21.38    1.50
  -5  17 -11   25.57    1.95
  -7 -17 -11    0.35    0.55
  -7 -17 -11    0.32    0.39
  -7  17  11   -0.25    0.80
   7 -17  11   -0.08    0.31
   7 -17 -11    0.28    0.31
   0 -18 -11    5.25    0.96
   0 -18 -11    4.62    0.81
   0 -18 -11    4.94    0.81
   0  18 -11    3.65    0.85
   0 -18 -11    4.63    0.84
   0  18 -11    5.73    0.96
   2  18 -11   20.94    1.63
  -2 -18 -11   18.98    1.47
   2  18 -11   16.48    1.68
  -2  18  11   17.41    1.63
  -2 -18 -11   18.14    1.57
   2  18 -11   19.66    1.57
  -2 -18 -11   17.99    1.60
   2 -18 -11   16.83    1.43
   2 -18 -11   19.87    1.50
  -2  18 -11   14.70    1.63
  -2  18 -11   14.49    1.63
  -2  18 -11   16.36    1.58
   4  18 -11    3.21    0.91
  -4 -18 -11    4.17    0.90
   4  18 -11    4.14    0.73
  -4  18  11    4.48    0.79
  -4 -18 -11    4.11    0.60
  -4 -18 -11    2.72    0.66
  -4  18  11    3.73    0.78
  -4 -18 -11    3.72    0.83
  -4  18 -11    2.99    0.73
   4 -18 -11    4.59    0.81
   4 -18 -11    3.77    0.66
  -4  18 -11    4.11    0.77
  -6  18  11   -2.41    1.21
  -6  18  11   -1.01    0.43
  -6 -18 -11   -0.08    0.41
  -6 -18 -11   -0.33    0.35
   6 -18 -11    0.00    0.25
[truncated: 277,509 more chars]
