# Supplementary material for: Ultramicroporous Lonsdaleite Topology MOF with High Propane Uptake and Propane/Methane Selectivity for Propane Capture from Simulated Natural Gas
Source: ACS Mater Lett. 2023 Dec 1;6(1):56–65. doi: 10.1021/acsmaterialslett.3c01157 (PMC10762655; doi:10.1021/acsmaterialslett.3c01157)
Supplement: Supplementary file 6 — tz3c01157_si_006.cif [file tz3c01157_si_006.cif]

data_1
_audit_creation_date               2023-02-09
_audit_creation_method
;
Olex2 1.5
(compiled 2021.12.09 svn.r5202d8cf for OlexSys, GUI svn.r6439)
;
_shelx_SHELXL_version_number       '2018/3'
_audit_contact_author_address      ?
_audit_contact_author_email        ?
_audit_contact_author_name         ''
_audit_contact_author_phone        ?
_publ_contact_author_id_orcid      ?
_publ_section_references
;
Dolomanov, O.V., Bourhis, L.J., Gildea, R.J, Howard, J.A.K. & Puschmann, H.
 (2009), J. Appl. Cryst. 42, 339-341.

Sheldrick, G.M. (2015). Acta Cryst. A71, 3-8.

Sheldrick, G.M. (2015). Acta Cryst. C71, 3-8.
;
_chemical_name_common              ?
_chemical_name_systematic          ?
_chemical_formula_moiety           'C40 H32 N8 Ni2 O4 S2, 6(C H4 O)'
_chemical_formula_sum              'C46 H56 N8 Ni2 O10 S2'
_chemical_formula_weight           1062.52
_chemical_absolute_configuration   rm
_chemical_melting_point            ?
loop_
  _atom_type_symbol
  _atom_type_description
  _atom_type_scat_dispersion_real
  _atom_type_scat_dispersion_imag
  _atom_type_scat_source
 'C' 'C' 0.0181 0.0091 'International Tables Vol C Tables 4.2.6.8 and 6.1.1.4'
 'H' 'H' 0.0000 0.0000 'International Tables Vol C Tables 4.2.6.8 and 6.1.1.4'
 'N' 'N' 0.0311 0.0180 'International Tables Vol C Tables 4.2.6.8 and 6.1.1.4'
 'Ni' 'Ni' -3.0029 0.5091
 'International Tables Vol C Tables 4.2.6.8 and 6.1.1.4'
 'O' 'O' 0.0492 0.0322 'International Tables Vol C Tables 4.2.6.8 and 6.1.1.4'
 'S' 'S' 0.3331 0.5567 'International Tables Vol C Tables 4.2.6.8 and 6.1.1.4'

_shelx_space_group_comment
;
The symmetry employed for this shelxl refinement is uniquely defined
by the following loop, which should always be used as a source of
symmetry information in preference to the above space-group names.
They are only intended as comments.
;
_space_group_crystal_system        'orthorhombic'
_space_group_IT_number             19
_space_group_name_H-M_alt          'P 21 21 21'
_space_group_name_Hall             'P 2ac 2ab'
loop_
  _space_group_symop_operation_xyz
 'x, y, z'
 '-x+1/2, -y, z+1/2'
 '-x, y+1/2, -z+1/2'
 'x+1/2, -y+1/2, -z'

_cell_length_a                     9.7720(2)
_cell_length_b                     22.6651(5)
_cell_length_c                     24.3014(5)
_cell_angle_alpha                  90
_cell_angle_beta                   90
_cell_angle_gamma                  90
_cell_volume                       5382.4(2)
_cell_formula_units_Z              4
_cell_measurement_reflns_used      9881
_cell_measurement_temperature      150.00
_cell_measurement_theta_max        66.192
_cell_measurement_theta_min        2.666
_shelx_estimated_absorpt_T_max     0.781
_shelx_estimated_absorpt_T_min     0.614
_exptl_absorpt_coefficient_mu      2.085
_exptl_absorpt_correction_T_max    0.7528
_exptl_absorpt_correction_T_min    0.5678
_exptl_absorpt_correction_type     multi-scan
_exptl_absorpt_process_details
;
SADABS-2016/2 (Bruker,2016/2) was used for absorption correction.
wR2(int) was 0.1156 before and 0.0976 after correction.
The Ratio of minimum to maximum transmission is 0.7543.
The \l/2 correction factor is Not present.
;
_exptl_absorpt_special_details     ?
_exptl_crystal_colour              'clear light blue'
_exptl_crystal_colour_lustre       clear
_exptl_crystal_colour_modifier     light
_exptl_crystal_colour_primary      blue
_exptl_crystal_density_diffrn      1.311
_exptl_crystal_density_meas        ?
_exptl_crystal_density_method      ?
_exptl_crystal_description         block
_exptl_crystal_F_000               2224
_exptl_crystal_size_max            0.259
_exptl_crystal_size_mid            0.163
_exptl_crystal_size_min            0.125
_exptl_transmission_factor_max     ?
_exptl_transmission_factor_min     ?
_diffrn_reflns_av_R_equivalents    0.0827
_diffrn_reflns_av_unetI/netI       0.0558
_diffrn_reflns_Laue_measured_fraction_full  0.999
_diffrn_reflns_Laue_measured_fraction_max  0.998
_diffrn_reflns_limit_h_max         11
_diffrn_reflns_limit_h_min         -11
_diffrn_reflns_limit_k_max         26
_diffrn_reflns_limit_k_min         -26
_diffrn_reflns_limit_l_max         28
_diffrn_reflns_limit_l_min         -28
_diffrn_reflns_number              47967
_diffrn_reflns_point_group_measured_fraction_full  0.997
_diffrn_reflns_point_group_measured_fraction_max  0.997
_diffrn_reflns_theta_full          66.614
_diffrn_reflns_theta_max           66.614
_diffrn_reflns_theta_min           2.666
_diffrn_ambient_temperature        150.00
_diffrn_detector_area_resol_mean   ?
_diffrn_measured_fraction_theta_full  0.999
_diffrn_measured_fraction_theta_max  0.998
_diffrn_measurement_device_type    'Bruker APEX-II CCD'
_diffrn_measurement_method         '\f and \w scans'
_diffrn_radiation_type             CuK\a
_diffrn_radiation_wavelength       1.54178
_diffrn_source                     ?
_diffrn_source_current             1.0
_diffrn_source_power               0.05
_diffrn_source_voltage             50.0
_diffrn_standards_number           0
_reflns_Friedel_coverage           0.792
_reflns_Friedel_fraction_full      0.995
_reflns_Friedel_fraction_max       0.995
_reflns_number_gt                  8432
_reflns_number_total               9483
_reflns_special_details
;
 Reflections were merged by SHELXL according to the crystal
 class for the calculation of statistics and refinement.
 
 _reflns_Friedel_fraction is defined as the number of unique
 Friedel pairs measured divided by the number that would be
 possible theoretically, ignoring centric projections and
 systematic absences.
;
_reflns_threshold_expression       'I > 2\s(I)'
_computing_cell_refinement         'SAINT V8.40B (?, 2016)'
_computing_data_collection         ?
_computing_data_reduction          'SAINT V8.40B (?, 2016)'
_computing_molecular_graphics      'Olex2 1.5 (Dolomanov et al., 2009)'
_computing_publication_material    'Olex2 1.5 (Dolomanov et al., 2009)'
_computing_structure_refinement    'SHELXL 2018/3 (Sheldrick, 2015)'
_computing_structure_solution      'SHELXT 2018/2 (Sheldrick, 2018)'
_refine_diff_density_max           0.620
_refine_diff_density_min           -0.584
_refine_diff_density_rms           0.091
_refine_ls_abs_structure_details
;
 Flack x determined using 3358 quotients [(I+)-(I-)]/[(I+)+(I-)]
 (Parsons, Flack and Wagner, Acta Cryst. B69 (2013) 249-259).
;
_refine_ls_abs_structure_Flack     0.071(14)
_refine_ls_extinction_coef         .
_refine_ls_extinction_method       none
_refine_ls_goodness_of_fit_ref     1.045
_refine_ls_hydrogen_treatment      constr
_refine_ls_matrix_type             full
_refine_ls_number_parameters       666
_refine_ls_number_reflns           9483
_refine_ls_number_restraints       67
_refine_ls_R_factor_all            0.0650
_refine_ls_R_factor_gt             0.0577
_refine_ls_restrained_S_all        1.064
_refine_ls_shift/su_max            0.005
_refine_ls_shift/su_mean           0.000
_refine_ls_structure_factor_coef   Fsqd
_refine_ls_weighting_details      
 'w=1/[\s^2^(Fo^2^)+(0.0996P)^2^+4.1401P] where P=(Fo^2^+2Fc^2^)/3'
_refine_ls_weighting_scheme        calc
_refine_ls_wR_factor_gt            0.1556
_refine_ls_wR_factor_ref           0.1637
_refine_special_details            ?
_olex2_refinement_description
;
1. Fixed Uiso
 At 1.2 times of:
  All C(H) groups, All C(H,H) groups, All N(H) groups
 At 1.5 times of:
  All C(H,H,H) groups, All O(H) groups
2. Restrained distances
 C45B-O9B
 1.48 with sigma of 0.02
 C45A-O9A
 1.49 with sigma of 0.02
 O10B-C46B
 1.49 with sigma of 0.02
 C46B-C44
 2.8 with sigma of 0.02
 H9A-H45D
 2.1 with sigma of 0.02
 H6A_$1-H46A
 4.2 with sigma of 0.02
 H43A_$2-H41B_$3
 2.469 with sigma of 0.02
3. Uiso/Uaniso restraints and constraints
C43 \\sim O7 \\sim O9B \\sim C45B \\sim C45A \\sim O9A \\sim C46A \\sim O10A
\\sim C46B \\sim O10B \\sim C44 \\sim O8 \\sim C42 \\sim O6 \\sim O5 \\sim C41:
within 2A with sigma of 0.01 and sigma for terminal atoms of 0.02 within 2A
Uanis(C46B) \\sim Ueq: with sigma of 0.01 and sigma for terminal atoms of 0.02
4. Others
 Sof(O9B)=Sof(H9B)=Sof(C45B)=Sof(H45A)=Sof(H45B)=Sof(H45C)=Sof(O10B)=Sof(H10B)=
 Sof(C46B)=Sof(H46D)=Sof(H46E)=Sof(H46F)=1-FVAR(1)
 Sof(O10A)=Sof(H10A)=Sof(C46A)=Sof(H46A)=Sof(H46B)=Sof(H46C)=Sof(C45A)=
 Sof(H45D)=Sof(H45E)=Sof(H45F)=Sof(O9A)=Sof(H9A)=FVAR(1)
5.a Ternary CH refined with riding coordinates:
 N1(H1), N2(H2), C2(H2A), C11(H11)
5.b Secondary CH2 refined with riding coordinates:
 C3(H3A,H3B), C12(H12A,H12B)
5.c Aromatic/amide H refined with riding coordinates:
 C28(H28), C31(H31), C21(H21), C17(H17), C32(H32), C6(H6), C23(H23), C39(H39),
 C27(H27), C40(H40), C16(H16), C38(H38), C24(H24), C30(H30), C37(H37), C29(H29),
  C7(H7), C14(H14), C22(H22), C15(H15), C8(H8), C33(H33), C34(H34), C9(H9)
5.d Idealised Me refined as rotating group:
 C43(H43A,H43B,H43C), C44(H44A,H44B,H44C), C42(H42A,H42B,H42C), C41(H41A,H41B,
 H41C), C46A(H46A,H46B,H46C), C45A(H45D,H45E,H45F), C45B(H45A,H45B,H45C),
 C46B(H46D,H46E,H46F)
5.e Idealised tetrahedral OH refined as rotating group:
 O5(H5), O7(H7A), O6(H6A), O8(H8A), O10A(H10A), O9B(H9B), O9A(H9A), O10B(H10B)
;
_atom_sites_solution_hydrogens     geom
_atom_sites_solution_primary       dual
_atom_sites_solution_secondary     ?
loop_
  _atom_site_label
  _atom_site_type_symbol
  _atom_site_fract_x
  _atom_site_fract_y
  _atom_site_fract_z
  _atom_site_U_iso_or_equiv
  _atom_site_adp_type
  _atom_site_occupancy
  _atom_site_site_symmetry_order
  _atom_site_calc_flag
  _atom_site_refinement_flags_posn
  _atom_site_refinement_flags_adp
  _atom_site_refinement_flags_occupancy
  _atom_site_disorder_assembly
  _atom_site_disorder_group
 Ni1 Ni 0.66811(9) 0.28839(4) 0.47762(4) 0.0219(2) Uani 1 1 d . . . . .
 Ni2 Ni 1.24749(9) 0.71670(4) 0.47810(4) 0.0217(2) Uani 1 1 d . . . . .
 S1 S 0.70475(19) 0.24935(13) 0.67109(8) 0.0599(6) Uani 1 1 d . . . . .
 S2 S 1.2702(2) 0.75502(13) 0.67355(8) 0.0628(6) Uani 1 1 d . . . . .
 O3 O 1.0538(3) 0.75048(16) 0.48469(15) 0.0233(8) Uani 1 1 d . . . . .
 O1 O 0.4729(4) 0.31682(17) 0.46751(16) 0.0263(9) Uani 1 1 d . . . . .
 O4 O 0.9372(4) 0.82264(17) 0.52501(17) 0.0268(8) Uani 1 1 d . . . . .
 O2 O 0.3629(4) 0.24241(18) 0.50869(15) 0.0252(8) Uani 1 1 d . . . . .
 N6 N 0.7532(5) 0.2238(2) 0.10827(19) 0.0261(10) Uani 1 1 d . . . . .
 N5 N 0.6951(5) 0.2891(2) 0.39175(19) 0.0257(10) Uani 1 1 d . . . . .
 N8 N 1.1531(5) 0.6340(2) 0.4756(2) 0.0256(9) Uani 1 1 d . . . . .
 N7 N 0.7408(5) 0.3763(2) 0.4817(2) 0.0264(10) Uani 1 1 d . . . . .
 N1 N 0.1294(4) 0.30599(19) 0.5224(2) 0.0234(9) Uani 1 1 d . . . . .
 H1 H 0.044806 0.312356 0.500057 0.028 Uiso 1 1 calc R U . . .
 N3 N 0.6436(5) 0.2827(2) 0.5632(2) 0.0277(10) Uani 1 1 d . . . . .
 N2 N 1.2933(5) 0.81011(19) 0.48490(19) 0.0223(9) Uani 1 1 d . . . . .
 H2 H 1.367638 0.813214 0.513027 0.027 Uiso 1 1 calc R U . . .
 N4 N 1.2611(5) 0.7185(2) 0.5635(2) 0.0282(11) Uani 1 1 d . . . . .
 C10 C 1.0440(6) 0.8006(2) 0.5056(2) 0.0218(11) Uani 1 1 d . . . . .
 C36 C 0.9873(6) 0.5328(2) 0.4798(3) 0.0270(11) Uani 1 1 d . . . . .
 C1 C 0.3701(5) 0.2943(2) 0.4900(2) 0.0219(11) Uani 1 1 d . . . . .
 C28 C 0.8504(6) 0.2546(3) 0.1341(2) 0.0282(12) Uani 1 1 d . . . . .
 H28 H 0.927237 0.267488 0.113371 0.034 Uiso 1 1 calc R U . . .
 C18 C 1.3364(6) 0.8468(2) 0.4394(2) 0.0251(12) Uani 1 1 d . . . . .
 C35 C 0.8976(6) 0.4802(2) 0.4818(3) 0.0267(11) Uani 1 1 d . . . . .
 C31 C 0.8118(6) 0.3937(3) 0.5258(3) 0.0281(12) Uani 1 1 d . . . . .
 H31 H 0.807671 0.369694 0.557827 0.034 Uiso 1 1 calc R U . . .
 C21 C 0.8112(6) 0.2681(3) 0.3701(3) 0.0307(13) Uani 1 1 d . . . . .
 H21 H 0.885509 0.259992 0.394165 0.037 Uiso 1 1 calc R U . . .
 C17 C 1.4482(7) 0.8348(3) 0.4049(3) 0.0320(13) Uani 1 1 d . . . . .
 H17 H 1.503797 0.800887 0.410113 0.038 Uiso 1 1 calc R U . . .
 C32 C 0.8904(6) 0.4438(3) 0.5280(3) 0.0304(12) Uani 1 1 d . . . . .
 H32 H 0.939184 0.453655 0.560543 0.036 Uiso 1 1 calc R U . . .
 C6 C 0.0176(7) 0.3275(3) 0.6139(3) 0.0316(13) Uani 1 1 d . . . . .
 H6 H -0.042719 0.294702 0.611434 0.038 Uiso 1 1 calc R U . . .
 C23 C 0.5914(6) 0.3006(3) 0.3568(2) 0.0287(13) Uani 1 1 d . . . . .
 H23 H 0.509052 0.316548 0.371233 0.034 Uiso 1 1 calc R U . . .
 C39 C 0.9653(6) 0.5769(3) 0.4402(2) 0.0278(12) Uani 1 1 d . . . . .
 H39 H 0.893611 0.573129 0.414017 0.033 Uiso 1 1 calc R U . . .
 C2 C 0.2435(6) 0.3339(3) 0.4917(3) 0.0284(12) Uani 1 1 d . . . . .
 H2A H 0.213063 0.342733 0.453260 0.034 Uiso 1 1 calc R U . . .
 C27 C 0.8452(6) 0.2687(3) 0.1894(2) 0.0315(13) Uani 1 1 d . . . . .
 H27 H 0.918972 0.289097 0.206347 0.038 Uiso 1 1 calc R U . . .
 C40 C 1.0492(6) 0.6255(3) 0.4398(2) 0.0265(12) Uani 1 1 d . . . . .
 H40 H 1.033129 0.654916 0.412748 0.032 Uiso 1 1 calc R U . . .
 C11 C 1.1722(6) 0.8399(2) 0.5096(2) 0.0261(12) Uani 1 1 d . . . . .
 H11 H 1.191355 0.848877 0.549103 0.031 Uiso 1 1 calc R U . . .
 C5 C 0.1122(6) 0.3395(3) 0.5725(2) 0.0267(12) Uani 1 1 d . . . . .
 C16 C 1.4737(8) 0.8747(3) 0.3632(3) 0.0398(16) Uani 1 1 d . . . . .
 H16 H 1.548665 0.868053 0.339047 0.048 Uiso 1 1 calc R U . . .
 C38 C 1.1734(6) 0.5922(2) 0.5136(2) 0.0294(12) Uani 1 1 d . . . . .
 H38 H 1.244700 0.597466 0.539772 0.035 Uiso 1 1 calc R U . . .
 C24 C 0.5995(6) 0.2903(3) 0.3011(2) 0.0299(12) Uani 1 1 d . . . . .
 H24 H 0.523598 0.298787 0.278009 0.036 Uiso 1 1 calc R U . . .
 C30 C 0.6444(6) 0.2069(3) 0.1383(2) 0.0310(13) Uani 1 1 d . . . . .
 H30 H 0.575156 0.184248 0.120770 0.037 Uiso 1 1 calc R U . . .
 C37 C 1.0948(6) 0.5416(3) 0.5163(3) 0.0297(12) Uani 1 1 d . . . . .
 H37 H 1.114386 0.512536 0.543403 0.036 Uiso 1 1 calc R U . . .
 C19 C 0.6691(6) 0.2688(3) 0.6078(2) 0.0294(13) Uani 1 1 d . . . . .
 C13 C 1.2550(6) 0.8955(3) 0.4330(3) 0.0306(13) Uani 1 1 d . . . . .
 C29 C 0.6280(6) 0.2210(3) 0.1934(2) 0.0308(13) Uani 1 1 d . . . . .
 H29 H 0.548172 0.209163 0.212762 0.037 Uiso 1 1 calc R U . . .
 C26 C 0.7312(6) 0.2528(3) 0.2199(2) 0.0288(12) Uani 1 1 d . . . . .
 C7 C 0.0148(8) 0.3658(3) 0.6594(3) 0.0417(16) Uani 1 1 d . . . . .
 H7 H -0.048996 0.359030 0.688199 0.050 Uiso 1 1 calc R U . . .
 C3 C 0.2768(7) 0.3925(3) 0.5218(3) 0.0416(16) Uani 1 1 d . . . . .
 H3A H 0.376264 0.396216 0.528749 0.050 Uiso 1 1 calc R U . . .
 H3B H 0.245481 0.426950 0.500180 0.050 Uiso 1 1 calc R U . . .
 C25 C 0.7191(6) 0.2676(3) 0.2790(2) 0.0290(13) Uani 1 1 d . . . . .
 C14 C 1.2828(7) 0.9352(3) 0.3905(3) 0.0417(16) Uani 1 1 d . . . . .
 H14 H 1.227584 0.969274 0.385370 0.050 Uiso 1 1 calc R U . . .
 C22 C 0.8284(6) 0.2577(3) 0.3145(2) 0.0319(13) Uani 1 1 d . . . . .
 H22 H 0.913583 0.243972 0.300688 0.038 Uiso 1 1 calc R U . . .
 C15 C 1.3929(8) 0.9240(3) 0.3557(3) 0.0424(16) Uani 1 1 d . . . . .
 H15 H 1.412635 0.950548 0.326485 0.051 Uiso 1 1 calc R U . . .
 C4 C 0.1984(6) 0.3872(3) 0.5749(3) 0.0326(14) Uani 1 1 d . . . . .
 C8 C 0.1035(9) 0.4131(3) 0.6627(3) 0.0470(18) Uani 1 1 d . . . . .
 H8 H 0.101253 0.438124 0.694015 0.056 Uiso 1 1 calc R U . . .
 C12 C 1.1498(6) 0.8986(3) 0.4778(3) 0.0362(14) Uani 1 1 d . . . . .
 H12A H 1.056196 0.900867 0.462395 0.043 Uiso 1 1 calc R U . . .
 H12B H 1.165600 0.933176 0.501926 0.043 Uiso 1 1 calc R U . . .
 C20 C 1.2668(6) 0.7341(3) 0.6093(3) 0.0346(14) Uani 1 1 d . . . . .
 C33 C 0.7435(8) 0.4126(3) 0.4385(3) 0.0383(15) Uani 1 1 d . . . . .
 H33 H 0.690807 0.402550 0.407038 0.046 Uiso 1 1 calc R U . . .
 C34 C 0.8185(8) 0.4638(3) 0.4371(3) 0.0386(15) Uani 1 1 d . . . . .
 H34 H 0.816023 0.488161 0.405305 0.046 Uiso 1 1 calc R U . . .
 O5 O 0.5395(9) 0.4621(3) 0.6640(4) 0.090(2) Uani 1 1 d . U . . .
 H5 H 0.489949 0.458434 0.691994 0.135 Uiso 1 1 calc R U . . .
 C9 C 0.1958(8) 0.4242(3) 0.6207(3) 0.0435(17) Uani 1 1 d . . . . .
 H9 H 0.256665 0.456818 0.623136 0.052 Uiso 1 1 calc R U . . .
 O7 O 1.0814(11) 0.5479(4) 0.2641(4) 0.099(3) Uani 1 1 d . U . . .
 H7A H 1.021691 0.534934 0.285867 0.148 Uiso 1 1 calc R U . . .
 O6 O 0.4017(9) 0.5507(4) 0.6102(4) 0.101(3) Uani 1 1 d . U . . .
 H6A H 0.440869 0.519463 0.620068 0.151 Uiso 1 1 calc R U . . .
 C43 C 1.1127(19) 0.6075(6) 0.2778(6) 0.118(5) Uani 1 1 d . U . . .
 H43A H 1.065560 0.634054 0.252283 0.177 Uiso 1 1 calc R U . . .
 H43B H 1.211735 0.613730 0.275138 0.177 Uiso 1 1 calc R U . . .
 H43C H 1.082428 0.615691 0.315508 0.177 Uiso 1 1 calc R U . . .
 C44 C 0.4457(15) 0.5391(8) 0.3594(5) 0.112(5) Uani 1 1 d D U . . .
 H44A H 0.364856 0.536926 0.335630 0.168 Uiso 1 1 calc R U . . .
 H44B H 0.509497 0.507451 0.349704 0.168 Uiso 1 1 calc R U . . .
 H44C H 0.490666 0.577411 0.354380 0.168 Uiso 1 1 calc R U . . .
 O8 O 0.4074(19) 0.5332(9) 0.4122(6) 0.184(6) Uani 1 1 d . U . . .
 H8A H 0.450459 0.557494 0.431664 0.275 Uiso 1 1 calc R U . . .
 C42 C 0.3931(19) 0.5909(7) 0.6566(7) 0.126(6) Uani 1 1 d . U . . .
 H42A H 0.318290 0.618993 0.650541 0.189 Uiso 1 1 calc R U . . .
 H42B H 0.479560 0.612511 0.660272 0.189 Uiso 1 1 calc R U . . .
 H42C H 0.375664 0.568473 0.690344 0.189 Uiso 1 1 calc R U . . .
 C41 C 0.5729(18) 0.4066(6) 0.6436(7) 0.122(5) Uani 1 1 d . U . . .
 H41A H 0.575987 0.408073 0.603304 0.182 Uiso 1 1 calc R U . . .
 H41B H 0.503517 0.378037 0.655291 0.182 Uiso 1 1 calc R U . . .
 H41C H 0.662526 0.394716 0.657807 0.182 Uiso 1 1 calc R U . . .
 O10A O 0.8346(11) 0.5187(5) 0.3078(4) 0.040(2) Uani 0.474(7) 1 d . U P A 1
 H10A H 0.805729 0.550311 0.293889 0.060 Uiso 0.474(7) 1 calc R U P A 1
 C46A C 0.776(2) 0.4684(14) 0.2781(9) 0.093(7) Uani 0.474(7) 1 d . U P A 1
 H46A H 0.751885 0.480480 0.240575 0.140 Uiso 0.474(7) 1 calc DR U P A 1
 H46B H 0.693276 0.454799 0.297210 0.140 Uiso 0.474(7) 1 calc R U P A 1
 H46C H 0.842799 0.436277 0.276639 0.140 Uiso 0.474(7) 1 calc R U P A 1
 O9B O 1.3129(14) 0.4822(5) 0.2784(5) 0.064(3) Uani 0.526(7) 1 d D U P A 2
 H9B H 1.237316 0.477266 0.294252 0.097 Uiso 0.526(7) 1 calc R U P A 2
 C45A C 1.219(2) 0.3850(8) 0.3467(9) 0.063(5) Uani 0.474(7) 1 d D U P A 1
 H45D H 1.248092 0.392969 0.308858 0.095 Uiso 0.474(7) 1 calc DR U P A 1
 H45E H 1.227989 0.342717 0.354406 0.095 Uiso 0.474(7) 1 calc R U P A 1
 H45F H 1.276426 0.407376 0.372311 0.095 Uiso 0.474(7) 1 calc R U P A 1
 O9A O 1.080(2) 0.4022(11) 0.3533(11) 0.135(8) Uani 0.474(7) 1 d D U P A 1
 H9A H 1.063357 0.431315 0.332995 0.202 Uiso 0.474(7) 1 calc DR U P A 1
 C45B C 1.382(3) 0.4286(11) 0.2759(12) 0.120(9) Uani 0.526(7) 1 d D U P A 2
 H45A H 1.400276 0.418428 0.237369 0.180 Uiso 0.526(7) 1 calc R U P A 2
 H45B H 1.326359 0.397628 0.292839 0.180 Uiso 0.526(7) 1 calc R U P A 2
 H45C H 1.469327 0.431925 0.295740 0.180 Uiso 0.526(7) 1 calc R U P A 2
 O10B O 0.6771(11) 0.6073(5) 0.3504(4) 0.052(3) Uani 0.526(7) 1 d D U P A 2
 H10B H 0.618055 0.619834 0.328154 0.078 Uiso 0.526(7) 1 calc R U P A 2
 C46B C 0.714(2) 0.5528(11) 0.3361(12) 0.124(8) Uani 0.526(7) 1 d D U P A 2
 H46D H 0.803600 0.554169 0.317730 0.185 Uiso 0.526(7) 1 calc R U P A 2
 H46E H 0.646146 0.536140 0.311009 0.185 Uiso 0.526(7) 1 calc R U P A 2
 H46F H 0.720896 0.528146 0.369126 0.185 Uiso 0.526(7) 1 calc R U P A 2

loop_
  _atom_site_aniso_label
  _atom_site_aniso_U_11
  _atom_site_aniso_U_22
  _atom_site_aniso_U_33
  _atom_site_aniso_U_23
  _atom_site_aniso_U_13
  _atom_site_aniso_U_12
 Ni1 0.0167(4) 0.0257(5) 0.0234(4) 0.0000(4) 0.0002(4) -0.0009(4)
 Ni2 0.0162(4) 0.0258(5) 0.0232(5) 0.0008(4) -0.0009(4) -0.0008(4)
 S1 0.0321(9) 0.1098(18) 0.0376(9) 0.0274(11) -0.0015(7) -0.0032(10)
 S2 0.0450(11) 0.1081(18) 0.0354(9) -0.0201(11) -0.0043(8) 0.0094(12)
 O3 0.0146(17) 0.0256(19) 0.030(2) -0.0021(17) 0.0001(15) -0.0005(14)
 O1 0.0188(19) 0.029(2) 0.031(2) 0.0048(16) 0.0037(16) 0.0004(16)
 O4 0.0203(19) 0.0296(19) 0.030(2) -0.0004(18) 0.0043(17) 0.0002(15)
 O2 0.0170(19) 0.029(2) 0.029(2) -0.0010(16) 0.0032(15) 0.0013(16)
 N6 0.024(2) 0.031(2) 0.023(2) -0.0006(19) -0.0002(19) 0.004(2)
 N5 0.019(2) 0.032(2) 0.026(2) -0.004(2) 0.0015(18) -0.004(2)
 N8 0.020(2) 0.029(2) 0.028(2) -0.001(2) -0.001(2) -0.0005(18)
 N7 0.024(2) 0.027(2) 0.029(2) 0.001(2) 0.000(2) 0.0002(18)
 N1 0.018(2) 0.024(2) 0.029(2) 0.000(2) 0.001(2) 0.0024(17)
 N3 0.021(2) 0.028(2) 0.034(3) -0.004(2) 0.005(2) -0.004(2)
 N2 0.018(2) 0.023(2) 0.026(2) 0.0037(19) 0.0015(19) -0.0016(17)
 N4 0.020(2) 0.033(3) 0.031(3) 0.005(2) -0.004(2) 0.001(2)
 C10 0.016(3) 0.026(3) 0.023(3) 0.005(2) 0.000(2) 0.001(2)
 C36 0.024(3) 0.026(3) 0.032(3) -0.001(3) 0.000(3) 0.000(2)
 C1 0.015(2) 0.029(3) 0.022(2) -0.005(2) -0.0001(19) -0.003(2)
 C28 0.018(3) 0.040(3) 0.027(3) -0.001(3) 0.000(2) -0.002(2)
 C18 0.022(3) 0.025(3) 0.029(3) 0.003(2) 0.002(2) -0.004(2)
 C35 0.024(3) 0.026(3) 0.030(3) -0.001(3) 0.000(3) -0.005(2)
 C31 0.027(3) 0.028(3) 0.029(3) 0.002(2) -0.003(3) -0.002(2)
 C21 0.016(3) 0.045(3) 0.031(3) 0.002(3) 0.000(2) -0.003(2)
 C17 0.023(3) 0.036(3) 0.037(3) 0.001(3) 0.000(2) -0.006(3)
 C32 0.028(3) 0.032(3) 0.031(3) 0.000(3) -0.003(3) -0.001(2)
 C6 0.030(3) 0.034(3) 0.031(3) 0.002(2) 0.003(3) 0.004(3)
 C23 0.021(3) 0.039(3) 0.026(3) 0.004(2) 0.002(2) 0.002(2)
 C39 0.027(3) 0.030(3) 0.025(3) 0.000(2) -0.006(2) -0.002(2)
 C2 0.018(3) 0.029(3) 0.038(3) 0.001(2) 0.008(2) 0.001(2)
 C27 0.026(3) 0.042(3) 0.026(3) -0.005(2) 0.000(2) -0.002(3)
 C40 0.025(3) 0.029(3) 0.026(3) 0.003(2) -0.003(2) 0.001(2)
 C11 0.014(3) 0.029(3) 0.035(3) -0.003(2) -0.001(2) -0.002(2)
 C5 0.020(3) 0.030(3) 0.031(3) -0.004(2) -0.001(2) 0.002(2)
 C16 0.034(4) 0.048(4) 0.038(4) 0.006(3) 0.008(3) -0.007(3)
 C38 0.027(3) 0.030(3) 0.031(3) 0.002(2) -0.001(3) 0.003(2)
 C24 0.022(3) 0.039(3) 0.028(3) 0.000(3) -0.004(2) 0.004(3)
 C30 0.024(3) 0.038(3) 0.031(3) 0.004(3) -0.003(2) -0.007(3)
 C37 0.027(3) 0.028(3) 0.034(3) 0.001(3) -0.003(3) 0.002(2)
 C19 0.018(3) 0.041(3) 0.029(3) 0.006(3) 0.001(2) -0.002(2)
 C13 0.023(3) 0.029(3) 0.040(3) 0.004(3) 0.000(3) -0.009(2)
 C29 0.020(3) 0.045(4) 0.027(3) 0.002(3) 0.003(2) -0.004(3)
 C26 0.026(3) 0.037(3) 0.023(3) -0.003(2) 0.002(2) 0.002(3)
 C7 0.045(4) 0.046(4) 0.034(3) -0.002(3) 0.005(3) 0.011(3)
 C3 0.034(3) 0.028(3) 0.063(4) -0.005(3) 0.020(4) -0.004(2)
 C25 0.026(3) 0.041(3) 0.020(3) -0.001(2) 0.002(2) -0.003(2)
 C14 0.037(4) 0.034(3) 0.054(4) 0.014(3) -0.005(3) -0.001(3)
 C22 0.022(3) 0.047(4) 0.026(3) -0.003(3) 0.002(2) -0.001(3)
 C15 0.043(4) 0.047(4) 0.037(4) 0.014(3) 0.002(3) -0.004(3)
 C4 0.020(3) 0.032(3) 0.045(4) -0.006(3) 0.000(3) 0.001(2)
 C8 0.056(5) 0.044(4) 0.041(4) -0.015(3) -0.009(4) 0.012(3)
 C12 0.024(3) 0.026(3) 0.059(4) 0.001(3) 0.013(3) -0.003(2)
 C20 0.016(3) 0.055(4) 0.033(3) 0.003(3) -0.002(2) 0.000(3)
 C33 0.049(4) 0.033(3) 0.033(3) 0.008(3) -0.013(3) -0.014(3)
 C34 0.047(4) 0.036(3) 0.033(3) 0.005(3) -0.010(3) -0.012(3)
 O5 0.087(5) 0.066(4) 0.117(6) 0.001(4) 0.032(5) 0.001(4)
 C9 0.036(4) 0.038(4) 0.056(4) -0.009(3) -0.015(3) 0.005(3)
 O7 0.113(7) 0.082(5) 0.101(6) -0.002(4) -0.009(5) -0.033(5)
 O6 0.076(5) 0.104(6) 0.122(7) 0.036(5) -0.016(5) -0.007(5)
 C43 0.154(13) 0.095(9) 0.106(9) -0.031(7) 0.015(9) -0.055(9)
 C44 0.101(10) 0.154(12) 0.079(8) -0.044(8) 0.011(7) -0.058(9)
 O8 0.170(13) 0.247(16) 0.133(10) -0.038(10) 0.029(10) 0.008(13)
 C42 0.130(12) 0.092(9) 0.157(13) -0.022(9) -0.046(11) 0.038(9)
 C41 0.118(11) 0.089(9) 0.158(13) -0.006(8) 0.048(10) 0.035(8)
 O10A 0.036(5) 0.064(6) 0.020(4) 0.004(4) 0.004(4) -0.006(5)
 C46A 0.059(12) 0.166(19) 0.054(10) -0.037(12) 0.015(9) -0.049(13)
 O9B 0.075(8) 0.060(7) 0.059(7) -0.002(5) -0.016(6) -0.007(6)
 C45A 0.068(12) 0.049(9) 0.073(11) 0.000(8) 0.018(10) -0.010(9)
 O9A 0.136(17) 0.108(15) 0.161(18) 0.015(13) 0.013(15) 0.025(14)
 C45B 0.14(2) 0.115(17) 0.108(16) -0.026(15) -0.022(16) -0.011(17)
 O10B 0.042(6) 0.071(7) 0.042(5) -0.003(5) 0.001(4) -0.012(5)
 C46B 0.114(14) 0.158(15) 0.099(13) 0.021(13) -0.011(12) -0.014(13)

_geom_special_details
;
 All esds (except the esd in the dihedral angle between two l.s. planes)
 are estimated using the full covariance matrix.  The cell esds are taken
 into account individually in the estimation of esds in distances, angles
 and torsion angles; correlations between esds in cell parameters are only
 used when they are defined by crystal symmetry.  An approximate (isotropic)
 treatment of cell esds is used for estimating esds involving l.s. planes.
;
loop_
  _geom_bond_atom_site_label_1
  _geom_bond_atom_site_label_2
  _geom_bond_distance
  _geom_bond_site_symmetry_2
  _geom_bond_publ_flag
 Ni1 O1 2.029(4) . ?
 Ni1 O2 2.055(4) 4_556 ?
 Ni1 N5 2.103(5) . ?
 Ni1 N7 2.117(5) . ?
 Ni1 N1 2.172(4) 4_556 ?
 Ni1 N3 2.098(5) . ?
 Ni2 O3 2.048(4) . ?
 Ni2 O4 2.059(4) 4_566 ?
 Ni2 N6 2.105(5) 3_755 ?
 Ni2 N8 2.090(5) . ?
 Ni2 N2 2.170(4) . ?
 Ni2 N4 2.079(5) . ?
 S1 C19 1.637(6) . ?
 S2 C20 1.632(7) . ?
 O3 C10 1.248(7) . ?
 O1 C1 1.252(7) . ?
 O4 C10 1.249(7) . ?
 O2 C1 1.263(7) . ?
 N6 C28 1.335(8) . ?
 N6 C30 1.345(8) . ?
 N5 C21 1.337(8) . ?
 N5 C23 1.348(8) . ?
 N8 C40 1.351(8) . ?
 N8 C38 1.339(8) . ?
 N7 C31 1.337(8) . ?
 N7 C33 1.335(8) . ?
 N1 H1 1.0000 . ?
 N1 C2 1.484(7) . ?
 N1 C5 1.445(7) . ?
 N3 C19 1.156(8) . ?
 N2 H2 1.0000 . ?
 N2 C18 1.448(7) . ?
 N2 C11 1.489(7) . ?
 N4 C20 1.169(9) . ?
 C10 C11 1.540(8) . ?
 C36 C35 1.481(8) . ?
 C36 C39 1.404(8) . ?
 C36 C37 1.389(9) . ?
 C1 C2 1.530(8) . ?
 C28 H28 0.9500 . ?
 C28 C27 1.383(8) . ?
 C18 C17 1.403(9) . ?
 C18 C13 1.368(9) . ?
 C35 C32 1.395(9) . ?
 C35 C34 1.383(9) . ?
 C31 H31 0.9500 . ?
 C31 C32 1.373(8) . ?
 C21 H21 0.9500 . ?
 C21 C22 1.383(9) . ?
 C17 H17 0.9500 . ?
 C17 C16 1.382(9) . ?
 C32 H32 0.9500 . ?
 C6 H6 0.9500 . ?
 C6 C5 1.393(9) . ?
 C6 C7 1.406(10) . ?
 C23 H23 0.9500 . ?
 C23 C24 1.374(8) . ?
 C39 H39 0.9500 . ?
 C39 C40 1.372(8) . ?
 C2 H2A 1.0000 . ?
 C2 C3 1.550(9) . ?
 C27 H27 0.9500 . ?
 C27 C26 1.386(9) . ?
 C40 H40 0.9500 . ?
 C11 H11 1.0000 . ?
 C11 C12 1.554(8) . ?
 C5 C4 1.371(9) . ?
 C16 H16 0.9500 . ?
 C16 C15 1.380(11) . ?
 C38 H38 0.9500 . ?
 C38 C37 1.382(9) . ?
 C24 H24 0.9500 . ?
 C24 C25 1.386(9) . ?
 C30 H30 0.9500 . ?
 C30 C29 1.386(9) . ?
 C37 H37 0.9500 . ?
 C13 C14 1.398(9) . ?
 C13 C12 1.499(9) . ?
 C29 H29 0.9500 . ?
 C29 C26 1.398(9) . ?
 C26 C25 1.479(8) . ?
 C7 H7 0.9500 . ?
 C7 C8 1.381(11) . ?
 C3 H3A 0.9900 . ?
 C3 H3B 0.9900 . ?
 C3 C4 1.506(10) . ?
 C25 C22 1.391(9) . ?
 C14 H14 0.9500 . ?
 C14 C15 1.391(11) . ?
 C22 H22 0.9500 . ?
 C15 H15 0.9500 . ?
 C4 C9 1.396(10) . ?
 C8 H8 0.9500 . ?
 C8 C9 1.384(12) . ?
 C12 H12A 0.9900 . ?
 C12 H12B 0.9900 . ?
 C33 H33 0.9500 . ?
 C33 C34 1.373(9) . ?
 C34 H34 0.9500 . ?
 O5 H5 0.8400 . ?
 O5 C41 1.390(15) . ?
 C9 H9 0.9500 . ?
 O7 H7A 0.8400 . ?
 O7 C43 1.425(14) . ?
 O6 H6A 0.8400 . ?
 O6 C42 1.453(17) . ?
 C43 H43A 0.9800 . ?
 C43 H43B 0.9800 . ?
 C43 H43C 0.9800 . ?
 C44 H44A 0.9800 . ?
 C44 H44B 0.9800 . ?
 C44 H44C 0.9800 . ?
 C44 O8 1.342(16) . ?
 O8 H8A 0.8400 . ?
 C42 H42A 0.9800 . ?
 C42 H42B 0.9800 . ?
 C42 H42C 0.9800 . ?
 C41 H41A 0.9800 . ?
 C41 H41B 0.9800 . ?
 C41 H41C 0.9800 . ?
 O10A H10A 0.8400 . ?
 O10A C46A 1.47(3) . ?
 C46A H46A 0.9800 . ?
 C46A H46B 0.9800 . ?
 C46A H46C 0.9800 . ?
 O9B H9B 0.8400 . ?
 O9B C45B 1.39(2) . ?
 C45A H45D 0.9800 . ?
 C45A H45E 0.9800 . ?
 C45A H45F 0.9800 . ?
 C45A O9A 1.42(2) . ?
 O9A H9A 0.8400 . ?
 C45B H45A 0.9800 . ?
 C45B H45B 0.9800 . ?
 C45B H45C 0.9800 . ?
 O10B H10B 0.8400 . ?
 O10B C46B 1.33(2) . ?
 C46B H46D 0.9800 . ?
 C46B H46E 0.9800 . ?
 C46B H46F 0.9800 . ?

loop_
  _geom_angle_atom_site_label_1
  _geom_angle_atom_site_label_2
  _geom_angle_atom_site_label_3
  _geom_angle
  _geom_angle_site_symmetry_1
  _geom_angle_site_symmetry_3
  _geom_angle_publ_flag
 O1 Ni1 O2 177.22(16) . 4_556 ?
 O1 Ni1 N5 89.75(18) . . ?
 O1 Ni1 N7 91.28(17) . . ?
 O1 Ni1 N1 98.57(17) . 4_556 ?
 O1 Ni1 N3 91.84(18) . . ?
 O2 Ni1 N5 92.68(17) 4_556 . ?
 O2 Ni1 N7 90.07(17) 4_556 . ?
 O2 Ni1 N1 80.03(17) 4_556 4_556 ?
 O2 Ni1 N3 85.67(17) 4_556 . ?
 N5 Ni1 N7 89.9(2) . . ?
 N5 Ni1 N1 91.63(19) . 4_556 ?
 N7 Ni1 N1 170.04(18) . 4_556 ?
 N3 Ni1 N5 176.8(2) . . ?
 N3 Ni1 N7 92.9(2) . . ?
 N3 Ni1 N1 85.41(19) . 4_556 ?
 O3 Ni2 O4 175.65(16) . 4_566 ?
 O3 Ni2 N6 92.65(18) . 3_755 ?
 O3 Ni2 N8 85.97(17) . . ?
 O3 Ni2 N2 79.62(16) . . ?
 O3 Ni2 N4 88.51(18) . . ?
 O4 Ni2 N6 89.97(18) 4_566 3_755 ?
 O4 Ni2 N8 90.46(17) 4_566 . ?
 O4 Ni2 N2 103.86(16) 4_566 . ?
 O4 Ni2 N4 89.28(18) 4_566 . ?
 N6 Ni2 N2 90.09(18) 3_755 . ?
 N8 Ni2 N6 92.21(19) . 3_755 ?
 N8 Ni2 N2 165.50(18) . . ?
 N4 Ni2 N6 173.47(19) . 3_755 ?
 N4 Ni2 N8 94.3(2) . . ?
 N4 Ni2 N2 83.79(19) . . ?
 C10 O3 Ni2 116.3(3) . . ?
 C1 O1 Ni1 124.9(4) . . ?
 C10 O4 Ni2 124.4(4) . 4_466 ?
 C1 O2 Ni1 115.2(3) . 4_456 ?
 C28 N6 Ni2 120.7(4) . 3_745 ?
 C28 N6 C30 117.2(5) . . ?
 C30 N6 Ni2 121.1(4) . 3_745 ?
 C21 N5 Ni1 119.6(4) . . ?
 C21 N5 C23 117.3(5) . . ?
 C23 N5 Ni1 122.2(4) . . ?
 C40 N8 Ni2 118.6(4) . . ?
 C38 N8 Ni2 123.3(4) . . ?
 C38 N8 C40 117.1(5) . . ?
 C31 N7 Ni1 119.3(4) . . ?
 C33 N7 Ni1 123.4(4) . . ?
 C33 N7 C31 116.0(5) . . ?
 Ni1 N1 H1 106.6 4_456 . ?
 C2 N1 Ni1 106.8(3) . 4_456 ?
 C2 N1 H1 106.6 . . ?
 C5 N1 Ni1 122.6(4) . 4_456 ?
 C5 N1 H1 106.6 . . ?
 C5 N1 C2 106.7(4) . . ?
 C19 N3 Ni1 157.2(5) . . ?
 Ni2 N2 H2 105.7 . . ?
 C18 N2 Ni2 124.3(4) . . ?
 C18 N2 H2 105.7 . . ?
 C18 N2 C11 106.1(4) . . ?
 C11 N2 Ni2 108.0(3) . . ?
 C11 N2 H2 105.7 . . ?
 C20 N4 Ni2 163.5(5) . . ?
 O3 C10 O4 125.6(5) . . ?
 O3 C10 C11 119.3(5) . . ?
 O4 C10 C11 115.1(5) . . ?
 C39 C36 C35 120.3(5) . . ?
 C37 C36 C35 122.8(5) . . ?
 C37 C36 C39 116.9(5) . . ?
 O1 C1 O2 125.6(5) . . ?
 O1 C1 C2 114.9(5) . . ?
 O2 C1 C2 119.5(5) . . ?
 N6 C28 H28 118.3 . . ?
 N6 C28 C27 123.5(5) . . ?
 C27 C28 H28 118.3 . . ?
 C17 C18 N2 124.8(5) . . ?
 C13 C18 N2 112.4(5) . . ?
 C13 C18 C17 122.8(6) . . ?
 C32 C35 C36 122.1(5) . . ?
 C34 C35 C36 121.4(5) . . ?
 C34 C35 C32 116.4(5) . . ?
 N7 C31 H31 117.8 . . ?
 N7 C31 C32 124.5(6) . . ?
 C32 C31 H31 117.8 . . ?
 N5 C21 H21 118.4 . . ?
 N5 C21 C22 123.2(6) . . ?
 C22 C21 H21 118.4 . . ?
 C18 C17 H17 121.6 . . ?
 C16 C17 C18 116.8(6) . . ?
 C16 C17 H17 121.6 . . ?
 C35 C32 H32 120.4 . . ?
 C31 C32 C35 119.1(6) . . ?
 C31 C32 H32 120.4 . . ?
 C5 C6 H6 121.3 . . ?
 C5 C6 C7 117.4(6) . . ?
 C7 C6 H6 121.3 . . ?
 N5 C23 H23 118.5 . . ?
 N5 C23 C24 123.0(5) . . ?
 C24 C23 H23 118.5 . . ?
 C36 C39 H39 120.5 . . ?
 C40 C39 C36 118.9(5) . . ?
 C40 C39 H39 120.5 . . ?
 N1 C2 C1 111.8(4) . . ?
 N1 C2 H2A 109.4 . . ?
 N1 C2 C3 106.6(5) . . ?
 C1 C2 H2A 109.4 . . ?
 C1 C2 C3 110.2(5) . . ?
 C3 C2 H2A 109.4 . . ?
 C28 C27 H27 120.3 . . ?
 C28 C27 C26 119.3(6) . . ?
 C26 C27 H27 120.3 . . ?
 N8 C40 C39 124.0(5) . . ?
 N8 C40 H40 118.0 . . ?
 C39 C40 H40 118.0 . . ?
 N2 C11 C10 111.0(4) . . ?
 N2 C11 H11 109.3 . . ?
 N2 C11 C12 107.5(5) . . ?
 C10 C11 H11 109.3 . . ?
 C10 C11 C12 110.5(5) . . ?
 C12 C11 H11 109.3 . . ?
 C6 C5 N1 125.6(5) . . ?
 C4 C5 N1 112.2(5) . . ?
 C4 C5 C6 122.1(6) . . ?
 C17 C16 H16 119.2 . . ?
 C15 C16 C17 121.5(7) . . ?
 C15 C16 H16 119.2 . . ?
 N8 C38 H38 118.7 . . ?
 N8 C38 C37 122.5(6) . . ?
 C37 C38 H38 118.7 . . ?
 C23 C24 H24 120.2 . . ?
 C23 C24 C25 119.5(5) . . ?
 C25 C24 H24 120.2 . . ?
 N6 C30 H30 118.3 . . ?
 N6 C30 C29 123.3(6) . . ?
 C29 C30 H30 118.3 . . ?
 C36 C37 H37 119.7 . . ?
 C38 C37 C36 120.6(6) . . ?
 C38 C37 H37 119.7 . . ?
 N3 C19 S1 179.8(7) . . ?
 C18 C13 C14 119.3(6) . . ?
 C18 C13 C12 110.8(5) . . ?
 C14 C13 C12 129.8(6) . . ?
 C30 C29 H29 120.6 . . ?
 C30 C29 C26 118.8(5) . . ?
 C26 C29 H29 120.6 . . ?
 C27 C26 C29 117.8(5) . . ?
 C27 C26 C25 121.6(6) . . ?
 C29 C26 C25 120.5(5) . . ?
 C6 C7 H7 119.6 . . ?
 C8 C7 C6 120.9(7) . . ?
 C8 C7 H7 119.6 . . ?
 C2 C3 H3A 111.1 . . ?
 C2 C3 H3B 111.1 . . ?
 H3A C3 H3B 109.1 . . ?
 C4 C3 C2 103.3(5) . . ?
 C4 C3 H3A 111.1 . . ?
 C4 C3 H3B 111.1 . . ?
 C24 C25 C26 121.9(5) . . ?
 C24 C25 C22 117.9(5) . . ?
 C22 C25 C26 120.2(5) . . ?
 C13 C14 H14 120.6 . . ?
 C15 C14 C13 118.8(6) . . ?
 C15 C14 H14 120.6 . . ?
 C21 C22 C25 119.0(6) . . ?
 C21 C22 H22 120.5 . . ?
 C25 C22 H22 120.5 . . ?
 C16 C15 C14 120.7(6) . . ?
 C16 C15 H15 119.7 . . ?
 C14 C15 H15 119.7 . . ?
 C5 C4 C3 109.8(5) . . ?
 C5 C4 C9 119.8(6) . . ?
 C9 C4 C3 130.2(6) . . ?
 C7 C8 H8 119.7 . . ?
 C7 C8 C9 120.5(7) . . ?
 C9 C8 H8 119.7 . . ?
 C11 C12 H12A 111.2 . . ?
 C11 C12 H12B 111.2 . . ?
 C13 C12 C11 102.9(5) . . ?
 C13 C12 H12A 111.2 . . ?
 C13 C12 H12B 111.2 . . ?
 H12A C12 H12B 109.1 . . ?
 N4 C20 S2 178.3(6) . . ?
 N7 C33 H33 118.2 . . ?
 N7 C33 C34 123.5(6) . . ?
 C34 C33 H33 118.2 . . ?
 C35 C34 H34 119.8 . . ?
 C33 C34 C35 120.4(6) . . ?
 C33 C34 H34 119.8 . . ?
 C41 O5 H5 109.5 . . ?
 C4 C9 H9 120.3 . . ?
 C8 C9 C4 119.3(7) . . ?
 C8 C9 H9 120.3 . . ?
 C43 O7 H7A 109.5 . . ?
 C42 O6 H6A 109.5 . . ?
 O7 C43 H43A 109.5 . . ?
 O7 C43 H43B 109.5 . . ?
 O7 C43 H43C 109.5 . . ?
 H43A C43 H43B 109.5 . . ?
 H43A C43 H43C 109.5 . . ?
 H43B C43 H43C 109.5 . . ?
 H44A C44 H44B 109.5 . . ?
 H44A C44 H44C 109.5 . . ?
 H44B C44 H44C 109.5 . . ?
 O8 C44 H44A 109.5 . . ?
 O8 C44 H44B 109.5 . . ?
 O8 C44 H44C 109.5 . . ?
 C44 O8 H8A 109.5 . . ?
 O6 C42 H42A 109.5 . . ?
 O6 C42 H42B 109.5 . . ?
 O6 C42 H42C 109.5 . . ?
 H42A C42 H42B 109.5 . . ?
 H42A C42 H42C 109.5 . . ?
 H42B C42 H42C 109.5 . . ?
 O5 C41 H41A 109.5 . . ?
 O5 C41 H41B 109.5 . . ?
 O5 C41 H41C 109.5 . . ?
 H41A C41 H41B 109.5 . . ?
 H41A C41 H41C 109.5 . . ?
 H41B C41 H41C 109.5 . . ?
 C46A O10A H10A 109.5 . . ?
 O10A C46A H46A 109.5 . . ?
 O10A C46A H46B 109.5 . . ?
 O10A C46A H46C 109.5 . . ?
 H46A C46A H46B 109.5 . . ?
 H46A C46A H46C 109.5 . . ?
 H46B C46A H46C 109.5 . . ?
 C45B O9B H9B 109.5 . . ?
 H45D C45A H45E 109.5 . . ?
 H45D C45A H45F 109.5 . . ?
 H45E C45A H45F 109.5 . . ?
 O9A C45A H45D 109.5 . . ?
 O9A C45A H45E 109.5 . . ?
 O9A C45A H45F 109.5 . . ?
 C45A O9A H9A 109.5 . . ?
 O9B C45B H45A 109.5 . . ?
 O9B C45B H45B 109.5 . . ?
 O9B C45B H45C 109.5 . . ?
 H45A C45B H45B 109.5 . . ?
 H45A C45B H45C 109.5 . . ?
 H45B C45B H45C 109.5 . . ?
 C46B O10B H10B 109.5 . . ?
 O10B C46B H46D 109.5 . . ?
 O10B C46B H46E 109.5 . . ?
 O10B C46B H46F 109.5 . . ?
 H46D C46B H46E 109.5 . . ?
 H46D C46B H46F 109.5 . . ?
 H46E C46B H46F 109.5 . . ?

loop_
  _geom_torsion_atom_site_label_1
  _geom_torsion_atom_site_label_2
  _geom_torsion_atom_site_label_3
  _geom_torsion_atom_site_label_4
  _geom_torsion
  _geom_torsion_site_symmetry_1
  _geom_torsion_site_symmetry_2
  _geom_torsion_site_symmetry_3
  _geom_torsion_site_symmetry_4
  _geom_torsion_publ_flag
 Ni1 O1 C1 O2 -21.7(8) . . . . ?
 Ni1 O1 C1 C2 160.9(4) . . . . ?
 Ni1 O2 C1 O1 -163.2(4) 4_456 . . . ?
 Ni1 O2 C1 C2 14.0(6) 4_456 . . . ?
 Ni1 N5 C21 C22 168.8(5) . . . . ?
 Ni1 N5 C23 C24 -167.1(5) . . . . ?
 Ni1 N7 C31 C32 164.1(5) . . . . ?
 Ni1 N7 C33 C34 -164.1(6) . . . . ?
 Ni1 N1 C2 C1 -21.6(5) 4_456 . . . ?
 Ni1 N1 C2 C3 -142.1(4) 4_456 . . . ?
 Ni1 N1 C5 C6 -55.2(7) 4_456 . . . ?
 Ni1 N1 C5 C4 126.6(5) 4_456 . . . ?
 Ni2 O3 C10 O4 -161.9(4) . . . . ?
 Ni2 O3 C10 C11 17.1(6) . . . . ?
 Ni2 O4 C10 O3 -4.7(8) 4_466 . . . ?
 Ni2 O4 C10 C11 176.3(3) 4_466 . . . ?
 Ni2 N6 C28 C27 169.6(5) 3_745 . . . ?
 Ni2 N6 C30 C29 -167.0(5) 3_745 . . . ?
 Ni2 N8 C40 C39 -169.3(5) . . . . ?
 Ni2 N8 C38 C37 169.6(4) . . . . ?
 Ni2 N2 C18 C17 -54.4(7) . . . . ?
 Ni2 N2 C18 C13 125.5(5) . . . . ?
 Ni2 N2 C11 C10 -17.2(5) . . . . ?
 Ni2 N2 C11 C12 -138.2(4) . . . . ?
 O3 C10 C11 N2 1.5(7) . . . . ?
 O3 C10 C11 C12 120.7(5) . . . . ?
 O1 C1 C2 N1 -175.8(5) . . . . ?
 O1 C1 C2 C3 -57.5(7) . . . . ?
 O4 C10 C11 N2 -179.4(5) . . . . ?
 O4 C10 C11 C12 -60.2(6) . . . . ?
 O2 C1 C2 N1 6.7(7) . . . . ?
 O2 C1 C2 C3 125.0(6) . . . . ?
 N6 C28 C27 C26 -3.0(10) . . . . ?
 N6 C30 C29 C26 -1.9(10) . . . . ?
 N5 C21 C22 C25 -2.0(10) . . . . ?
 N5 C23 C24 C25 -0.6(10) . . . . ?
 N8 C38 C37 C36 -1.7(9) . . . . ?
 N7 C31 C32 C35 0.5(10) . . . . ?
 N7 C33 C34 C35 0.4(12) . . . . ?
 N1 C2 C3 C4 11.7(7) . . . . ?
 N1 C5 C4 C3 4.6(7) . . . . ?
 N1 C5 C4 C9 -179.6(6) . . . . ?
 N2 C18 C17 C16 179.5(6) . . . . ?
 N2 C18 C13 C14 -179.6(6) . . . . ?
 N2 C18 C13 C12 3.9(7) . . . . ?
 N2 C11 C12 C13 4.9(6) . . . . ?
 C10 C11 C12 C13 -116.4(5) . . . . ?
 C36 C35 C32 C31 -175.9(5) . . . . ?
 C36 C35 C34 C33 175.4(7) . . . . ?
 C36 C39 C40 N8 0.0(9) . . . . ?
 C1 C2 C3 C4 -109.8(6) . . . . ?
 C28 N6 C30 C29 1.4(9) . . . . ?
 C28 C27 C26 C29 2.3(9) . . . . ?
 C28 C27 C26 C25 -179.0(6) . . . . ?
 C18 N2 C11 C10 118.1(5) . . . . ?
 C18 N2 C11 C12 -2.9(6) . . . . ?
 C18 C17 C16 C15 0.0(10) . . . . ?
 C18 C13 C14 C15 0.1(10) . . . . ?
 C18 C13 C12 C11 -5.3(7) . . . . ?
 C35 C36 C39 C40 179.2(5) . . . . ?
 C35 C36 C37 C38 -178.4(6) . . . . ?
 C31 N7 C33 C34 2.8(11) . . . . ?
 C21 N5 C23 C24 1.7(9) . . . . ?
 C17 C18 C13 C14 0.2(9) . . . . ?
 C17 C18 C13 C12 -176.3(6) . . . . ?
 C17 C16 C15 C14 0.3(11) . . . . ?
 C32 C35 C34 C33 -3.2(10) . . . . ?
 C6 C5 C4 C3 -173.6(6) . . . . ?
 C6 C5 C4 C9 2.1(10) . . . . ?
 C6 C7 C8 C9 1.0(11) . . . . ?
 C23 N5 C21 C22 -0.4(9) . . . . ?
 C23 C24 C25 C26 176.8(6) . . . . ?
 C23 C24 C25 C22 -1.9(9) . . . . ?
 C39 C36 C35 C32 -162.3(6) . . . . ?
 C39 C36 C35 C34 19.1(9) . . . . ?
 C39 C36 C37 C38 1.2(9) . . . . ?
 C2 N1 C5 C6 -178.6(6) . . . . ?
 C2 N1 C5 C4 3.2(7) . . . . ?
 C2 C3 C4 C5 -10.1(7) . . . . ?
 C2 C3 C4 C9 174.8(7) . . . . ?
 C27 C26 C25 C24 135.0(7) . . . . ?
 C27 C26 C25 C22 -46.4(9) . . . . ?
 C40 N8 C38 C37 1.3(9) . . . . ?
 C11 N2 C18 C17 179.7(5) . . . . ?
 C11 N2 C18 C13 -0.5(6) . . . . ?
 C5 N1 C2 C1 111.1(5) . . . . ?
 C5 N1 C2 C3 -9.4(6) . . . . ?
 C5 C6 C7 C8 -0.5(10) . . . . ?
 C5 C4 C9 C8 -1.5(10) . . . . ?
 C38 N8 C40 C39 -0.4(9) . . . . ?
 C24 C25 C22 C21 3.1(10) . . . . ?
 C30 N6 C28 C27 1.1(9) . . . . ?
 C30 C29 C26 C27 0.0(9) . . . . ?
 C30 C29 C26 C25 -178.8(6) . . . . ?
 C37 C36 C35 C32 17.2(9) . . . . ?
 C37 C36 C35 C34 -161.3(6) . . . . ?
 C37 C36 C39 C40 -0.3(9) . . . . ?
 C13 C18 C17 C16 -0.3(9) . . . . ?
 C13 C14 C15 C16 -0.3(11) . . . . ?
 C29 C26 C25 C24 -46.3(9) . . . . ?
 C29 C26 C25 C22 132.3(7) . . . . ?
 C26 C25 C22 C21 -175.6(6) . . . . ?
 C7 C6 C5 N1 -179.1(6) . . . . ?
 C7 C6 C5 C4 -1.1(9) . . . . ?
 C7 C8 C9 C4 0.0(11) . . . . ?
 C3 C4 C9 C8 173.2(7) . . . . ?
 C14 C13 C12 C11 178.6(7) . . . . ?
 C12 C13 C14 C15 175.9(7) . . . . ?
 C33 N7 C31 C32 -3.3(9) . . . . ?
 C34 C35 C32 C31 2.8(9) . . . . ?

_shelx_res_file
;
TITL 1_a.res in P2(1)2(1)2(1)
    1.res
    created by SHELXL-2018/3 at 23:52:24 on 09-Feb-2023
REM Old TITL 1 in P2(1)2(1)2(1)
REM SHELXT solution in P2(1)2(1)2(1): R1 0.150, Rweak 0.019, Alpha 0.006
REM <I/s> 0.492 for 30 systematic absences, Orientation as input
REM Flack x = 0.169 ( 0.016 ) from 3483 Parsons' quotients
REM Formula found by SHELXT: C48 N10 O7 Ni2
CELL 1.54178 9.772 22.6651 24.3014 90 90 90
ZERR 4 0.0002 0.0005 0.0005 0 0 0
LATT -1
SYMM 0.5-X,-Y,0.5+Z
SYMM -X,0.5+Y,0.5-Z
SYMM 0.5+X,0.5-Y,-Z
SFAC C H N Ni O S
UNIT 184 224 32 8 40 8
EQIV $1 1.5-X,1-Y,-0.5+Z
EQIV $2 -1+X,+Y,+Z
EQIV $3 0.5-X,1-Y,-0.5+Z
DFIX 1.48 C45B O9B
DFIX 1.49 C45A O9A
DFIX 1.49 O10B C46B
DFIX 2.8 C46B C44
DFIX 2.1 H9A H45d
DFIX 4.2 H6a_$1 H46a
DFIX 2.469 H43a_$2 H41b_$3
ISOR 0.01 0.02 C46B
SIMU 0.01 0.02 2 C43 O7 O9B C45B C45A O9A C46A O10A C46B O10B C44 O8 C42 O6 =
 O5 C41

L.S. 10 0 0
PLAN  1
SIZE 0.259 0.163 0.125
TEMP -123.15
CONF
BOND
list 4
MORE -1
BOND $H
fmap 2 53
acta
OMIT 0 1 4
OMIT 0 1 2
REM <olex2.extras>
REM <HklSrc "%.\\1.hkl">
REM </olex2.extras>

WGHT    0.099600    4.140100
FVAR       0.23680   0.47429
NI1   4    0.668110    0.288393    0.477623    11.00000    0.01668    0.02573 =
         0.02338    0.00000    0.00018   -0.00089
NI2   4    1.247488    0.716701    0.478103    11.00000    0.01621    0.02582 =
         0.02315    0.00079   -0.00085   -0.00084
S1    6    0.704748    0.249348    0.671092    11.00000    0.03212    0.10985 =
         0.03758    0.02744   -0.00148   -0.00325
S2    6    1.270177    0.755015    0.673547    11.00000    0.04504    0.10809 =
         0.03538   -0.02007   -0.00429    0.00937
O3    5    1.053808    0.750482    0.484688    11.00000    0.01457    0.02559 =
         0.02962   -0.00210    0.00005   -0.00051
O1    5    0.472873    0.316817    0.467514    11.00000    0.01880    0.02901 =
         0.03121    0.00478    0.00371    0.00037
O4    5    0.937230    0.822637    0.525013    11.00000    0.02027    0.02961 =
         0.03047   -0.00043    0.00426    0.00020
O2    5    0.362913    0.242407    0.508691    11.00000    0.01705    0.02903 =
         0.02947   -0.00104    0.00315    0.00128
N6    3    0.753194    0.223841    0.108267    11.00000    0.02386    0.03081 =
         0.02350   -0.00063   -0.00022    0.00373
N5    3    0.695136    0.289069    0.391753    11.00000    0.01863    0.03199 =
         0.02633   -0.00416    0.00147   -0.00390
N8    3    1.153074    0.633992    0.475601    11.00000    0.01964    0.02872 =
         0.02839   -0.00150   -0.00073   -0.00052
N7    3    0.740774    0.376260    0.481702    11.00000    0.02383    0.02659 =
         0.02889    0.00054    0.00001    0.00016
N1    3    0.129418    0.305986    0.522427    11.00000    0.01801    0.02369 =
         0.02853   -0.00020    0.00078    0.00244
AFIX  13
H1    2    0.044806    0.312356    0.500057    11.00000   -1.20000
AFIX   0
N3    3    0.643560    0.282678    0.563238    11.00000    0.02112    0.02807 =
         0.03382   -0.00411    0.00484   -0.00388
N2    3    1.293283    0.810105    0.484903    11.00000    0.01755    0.02347 =
         0.02599    0.00369    0.00148   -0.00158
AFIX  13
H2    2    1.367638    0.813214    0.513027    11.00000   -1.20000
AFIX   0
N4    3    1.261124    0.718485    0.563482    11.00000    0.02014    0.03343 =
         0.03110    0.00492   -0.00410    0.00147
C10   1    1.043996    0.800609    0.505605    11.00000    0.01646    0.02605 =
         0.02287    0.00517   -0.00028    0.00118
C36   1    0.987336    0.532830    0.479829    11.00000    0.02361    0.02556 =
         0.03188   -0.00054   -0.00013    0.00050
C1    1    0.370123    0.294276    0.489967    11.00000    0.01482    0.02879 =
         0.02204   -0.00525   -0.00009   -0.00316
C28   1    0.850413    0.254605    0.134096    11.00000    0.01768    0.04024 =
         0.02655   -0.00062   -0.00026   -0.00179
AFIX  43
H28   2    0.927237    0.267488    0.113371    11.00000   -1.20000
AFIX   0
C18   1    1.336380    0.846836    0.439360    11.00000    0.02184    0.02463 =
         0.02891    0.00266    0.00219   -0.00415
C35   1    0.897617    0.480212    0.481791    11.00000    0.02440    0.02601 =
         0.02983   -0.00099   -0.00022   -0.00459
C31   1    0.811817    0.393669    0.525805    11.00000    0.02692    0.02804 =
         0.02942    0.00179   -0.00257   -0.00246
AFIX  43
H31   2    0.807671    0.369694    0.557827    11.00000   -1.20000
AFIX   0
C21   1    0.811200    0.268117    0.370125    11.00000    0.01590    0.04497 =
         0.03116    0.00217    0.00008   -0.00287
AFIX  43
H21   2    0.885509    0.259992    0.394165    11.00000   -1.20000
AFIX   0
C17   1    1.448225    0.834830    0.404946    11.00000    0.02332    0.03595 =
         0.03672    0.00071   -0.00012   -0.00624
AFIX  43
H17   2    1.503797    0.800887    0.410113    11.00000   -1.20000
AFIX   0
C32   1    0.890394    0.443846    0.527992    11.00000    0.02812    0.03218 =
         0.03088   -0.00024   -0.00334   -0.00089
AFIX  43
H32   2    0.939184    0.453655    0.560543    11.00000   -1.20000
AFIX   0
C6    1    0.017558    0.327483    0.613872    11.00000    0.03028    0.03386 =
         0.03054    0.00173    0.00314    0.00418
AFIX  43
H6    2   -0.042719    0.294702    0.611434    11.00000   -1.20000
AFIX   0
C23   1    0.591439    0.300601    0.356760    11.00000    0.02147    0.03903 =
         0.02556    0.00407    0.00212    0.00182
AFIX  43
H23   2    0.509052    0.316548    0.371233    11.00000   -1.20000
AFIX   0
C39   1    0.965339    0.576892    0.440170    11.00000    0.02747    0.03029 =
         0.02550    0.00017   -0.00557   -0.00159
AFIX  43
H39   2    0.893611    0.573129    0.414017    11.00000   -1.20000
AFIX   0
C2    1    0.243470    0.333921    0.491682    11.00000    0.01832    0.02923 =
         0.03768    0.00130    0.00777    0.00122
AFIX  13
H2A   2    0.213063    0.342733    0.453260    11.00000   -1.20000
AFIX   0
C27   1    0.845186    0.268707    0.189429    11.00000    0.02600    0.04225 =
         0.02630   -0.00509    0.00020   -0.00202
AFIX  43
H27   2    0.918972    0.289097    0.206347    11.00000   -1.20000
AFIX   0
C40   1    1.049166    0.625476    0.439816    11.00000    0.02504    0.02860 =
         0.02591    0.00312   -0.00260    0.00055
AFIX  43
H40   2    1.033129    0.654916    0.412748    11.00000   -1.20000
AFIX   0
C11   1    1.172168    0.839923    0.509555    11.00000    0.01415    0.02927 =
         0.03482   -0.00259   -0.00126   -0.00177
AFIX  13
H11   2    1.191355    0.848877    0.549103    11.00000   -1.20000
AFIX   0
C5    1    0.112203    0.339514    0.572512    11.00000    0.01981    0.02959 =
         0.03076   -0.00421   -0.00144    0.00190
C16   1    1.473743    0.874716    0.363171    11.00000    0.03436    0.04750 =
         0.03753    0.00593    0.00844   -0.00662
AFIX  43
H16   2    1.548665    0.868053    0.339047    11.00000   -1.20000
AFIX   0
C38   1    1.173448    0.592164    0.513641    11.00000    0.02652    0.03039 =
         0.03117    0.00178   -0.00083    0.00315
AFIX  43
H38   2    1.244700    0.597466    0.539772    11.00000   -1.20000
AFIX   0
C24   1    0.599481    0.290345    0.301142    11.00000    0.02244    0.03892 =
         0.02846    0.00049   -0.00374    0.00387
AFIX  43
H24   2    0.523598    0.298787    0.278009    11.00000   -1.20000
AFIX   0
C30   1    0.644355    0.206945    0.138258    11.00000    0.02390    0.03782 =
         0.03131    0.00401   -0.00252   -0.00698
AFIX  43
H30   2    0.575156    0.184248    0.120770    11.00000   -1.20000
AFIX   0
C37   1    1.094793    0.541579    0.516340    11.00000    0.02710    0.02792 =
         0.03398    0.00093   -0.00300    0.00227
AFIX  43
H37   2    1.114386    0.512536    0.543403    11.00000   -1.20000
AFIX   0
C19   1    0.669081    0.268801    0.607840    11.00000    0.01789    0.04100 =
         0.02945    0.00614    0.00143   -0.00220
C13   1    1.254973    0.895479    0.433002    11.00000    0.02285    0.02940 =
         0.03951    0.00373   -0.00035   -0.00902
C29   1    0.628038    0.220967    0.193381    11.00000    0.02034    0.04538 =
         0.02672    0.00250    0.00258   -0.00440
AFIX  43
H29   2    0.548172    0.209163    0.212762    11.00000   -1.20000
AFIX   0
C26   1    0.731215    0.252789    0.219937    11.00000    0.02626    0.03733 =
         0.02282   -0.00297    0.00203    0.00249
C7    1    0.014764    0.365770    0.659366    11.00000    0.04493    0.04595 =
         0.03419   -0.00210    0.00528    0.01066
AFIX  43
H7    2   -0.048996    0.359030    0.688199    11.00000   -1.20000
AFIX   0
C3    1    0.276819    0.392479    0.521794    11.00000    0.03403    0.02792 =
         0.06270   -0.00468    0.01990   -0.00398
AFIX  23
H3A   2    0.376264    0.396216    0.528749    11.00000   -1.20000
H3B   2    0.245481    0.426950    0.500180    11.00000   -1.20000
AFIX   0
C25   1    0.719075    0.267598    0.279015    11.00000    0.02584    0.04107 =
         0.02004   -0.00085    0.00166   -0.00319
C14   1    1.282834    0.935219    0.390451    11.00000    0.03724    0.03426 =
         0.05366    0.01376   -0.00522   -0.00050
AFIX  43
H14   2    1.227584    0.969274    0.385370    11.00000   -1.20000
AFIX   0
C22   1    0.828371    0.257695    0.314482    11.00000    0.02193    0.04742 =
         0.02644   -0.00296    0.00208   -0.00143
AFIX  43
H22   2    0.913583    0.243972    0.300688    11.00000   -1.20000
AFIX   0
C15   1    1.392905    0.924006    0.355683    11.00000    0.04285    0.04694 =
         0.03729    0.01411    0.00221   -0.00425
AFIX  43
H15   2    1.412635    0.950548    0.326485    11.00000   -1.20000
AFIX   0
C4    1    0.198382    0.387182    0.574898    11.00000    0.02032    0.03222 =
         0.04523   -0.00649   -0.00011    0.00124
C8    1    0.103532    0.413069    0.662689    11.00000    0.05635    0.04384 =
         0.04077   -0.01544   -0.00909    0.01184
AFIX  43
H8    2    0.101253    0.438124    0.694015    11.00000   -1.20000
AFIX   0
C12   1    1.149838    0.898640    0.477803    11.00000    0.02406    0.02574 =
         0.05867    0.00058    0.01348   -0.00258
AFIX  23
H12A  2    1.056196    0.900867    0.462395    11.00000   -1.20000
H12B  2    1.165600    0.933176    0.501926    11.00000   -1.20000
AFIX   0
C20   1    1.266773    0.734100    0.609285    11.00000    0.01643    0.05464 =
         0.03281    0.00342   -0.00225   -0.00039
C33   1    0.743539    0.412638    0.438503    11.00000    0.04895    0.03283 =
         0.03324    0.00786   -0.01333   -0.01365
AFIX  43
H33   2    0.690807    0.402550    0.407038    11.00000   -1.20000
AFIX   0
C34   1    0.818492    0.463832    0.437122    11.00000    0.04748    0.03580 =
         0.03254    0.00507   -0.00993   -0.01214
AFIX  43
H34   2    0.816023    0.488161    0.405305    11.00000   -1.20000
AFIX   0

O5    5    0.539540    0.462142    0.663972    11.00000    0.08711    0.06648 =
         0.11694    0.00097    0.03174    0.00137
AFIX 147
H5    2    0.489949    0.458434    0.691994    11.00000   -1.50000
AFIX   0

C9    1    0.195764    0.424248    0.620744    11.00000    0.03608    0.03796 =
         0.05635   -0.00860   -0.01456    0.00474
AFIX  43
H9    2    0.256665    0.456818    0.623136    11.00000   -1.20000
AFIX   0

O7    5    1.081391    0.547877    0.264124    11.00000    0.11299    0.08241 =
         0.10119   -0.00249   -0.00946   -0.03270
AFIX 147
H7A   2    1.021691    0.534934    0.285867    11.00000   -1.50000
AFIX   0

O6    5    0.401737    0.550712    0.610179    11.00000    0.07593    0.10395 =
         0.12180    0.03616   -0.01563   -0.00702
AFIX 147
H6A   2    0.440869    0.519463    0.620068    11.00000   -1.50000
AFIX   0

C43   1    1.112724    0.607491    0.277833    11.00000    0.15403    0.09477 =
         0.10617   -0.03072    0.01540   -0.05486
AFIX 137
H43A  2    1.065560    0.634054    0.252283    11.00000   -1.50000
H43B  2    1.211735    0.613730    0.275138    11.00000   -1.50000
H43C  2    1.082428    0.615691    0.315508    11.00000   -1.50000
AFIX   0

C44   1    0.445688    0.539144    0.359410    11.00000    0.10148    0.15449 =
         0.07920   -0.04392    0.01055   -0.05793
AFIX 137
H44A  2    0.364856    0.536926    0.335630    11.00000   -1.50000
H44B  2    0.509497    0.507451    0.349704    11.00000   -1.50000
H44C  2    0.490666    0.577411    0.354380    11.00000   -1.50000
AFIX   0
O8    5    0.407406    0.533176    0.412153    11.00000    0.17030    0.24721 =
         0.13308   -0.03830    0.02940    0.00829
AFIX 147
H8A   2    0.450459    0.557494    0.431664    11.00000   -1.50000
AFIX   0

C42   1    0.393110    0.590948    0.656615    11.00000    0.12980    0.09160 =
         0.15673   -0.02180   -0.04600    0.03780
AFIX 137
H42A  2    0.318290    0.618993    0.650541    11.00000   -1.50000
H42B  2    0.479560    0.612511    0.660272    11.00000   -1.50000
H42C  2    0.375664    0.568473    0.690344    11.00000   -1.50000
AFIX   0

C41   1    0.572851    0.406646    0.643590    11.00000    0.11787    0.08861 =
         0.15817   -0.00620    0.04797    0.03539
AFIX 137
H41A  2    0.575987    0.408073    0.603304    11.00000   -1.50000
H41B  2    0.503517    0.378037    0.655291    11.00000   -1.50000
H41C  2    0.662526    0.394716    0.657807    11.00000   -1.50000
AFIX   0

PART 1
O10A  5    0.834565    0.518737    0.307786    21.00000    0.03571    0.06376 =
         0.02008    0.00442    0.00428   -0.00634
AFIX 147
H10A  2    0.805729    0.550311    0.293889    21.00000   -1.50000
AFIX   0
C46A  1    0.775747    0.468393    0.278086    21.00000    0.05876    0.16611 =
         0.05437   -0.03666    0.01537   -0.04938
AFIX 137
H46A  2    0.751885    0.480480    0.240575    21.00000   -1.50000
H46B  2    0.693276    0.454799    0.297210    21.00000   -1.50000
H46C  2    0.842799    0.436277    0.276639    21.00000   -1.50000
AFIX   0

PART 2
O9B   5    1.312875    0.482161    0.278415   -21.00000    0.07474    0.05983 =
         0.05871   -0.00204   -0.01643   -0.00674
AFIX 147
H9B   2    1.237316    0.477266    0.294252   -21.00000   -1.50000
AFIX   0

PART 1
C45A  1    1.218918    0.384981    0.346714    21.00000    0.06766    0.04867 =
         0.07329    0.00002    0.01756   -0.01037
AFIX 137
H45D  2    1.248092    0.392969    0.308858    21.00000   -1.50000
H45E  2    1.227989    0.342717    0.354406    21.00000   -1.50000
H45F  2    1.276426    0.407376    0.372311    21.00000   -1.50000
AFIX   0
O9A   5    1.079952    0.402222    0.353343    21.00000    0.13563    0.10785 =
         0.16061    0.01531    0.01280    0.02457
AFIX 147
H9A   2    1.063357    0.431315    0.332995    21.00000   -1.50000
AFIX   0

PART 2
C45B  1    1.382360    0.428562    0.275905   -21.00000    0.13715    0.11545 =
         0.10764   -0.02579   -0.02194   -0.01136
AFIX 137
H45A  2    1.400276    0.418428    0.237369   -21.00000   -1.50000
H45B  2    1.326359    0.397628    0.292839   -21.00000   -1.50000
H45C  2    1.469327    0.431925    0.295740   -21.00000   -1.50000
AFIX   0

O10B  5    0.677079    0.607306    0.350401   -21.00000    0.04239    0.07084 =
         0.04234   -0.00288    0.00145   -0.01159
AFIX 147
H10B  2    0.618055    0.619834    0.328154   -21.00000   -1.50000
AFIX   0
C46B  1    0.714403    0.552831    0.336120   -21.00000    0.11362    0.15780 =
         0.09930    0.02052   -0.01091   -0.01388
AFIX 137
H46D  2    0.803600    0.554169    0.317730   -21.00000   -1.50000
H46E  2    0.646146    0.536140    0.311009   -21.00000   -1.50000
H46F  2    0.720896    0.528146    0.369126   -21.00000   -1.50000
AFIX   0
HKLF 4


REM  1_a.res in P2(1)2(1)2(1)
REM wR2 = 0.1637, GooF = S = 1.045, Restrained GooF = 1.064 for all data
REM R1 = 0.0577 for 8432 Fo > 4sig(Fo) and 0.0650 for all 9483 data
REM 666 parameters refined using 67 restraints

END

WGHT      0.0997      4.1272

REM Highest difference peak  0.620,  deepest hole -0.584,  1-sigma level  0.091
Q1    1   0.3085  0.5358  0.6998  11.00000  0.05    0.62
;
_shelx_res_checksum                11951
_shelx_hkl_file
;
  -1   0   0    0.10    0.50
  -2   0   0 9059.39  523.75
  -3   0   0   -0.60    1.20
  -3   0   0    1.20    1.50
  -4   0   0  179.88   13.00
  -4   0   0  177.68   12.90
  -5   0   0   -0.10    2.20
  -5   0   0    2.20    2.10
  -6   0   0   27.20    5.20
  -6   0   0   23.90    5.10
  -7   0   0   -3.80    4.30
  -7   0   0    3.60    4.40
  -7   0   0    2.40    2.10
  -7   0   0   -0.80    4.10
  -8   0   0   36.70    6.10
  -8   0   0   47.10    7.70
  -8   0   0   43.20    7.30
  -9   0   0    2.50    2.90
 -10   0   0  202.78   16.40
 -11   0   0    1.10    2.50
  -1  -1   0   34.40    3.00
  -1   1   0   37.00    2.60
  -2  -1   0 1461.95   86.49
  -2   1   0 1479.65   85.89
  -3  -1   0  282.67   19.10
  -3   1   0  278.47   18.80
  -3   1   0  322.87   18.80
  -3  -1   0  285.77   19.10
  -4   1   0  537.25   33.00
  -4  -1   0  522.35   33.50
  -4   1   0  534.25   33.10
  -4  -1   0  522.35   33.50
  -5   1   0   53.99    5.90
  -5   1   0   48.10    6.40
  -5  -1   0   56.09    6.40
  -5  -1   0   54.59    6.50
  -6  -1   0  244.48   18.70
  -6   1   0  234.78   18.00
  -6  -1   0  253.07   18.70
  -7  -1   0   82.39   10.60
  -7   1   0   86.99    9.40
  -7  -1   0   99.49    9.40
  -7  -1   0   90.79   10.70
  -7   1   0  103.99    9.80
  -8   1   0  195.98   16.30
  -8   1   0  236.78   17.90
  -8  -1   0  237.18   18.00
  -8  -1   0  208.38   16.20
  -9   1   0    2.80    3.10
  -9   1   0   -1.40    3.20
  -9  -1   0    2.80    3.20
  -9  -1   0    4.30    3.20
 -10  -1   0   19.60    4.90
 -11   1   0   -0.70    2.20
 -11  -1   0   -1.00    2.10
  -1  -2   0   53.89    4.40
  -1  -2   0   65.79    4.80
  -1   2   0   51.09    3.70
  -2  -2   0 4263.77  253.77
  -2   2   0 4473.05  252.87
  -3  -2   0   48.30    5.00
  -3   2   0   48.10    4.30
  -3  -2   0   54.49    5.40
  -3   2   0   41.60    4.20
  -4   2   0  328.77   21.80
  -4   2   0  340.47   21.90
  -4  -2   0  353.66   23.00
  -5  -2   0   73.79    7.80
  -5   2   0   67.69    6.60
  -5  -2   0   75.69    7.90
  -5   2   0   64.79    6.90
  -6   2   0   16.50    5.20
  -6   2   0    8.40    3.10
  -6  -2   0    8.00    3.90
  -6  -2   0    9.60    3.90
  -6   2   0    5.70    3.90
  -7   2   0    2.40    2.70
  -7  -2   0    1.40    2.60
  -7  -2   0   -0.80    4.00
  -7  -2   0   -4.70    2.40
  -7   2   0    1.20    3.30
  -7   2   0   -1.60    3.50
  -7  -2   0    1.60    4.10
  -8   2   0   46.40    6.40
  -8   2   0   41.50    6.30
  -8  -2   0   54.99    8.00
  -9   2   0   19.90    5.00
  -9   2   0    8.30    3.90
  -9  -2   0   14.10    3.80
  -9  -2   0    9.60    4.00
 -10   2   0  350.26   24.00
 -10  -2   0  300.97   22.90
 -11  -2   0    4.10    2.90
 -11   2   0   11.70    3.60
   0  -3   0    1.10    1.00
  -1  -3   0    1.60    1.40
  -1   3   0    2.50    1.00
  -2  -3   0  408.56   26.10
  -2   3   0  420.96   24.90
  -3  -3   0   46.20    5.30
  -3   3   0   53.89    4.40
  -3   3   0   39.90    4.00
  -3  -3   0   44.50    5.30
  -4  -3   0 2175.78  118.89
  -4  -3   0 1896.11  118.29
  -4   3   0 1979.80  116.79
  -4   3   0 1919.11  116.79
  -5   3   0  531.45   32.80
  -5  -3   0  542.75   35.00
  -5   3   0  505.05   32.80
  -5  -3   0  531.55   35.00
  -6  -3   0   26.30    5.90
  -6  -3   0   29.90    6.20
  -6   3   0   33.50    5.00
  -6   3   0   23.90    5.10
  -7  -3   0  281.17   20.40
  -7  -3   0  258.57   22.10
  -7  -3   0  275.77   19.40
  -7   3   0  254.87   19.80
  -7  -3   0  312.97   22.80
  -7   3   0  288.77   20.80
  -8  -3   0   67.39    8.90
  -8   3   0   34.70    7.10
  -8  -3   0   51.79   10.10
  -8  -3   0   45.50    9.00
  -8   3   0   56.49    7.90
  -8   3   0   58.49    7.80
  -8  -3   0   41.40    7.00
 -10   3   0    8.70    4.20
 -10  -3   0    1.10    3.60
 -10  -3   0    8.10    3.70
 -11   3   0   -1.10    2.30
 -11  -3   0    3.40    3.20
   0  -4   0 4373.96  238.98
   0  -4   0 3866.51  238.78
  -1   4   0   17.40    2.20
  -1  -4   0   20.60    3.20
  -1  -4   0   19.70    3.20
  -2   4   0 2022.90  114.89
  -2  -4   0 1837.42  116.19
  -2  -4   0 2060.89  116.39
  -3   4   0  749.82   48.80
  -3  -4   0  899.21   51.49
  -3  -4   0  843.92   50.89
  -4  -4   0    0.60    2.30
  -4   4   0    1.60    2.10
  -4   4   0    4.10    2.00
  -5   4   0   96.79    7.90
  -5   4   0   73.59    6.60
  -5  -4   0   69.49    8.40
  -5  -4   0   80.49    9.10
  -6  -4   0   44.80    8.00
  -6   4   0   32.20    5.70
  -6  -4   0   34.30    7.00
  -7   4   0   -4.80    4.10
  -7  -4   0    0.90    4.00
  -7  -4   0    5.70    2.90
  -7  -4   0   -0.80    4.30
  -7  -4   0    6.40    2.70
  -7   4   0    0.10    2.30
  -7   4   0    3.60    2.50
  -7  -4   0    3.00    2.90
  -8   4   0   39.10    7.10
  -8   4   0   23.20    5.40
  -8  -4   0   28.40    5.20
  -8  -4   0   25.10   11.20
  -8  -4   0   24.20    5.60
  -9   4   0   24.00    5.80
  -9  -4   0   15.80    4.40
  -9   4   0   14.90    4.20
  -9  -4   0   13.10    4.10
 -10  -4   0   17.80    4.30
 -10   4   0   26.40    5.90
 -10  -4   0   11.80    4.30
 -11  -4   0   49.10    8.00
 -11   4   0   42.20    6.00
   0  -5   0    2.70    1.60
  -1   5   0   40.20    3.70
  -1  -5   0   47.10    4.70
  -1  -5   0   35.90    4.40
  -2   5   0   12.30    2.10
  -2  -5   0   15.80    3.60
  -2  -5   0   11.60    3.20
  -3  -5   0  466.65   30.50
  -3  -5   0  526.95   30.80
  -3   5   0  423.86   28.10
  -4  -5   0  412.76   25.90
  -4  -5   0  379.16   25.50
  -4   5   0  328.07   22.30
  -5  -5   0 1423.06   84.69
  -5   5   0 1331.27   80.19
  -6  -5   0  206.88   17.50
  -6  -5   0  214.58   17.60
  -6   5   0  189.88   15.70
  -7  -5   0  702.93   45.80
  -7   5   0  682.83   42.90
  -7  -5   0  717.33   45.60
  -7   5   0  610.74   41.10
  -7  -5   0  628.14   41.20
  -7  -5   0  651.43   42.10
  -7  -5   0  608.74   41.10
  -8   5   0   39.40    7.00
  -8   5   0   18.80    4.10
  -8  -5   0   22.40    4.60
  -8  -5   0   26.10    5.40
  -8   5   0   30.90    6.40
  -8  -5   0   19.80    8.10
  -9  -5   0  389.96   33.50
  -9   5   0  505.85   32.10
 -10  -5   0    5.90    4.30
 -10  -5   0   11.60    5.30
 -10   5   0   19.80    5.30
 -11   5   0   10.40    3.10
   0  -6   0 6036.70  354.36
   0  -6   0 6187.28  354.46
  -1  -6   0   67.29    6.30
  -1  -6   0   60.89    6.10
  -2  -6   0 3698.43  209.88
  -2   6   0 3700.03  208.08
  -2  -6   0 3344.77  209.58
  -3   6   0  312.37   19.20
  -3  -6   0  298.57   22.60
  -3  -6   0  321.37   21.80
  -4  -6   0   29.40    5.90
  -4   6   0   28.30    2.70
  -4  -6   0   37.20    6.40
  -5  -6   0  380.66   25.70
  -5  -6   0  306.77   24.70
  -6   6   0   84.39    7.80
  -6  -6   0   68.09    7.20
  -6  -6   0   74.49    9.90
  -6  -6   0   72.69    9.40
  -6   6   0   75.29    8.50
  -6  -6   0   87.39    7.90
  -7   6   0    1.40    2.40
  -7   6   0    4.50    2.70
  -7  -6   0    0.40    4.10
  -7   6   0    8.40    4.10
  -7  -6   0   -2.50    3.90
  -7  -6   0    3.40    2.70
  -7  -6   0    4.40    4.10
  -7  -6   0    5.40    3.00
  -8  -6   0    2.50    5.20
  -8   6   0    2.80    3.10
  -8   6   0    8.50    5.10
  -8  -6   0    5.20    3.00
  -8   6   0    9.60    3.30
  -8  -6   0    3.10    3.70
  -8  -6   0    4.90    4.30
  -9  -6   0   -3.80    3.60
  -9  -6   0    3.50    3.50
  -9   6   0    1.10    2.90
 -10  -6   0   10.00    5.70
 -10   6   0    4.70    3.90
 -11   6   0   66.79    7.40
   0  -7   0    0.10    1.70
  -1  -7   0   45.40    5.10
  -1  -7   0   34.50    4.60
  -2   7   0  568.64   37.90
  -2   7   0  601.84   35.50
  -2  -7   0  571.44   37.00
  -3   7   0  380.76   23.80
  -3  -7   0  413.76   27.00
  -3  -7   0  382.46   26.70
  -4  -7   0   51.39    7.40
  -4  -7   0   59.79    7.60
  -5  -7   0  604.24   38.20
  -5  -7   0  499.45   37.20
  -6  -7   0   78.69   10.10
  -6   7   0   71.29    7.90
  -7  -7   0  578.34   37.30
  -7   7   0  528.05   36.90
  -7  -7   0  626.84   42.10
  -7   7   0  594.34   38.70
  -7  -7   0  614.84   42.20
  -7  -7   0  556.04   37.20
  -8  -7   0  255.67   18.30
  -8   7   0  275.27   20.00
  -8   7   0  217.28   17.80
  -8  -7   0  266.27   23.00
  -8  -7   0  228.48   18.00
  -9  -7   0  129.59   11.40
  -9   7   0  147.79   16.60
  -9  -7   0  143.79   18.90
  -9  -7   0  116.39   10.90
 -10  -7   0   33.10    5.80
 -11   7   0   20.30    4.40
   0  -8   0   64.29    6.30
  -1  -8   0   35.70    5.00
  -1  -8   0   41.90    5.20
  -2   8   0 1419.46   82.19
  -2   8   0 1355.36   82.19
  -2  -8   0 1382.46   83.79
  -3  -8   0  244.68   17.50
  -3   8   0  210.58   14.20
  -3  -8   0  209.78   16.90
  -4  -8   0  294.07   21.70
  -4  -8   0  272.37   21.30
  -5  -8   0   18.20    5.00
  -5  -8   0   10.60    4.90
  -6  -8   0    3.80    2.60
  -6  -8   0   10.20    3.30
  -6  -8   0   10.10    4.70
  -6   8   0    8.00    2.80
  -6   8   0    3.70    4.40
  -6  -8   0    5.70    4.80
  -6   8   0    8.30    3.00
  -7  -8   0   -2.00    4.60
  -7  -8   0    7.70    3.40
  -7   8   0    9.80    3.40
  -7  -8   0   17.50    6.40
  -7  -8   0    8.10    3.20
  -7   8   0   17.20    5.20
  -8  -8   0    2.90    2.90
  -8  -8   0    1.90    5.20
  -8  -8   0    3.10    2.70
  -8   8   0   -2.50    2.40
  -8   8   0   -1.50    5.30
  -9  -8   0   -0.80    2.50
  -9   8   0    6.20    3.70
  -9  -8   0    1.10    8.40
  -9  -8   0    4.00    2.90
  10  -8   0   24.90    4.70
 -10  -8   0   26.70    4.40
 -10   8   0   21.00    5.00
 -11   8   0   16.40    3.80
  11  -8   0   21.20    3.70
   0  -9   0   -1.70    1.60
  -1  -9   0   33.00    5.50
  -1  -9   0   32.50    5.00
  -2  -9   0 1273.87   78.19
  -2   9   0 1271.97   76.29
  -2  -9   0 1297.17   78.19
  -2   9   0 1274.47   76.39
  -3  -9   0  519.35   35.20
  -3  -9   0  568.34   35.60
  -3   9   0  492.45   32.90
  -4  -9   0    0.90    2.20
  -4  -9   0    2.40    5.20
  -5   9   0  330.07   22.70
  -5  -9   0  373.06   26.60
  -5  -9   0  318.87   22.50
  -5  -9   0  319.47   22.70
  -5   9   0  349.17   23.60
  -6   9   0  174.38   13.70
  -6  -9   0  156.98   16.00
  -6  -9   0  166.28   16.30
  -6  -9   0  156.18   13.00
  -6   9   0  151.08   12.80
  -6  -9   0  156.68   12.60
  -7   9   0  238.08   18.80
  -7  -9   0  254.37   19.20
  -7   9   0  264.97   20.00
  -7  -9   0  244.48   18.70
  -7  -9   0  303.17   27.90
   8  -9   0   14.70    4.70
  -8  -9   0   25.00    5.50
  -8  -9   0   22.30    7.60
  -8   9   0   26.00    5.50
  -8  -9   0   24.40    5.00
  -9   9   0   59.59    8.20
   9  -9   0   71.59    8.00
  -9  -9   0   65.09    7.60
  -9  -9   0   62.79    7.20
 -10  -9   0   73.69    7.00
  10  -9   0   69.09    7.00
 -10   9   0   70.79    8.20
   0 -10   0  109.39    9.50
  -1 -10   0  115.29   10.40
  -1 -10   0  109.79   10.30
  -1  10   0  111.89    9.60
  -2  10   0  206.18   14.30
  -2 -10   0  197.98   15.70
  -2  10   0  176.68   14.10
  -2 -10   0  203.18   15.90
  -3 -10   0   80.89    9.30
  -3 -10   0   84.19    9.70
  -4 -10   0   10.00    4.40
  -4 -10   0    8.40    4.00
  -5 -10   0    7.00    4.20
  -5  10   0    5.60    2.80
  -5 -10   0    5.90    2.70
  -5  10   0   11.70    4.20
  -5 -10   0    9.80    2.90
  -5 -10   0    6.00    4.30
  -6  10   0    8.30    3.50
  -6  10   0    8.20    3.70
  -6 -10   0    7.10    3.00
  -6 -10   0    8.40    4.80
  -6 -10   0   15.60    5.70
   6 -10   0    8.00    4.40
  -6  10   0   10.70    4.90
  -6 -10   0    9.60    3.30
  -7 -10   0   -0.80    2.70
  -7 -10   0    7.50    4.70
  -7  10   0    2.40    3.00
  -7 -10   0    0.20    2.60
  -8  10   0    3.90    3.20
  -8 -10   0    1.50    2.90
  -8 -10   0    5.80    2.70
  -8 -10   0    4.00    5.90
   8 -10   0   13.10    4.30
  -9 -10   0    4.00    2.80
  -9 -10   0    6.30    3.10
   9 -10   0    3.70    3.20
  -9  10   0    3.50    3.60
 -10 -10   0   10.50    3.50
  10 -10   0   13.00    3.30
  10 -10   0   10.80    3.00
 -10 -10   0    9.30    3.20
 -10  10   0   15.60    4.20
   0 -11   0   -0.80    2.30
  -1 -11   0    7.80    3.40
  -1  11   0    9.20    3.10
  -2  11   0  120.19    9.90
  -2 -11   0  108.19   11.00
  -2  11   0  113.99   10.10
  -2 -11   0  112.99   11.40
  -3 -11   0  151.68   14.40
  -3 -11   0  170.58   15.70
  -3  11   0  152.08   11.80
  -4 -11   0   23.30    4.30
  -4 -11   0   20.40    4.00
  -4 -11   0   30.20    7.50
  -4 -11   0   20.00    6.00
  -5 -11   0  394.76   30.00
   5 -11   0  373.76   26.50
  -5 -11   0  426.36   30.40
  -5  11   0  433.26   26.90
  -5 -11   0  353.86   26.10
  -5 -11   0  363.06   25.90
  -6 -11   0   99.59    9.70
  -6 -11   0  100.39    9.90
  -6  11   0  106.59   10.40
  -6 -11   0  108.89   13.30
  -6  11   0   87.39   10.90
   6 -11   0  106.09    9.90
  -6 -11   0   99.19   12.80
  -7 -11   0  460.55   28.20
   7 -11   0  388.76   27.40
  -7  11   0  383.76   28.20
  -7 -11   0  367.76   31.60
  -7 -11   0  421.46   28.10
  -8 -11   0  162.38   15.60
  -8  11   0  212.18   16.00
  -8 -11   0  169.28   15.00
  -8 -11   0  171.98   19.60
  -9 -11   0   21.00    4.50
  -9 -11   0   31.90    5.40
  -9  11   0   20.20    5.20
 -10  11   0   66.69    7.80
 -10 -11   0   60.59    7.50
  10 -11   0   75.09    6.90
  10 -11   0   58.39    6.60
 -10 -11   0   70.69    7.00
   0 -12   0  476.75   31.80
  -1 -12   0    6.10    3.20
  -2  12   0   14.70    4.00
  -2 -12   0   20.00    5.70
  -3 -12   0   20.20    5.70
  -3  12   0   18.70    4.80
  -3 -12   0   24.80    6.10
  -4 -12   0    7.80    4.00
   4 -12   0    6.80    2.90
  -4 -12   0    9.90    2.90
  -4 -12   0    1.20    3.70
  -4 -12   0    2.60    2.60
  -5  12   0    2.30    2.10
  -5 -12   0    1.70    3.70
  -5  12   0    4.50    4.50
  -5 -12   0   -6.90    3.40
  -5 -12   0    1.30    2.30
  -5 -12   0    0.60    2.70
   6 -12   0    6.30    3.80
  -6 -12   0    7.40    3.60
  -6  12   0    4.30    4.90
  -6 -12   0   -1.70    3.00
  -6 -12   0    7.70    5.00
  -7 -12   0   10.10    3.50
   7 -12   0    9.70    3.90
  -7 -12   0    8.60    4.20
  -7  12   0    5.70    4.90
  -7 -12   0   13.40    6.10
  -7  12   0   13.30    4.00
  -8 -12   0   22.20    5.00
  -8  12   0   30.70    5.60
  -8 -12   0   22.70    7.50
   8 -12   0   26.40    5.30
  -8 -12   0   24.50    4.90
  -9 -12   0   13.40    4.00
  -9 -12   0   25.20    4.30
 -10 -12   0    9.90    4.10
  10 -12   0    8.90    2.40
 -10 -12   0    0.80    3.00
 -10  12   0    8.10    3.00
  -1 -13   0    2.50    2.90
  -1  13   0   13.50    4.00
  -2 -13   0  332.17   25.40
  -2  13   0  356.06   24.00
  -2  13   0  332.17   23.90
  -3 -13   0  238.48   16.70
  -3 -13   0  216.68   16.70
   3 -13   0  220.48   15.90
  -3 -13   0  231.08   19.50
   4 -13   0  274.97   20.70
  -4 -13   0  287.47   21.70
  -4  13   0  338.67   23.90
  -4  13   0  328.87   21.70
  -4 -13   0  277.67   20.90
  -4 -13   0  341.17   25.60
  -5 -13   0  153.68   13.70
   5 -13   0  184.78   13.50
  -5 -13   0  152.18   13.10
  -5  13   0  144.39   14.00
  -5  13   0  175.98   13.60
  -5 -13   0  145.99   16.20
  -6  13   0   55.39    7.10
  -6 -13   0   34.40    6.90
  -6 -13   0   51.69   10.90
   6 -13   0   55.89    7.20
  -6 -13   0   51.69    6.90
  -7 -13   0   81.89    9.00
   7 -13   0   78.29    9.00
  -7 -13   0  106.39   10.00
  -7 -13   0   78.49   12.10
  -7  13   0   95.49    9.50
   8 -13   0  160.58   13.00
  -8 -13   0  149.99   13.20
  -8 -13   0  152.88   13.10
  -9 -13   0    3.20    2.50
   9 -13   0    6.10    2.30
  -9 -13   0    3.90    3.00
  -9  13   0    4.70    2.80
  10 -13   0   31.80    4.50
 -10 -13   0   30.10    4.20
 -10 -13   0   36.50    4.80
 -10  13   0   45.80    5.70
  10 -13   0   43.10    4.80
  -1 -14   0  139.29   11.60
  -1 -14   0  148.79   13.50
   1 -14   0  142.19   12.90
  -1  14   0  118.79   12.20
  -2  14   0  265.57   19.40
  -2 -14   0  276.27   21.10
  -2  14   0  258.27   19.60
  -2  14   0  248.28   16.90
   2 -14   0  234.98   16.90
  -2 -14   0  257.47   18.40
  -2 -14   0  237.58   17.70
  -3 -14   0   48.90    9.70
   3 -14   0   69.39    6.80
  -3 -14   0   56.29    6.60
  -3  14   0   61.49    5.40
  -4 -14   0   36.80    6.00
   4 -14   0   49.20    6.30
  -4  14   0   43.40    6.00
  -4  14   0   31.60    6.20
  -4 -14   0   37.90    7.90
  -4 -14   0   27.60    7.70
  -4 -14   0   31.20    5.90
  -5 -14   0    8.90    8.50
  -5  14   0   -2.60    4.00
  -5 -14   0    1.70    3.10
  -5 -14   0    3.00    3.50
  -5  14   0    6.40    3.40
  -6  14   0    4.10    4.40
  -6 -14   0    6.60    4.70
  -6 -14   0   13.10    4.40
  -6 -14   0   10.90    3.80
  -7 -14   0    2.40    3.30
   7 -14   0    2.60    3.20
  -7 -14   0   -0.30    2.50
  -7  14   0    2.70    3.20
  -7 -14   0   -4.80    4.70
  -8 -14   0   52.89    7.40
  -8  14   0   77.29    8.30
  -8 -14   0   64.09    7.50
   8 -14   0   74.39    7.70
  -9  14   0    5.20    3.60
  -9 -14   0   -0.50    2.30
   9 -14   0    6.70    3.00
  -9 -14   0    3.60    3.80
   0 -15   0    1.90    2.90
   0 -15   0    0.30    3.00
   0  15   0    2.90    3.50
   0  15   0    1.10    2.50
   1 -15   0   -0.40    3.30
  -1  15   0   -1.60    2.60
  -1 -15   0    6.70    2.90
   1 -15   0    5.30    2.30
  -1 -15   0    5.20    3.90
  -1 -15   0   -1.70    2.30
  -1  15   0   -2.50    3.70
  -2 -15   0  366.66   25.70
   2 -15   0  365.96   23.90
  -2  15   0  388.36   24.20
  -2 -15   0  373.86   25.10
  -2 -15   0  386.26   28.80
  -3 -15   0    1.80    3.80
   3 -15   0    8.40    2.90
  -3 -15   0   -2.50    2.70
  -3 -15   0    9.70    3.10
  -4 -15   0   -1.70    5.30
  -4 -15   0    6.70    3.00
   4 -15   0    6.10    3.10
  -4  15   0    4.20    4.10
  -4 -15   0    1.00    3.20
  -4 -15   0    4.40    4.40
  -5 -15   0  104.59   10.50
   5 -15   0  122.99   10.60
  -5 -15   0  116.59   11.20
  -5 -15   0  116.29   14.40
  -5  15   0   99.89   11.10
  -6 -15   0   66.19    8.30
  -6  15   0   49.99    7.30
  -6 -15   0   60.49   12.40
  -6  15   0   61.29    7.50
   6 -15   0   50.59    7.20
  -6 -15   0   59.79    7.20
  -7 -15   0   59.49    8.10
   7 -15   0   59.49    7.20
  -7 -15   0   42.10    7.10
  -7  15   0   56.59    7.30
  -7 -15   0   47.90   12.40
  -8 -15   0  133.59   11.80
  -8  15   0  143.29   12.10
   8 -15   0  142.09   11.40
  -8 -15   0  135.69   11.60
  -9 -15   0   16.30    3.70
   9 -15   0   11.50    2.90
  -9 -15   0   11.90    3.10
  -9  15   0   15.60    3.40
   9 -15   0   18.50    3.60
   0  16   0  260.87   19.40
   0 -16   0  295.17   20.90
   0  16   0  311.27   23.50
   0 -16   0  303.77   20.10
   0 -16   0  301.87   21.20
  -1 -16   0  135.89   10.40
   1  16   0  132.79   10.40
  -1 -16   0  107.09   10.60
  -1  16   0  140.39   10.10
  -1  16   0  112.29   12.90
   1 -16   0  105.59   10.60
  -1 -16   0  101.79   10.70
  -2 -16   0  338.37   21.60
   2 -16   0  279.57   21.70
  -2 -16   0  321.97   22.40
  -2 -16   0  293.57   22.00
  -2 -16   0  329.27   25.40
   2 -16   0  288.27   19.80
  -2  16   0  308.87   20.20
  -3  16   0  334.97   23.40
  -3 -16   0  330.37   22.90
  -3 -16   0  304.47   23.30
   3 -16   0  315.17   21.60
  -3 -16   0  328.87   23.40
  -3 -16   0  359.06   27.40
  -4 -16   0   11.80    5.90
   4 -16   0    8.00    3.20
  -4 -16   0    2.40    5.10
  -4 -16   0    3.50    3.00
  -4  16   0   10.30    5.70
  -4 -16   0    7.90    3.60
  -5 -16   0   16.20    4.80
  -5 -16   0   14.40    5.70
  -5 -16   0   20.20    4.80
   5 -16   0    8.60    3.60
  -5  16   0    8.20    4.50
  -5  16   0   10.10    3.60
  -6 -16   0   11.20    6.20
   6 -16   0   -1.40    2.70
  -6  16   0   -2.10    3.70
  -6  16   0    3.10    3.10
  -6 -16   0    1.30    2.80
  -6 -16   0    0.00    2.80
   7 -16   0   17.70    4.40
  -7  16   0   19.10    4.60
  -7 -16   0   14.30    4.00
  -7 -16   0   21.10    4.40
  -8 -16   0   22.60    4.40
   8 -16   0   23.20    4.90
  -8 -16   0   30.70    5.10
   8 -16   0   22.00    4.00
  -9 -16   0   22.80    3.60
  -9 -16   0   20.40    3.40
  -9  16   0   18.00    3.80
   9 -16   0   29.80    4.10
   0 -17   0    3.10    2.70
   0 -17   0    8.00    3.60
   0  17   0    2.70    4.60
   0  17   0    2.30    2.40
   0 -17   0   -2.70    2.70
  -1  17   0    7.30    6.20
  -1  17   0   -1.30    2.00
  -1 -17   0   -6.30    2.90
   1  17   0    5.30    2.80
  -1 -17   0    0.20    2.80
   1 -17   0    0.90    2.90
  -1 -17   0    0.30    2.50
  -1  17   0   -4.00    4.70
  -2  17   0   36.90    4.70
   2 -17   0   32.70    6.30
   2  17   0   30.50    5.10
  -2 -17   0   28.80    6.10
   2 -17   0   36.70    4.30
  -2 -17   0   25.60    5.50
  -2 -17   0   23.10    4.80
   3 -17   0   64.79    6.50
  -3 -17   0   46.50    7.80
   3  17   0   57.69    7.00
  -3 -17   0   81.69   19.10
  -3 -17   0   48.20    6.90
   3 -17   0   48.50    8.10
  -3  17   0   43.90   10.60
  -3 -17   0   51.79    7.80
  -4 -17   0   42.80    7.60
  -4  17   0   32.60    6.50
  -4 -17   0   25.20    6.60
  -4 -17   0   36.80    6.20
  -4 -17   0   39.10    9.50
  -5 -17   0   16.20    4.20
  -5 -17   0    8.20    4.20
   5 -17   0    8.80    3.50
  -5  17   0   -1.00    4.00
  -5 -17   0   18.80    6.90
  -6  17   0   11.60    4.40
  -6  17   0   17.70    4.60
   7 -17   0   84.89    9.10
  -7 -17   0   95.89    8.90
   7 -17   0   74.09    8.00
  -7  17   0   76.29    8.30
  -7 -17   0   81.49    8.90
  -8  17   0   96.49    8.70
   8 -17   0   92.19   10.90
  -8 -17   0  102.09    9.10
  -8 -17   0   94.99   11.80
  -9  17   0   12.00    3.80
   9 -17   0    7.30    2.50
  -9 -17   0    6.90    2.60
  -9 -17   0    9.60    2.20
   0 -18   0   31.20    5.10
   0  18   0   28.80    7.50
   0 -18   0   20.60    5.20
   0  18   0   15.30    7.30
   0 -18   0   25.00    6.10
  -1  18   0   62.49   11.50
  -1 -18   0   42.60    6.80
  -1  18   0   49.10    9.30
   1  18   0   41.60    6.10
  -1 -18   0   44.60   10.70
   1  18   0   35.20    8.80
  -1 -18   0   41.60    5.70
  -1  18   0   41.20    7.30
   2 -18   0  240.58   17.90
  -2 -18   0  191.78   17.00
  -2 -18   0  240.58   16.90
  -2  18   0  217.28   15.30
  -3 -18   0  103.59    9.50
  -3 -18   0   87.19    9.80
   3 -18   0   85.19   10.30
   3  18   0   90.69    9.10
   3 -18   0   97.69    7.90
  -3  18   0   98.79   10.30
  -3 -18   0   87.79   10.10
  -4 -18   0   42.40    7.50
   4 -18   0   50.59    8.00
   4  18   0   39.80    6.40
  -4  18   0   33.80    6.50
  -4 -18   0   28.00    6.80
  -4 -18   0   38.80    6.50
   4 -18   0   45.00    5.70
  -5  18   0   -1.60    3.60
  -5 -18   0    3.00    2.70
   5 -18   0   -0.10    2.60
  -5 -18   0   -1.40    2.70
   5 -18   0    3.10    3.80
  -6 -18   0   30.40    5.40
  -6 -18   0   27.00    5.80
   6 -18   0   38.90    5.80
   6 -18   0   42.20    7.20
  -7 -18   0    8.90    3.70
   7 -18   0    6.00    3.30
  -7 -18   0   11.50    3.20
   7 -18   0   12.30    3.20
  -7  18   0   13.20    6.30
   8 -18   0   14.00    3.50
   8 -18   0   16.40    3.10
  -8 -18   0   10.30    3.20
  -8 -18   0   12.20    3.00
   0  19   0    6.10    2.80
   0  19   0    9.40    7.80
  -1 -19   0    4.90    3.60
  -1  19   0    8.10    3.10
   1  19   0    0.80    6.20
  -1  19   0   -6.30    9.80
   1 -19   0   13.00    4.70
   1  19   0   11.10    3.20
  -1 -19   0    3.60    3.00
  -1 -19   0   12.20    4.70
  -2 -19   0   15.50    4.90
   2  19   0   24.50   12.10
  -2 -19   0   23.00    4.80
  -2  19   0   25.60    4.10
  -2 -19   0   31.10    6.30
   2 -19   0   28.80    6.00
   2  19   0   29.40    5.20
  -3 -19   0   81.39    9.60
   3  19   0   90.09    8.80
  -3  19   0   73.19    9.40
   3 -19   0   95.89   10.30
  -3 -19   0   87.39    9.00
  -4  19   0   -1.50    3.00
   4  19   0   -1.60    3.70
   4 -19   0    0.50    3.70
   4 -19   0    2.30    2.30
  -4 -19   0    1.20    2.50
  -4 -19   0    0.20    3.30
  -4 -19   0   -2.60    4.60
  -5  19   0   95.99   10.50
  -5 -19   0  109.49   10.60
  -5 -19   0  133.49   12.10
   5  19   0  112.59   10.50
   5 -19   0  122.89    9.80
   5 -19   0  124.29   12.00
   6 -19   0    0.70    3.10
  -6 -19   0   -2.00    3.30
   6 -19   0    5.40    2.70
  -6  19   0   -7.70    6.50
  -6 -19   0    2.80    2.80
  -7 -19   0  195.58   14.70
   7 -19   0  160.98   12.70
  -7 -19   0  189.68   14.00
   7 -19   0  186.68   14.10
  -8 -19   0   26.90    3.90
   8 -19   0   18.10    3.20
  -8 -19   0   18.40    3.20
   0  20   0  -10.60    7.00
   0  20   0   -8.50   10.30
   0 -20   0   -1.30    3.10
   0 -20   0   -1.70    2.90
   0  20   0    2.90    2.60
   1  20   0   -3.30    7.70
   1  20   0    4.50    2.90
   1 -20   0    2.90    3.60
  -1 -20   0    3.60    3.40
  -1 -20   0    8.40    3.10
  -1  20   0    8.20    2.90
  -1 -20   0    7.10    3.90
   2  20   0   -2.20    2.20
  -2 -20   0   -0.40    3.20
  -2  20   0   -1.40    1.90
  -2 -20   0    1.20    2.50
   2 -20   0   -5.30    2.80
   2  20   0   -0.60    7.10
  -2 -20   0   -2.70    2.50
  -3  20   0   74.09    9.00
  -3 -20   0   64.89    8.10
  -3 -20   0   85.39    8.70
   3  20   0   73.69    8.00
  -3 -20   0   77.79    9.50
   3 -20   0   85.59    9.60
   3  20   0   64.19   12.70
   4  20   0  141.09   12.00
  -4 -20   0  134.59   13.80
  -4 -20   0  153.38   17.10
  -4  20   0  138.69   12.40
  -5  20   0    1.20    3.40
  -5 -20   0    2.20    2.90
   5 -20   0    3.70    3.50
  -5 -20   0    2.70    3.10
  -6 -20   0   10.20    3.80
   6 -20   0    7.30    3.60
  -6 -20   0    3.50    2.60
   6  20   0    1.40    3.40
   7 -20   0    6.10    2.90
  -7 -20   0    9.90    2.80
  -7 -20   0    7.80    3.00
   0  21   0  -14.10   10.50
   0 -21   0    0.90    3.00
   0 -21   0   -0.10    3.20
   0  21   0    2.30    2.30
  -1 -21   0   40.50    5.70
   1  21   0   27.90    4.80
   1 -21   0   35.00    6.30
   1  21   0   28.90   11.80
  -1  21   0   31.00    4.70
  -1 -21   0   21.00    5.20
  -2 -21   0    1.70    2.60
  -2 -21   0    2.30    3.40
   2  21   0    3.70    2.80
   2 -21   0    2.90    3.50
  -2 -21   0    0.60    4.70
   3 -21   0  144.79   14.70
   3  21   0  172.18   12.80
  -3 -21   0  190.18   14.90
  -3  21   0  128.99   12.90
  -3 -21   0  172.88   13.60
   4 -21   0   47.60    7.60
  -4 -21   0   53.39    8.10
   4  21   0   51.29    6.00
  -4 -21   0   39.60    6.20
  -4  21   0   37.10    6.30
  -5 -21   0   81.89    8.60
   5  21   0   79.99    8.00
  -5 -21   0  110.99   10.30
   5 -21   0  104.19   10.10
  -6 -21   0   -1.10    2.50
  -6 -21   0    0.50    1.80
   6 -21   0   -0.90    2.00
   6  21   0    2.70    2.40
  -7 -21   0   65.89    7.10
   7 -21   0   67.29    6.70
   7  21   0   68.39    6.60
   0 -22   0   69.69    9.00
   0 -22   0   58.99    8.30
  -1 -22   0   78.39    9.20
   1 -22   0   89.99    9.80
   1  22   0  108.59    9.10
  -1 -22   0   85.49    8.60
  -1  22   0   86.49    8.20
  -2  22   0   14.60    4.50
   2 -22   0   36.90    6.40
  -2 -22   0   24.40    5.90
  -2 -22   0    9.80    4.10
  -2 -22   0   21.80    3.80
   2  22   0   20.80    4.30
  -3 -22   0   26.10    5.90
  -3 -22   0   25.40    4.60
  -3  22   0   17.00    4.60
   3 -22   0   26.60    5.90
  -4 -22   0   11.60    4.40
   4 -22   0   15.00    4.50
  -4  22   0    7.70    3.30
   4  22   0   19.80    3.60
  -4 -22   0   11.10    3.00
  -5 -22   0    0.90    2.10
  -5 -22   0    1.40    3.00
   5 -22   0    1.10    2.70
   5  22   0    4.80    2.20
  -5  22   0   -4.10    3.40
  -6 -22   0    4.80    2.60
   6 -22   0    3.50    2.40
  -6 -22   0    5.70    2.60
   6  22   0    5.40    2.70
   0  23   0   -0.70    2.20
   0 -23   0   -3.00    2.80
  -1 -23   0   96.99    9.90
   1 -23   0  103.49   10.40
  -1  23   0  111.29    8.50
  -1 -23   0  118.39    9.70
   2  23   0   83.49   17.00
  -2  23   0   53.69    7.30
   2 -23   0   67.79    8.10
   2  23   0   64.29    6.90
  -2 -23   0   58.09    6.90
   3 -23   0    6.00    3.50
  -3  23   0    1.70    3.00
  -3 -23   0   -6.90    3.40
   3  23   0    7.20    2.60
  -3 -23   0    0.40    2.50
  -3 -23   0    1.40    3.10
   4  23   0   21.10    3.50
  -4 -23   0   16.80    4.10
   4 -23   0   15.20    4.00
  -4  23   0   10.60    3.30
  -4 -23   0   22.50    4.30
   5  23   0   41.10    5.00
  -5 -23   0   31.70    5.60
   5 -23   0   45.00    6.00
  -5 -23   0   54.69    5.80
  -6 -23   0    0.40    2.00
   6 -23   0    0.60    2.00
  -6 -23   0    3.20    2.00
   0  24   0  131.09   10.00
   0 -24   0  124.69   11.30
   1 -24   0    1.40    2.70
  -1 -24   0    1.10    2.60
  -1  24   0    1.30    3.10
  -1 -24   0    1.00    2.70
   2 -24   0    7.30    3.10
  -2 -24   0    2.60    3.00
  -2  24   0   -3.20    2.40
  -2 -24   0    3.20    2.90
   2  24   0    2.60    2.20
   3  24   0   78.39    7.10
  -3  24   0   56.99    7.20
  -3 -24   0   68.09    6.90
   3 -24   0   82.19    8.10
   4 -24   0   -1.40    2.70
  -4 -24   0   -1.20    1.90
  -4  24   0   -0.40    2.70
   4  24   0    5.10    2.30
   5  24   0   14.00    2.90
   5 -24   0   12.50    3.40
  -5 -24   0   13.40    3.00
   0 -25   0   -0.40    2.40
   1  25   0   23.30    3.60
  -1 -25   0   20.50    3.70
   1 -25   0   18.00    5.40
  -1  25   0   31.80    6.90
  -2  25   0    1.00    2.40
  -2 -25   0    2.50    2.60
   2  25   0    3.40    2.20
   2 -25   0    4.00    3.20
  -2 -25   0   -2.80    3.30
   3 -25   0   13.60    3.50
  -3  25   0   10.30    3.50
  -3 -25   0    8.90    2.50
   3  25   0   13.10    2.80
  -4 -25   0    3.10    1.90
   4  25   0   10.80    2.50
   4 -25   0    6.20    2.40
   0 -26   0   62.19    6.20
   0  26   0   64.99    6.60
  -1  26   0    6.40    2.60
  -1 -26   0   -4.30    2.20
   1  26   0   -2.20    1.50
   1 -26   0    1.40    2.30
  -2  26   0    8.60    3.60
   2 -26   0    9.20    2.50
   2  26   0    7.40    2.20
   3 -26   0    0.20    1.90
  -3  26   0   -1.50    2.90
   3  26   0    0.30    1.50
  -3 -26   0    2.30    3.00
  -1   0  -1   52.39    3.60
  -1   0   1   49.80    3.80
  -2   0  -1  591.64   35.10
  -2   0   1  584.64   35.50
  -3   0  -1  156.88   11.30
  -3   0   1  166.08   11.70
  -3   0  -1  169.28   11.30
  -4   0   1  636.74   39.90
  -4   0   1  666.63   40.10
  -4   0  -1  615.84   39.50
  -4   0  -1  644.44   39.50
  -5   0  -1   46.90    6.30
  -5   0   1   50.89    6.00
  -5   0  -1   41.50    5.30
  -5   0   1   44.00    5.90
  -6   0  -1   39.10    6.30
  -6   0  -1   22.00    4.70
  -6   0   1   32.20    5.60
  -7   0   1   42.90    5.50
  -7   0  -1   47.00    6.40
  -7   0  -1   35.80    5.50
  -7   0   1   36.60    6.20
  -7   0  -1   30.20    5.70
  -8   0  -1  146.79   12.60
  -8   0  -1  152.98   12.50
  -8   0  -1  162.98   13.50
  -8   0   1  146.89   13.40
  -8   0   1  121.89   16.00
  -9   0   1    8.30    3.10
  -9   0  -1    9.10    3.70
  -9   0   1   11.20    4.20
 -10   0  -1  135.89   12.90
 -10   0   1  161.48   13.70
 -11   0   1    4.10    2.80
 -11   0  -1    5.90    2.80
   0  -1   1   28.40    2.10
   0   1   1   29.20    2.20
  -1  -1  -1  714.33   46.10
  -1   1   1  795.52   46.10
  -1   1  -1  792.92   45.50
  -1  -1   1  835.82   46.40
  -2   1   1    5.20    1.80
  -2  -1  -1    3.50    1.60
  -2  -1  -1    6.00    1.70
  -2   1   1    8.80    2.00
  -2  -1   1    5.00    2.00
  -2  -1   1    3.90    1.80
  -2   1  -1    2.60    1.10
  -3  -1  -1  506.55   33.00
  -3   1   1  487.45   32.90
  -3   1   1  549.15   33.10
  -3   1  -1  501.75   32.50
  -3   1  -1  607.54   33.00
  -3  -1   1  519.85   33.40
  -3  -1   1  593.14   33.60
  -4   1   1 1259.67   74.79
  -4  -1  -1 1229.08   74.79
  -4   1   1 1241.08   74.69
  -4  -1  -1 1210.78   74.79
  -4   1  -1 1194.68   74.09
  -4   1  -1 1227.78   74.09
  -4  -1   1 1369.76   75.59
  -5  -1  -1   46.00    5.80
  -5   1   1   43.20    5.70
  -5   1   1   43.10    5.60
  -5  -1  -1   40.00    5.90
  -5  -1   1   51.39    6.30
  -5   1  -1   46.70    5.30
  -5   1  -1   44.70    5.60
  -5  -1   1   52.69    6.30
  -6  -1  -1 1160.98   70.29
  -6   1   1 1100.29   69.79
  -6   1   1 1128.79   69.89
  -6  -1   1 1168.18   70.89
  -6  -1   1 1196.28   70.89
  -6   1  -1 1075.39   68.99
  -7   1   1    0.90    4.50
  -7  -1  -1    4.00    3.40
  -7  -1  -1   -0.30    2.20
  -7  -1  -1   -5.50    2.80
  -7   1   1   -3.40    2.30
  -7   1   1    2.90    4.80
  -7  -1   1    2.20    2.50
  -7   1  -1    4.60    4.70
  -7  -1   1    3.00    4.10
  -7  -1   1    4.70    2.60
  -7   1  -1   -1.70    3.30
  -7  -1   1    2.00    3.90
  -7   1  -1    1.50    2.00
  -8   1   1   75.59    9.00
  -8  -1  -1   80.39    9.30
  -8   1   1   77.29    9.20
  -8  -1  -1   96.39    9.90
  -8   1  -1   91.69    9.80
  -8  -1   1   93.59   10.00
  -9   1   1   61.19    8.10
  -9   1   1   49.10    7.00
  -9  -1  -1   48.40    6.90
  -9   1  -1   51.29    8.00
  -9  -1   1   39.40    6.30
  -9  -1   1   49.00    7.40
 -10  -1  -1  241.98   19.60
 -10   1   1  266.27   20.20
 -10   1  -1  270.97   20.20
 -10  -1   1  271.57   20.20
 -10  -1   1  278.97   19.10
 -11  -1  -1    7.40    3.10
 -11   1   1   11.70    3.60
 -11   1  -1   10.10    3.10
 -11  -1   1   14.00    3.60
   0  -2   1   38.40    2.90
  -1  -2  -1  157.88   11.90
  -1  -2  -1  204.18   12.20
  -1  -2   1  192.58   12.20
  -1  -2   1  192.38   12.10
  -2  -2  -1 1512.65   82.29
  -2   2  -1 1347.37   80.99
  -2  -2   1 1323.57   82.29
  -3   2   1  423.66   27.60
  -3  -2  -1  423.36   28.20
  -3  -2  -1  515.55   28.60
  -3   2   1  467.35   27.80
  -3  -2   1  398.76   28.20
  -3   2  -1  417.16   27.00
  -3  -2   1  498.85   28.80
  -4  -2  -1   63.29    6.80
  -4   2   1   58.29    6.30
  -4   2   1   69.99    6.50
  -4   2  -1   76.19    6.00
  -4   2  -1   75.39    6.20
  -4  -2   1   81.79    7.50
  -5   2   1  192.18   14.00
  -5   2   1  187.88   14.30
  -5  -2  -1  185.28   14.60
  -5  -2  -1  183.88   14.60
  -5  -2   1  190.88   15.00
  -5  -2   1  190.18   14.90
  -5   2  -1  184.08   13.20
  -5   2  -1  184.58   13.40
  -6  -2  -1   19.90    5.00
  -6   2   1   14.00    4.40
  -6   2   1   24.80    5.30
  -6  -2  -1   25.00    5.30
  -6   2  -1   17.00    5.00
  -6  -2   1   30.30    5.70
  -6  -2   1   21.80    4.80
  -6   2  -1   27.30    4.60
  -6   2  -1   29.70    5.30
  -7   2   1   53.39    7.20
  -7   2   1   48.50    7.00
  -7  -2  -1   52.89    7.20
  -7   2   1   53.39    6.90
  -7  -2  -1   57.49    8.50
  -7  -2  -1   40.70    7.90
  -7  -2  -1   50.79    6.90
  -7  -2   1   62.69    6.70
  -7  -2   1   64.69    9.10
  -7  -2   1   53.79    6.80
  -7   2  -1   65.99    7.60
  -7   2  -1   52.79    7.60
  -7  -2   1   61.79    8.60
  -8  -2  -1   51.69    7.20
  -8  -2  -1   44.90    6.40
  -8  -2  -1   37.80    6.90
  -8   2   1   50.89    7.20
  -8   2   1   57.69    8.60
  -8   2  -1   52.99    6.90
  -8  -2   1   29.00    8.10
  -8   2  -1   49.10    6.80
  -8  -2   1   42.20    7.40
  -8   2  -1   57.29    7.80
  -9   2   1    4.10    3.00
  -9  -2  -1    3.80    3.80
  -9  -2  -1    6.20    3.40
  -9  -2   1    3.00    3.40
  -9   2  -1    6.40    3.50
  -9   2  -1    3.70    3.30
  -9  -2   1    9.40    3.50
 -10   2  -1   52.39    7.70
 -10  -2   1   54.99    7.40
 -10  -2   1   56.59    7.10
 -11   2   1   98.69    9.30
 -11  -2  -1   99.29    8.40
 -11   2  -1   76.89    8.30
 -11  -2   1   78.39    8.10
   0  -3   1  101.09    6.80
  -1   3   1  182.18   10.70
  -1  -3  -1  167.58   11.20
  -1   3  -1  144.39    9.80
  -1  -3   1  167.08   11.20
  -2   3   1 1085.99   55.99
  -2  -3  -1  951.30   56.69
  -2  -3   1  870.11   56.59
  -2   3  -1  874.61   54.79
  -3  -3  -1  403.06   27.20
  -3  -3  -1  477.75   27.70
  -3   3   1  447.36   26.70
  -3   3  -1  385.66   25.40
  -3  -3   1  437.36   27.50
  -3  -3   1  412.76   27.40
  -4   3   1 1872.51  119.19
  -4   3   1 1918.41  119.19
  -4  -3  -1 1881.51  120.29
  -4   3  -1 1894.91  118.29
  -4  -3   1 2356.36  121.29
  -4  -3   1 2268.67  121.19
  -5  -3  -1  129.49   11.80
  -5  -3  -1  141.49   12.00
  -5   3   1  136.69   10.70
  -5   3   1  128.09   10.70
  -5  -3   1  144.69   12.20
  -5  -3   1  129.39   11.80
  -5   3  -1  138.99    9.80
  -6  -3  -1 1406.36   85.19
  -6   3   1 1372.06   82.99
  -6  -3  -1 1373.06   84.99
  -6   3   1 1318.37   83.69
  -6  -3   1 1420.16   86.19
  -6  -3   1 1421.26   85.69
  -6   3  -1 1349.27   83.99
  -7   3   1    7.30    4.20
  -7  -3  -1   15.60    5.70
  -7  -3  -1   25.60    6.00
  -7   3   1   30.30    7.10
  -7  -3  -1   10.40    3.60
  -7  -3  -1   13.70    3.70
  -7   3   1   20.40    4.70
  -7  -3  -1   19.90    5.50
  -7  -3  -1   23.00    6.00
  -7  -3   1   19.60    4.00
  -7   3  -1   11.60    4.90
  -7   3  -1   14.90    4.20
  -7  -3   1   20.10    6.10
  -7   3  -1   13.80    3.80
  -7  -3   1   19.30    4.70
  -8   3   1  154.98   14.00
  -8   3   1  156.38   13.10
  -8  -3  -1  133.59   13.10
  -8  -3   1  164.08   14.00
  -8  -3   1  160.68   12.90
  -8  -3   1  185.88   14.00
  -8  -3   1  131.09   17.00
  -8   3  -1  163.18   14.30
  -9   3   1   36.50    6.80
  -9  -3  -1   27.90    5.10
  -9   3   1   31.70    5.30
  -9  -3  -1   33.70    6.50
  -9  -3   1   51.69    7.60
  -9   3  -1   33.70    6.30
  -9   3  -1   31.00    5.10
  -9  -3   1   35.40    5.70
 -10  -3  -1   39.10    6.40
 -10   3   1   29.50    5.70
 -10  -3   1   28.60    4.70
 -10   3  -1   31.80    6.30
 -10  -3   1   22.90    5.30
 -11  -3  -1   30.20    5.10
 -11   3   1   22.60    4.80
 -11  -3   1   18.20    4.00
 -11   3  -1   22.40    4.50
   0  -4   1  121.09    8.40
   0  -4  -1  124.59    8.70
  -1  -4  -1  691.53   41.40
  -1   4   1  719.83   40.80
  -1  -4  -1  665.03   41.30
  -1  -4   1  679.73   41.30
  -1  -4   1  662.93   41.30
  -2  -4  -1  253.97   17.80
  -2  -4   1  281.27   18.10
  -3  -4  -1 1111.39   70.39
  -3   4   1 1172.18   69.49
  -3  -4  -1 1181.68   70.49
  -3   4  -1 1112.19   67.79
  -3  -4   1 1265.97   70.79
  -4   4   1   12.10    2.80
  -4  -4  -1   16.70    4.20
  -4   4   1   14.50    2.90
  -4  -4   1   12.80    3.80
  -4  -4   1   14.50    4.10
  -5   4   1  266.07   19.00
  -5   4   1  277.17   18.90
  -5  -4  -1  297.97   21.20
  -5  -4  -1  289.67   21.10
  -5  -4   1  290.97   21.20
  -6   4   1   49.40    6.20
  -6  -4  -1   53.39    8.00
  -6  -4   1   57.89    8.10
  -6  -4   1   44.10    8.20
  -6   4  -1   53.09    6.70
  -7   4   1   12.60    3.90
  -7  -4  -1   14.70    3.90
  -7  -4  -1    8.50    4.80
  -7  -4  -1   10.50    5.60
  -7   4   1   11.50    3.40
  -7   4   1    7.80    3.80
  -7  -4  -1    8.90    4.70
  -7  -4  -1   13.00    3.20
  -7  -4   1   10.60    3.30
  -7  -4   1   10.80    4.30
  -7  -4   1   12.90    4.10
  -7  -4   1   10.70    3.80
  -7   4  -1   15.50    4.30
  -7   4  -1   17.70    5.60
  -7  -4   1   12.20    4.70
  -7   4  -1    8.70    3.30
  -8   4   1   83.49    9.40
  -8   4   1   74.39   10.30
  -8  -4  -1   53.99   10.50
  -8  -4  -1   73.69    8.70
  -8  -4   1   74.39    8.00
  -8   4  -1   81.09   12.20
  -8   4  -1   68.29    7.70
  -8  -4   1   70.99    8.40
  -8   4  -1   84.69    9.40
  -9  -4  -1    6.20    3.50
  -9   4   1   13.20    4.70
  -9   4   1    9.30    4.40
  -9  -4  -1    9.90    3.60
  -9   4  -1   20.60    4.50
  -9  -4   1   14.70    4.50
  -9   4  -1   17.60    5.00
  -9  -4   1   16.20    4.00
 -10   4   1   40.20    6.70
 -10  -4  -1   41.10    6.40
 -10   4  -1   54.39    7.40
 -10  -4   1   28.20    5.40
 -10  -4   1   45.80    6.40
 -11   4   1  112.99   10.70
 -11  -4   1  126.89   11.70
 -11   4  -1  121.79   10.90
   0  -5  -1  101.29    7.60
   0  -5   1   91.99    7.60
  -1  -5  -1 1009.60   58.99
  -1  -5  -1 1066.99   59.09
  -1   5   1 1035.00   58.39
  -1  -5   1  918.21   58.69
  -1  -5   1  882.91   58.59
  -2   5   1  268.77   17.40
  -2  -5  -1  260.77   18.30
  -2  -5  -1  277.67   18.50
  -2   5  -1  261.37   16.30
  -2  -5   1  315.97   18.80
  -2  -5   1  251.47   18.30
  -3   5   1  222.48   15.00
  -3  -5  -1  250.87   16.50
  -3  -5  -1  229.68   16.20
  -3  -5   1  208.18   15.90
  -3  -5   1  193.58   15.80
  -4  -5  -1 1245.58   70.39
  -4   5   1 1127.09   67.69
  -4   5   1 1073.59   67.69
  -4  -5   1 1100.79   69.89
  -4  -5   1 1156.78   70.09
  -5   5   1  149.88   11.40
  -5  -5  -1  161.28   14.10
  -5  -5  -1  157.78   13.90
  -5  -5   1  180.38   14.40
  -5  -5   1  163.28   14.30
  -6  -5  -1  663.83   44.80
  -6   5   1  607.54   44.20
  -6  -5  -1  658.73   45.00
  -6  -5   1  650.53   45.00
  -6   5  -1  675.83   43.70
  -6  -5   1  661.73   45.00
  -6  -5   1  772.82   42.60
  -7  -5  -1   25.90    4.70
  -7  -5  -1   31.90    5.60
  -7  -5  -1   42.00    8.70
  -7   5   1   23.30    4.60
  -7   5   1   34.80    6.30
  -7  -5  -1   31.60    7.70
  -7  -5  -1   23.30    4.50
  -7   5   1   24.80    5.00
  -7  -5   1   37.80    8.10
  -7  -5   1   28.80    6.90
  -7   5  -1   29.50    5.10
  -7   5  -1   37.00    6.60
  -7  -5   1   33.30    5.20
  -7  -5   1   27.10    5.80
  -7  -5   1   23.70    4.90
  -8  -5  -1  312.47   27.20
  -8  -5  -1  280.47   21.40
  -8   5   1  304.97   23.00
  -8  -5  -1  286.47   21.50
  -8  -5  -1  342.27   22.80
  -8   5   1  313.67   22.00
  -8   5  -1  276.27   21.30
  -8  -5   1  331.37   26.10
  -8   5  -1  316.17   23.40
  -8  -5   1  312.27   21.90
  -8  -5   1  319.07   22.70
  -8  -5   1  320.87   21.70
  -9   5   1  195.78   16.40
  -9  -5  -1  202.28   18.70
  -9  -5  -1  222.08   19.90
  -9  -5   1  157.38   15.10
  -9   5  -1  193.68   16.30
  -9  -5   1  192.18   18.50
 -10   5   1   15.80    4.40
 -10  -5  -1    2.40    3.80
 -10  -5   1   12.60    4.90
 -10   5  -1   10.30    4.50
 -10  -5   1   10.10    3.30
 -11   5   1   15.80    4.00
 -11   5  -1   20.10    4.50
   0  -6  -1  104.99    8.10
   0  -6   1  102.09    7.90
   0  -6   1   99.79    7.80
  -1   6   1 3781.02  204.98
  -1  -6  -1 3549.64  205.58
   1  -6   1 3269.47  204.38
  -1  -6   1 3636.04  205.58
  -1  -6   1 3369.16  205.38
  -2   6   1  260.77   17.20
  -2  -6  -1  264.27   17.90
  -2  -6  -1  236.78   18.60
  -2   6  -1  261.67   15.80
  -2  -6   1  264.47   17.90
  -2  -6   1  234.98   18.50
  -3  -6  -1  137.09   12.10
  -3  -6  -1  147.89   13.10
  -3  -6   1  170.18   12.70
  -4  -6  -1   19.70    4.90
  -4  -6  -1   19.30    5.00
  -4  -6   1   18.60    4.60
  -4  -6   1   12.40    4.10
  -5  -6  -1   54.29    7.50
  -5  -6  -1   74.49    8.70
  -5  -6   1   68.89    8.40
  -5  -6   1   55.89    7.80
  -6   6   1  109.89    9.60
  -6  -6  -1  115.99   12.20
  -6   6   1  108.89   10.20
  -6  -6  -1  130.29   12.80
  -6  -6   1  104.79    9.70
  -6  -6   1  117.99   12.00
  -6  -6   1   99.89    9.50
  -6  -6   1  108.09   11.90
  -6   6  -1  121.19   10.90
  -6   6  -1  100.49    9.40
  -7  -6  -1   47.90    8.80
  -7  -6  -1   47.60    6.60
  -7   6   1   45.10    6.20
  -7  -6  -1   41.20    6.00
  -7   6   1   55.79    7.30
  -7   6   1   53.89    7.60
  -7  -6  -1   54.09    8.00
  -7  -6  -1   43.60    8.40
  -7  -6   1   63.19   11.00
  -7   6  -1   44.30    6.80
  -7  -6   1   57.19    6.60
  -7  -6   1   54.39    6.60
  -7   6  -1   45.30    6.20
  -7   6  -1   73.79    9.00
  -7  -6   1   80.09   12.50
  -7  -6   1   68.19    8.00
  -8  -6  -1   41.80    6.10
  -8  -6  -1   42.70    6.80
  -8   6   1   49.99    8.10
  -8  -6  -1   49.90   10.00
  -8   6   1   46.30    7.00
  -8   6   1   35.90    6.30
  -8  -6  -1   47.90    6.50
  -8   6  -1   55.69    8.70
  -8  -6   1   32.90    8.40
  -8  -6   1   52.89   14.50
  -8  -6   1   49.80    6.60
  -8  -6   1   44.90    6.70
  -8  -6   1   44.10    7.10
  -8   6  -1   47.20    6.70
  -9  -6  -1   -1.80    3.50
  -9   6   1    2.10    3.90
  -9  -6  -1   -1.50    3.10
  -9  -6  -1    0.30    4.20
  -9   6   1    1.40    3.30
  -9  -6   1   17.10   14.50
  -9  -6   1    3.60    4.10
  -9  -6   1    3.00    3.10
  -9   6  -1   10.80    4.20
 -10   6   1   87.99    9.80
 -10  -6   1   80.39    8.50
 -10   6  -1  106.99   10.60
 -11   6   1  120.79   10.80
  11  -6  -1  131.29   10.40
 -11   6  -1  116.09   10.60
   0  -7  -1    0.30    1.70
   0  -7   1    1.30    1.60
   0  -7   1    1.30    1.60
  -1  -7  -1  796.72   48.10
   1  -7   1  817.12   47.00
  -1  -7  -1  820.92   48.30
  -1  -7   1  731.83   47.80
  -1  -7   1  743.13   47.80
  -2  -7  -1   39.00    5.40
  -2  -7  -1   33.70    5.10
  -2   7   1   35.30    4.40
  -2   7   1   47.10    4.60
  -2  -7   1   39.20    5.40
  -2   7  -1   39.70    3.90
  -2  -7   1   37.40    5.10
  -3  -7  -1  410.66   26.30
  -3   7   1  351.26   24.90
  -3   7   1  362.46   23.80
  -3  -7  -1  376.66   25.90
  -3  -7   1  408.36   26.20
  -3  -7   1  362.96   25.90
  -4   7   1    2.30    4.40
  -4  -7  -1    4.90    3.50
  -4  -7  -1    7.10    3.50
  -4  -7   1    6.10    3.20
  -4  -7   1    6.70    3.60
  -5  -7  -1   70.79    8.80
  -5  -7  -1   50.19    8.70
  -5  -7   1   52.49    9.10
  -5  -7   1   61.49    8.50
  -6   7   1   16.80    4.60
  -6   7   1    7.60    3.10
  -6   7   1    9.50    3.40
  -6  -7  -1    7.90    4.70
  -6  -7   1   11.80    4.00
  -6   7  -1   11.40    3.60
  -6  -7   1   12.50    4.90
  -6  -7   1    9.90    4.80
  -6   7  -1    8.60    2.90
  -6  -7   1    7.40    2.80
  -7   7   1   94.89    9.90
  -7   7   1   89.79    8.90
  -7   7   1   87.19    9.40
  -7  -7  -1   85.09    9.10
  -7  -7  -1   86.99    8.90
  -7  -7  -1  103.09   12.70
  -7  -7   1   99.79    9.10
  -7   7  -1   76.99    8.70
  -7   7  -1  126.89   16.20
  -7  -7   1   90.39    9.00
  -7  -7   1   98.69   13.00
  -7   7  -1   98.59   10.30
  -7  -7   1  110.49   13.00
  -8   7   1  198.18   15.20
  -8  -7  -1  148.89   13.30
  -8  -7  -1  161.88   13.50
  -8   7   1  166.38   14.10
  -8  -7  -1  179.58   18.20
  -8  -7   1  187.38   18.40
  -8  -7   1  160.28   13.60
  -8   7  -1  152.18   13.20
  -8   7  -1  162.88   14.80
  -8  -7   1  167.28   13.60
  -9  -7  -1  112.19   10.30
  -9  -7  -1  119.19   10.80
  -9   7  -1  141.99   15.50
  -9  -7   1  111.09   10.50
  -9  -7   1  129.79   10.60
  -9  -7   1   89.19   15.20
 -10  -7   1   38.80    7.60
 -10   7  -1   67.89    8.10
  10  -7  -1   50.49    7.80
 -11   7   1    6.70    3.20
  11  -7   1    3.20    2.70
 -11   7  -1    2.10    2.70
  11  -7  -1    4.50    2.80
   0  -8   1  104.89    8.50
   0  -8   1  102.59    8.50
   0  -8  -1  103.69    8.70
  -1  -8  -1 1933.81  114.19
  -1  -8  -1 2011.10  114.39
  -1   8   1 1979.00  113.49
  -1  -8   1 1850.01  116.19
  -1  -8   1 1831.92  113.89
  -2   8   1   89.99    8.10
  -2  -8  -1   90.49    9.20
  -2  -8  -1  131.49   14.40
  -2   8   1   94.59    8.10
  -2  -8   1   98.29    9.20
  -2   8  -1  105.19    7.90
  -3   8   1 1421.26   89.59
  -3  -8  -1 1563.44   92.19
  -3   8   1 1497.25   89.69
  -3  -8  -1 1448.56   91.79
  -3  -8   1 1639.24   92.39
  -3  -8   1 1523.85   92.09
  -4  -8  -1  154.18   13.30
  -4  -8  -1  145.59   13.00
  -4   8   1  126.69    9.90
  -4  -8   1  152.58   13.20
  -4  -8   1  129.89   12.70
  -5  -8  -1   29.20    6.70
  -5  -8  -1   37.50    8.00
  -5  -8   1   21.80    5.80
  -5  -8   1   24.40    6.20
  -6  -8  -1   74.09    7.30
  -6  -8  -1   66.19    7.30
  -6   8   1   66.59    7.30
  -6  -8  -1   68.89    9.90
  -6  -8  -1   71.79   11.70
  -6   8   1   63.89    7.70
  -6  -8   1   87.99   10.40
  -6  -8   1   70.09    7.20
  -6  -8   1   60.89    7.20
  -6  -8   1   76.89    9.90
  -6   8  -1   81.39    8.40
  -6   8  -1   63.29    7.20
  -7  -8  -1   23.10    7.60
  -7   8   1   24.20    5.20
  -7   8   1   24.90    6.90
  -7  -8  -1   14.80    4.20
  -7   8   1   17.10    4.40
  -7  -8  -1   19.30    4.20
  -7   8  -1   21.90    7.90
  -7  -8   1   11.20    5.60
  -7   8  -1   16.00    4.00
  -7  -8   1   16.80    4.00
  -7  -8   1   22.00    6.90
  -7  -8   1   19.90    5.00
  -8  -8  -1    9.40    3.40
  -8   8   1    2.50    4.00
  -8  -8  -1    5.30    2.80
  -8  -8  -1    3.80    5.80
  -8   8   1    4.20    3.20
  -8  -8   1   -0.30    2.40
  -8   8  -1    1.50    2.70
  -8  -8   1   -4.90    4.90
  -8   8  -1    5.70    3.30
  -9  -8  -1   72.69    8.20
  -9  -8  -1   88.29    9.20
  -9  -8   1   90.29    8.80
  -9  -8   1   72.99   13.30
   9  -8  -1   89.09    9.00
 -10   8   1    6.00    3.20
  10  -8   1   13.00    3.80
 -10  -8  -1   14.60    3.80
  10  -8  -1    1.10    2.80
 -10   8  -1   11.10    4.00
 -10  -8   1    7.40    3.30
 -11   8   1  114.69   10.20
  11  -8   1  112.69    9.50
  11  -8  -1  130.49    9.60
 -11   8  -1  122.69   10.30
   0  -9   1  162.68   11.90
   0  -9  -1  146.19   12.60
   0  -9   1  152.78   11.70
  -1  -9  -1  308.37   20.90
  -1   9   1  327.87   20.40
  -1  -9   1  283.67   20.60
  -1  -9   1  271.67   20.40
  -2  -9  -1  143.49   12.30
  -2   9   1  139.69   11.00
  -2   9   1  140.59   11.20
  -2   9  -1  151.28   10.60
  -2  -9   1  161.48   12.60
  -2   9  -1  128.29   10.40
  -2  -9   1  138.59   12.10
  -3   9   1  535.45   34.70
  -3  -9  -1  554.64   37.10
  -3  -9  -1  593.84   37.50
  -3   9   1  552.34   34.70
  -3  -9   1  546.45   37.00
  -3  -9   1  555.74   37.00
  -4  -9  -1  109.09   11.00
  -4   9   1  101.69    8.30
  -4  -9   1   86.39   10.80
  -4  -9   1   87.89   10.10
  -5  -9  -1   12.10    3.50
  -5  -9  -1   15.20    5.20
  -5   9   1    7.90    3.10
  -5  -9  -1   15.40    5.30
  -5   9   1    8.10    3.10
  -5  -9  -1   10.30    2.70
  -5  -9   1   15.00    5.30
  -5   9  -1   10.90    3.20
  -5  -9   1   12.00    3.40
  -5  -9   1    8.70    2.90
  -5   9  -1   13.20    3.60
  -5  -9   1   12.80    4.80
  -6  -9  -1   99.39   11.60
  -6   9   1   80.29    8.70
  -6  -9  -1  100.29   11.80
  -6   9   1   74.89    8.10
  -6  -9  -1   84.99    8.30
  -6   9   1   81.19    9.20
  -6  -9  -1   76.29    8.00
  -6  -9   1   80.29   11.30
  -6  -9   1   95.29    8.40
  -6  -9   1   79.79    8.30
  -6   9  -1   84.79    8.90
  -6  -9   1   83.89   13.40
  -6   9  -1   79.29    8.20
  -7  -9  -1   81.09   15.50
  -7  -9  -1   58.99    7.90
  -7   9   1   61.59    8.10
  -7  -9  -1   57.69    9.00
  -7   9   1   58.89    8.10
  -7   9  -1   59.99    7.60
  -7  -9   1   70.29    7.70
  -7  -9   1   59.79    7.50
  -7  -9   1   56.49   11.20
  -7   9  -1   63.79    8.20
  -7  -9   1   85.19   14.40
  -8  -9  -1    6.80    6.30
   8  -9   1    7.00    4.70
  -8  -9  -1    7.70    3.30
  -8   9   1   11.90    4.10
  -8  -9  -1    5.60    3.20
  -8   9   1   10.30    4.60
  -8  -9   1    9.00    3.80
  -8  -9   1   -3.80    6.10
  -8  -9   1    9.40    3.60
   8  -9  -1   19.80    5.10
  -8   9  -1   12.70    4.10
   9  -9   1   15.50    4.50
  -9  -9  -1    6.00    3.50
  -9  -9  -1   10.50    3.30
  -9   9   1   14.70    4.80
  -9   9  -1   13.90    4.40
  -9  -9   1    7.50    8.60
   9  -9  -1   19.20    4.60
  -9  -9   1   17.60    4.70
  -9  -9   1   20.40    4.80
 -10  -9  -1    9.10    3.70
 -10   9   1    4.50    3.10
  10  -9   1    5.80    3.00
 -10  -9   1    5.90    3.00
  10  -9  -1    6.60    2.90
 -10  -9   1    9.50    3.40
 -10   9  -1    7.50    3.30
   0 -10  -1    0.20    2.10
   0 -10   1    5.00    2.60
  -1  10   1 3075.09  168.28
  -1 -10  -1 2768.42  168.68
  -1 -10   1 2779.32  168.58
  -1 -10   1 2791.52  168.48
  -2  10   1  288.47   20.40
  -2 -10  -1  287.47   21.60
  -2  10   1  310.97   20.50
  -2 -10  -1  301.37   21.90
  -2  10  -1  286.07   19.70
  -2  10  -1  292.97   19.70
  -2 -10   1  311.47   21.80
  -2 -10   1  295.27   21.60
  -3 -10  -1  381.16   26.70
  -3  10   1  337.97   23.70
  -3  10   1  315.07   23.60
  -3 -10  -1  373.16   26.40
  -3 -10   1  373.76   26.40
  -3 -10   1  422.86   27.20
  -4 -10  -1  103.19   11.30
  -4 -10  -1  102.59   11.20
  -4 -10   1  115.49   11.90
  -4 -10   1   96.79   11.00
  -5  10   1   85.19    8.90
  -5 -10  -1   68.99    9.50
  -5 -10  -1   64.89    7.10
  -5  10   1   61.79    7.20
  -5 -10  -1   70.29    9.80
  -5 -10   1   71.39    7.20
  -5 -10   1   69.79    7.20
  -5  10  -1   62.39    7.80
  -5  10  -1   67.19    7.20
  -5 -10   1   74.59    9.70
  -5 -10   1   66.29    9.30
  -6  10   1   23.50    5.70
  -6 -10  -1   18.90    6.70
  -6 -10  -1   20.40    4.40
  -6  10   1   24.80    5.30
   6 -10   1   22.80    5.60
  -6 -10  -1   23.40    4.80
  -6 -10   1   17.70    4.30
  -6 -10   1   28.90    5.10
  -6  10  -1   23.20    4.80
  -6  10  -1   24.70    5.00
  -6 -10   1   18.60    6.40
  -6 -10   1   36.00    8.30
  -6  10  -1   26.70    6.90
  -7 -10  -1   16.60    4.40
  -7  10   1   24.10    5.50
  -7 -10  -1   18.90    4.70
  -7  10   1   18.70    5.00
  -7 -10  -1   11.60    5.60
  -7  10  -1   24.00    5.20
  -7 -10   1   17.30    4.30
  -7 -10   1   18.60    4.50
  -7 -10   1   22.20    7.00
  -7  10  -1   17.80    4.70
  -7 -10   1   25.10    7.80
   8 -10   1   48.30    6.80
  -8 -10  -1   25.20    5.40
  -8  10   1   36.80    6.60
  -8  10   1   29.70    6.30
  -8 -10  -1   54.49   11.40
  -8 -10  -1   30.40    5.40
  -8 -10   1   21.30    7.90
  -8 -10   1   29.90    5.70
   8 -10  -1   40.00    6.50
  -8 -10   1   46.50    6.90
  -8  10  -1   36.90    6.70
  -9  10   1  101.99   10.10
   9 -10   1   76.19    8.90
  -9 -10  -1   81.39    8.60
  -9 -10  -1   81.29    8.40
  -9 -10   1   87.99    9.10
  -9 -10   1   69.59   13.50
  -9  10  -1   86.49    9.60
   9 -10  -1   84.69    8.70
  -9 -10   1   91.99    8.70
 -10 -10  -1   32.00    5.10
  10 -10   1   31.10    4.50
 -10  10   1   22.80    4.80
 -10 -10  -1   18.10    3.80
  10 -10  -1   24.80    4.00
 -10  10  -1   14.70    4.00
 -10 -10   1   19.90    3.90
 -10 -10   1   20.90    4.00
   0 -11  -1  215.68   15.80
   0 -11   1  193.48   15.20
  -1 -11  -1   46.90    6.50
  -1  11   1   47.50    6.40
  -1 -11   1   56.19    6.70
  -1 -11   1   59.39    7.00
  -2  11   1    5.50    2.90
  -2 -11  -1    1.50    2.60
  -2 -11   1    8.20    3.70
  -2  11  -1    5.90    2.80
  -2  11  -1    3.30    3.20
  -2 -11   1    4.10    3.30
  -3 -11  -1  246.28   19.00
  -3  11   1  234.28   16.50
  -3 -11  -1  219.88   18.60
  -3 -11   1  197.78   18.00
  -3 -11   1  227.08   18.70
  -4 -11  -1  236.58   19.40
  -4 -11  -1  210.68   15.90
  -4 -11  -1  225.08   16.30
  -4 -11   1  245.88   19.60
  -4  11  -1  206.48   16.00
  -4 -11   1  217.58   15.90
  -4 -11   1  212.58   16.20
  -5 -11  -1   26.10    4.80
  -5 -11  -1   25.20    4.90
  -5 -11  -1   30.50    7.00
   5 -11   1   28.60    5.00
  -5 -11  -1   31.60    7.40
  -5  11   1   36.60    5.60
  -5 -11   1   34.00    8.00
  -5  11  -1   21.60    4.70
  -5 -11   1   25.70    7.00
  -5 -11   1   22.10    4.80
  -5  11  -1   23.40    4.80
  -5  11  -1   45.90    7.20
   5 -11  -1   29.90    6.10
  -5 -11   1   22.60    4.40
  -6  11   1  192.18   15.10
  -6  11   1  174.28   15.10
  -6 -11  -1  162.98   14.50
  -6 -11  -1  175.68   14.50
  -6 -11  -1  197.48   18.40
   6 -11   1  193.58   14.80
  -6  11  -1  196.68   15.40
  -6  11  -1  173.98   14.70
  -6  11  -1  218.48   16.50
  -6 -11   1  161.18   17.70
  -6 -11   1  172.58   14.60
  -6 -11   1  171.98   18.00
  -6 -11   1  176.58   14.40
   6 -11  -1  185.88   14.60
   7 -11   1   19.20    5.00
  -7 -11  -1   11.30    6.00
  -7 -11  -1   17.40    4.90
  -7 -11  -1   23.90    5.00
  -7  11   1   30.00    5.90
  -7  11   1   21.40    5.50
  -7 -11   1   25.40    5.20
   7 -11  -1   25.30    4.90
  -7 -11   1   19.30    4.70
  -7 -11   1   18.80    7.10
  -7  11  -1   22.40    5.00
  -8 -11  -1  173.18   14.50
  -8 -11  -1  157.08   15.30
  -8  11   1  203.28   15.80
  -8 -11  -1  180.68   19.50
  -8  11  -1  208.38   15.90
  -8 -11   1  177.48   14.60
  -8 -11   1  157.58   18.40
  -8 -11   1  170.78   14.80
   9 -11   1   11.20    3.00
  -9 -11  -1    4.60    2.60
  -9  11   1    3.70    3.10
  -9 -11  -1   -1.00    2.40
  -9  11  -1    1.30    3.00
  -9 -11   1    4.70    2.70
   9 -11  -1   -1.40    2.60
  -9 -11   1    3.90    2.50
  -9 -11   1    3.50   14.30
 -10 -11  -1    0.00    3.30
  10 -11   1    6.20    2.90
 -10 -11  -1    5.90    3.10
  10 -11   1    1.60    2.20
 -10  11   1    2.00    2.60
 -10 -11   1    5.50    3.20
  10 -11  -1    3.60    2.60
 -10  11  -1    4.40    2.80
 -10 -11   1    1.10    2.50
   0 -12   1    7.30    3.50
  -1 -12  -1  498.95   36.70
  -1  12   1  567.44   36.60
  -1 -12   1  597.64   37.30
  -1  12  -1  567.14   36.10
  -2  12   1  167.18   13.40
  -2 -12  -1  164.08   15.30
  -2  12   1  175.88   13.40
  -2  12  -1  150.98   12.40
  -2 -12   1  162.38   14.40
  -2  12  -1  137.89   12.70
  -2 -12   1  162.38   14.30
  -3 -12  -1  256.67   19.50
  -3  12   1  225.48   16.40
  -3 -12   1  198.18   18.00
  -3 -12   1  195.88   18.10
  -4 -12  -1   21.10    5.10
   4 -12   1   22.70    4.70
  -4 -12  -1   30.10    7.10
  -4 -12  -1   23.40    4.70
  -4  12   1   35.20    6.10
  -4 -12   1   29.20    4.90
   4 -12  -1   33.00    5.30
  -4 -12   1   26.00    4.60
  -4 -12   1   38.60    7.80
  -4 -12   1   28.10    6.80
  -5 -12  -1   25.40    7.60
  -5 -12  -1   21.10    4.90
  -5  12   1   39.00    5.50
  -5 -12  -1   21.10    4.70
   5 -12   1   34.70    5.80
  -5 -12  -1   40.50    8.80
  -5  12   1   34.00    7.10
  -5 -12   1   30.20    5.50
   5 -12  -1   39.90    6.40
  -5 -12   1   28.40    5.20
  -5  12  -1   44.90    6.50
  -5 -12   1   17.90    5.90
  -5 -12   1   33.30    7.80
  -6  12   1   16.20    5.30
  -6 -12  -1   15.80    4.70
   6 -12   1   19.80    5.10
  -6 -12  -1   20.50    4.80
  -6 -12  -1   11.40    5.80
   6 -12  -1   13.60    4.70
  -6  12  -1   10.60    6.60
  -6 -12   1   24.20    5.40
  -6 -12   1   16.60    6.90
  -6 -12   1   19.50    4.40
  -6 -12   1   22.50    7.50
  -7  12   1   15.00    4.70
  -7 -12  -1   20.30    6.60
  -7 -12  -1   13.00    4.50
  -7  12   1    5.30    4.20
  -7 -12  -1   11.40    3.50
   7 -12   1   17.60    4.30
   7 -12  -1   14.90    4.30
  -7 -12   1   13.60    4.40
  -7  12  -1   23.30    5.20
  -7 -12   1   16.40    4.60
   8 -12   1   54.09    7.30
  -8 -12  -1   41.90    7.00
  -8 -12  -1   71.69   12.80
  -8 -12  -1   46.10    6.50
  -8 -12   1   63.79    7.40
  -8  12  -1   57.69    7.80
   8 -12  -1   48.10    7.20
  -8 -12   1   41.20    6.90
  -8 -12   1   38.00    9.70
  -9 -12  -1  111.09    9.80
  -9 -12  -1   99.29    9.60
   9 -12   1  115.39    9.80
  -9  12   1  112.49   10.40
  -9 -12   1  108.69    9.80
  -9 -12   1  107.39   10.10
  -9  12  -1  102.79   10.40
   9 -12  -1  122.69    9.70
  10 -12   1   17.00    3.10
 -10  12   1   16.60    3.80
  10 -12   1   10.30    3.40
 -10 -12  -1    7.40    3.40
 -10 -12  -1    8.20    3.30
 -10 -12   1   12.90    3.80
 -10  12  -1   13.20    3.60
 -10 -12   1    8.70    2.90
  10 -12  -1   15.50    3.20
   0 -13   1    2.90    2.90
  -1 -13  -1  207.18   16.60
  -1  13   1  197.78   16.00
  -1  13  -1  190.18   15.40
  -1 -13   1  187.68   16.10
  -2  13   1  142.89   12.20
  -2 -13  -1  127.19   13.00
  -2  13   1  128.49   12.40
  -2 -13   1  133.79   13.00
  -2 -13   1  120.49   12.70
  -2  13  -1  123.19   16.10
  -2  13  -1  143.49   11.60
  -3 -13  -1   40.70    5.30
  -3 -13  -1   38.60    6.10
  -3 -13  -1   36.20    7.50
  -3 -13   1   33.20    7.50
  -3 -13   1   33.70    5.20
  -3 -13   1   25.50    6.10
  -3 -13   1   29.50    6.70
   3 -13  -1   37.80    5.30
   4 -13   1  291.17   21.60
  -4 -13  -1  295.67   22.00
  -4  13   1  311.37   22.90
  -4 -13  -1  370.96   23.70
  -4 -13  -1  396.76   27.40
  -4 -13  -1  318.87   22.70
  -4 -13   1  288.57   21.90
  -4 -13   1  306.47   22.60
  -4 -13   1  350.06   26.60
   4 -13  -1  316.17   21.90
  -4 -13   1  337.37   26.10
  -5 -13  -1   21.00    4.40
  -5  13   1   12.60    4.80
  -5 -13  -1   24.70    5.00
  -5 -13  -1   12.00    6.60
   5 -13   1   24.00    4.80
  -5 -13  -1   33.60    7.30
  -5  13   1   26.50    5.00
  -5 -13   1   16.00    6.30
  -5  13  -1   14.60    5.70
  -5  13  -1   12.30    4.30
  -5 -13   1   24.50    5.40
  -5 -13   1   18.40    6.70
  -5 -13   1   16.90    4.10
  -6 -13  -1  291.47   20.80
  -6  13   1  290.37   21.00
  -6  13   1  274.97   21.10
  -6 -13  -1  305.07   25.70
   6 -13   1  282.27   20.50
  -6  13  -1  289.27   21.10
   6 -13  -1  272.37   20.40
  -6 -13   1  297.17   21.70
  -6 -13   1  271.47   20.60
  -6 -13   1  283.27   24.80
  -7  13   1   -3.30    3.20
  -7 -13  -1    2.60    3.30
  -7 -13  -1    2.70    5.70
  -7 -13  -1    6.00    3.10
   7 -13   1    3.70    3.50
  -7  13  -1   11.00    3.60
  -7 -13   1    8.50    3.40
  -7 -13   1    0.20    5.50
   7 -13  -1    9.60    3.50
  -7 -13   1    3.20    3.40
  -8  13   1  181.48   14.30
  -8 -13  -1  164.58   13.30
  -8 -13  -1  145.69   13.20
   8 -13   1  152.48   13.00
  -8 -13   1  149.59   13.40
  -8 -13   1  167.88   18.40
  -8  13  -1  175.88   14.20
   8 -13  -1  167.18   13.30
  -8 -13   1  151.88   13.20
  -9  13   1    7.80    3.40
  -9 -13  -1    2.20    2.80
  -9 -13  -1    4.70    2.90
   9 -13   1    3.30    2.50
   9 -13  -1   -0.80    2.00
  -9 -13   1    7.00    2.90
  -9  13  -1    5.70    3.20
   9 -13  -1   13.60    4.50
  -9 -13   1    2.30    2.60
  10 -13   1    4.40    2.00
 -10 -13  -1    3.00    2.30
 -10 -13  -1    4.80    3.40
 -10  13   1    2.50    2.20
  10 -13   1    2.80    2.10
 -10 -13   1    1.60    2.40
  10 -13  -1    4.20    2.30
 -10  13  -1    5.50    2.70
 -10 -13   1    1.70    2.60
   0  14   1    8.60    4.20
  -1  14   1  138.19   13.60
  -1 -14  -1  147.39   12.40
  -1 -14  -1  165.48   14.50
   1 -14  -1  165.88   12.90
  -1  14  -1  149.88   13.70
  -1 -14   1  165.28   12.80
  -1 -14   1  144.89   14.00
  -2 -14  -1  139.59   11.50
   2 -14   1  157.08   11.30
  -2 -14  -1  151.88   14.50
  -2 -14  -1  146.49   12.20
  -2  14   1  150.28   11.10
  -2  14   1  149.99   13.70
  -2  14   1  166.28   14.00
  -2 -14   1  133.89   13.90
   2 -14  -1  135.99   10.80
  -2  14  -1  141.89   14.20
  -2 -14   1  132.49   11.40
  -2 -14   1  135.59   12.40
  -2  14  -1  140.59   10.80
  -3 -14  -1  192.78   15.10
  -3 -14  -1  171.18   14.10
  -3 -14  -1  193.68   17.30
  -3 -14  -1  164.48   13.40
   3 -14   1  169.68   13.00
  -3 -14   1  154.28   13.20
   3 -14  -1  179.28   13.10
  -3 -14   1  176.78   16.70
  -4 -14  -1  153.98   12.70
  -4  14   1  181.48   13.10
  -4 -14  -1  158.38   16.30
  -4 -14  -1  145.39   12.80
  -4 -14  -1  179.38   14.30
   4 -14   1  144.59   12.20
  -4  14   1  134.59   13.00
  -4  14  -1  142.39   13.30
  -4 -14   1  143.69   15.80
  -4  14  -1  153.98   13.30
  -4 -14   1  140.09   12.80
   4 -14  -1  154.18   12.30
  -4 -14   1  150.58   12.60
  -5 -14  -1   26.80    6.00
  -5 -14  -1    9.30    7.10
  -5 -14  -1   19.00    4.50
  -5  14   1   16.20    4.20
  -5  14   1   19.10    5.20
  -5 -14   1   20.50    5.70
  -5  14  -1   25.50    5.30
  -5 -14   1   24.70    5.60
  -5 -14   1   32.50   11.90
  -5  14  -1   29.50    5.30
  -6 -14  -1   20.70    5.20
  -6 -14  -1   30.80    5.40
  -6  14   1   22.10    5.60
  -6  14   1   31.70    5.50
  -6 -14  -1   29.00    8.60
  -6  14  -1   16.50    6.20
  -6 -14   1   27.90    7.80
  -6  14  -1   36.80    5.90
  -6 -14   1   24.00    5.70
  -6 -14   1   27.20    5.30
   7 -14   1    4.90    3.60
  -7 -14  -1   -1.00    4.70
  -7 -14  -1    1.50    3.10
  -7 -14  -1    6.40    3.20
  -7  14   1   10.10    3.80
  -7  14  -1    8.90    3.70
   7 -14  -1   13.60    4.20
  -7 -14   1    3.50    3.30
  -7 -14   1    7.70    5.50
  -7 -14   1    8.50    3.20
   8 -14   1   27.00    5.60
  -8 -14  -1   19.70    4.50
  -8 -14  -1   23.70    5.00
  -8 -14   1   16.40    4.50
  -8 -14   1    7.90    6.50
  -8 -14   1   22.40    4.70
  -8  14  -1   24.10    5.10
   9 -14   1    8.80    2.70
  -9 -14  -1    4.10    2.90
  -9 -14  -1    1.90    2.20
  -9  14   1    9.60    3.70
  -9 -14   1    1.80    3.90
   9 -14  -1    6.00    2.80
  -9 -14   1    5.80    3.40
  -9  14  -1    9.40    3.80
   0 -15  -1    3.70    3.40
   0 -15   1    0.60    2.80
   0  15   1    2.20    4.00
   1 -15   1   54.19    4.90
  -1  15   1   49.60    8.40
  -1 -15  -1   39.20    5.40
   1  15  -1   60.49    8.80
  -1 -15  -1   46.20    6.50
  -1 -15  -1   43.00    6.10
   1 -15   1   44.60    6.60
  -1  15   1   39.30    5.20
  -1  15  -1   53.69    8.70
   1 -15  -1   49.20    8.10
  -1 -15   1   49.90    6.20
  -1  15  -1   41.10    5.50
  -1 -15   1   48.90    7.50
  -1 -15   1   58.29    8.20
  -2  15   1  168.48   15.10
  -2 -15  -1  182.88   16.30
  -2 -15  -1  127.59   16.40
  -2  15   1  159.38   15.20
  -2 -15  -1  145.79   12.40
  -2 -15  -1  160.98   13.30
  -2  15   1  159.58   11.90
   2 -15   1  161.08   11.80
  -2 -15   1  173.08   15.80
  -2  15  -1  174.38   12.00
   2 -15  -1  161.18   13.40
   2 -15  -1  163.78   11.70
  -2 -15   1  164.48   13.30
  -2 -15   1  164.88   12.90
   3 -15   1   45.00    5.60
  -3 -15  -1   34.60    6.10
  -3 -15  -1   42.70    5.80
  -3  15   1   29.60    3.90
  -3 -15  -1   35.70    8.10
  -3 -15   1   45.40    9.30
  -3 -15   1   42.60    5.70
  -3 -15   1   38.30    6.20
   3 -15  -1   42.30    5.40
  -3 -15   1   40.80    7.00
  -4  15   1  274.47   20.30
  -4 -15  -1  266.07   19.50
   4 -15   1  267.07   19.00
  -4 -15  -1  244.18   19.80
  -4 -15  -1  281.77   24.00
  -4 -15  -1  272.07   20.10
  -4 -15   1  295.37   24.10
  -4 -15   1  249.78   19.30
   4 -15  -1  262.37   18.90
  -4  15  -1  279.57   20.50
  -4 -15   1  267.17   20.00
   5 -15   1   13.80    4.10
  -5 -15  -1   12.80    4.20
  -5 -15  -1   23.00    7.70
  -5 -15  -1   15.70    4.00
  -5  15   1    9.20    4.30
  -5 -15   1   14.80    5.80
  -5 -15   1   10.50    3.80
  -6 -15  -1   45.50    9.40
  -6 -15  -1   58.59    7.80
  -6  15   1   47.70    7.70
   6 -15   1   53.59    7.20
  -6  15   1   68.09    7.80
  -6 -15  -1   70.19    7.90
  -6 -15   1   54.59    7.50
  -6 -15   1   56.89   11.20
   6 -15  -1   57.19    7.30
  -6 -15   1   56.89    8.70
  -6  15  -1   55.89    7.40
  -7 -15  -1   14.00    4.20
  -7 -15  -1   23.50    5.50
  -7  15   1   17.20    4.30
   7 -15   1   17.90    4.30
  -7 -15   1   15.30    4.70
   7 -15  -1   21.50    4.70
  -7 -15   1   17.40    9.50
  -7 -15   1   14.30    4.10
  -7  15  -1   10.80    3.90
  -8 -15  -1  138.89   12.00
  -8  15   1  155.58   12.40
  -8 -15  -1  154.98   12.00
   8 -15   1  142.69   11.50
   8 -15  -1  124.89   11.20
  -8 -15   1  142.19   12.10
  -8  15  -1  141.99   12.00
   8 -15  -1  145.09   11.90
  -8 -15   1  137.19   11.90
  -9  15   1    6.60    3.00
   9 -15   1    3.40    2.40
  -9 -15  -1    3.10    2.40
  -9 -15  -1    9.20    2.60
   9 -15   1    2.60    2.20
   9 -15  -1    8.00    2.60
  -9  15  -1    3.90    2.30
   9 -15  -1   -0.60    2.10
  -9 -15   1    1.80    1.90
  -9 -15   1    0.00    2.20
   0  16   1    3.80    4.70
   0  16  -1    6.40    2.60
   0 -16   1    5.90    3.00
   0 -16  -1    3.70    3.00
   0 -16   1   13.30    3.30
   0  16  -1    5.10    4.70
   0 -16  -1    7.10    2.90
   0 -16  -1    2.50    2.90
   0 -16   1    7.20    3.70
  -1  16   1   72.99    6.40
  -1 -16  -1   58.19    7.10
  -1  16   1   55.19    9.30
  -1 -16  -1   58.79    6.70
   1 -16   1   52.09    7.00
   1 -16   1   42.90    7.00
  -1  16   1   41.10    7.80
  -1 -16  -1   65.19    7.70
  -1  16  -1   66.59    6.40
  -1 -16   1   53.59    6.80
   1  16   1   55.59    7.00
   1 -16  -1   55.89    7.30
  -1 -16   1   53.09    6.70
  -1 -16   1   73.49    9.70
  -1  16  -1   53.69    9.20
  -1 -16   1   62.69    7.80
  -2  16   1  112.89    8.70
  -2 -16  -1   87.59    9.10
  -2 -16  -1  115.49   10.40
  -2 -16  -1  107.59   10.40
  -2  16  -1  101.19    8.40
  -2 -16   1   90.69    9.80
  -2 -16   1  107.39    9.60
   2 -16  -1   97.09    8.00
  -2 -16   1  102.89   12.30
   2 -16  -1   84.59    9.60
  -3 -16  -1  108.89   10.40
  -3  16   1  105.89   10.30
   3 -16   1  111.29    9.00
  -3 -16  -1  111.49   10.80
  -3 -16  -1   97.59    9.50
  -3 -16  -1  102.99   13.20
   3 -16  -1   89.49   10.10
   3 -16  -1  114.09    9.10
  -3 -16   1   88.29   10.00
  -3 -16   1  102.49   12.90
  -3 -16   1   80.89   11.20
  -3 -16   1   97.99    9.50
   4 -16   1   83.29    8.40
  -4 -16  -1   90.79   12.30
  -4 -16  -1   81.79    8.90
  -4  16  -1   79.39    9.90
  -4 -16   1   88.19    9.20
  -4 -16   1   88.39    9.70
  -4 -16   1   85.89   12.20
   4 -16  -1   91.59    8.60
  -5 -16  -1    8.00    3.90
  -5  16   1    1.20    3.60
  -5  16   1   -2.50    3.20
  -5 -16  -1  -11.00    5.70
  -5 -16  -1    4.60    5.00
  -5 -16  -1   -4.30    2.00
   5 -16   1    4.30    3.20
  -5 -16   1    4.20    2.80
  -5  16  -1   -2.60    4.00
   5 -16  -1    7.30    3.30
  -5 -16   1   -2.60    4.70
  -5 -16   1    0.80    3.20
  -5  16  -1    0.60    3.50
  -6  16   1    6.90    4.40
  -6 -16  -1   12.10    3.70
  -6 -16  -1    7.90    3.70
  -6 -16  -1   21.80    8.10
   6 -16   1    8.60    3.50
  -6  16   1   13.80    3.90
  -6 -16   1    8.20    3.80
  -6 -16   1    5.00    3.10
  -6  16  -1   -1.00    4.60
  -6  16  -1   13.00    3.90
  -6 -16   1    3.50    6.10
   6 -16  -1    8.10    3.70
   7 -16   1    0.20    2.50
  -7 -16  -1   -2.80    2.40
  -7  16   1    1.50    3.60
  -7 -16  -1    1.00    3.00
  -7  16   1    3.40    3.30
   7 -16  -1    3.20    3.00
  -7 -16   1    1.40    2.90
  -7 -16   1    1.80    2.70
  -7  16  -1    1.80    2.90
  -7 -16   1   -4.20    5.10
   7 -16  -1   -1.10    2.70
  -8 -16  -1    0.00    1.90
   8 -16   1    7.00    3.00
   8 -16   1    4.10    2.50
  -8  16   1    4.40    3.20
  -8 -16  -1    2.00    2.60
  -8 -16   1    2.70    2.50
   8 -16  -1    4.20    2.60
   8 -16  -1    3.80    2.70
  -8 -16   1    1.30    2.80
  -9 -16  -1    3.90    2.10
   9 -16   1    5.80    2.20
   9 -16   1    3.70    2.30
  -9  16   1    5.00    2.80
  -9 -16  -1    3.70    2.50
  -9 -16   1    4.60    2.40
  -9  16  -1    4.50    2.80
   9 -16  -1    6.50    2.30
   9 -16  -1    4.20    2.30
  -9 -16   1    2.40    1.90
   0 -17  -1    7.20    3.40
   0  17  -1    9.90    3.20
   0  17   1    9.10    3.10
   0  17   1    5.60    5.60
   0  17  -1    4.50    5.50
   0 -17   1    6.70    4.00
   0 -17  -1    4.00    3.30
   0 -17  -1    8.70    3.20
   0 -17   1    5.20    3.10
   0 -17   1    7.60    3.20
  -1  17   1   39.60   13.10
   1 -17   1   45.10    7.20
   1  17  -1   43.50    6.10
  -1 -17  -1   43.20    7.10
  -1 -17  -1   47.60    7.30
  -1  17   1   36.50    5.30
  -1 -17  -1   40.90    6.00
  -1  17   1   49.20    9.30
  -1  17  -1   52.89    9.20
  -1  17  -1   40.20    8.90
  -1 -17   1   42.80    6.90
   1  17   1   54.29    6.00
   1  17   1   43.70    9.30
  -1 -17   1   40.00    6.70
   1 -17  -1   47.90    7.50
  -1 -17   1   47.60    6.00
  -1  17  -1   37.80    5.30
   2 -17   1   71.89    8.50
   2  17  -1   60.89    7.30
  -2 -17  -1   62.49    7.50
  -2 -17  -1   55.89    7.30
  -2  17   1   68.39    6.40
   2 -17   1   59.19    5.60
  -2 -17  -1   53.99    7.90
  -2 -17   1   62.19    8.10
   2  17   1   59.79    7.30
   2 -17  -1   62.49    5.60
  -2 -17   1   63.39    9.50
   2 -17  -1   58.69    7.70
  -2 -17   1   56.69    7.60
  -2 -17   1   59.99    6.90
  -2  17  -1   57.79    6.00
  -3 -17  -1  109.09   11.40
   3 -17   1  119.19    9.90
  -3 -17  -1  105.29   11.60
  -3 -17  -1  110.19   10.50
  -3 -17   1  145.29   18.20
  -3 -17   1  114.69   11.30
   3  17   1  129.09   10.60
   3 -17  -1  135.69   10.00
  -3 -17   1  124.89   10.90
   3 -17  -1  119.79   11.50
  -3 -17   1  105.89   11.80
  -3  17  -1  117.79   12.00
  -4 -17  -1   45.20    7.10
  -4  17   1   56.59    8.20
  -4 -17  -1   62.59    8.60
  -4 -17  -1   76.69   11.20
  -4 -17  -1   43.00    7.10
   4 -17   1   67.49    7.10
  -4 -17   1   48.70    9.60
  -4  17  -1   49.20    7.90
   4 -17  -1   58.79    8.90
  -4 -17   1   53.69    8.60
  -4 -17   1   56.49    7.40
  -5  17   1    6.60    4.20
   5 -17   1    8.70    3.60
  -5 -17  -1    4.80    3.80
  -5 -17  -1    8.50    5.70
  -5 -17  -1   10.00    3.80
  -5 -17  -1   -1.20    6.90
  -5 -17   1    7.80    3.90
  -5  17  -1    4.70    4.20
   5 -17  -1   10.70    4.50
   5 -17  -1    8.50    3.30
  -5 -17   1   11.80    7.10
  -5 -17   1    8.70    3.20
  -6  17   1  121.19   11.10
  -6  17   1  111.79   11.20
  -6 -17  -1  163.38   17.50
   6 -17  -1  134.09   14.40
  -6 -17   1  148.09   17.90
  -6 -17   1  142.49   28.20
  -6  17  -1  105.49   10.90
  -7  17   1   10.90    4.10
  -7 -17  -1    5.00    3.00
   7 -17   1    4.70    2.70
  -7 -17  -1    6.50    3.40
  -7 -17   1    5.30    2.90
  -7  17  -1    5.80    3.00
  -7 -17   1    3.40    3.30
   7 -17  -1    8.10    3.30
   7 -17  -1    1.30    2.90
  -8  17   1  141.19   10.60
   8 -17   1  139.39   10.30
  -8 -17  -1  129.39   11.10
  -8 -17  -1  123.19   12.10
   8 -17   1  125.99   13.10
  -8  17  -1  134.19   10.50
   8 -17  -1  123.09   10.10
  -8 -17   1  127.49   10.60
  -8 -17   1  113.09   11.50
  -9 -17  -1    2.70    2.20
   9 -17   1    0.40    2.50
   9 -17   1    5.20    2.10
  -9  17   1    0.80    3.10
  -9 -17  -1    2.60    2.00
  -9  17  -1    0.70    2.50
  -9 -17   1    1.20    2.30
   9 -17  -1    4.20    2.00
  -9 -17   1    1.50    1.70
   9 -17  -1    1.10    2.00
   0 -18   1    3.90    3.80
   0 -18   1    5.00    3.10
   0  18   1    6.90    6.30
   0 -18  -1   11.70    3.60
   0 -18  -1   12.90    4.10
   0 -18   1   -0.30    2.90
   0  18  -1   17.60    7.30
  -1 -18  -1  101.09   11.60
  -1  18   1  108.89    9.50
  -1  18   1   98.19   13.40
  -1  18   1  103.39   15.20
   1  18  -1  102.99   11.30
  -1 -18  -1  118.59    9.80
   1  18  -1   86.29   12.90
  -1 -18  -1  115.29   12.10
   1  18   1  105.49   10.20
  -1 -18   1  114.49   10.80
   1  18   1   95.09   13.30
  -1 -18   1  100.69    9.60
  -1  18  -1   99.59   10.60
  -2  18   1   10.40    2.90
   2 -18   1   11.00    4.60
  -2 -18  -1    5.10    3.30
  -2 -18  -1    3.80    3.30
  -2 -18   1   13.70    6.50
  -2 -18   1   -0.20    3.00
  -2  18  -1    4.20    2.40
   2  18   1    4.70    5.80
   2 -18  -1    7.30    3.90
  -2 -18   1    7.00    3.50
  -3 -18  -1   37.60    6.40
   3 -18   1   38.10    5.20
  -3  18   1   37.20    7.00
  -3 -18  -1   33.80    6.70
  -3 -18  -1   29.30    6.30
   3  18  -1   46.80    6.70
   3 -18   1   42.40    7.40
  -3 -18   1   36.80    5.80
   3  18   1   54.19    7.10
   3 -18  -1   44.50    7.60
   3 -18  -1   48.60    5.40
  -3  18  -1   45.20    7.30
  -3 -18   1   32.00    6.50
  -3 -18   1   52.89   10.50
  -3 -18   1   26.80    6.30
  -4 -18  -1   64.59    8.60
  -4 -18  -1   32.80    5.90
  -4  18   1   30.00    6.60
   4 -18   1   53.89    6.20
   4 -18   1   51.69    8.00
  -4 -18  -1   38.70    6.80
  -4 -18   1   47.20    9.90
   4  18   1   47.30    7.00
  -4  18  -1   37.00    6.50
   4 -18  -1   53.29    8.20
  -4 -18   1   62.09    7.20
  -5  18   1    8.20    4.80
  -5 -18  -1    5.40    4.00
   5 -18   1    9.20    3.50
  -5 -18  -1    1.60    2.80
   5 -18   1    6.40    4.00
  -5 -18   1    7.40    3.60
   5 -18  -1    4.70    3.80
  -5 -18   1   -3.20    4.70
   5 -18  -1    9.70    3.50
  -5  18  -1    2.00    7.60
  -5 -18   1    9.20    4.20
  -6 -18  -1    2.70    2.80
  -6  18   1    0.30    3.50
   6 -18   1    2.40    2.70
   6 -18   1    3.80    3.80
  -6 -18  -1    0.40    3.50
  -6 -18   1    4.40    2.90
   6 -18  -1    3.30    2.80
   6 -18  -1    5.90    3.80
  -6 -18   1    2.90    3.20
  -7 -18  -1   15.00    4.20
  -7  18   1   17.60    6.10
   7 -18   1   10.20    3.90
  -7 -18  -1   10.70    3.50
   7 -18   1   15.70    3.60
  -7  18  -1   18.90    5.70
  -7 -18   1   19.50    4.20
   7 -18  -1   19.50    3.80
  -7 -18   1   13.20    4.00
   7 -18  -1   13.90    4.00
   8 -18   1    6.00    2.40
  -8 -18  -1    5.00    2.20
   8 -18   1    5.00    2.80
  -8 -18  -1    5.70    2.60
   8 -18  -1    9.50    2.50
  -8 -18   1    8.90    3.10
  -8 -18   1    8.20    2.80
   8 -18  -1    4.20    2.50
   0  19  -1    0.90    2.40
   0  19   1    5.20    2.50
   0 -19   1   -1.10    3.00
   0  19   1    4.50    6.60
   0  19  -1   14.30    8.30
   0 -19  -1    4.10    4.40
   0 -19   1   -1.80    3.10
  -1  19   1   73.19    7.40
  -1 -19  -1   68.59    7.90
  -1 -19  -1   68.19    8.90
  -1 -19  -1   77.69    9.10
   1  19  -1   64.79   11.90
   1 -19   1   82.69    9.30
   1  19  -1   82.69    7.80
  -1 -19   1   73.29    7.80
   1 -19  -1   87.79    9.50
   1  19   1   82.89    8.10
  -1 -19   1   77.69    8.80
   1  19   1   76.19   12.90
  -1 -19   1   68.79    8.70
   2  19  -1   68.99    7.20
  -2 -19  -1   56.19    8.00
  -2 -19  -1   69.09    7.50
  -2 -19  -1   63.49    8.70
   2 -19   1   69.39    9.00
  -2  19   1   60.99    6.20
  -2 -19   1   46.10    7.60
  -2  19  -1   62.79    6.20
  -2 -19   1   57.99    8.10
   2  19   1   64.49    7.00
   2  19   1   52.99   11.60
  -2 -19   1   71.79    7.80
   2 -19  -1   57.79    8.70
  -3 -19  -1  162.58   14.90
   3  19  -1  191.18   14.30
  -3 -19  -1  192.68   15.00
  -3  19   1  165.88   15.30
   3 -19   1  196.48   15.90
   3  19   1  203.28   14.40
   3  19   1  148.29   18.90
  -3 -19   1  194.48   14.90
  -3  19  -1  183.58   15.30
  -3 -19   1  178.68   15.30
  -3 -19   1  148.59   14.20
   3 -19  -1  199.38   15.90
  -4  19   1   21.10    4.90
  -4 -19  -1   19.50    5.30
   4 -19   1   20.90    5.60
  -4 -19  -1   17.10    5.10
   4  19  -1   18.10    4.60
   4 -19   1   23.60    4.00
  -4 -19  -1   15.50    4.10
   4 -19  -1   22.70    3.90
  -4 -19   1   30.50    6.50
   4  19   1   31.30    5.10
  -4 -19   1   19.80    4.90
  -4  19  -1   12.20    4.50
   4 -19  -1   24.60    6.00
   5 -19   1   39.10    7.30
  -5 -19  -1   61.39    7.80
  -5 -19  -1   52.39    6.80
   5  19  -1   45.10    6.80
  -5  19   1   37.00    6.50
  -5  19  -1   31.90    6.30
  -5 -19   1   52.29    7.00
  -5 -19   1   44.10    7.40
   5 -19  -1   46.70    7.40
   6 -19   1   59.89    6.80
  -6 -19  -1   57.69    7.60
   6 -19   1   63.29    8.30
  -6 -19  -1   57.09    7.30
   6 -19  -1   53.49    8.00
   6 -19  -1   62.19    6.50
  -6 -19   1   57.09    7.40
  -6 -19   1   61.49    8.30
  -7 -19  -1   37.20    5.70
  -7 -19  -1   24.50    4.50
   7 -19   1   29.20    5.30
   7 -19  -1   30.30    5.30
  -7 -19   1   32.90    5.10
  -7 -19   1   29.70    5.70
   8 -19   1   20.00    3.50
  -8 -19  -1   23.90    3.90
   8 -19  -1   21.00    3.70
  -8 -19   1   14.40    2.80
  -8 -19   1   16.60    3.30
   0 -20   1   -0.30    2.90
   0 -20  -1   -2.30    2.90
   0  20   1   -4.00    9.80
   0  20  -1    8.00    8.50
   0  20  -1   -2.20    2.10
   0  20   1   -3.20    6.90
   0 -20  -1   -4.50    2.60
   0 -20   1   -5.00    2.60
   0  20   1    0.40    2.40
   0  20  -1   22.40   14.10
   1  20  -1   44.00   10.70
  -1 -20  -1   34.20    6.70
   1  20  -1   34.10    5.30
  -1 -20  -1   35.40    6.70
  -1 -20  -1   42.20    5.80
  -1  20   1   41.30    5.30
   1 -20   1   38.40    6.80
  -1 -20   1   36.70    6.50
   1 -20  -1   28.80    6.40
  -1 -20   1   42.00    5.60
  -1 -20   1   32.80    6.60
   1  20   1   35.70    5.50
   1  20   1   29.30   10.00
  -1  20  -1   43.40    5.40
  -2 -20  -1   22.10    5.20
   2  20  -1   19.90    9.10
   2 -20   1   18.40    5.40
  -2  20   1   19.10    3.30
   2  20  -1   21.00    4.50
  -2 -20  -1   17.60    4.40
  -2 -20  -1   16.30    4.20
  -2 -20   1   18.90    5.20
  -2  20  -1   21.30    3.30
   2  20   1   20.40    8.40
  -2 -20   1   17.70    5.00
   2  20   1   25.30    4.80
   2 -20  -1   17.00    5.10
  -2 -20   1   19.10    4.10
   3  20  -1   26.30    5.10
  -3 -20  -1   32.50    5.80
  -3 -20  -1   24.90    6.20
  -3  20   1   26.40    5.90
   3 -20   1   25.20    6.10
  -3 -20   1   26.50    5.60
   3  20   1    4.20    7.80
   3  20   1   27.50    4.90
  -3 -20   1   22.60    5.30
  -3  20  -1   19.70    5.10
  -3 -20   1   23.10    5.00
   3 -20  -1   15.80    5.40
  -4 -20  -1   30.20    5.90
   4 -20   1   53.09   10.50
  -4 -20  -1   62.89   11.70
   4  20  -1   50.69    6.40
  -4  20   1   31.20    6.30
   4  20   1   40.50   11.20
   4 -20  -1   38.90    9.80
  -4 -20   1   50.89    7.90
  -4  20  -1   35.00    6.50
  -4 -20   1   54.19    8.80
   5 -20   1    1.60    3.40
  -5  20   1   -3.00    3.10
  -5 -20  -1    2.10    3.50
   5  20  -1    2.00    3.00
  -5 -20  -1    2.60    2.50
   5 -20   1    1.70    2.00
  -5 -20   1    1.90    2.60
   5 -20  -1    4.90    3.70
  -5 -20   1   10.20    4.00
   5  20   1    3.30    3.00
  -5  20  -1    0.80    3.90
   6 -20   1    7.20    2.70
   6  20  -1    4.10    3.00
   6 -20   1    6.80    3.60
  -6  20   1    9.60    3.80
  -6 -20  -1    3.10    3.30
  -6 -20   1   12.30    3.90
   6  20   1    9.60    3.10
   6 -20  -1   11.20    3.80
  -6 -20   1    8.20    3.10
  -7 -20  -1   -2.40    2.20
  -7 -20  -1    2.50    2.20
   7  20  -1   -4.60    2.70
   7 -20   1    1.60    2.50
   7 -20  -1   -0.40    2.90
  -7 -20   1   -0.50    1.80
   7  20   1   -3.00    2.70
  -7 -20   1   -0.60    2.00
   0 -21   1   37.40    5.70
   0 -21  -1   41.40    6.90
   0 -21   1   42.50    6.80
   0 -21  -1   48.50    6.60
   0  21   1   40.60   11.50
   0  21   1   53.69    6.00
  -1 -21  -1    3.20    3.20
   1  21  -1    5.60    2.80
   1  21  -1    3.40   12.30
   1 -21   1    0.60    3.40
  -1  21   1    4.90    2.60
  -1 -21  -1    4.60    3.00
  -1 -21   1    0.90    2.90
   1  21   1    2.00    2.70
  -1  21  -1    3.30    2.40
   1  21   1    0.00    9.60
   1 -21  -1    3.80    3.50
   1  21   1   11.60    8.10
  -1 -21   1    0.70    3.30
  -1 -21   1    5.40    2.80
  -2 -21  -1    6.80    3.70
  -2 -21  -1    9.00    4.30
  -2 -21  -1    8.00    5.40
   2 -21   1    4.50    3.80
   2  21  -1    9.50    3.50
  -2  21   1   10.70    4.00
   2  21  -1   10.40   17.20
   2  21   1    8.60    3.30
   2 -21  -1   10.30    4.40
   2  21   1   13.20   17.70
  -2 -21   1    8.00    3.30
  -2 -21   1    7.50    3.40
   3 -21   1  180.58   16.40
  -3  21   1  183.28   15.10
   3  21  -1  182.08   14.00
  -3 -21  -1  160.38   14.40
  -3 -21  -1  192.58   14.90
   3 -21  -1  191.18   15.90
   3  21   1  213.18   14.40
  -3 -21   1  175.68   15.50
  -3  21  -1  169.28   14.50
  -3 -21   1  183.68   14.60
   4 -21   1   11.10    4.10
  -4 -21  -1    4.10    2.80
  -4  21   1    9.20    3.90
  -4 -21  -1   12.90    4.70
   4  21  -1    9.20    3.10
  -4 -21   1    9.20    4.20
   4 -21  -1    4.30    4.00
   4  21   1   10.70    3.20
  -4  21  -1    3.80    3.40
  -4 -21   1   11.50    3.60
   5 -21   1    9.50    4.20
   5  21  -1    4.60    2.80
  -5 -21  -1   14.90    4.50
  -5  21   1    0.00    3.50
  -5 -21  -1    4.50    2.60
  -5 -21   1    5.50    3.00
   5 -21  -1    8.80    4.10
  -5  21  -1   -2.90    3.90
  -5 -21   1    7.70    3.90
  -6 -21  -1   10.20    3.40
  -6 -21  -1    7.90    2.70
   6 -21   1    9.10    3.30
   6  21  -1    3.70    2.90
  -6 -21   1    8.40    3.10
   6  21   1   10.60    2.90
  -6 -21   1    7.00    2.80
   6 -21  -1    8.60    3.30
  -7 -21  -1   11.10    3.30
   7  21  -1   14.80    3.10
  -7 -21  -1   15.40    3.10
   7 -21   1   15.20    3.60
   7 -21  -1   12.30    3.00
  -7 -21   1    8.80    2.40
  -7 -21   1   21.30    4.00
   0 -22   1   15.40    4.50
   0 -22  -1    6.80    4.00
   0 -22  -1    9.50    3.90
   1 -22   1  267.47   19.90
  -1  22   1  253.07   18.10
   1  22  -1  268.67   19.90
  -1 -22  -1  276.47   19.80
  -1 -22  -1  279.17   18.90
   1  22   1  281.77   18.90
  -1  22  -1  271.47   18.00
   1  22   1  247.78   24.50
  -1 -22   1  256.97   19.40
   1 -22  -1  263.37   20.20
  -1 -22   1  267.97   18.60
   2  22  -1    2.00    2.40
  -2 -22  -1    2.60    3.10
  -2 -22  -1    0.70    2.30
   2 -22   1   -3.80    2.90
  -2  22   1    2.40    3.40
  -2 -22   1    2.60    3.30
   2 -22  -1   -0.80    3.00
  -2 -22   1    5.00    3.80
   2  22   1    1.60    2.50
  -2  22  -1    0.70    2.90
  -2 -22   1   -1.60    2.20
   3  22  -1  112.09    9.50
  -3 -22  -1   84.39    9.40
  -3 -22  -1  113.89    9.90
   3 -22   1  117.99   11.10
  -3  22   1   92.39   10.10
   3 -22  -1  107.19   11.00
  -3 -22   1  105.19    9.50
   3  22   1  108.69    9.40
  -3 -22   1   96.49   10.30
   4 -22   1   -3.90    2.50
  -4 -22  -1   -4.50    2.50
   4  22  -1    1.70    2.00
  -4 -22  -1   -1.00    2.30
  -4  22   1    0.20    2.80
   4  22   1    2.00    2.20
  -4 -22   1    0.80    3.30
   4 -22  -1    0.70    3.10
  -4  22  -1   -8.10    4.30
  -4 -22   1    4.40    2.60
  -5  22   1    4.70    3.00
  -5 -22  -1    7.50    3.10
   5 -22   1    6.00    3.20
   5  22  -1   11.30    2.80
  -5 -22  -1    8.20    3.40
   5  22   1   11.50    2.90
   5 -22  -1    8.90    3.20
  -5 -22   1   12.30    3.70
  -5 -22   1    2.90    2.50
  -6 -22  -1   18.20    3.90
   6 -22   1   15.60    3.90
   6  22  -1   23.80    3.80
  -6 -22  -1   29.30    4.50
  -6 -22   1   20.30    3.80
   6  22   1   22.90    3.60
   6 -22  -1   20.20    3.90
  -6 -22   1   20.20    4.30
   0  23  -1   18.30    3.70
   0 -23  -1   15.50    4.30
   0  23   1   26.30    4.10
   0 -23   1   17.00    4.30
   1 -23   1    6.30    3.70
  -1  23   1    6.70    2.40
   1  23  -1    9.80    3.10
  -1 -23  -1    3.50    3.00
  -1 -23  -1    1.10    2.60
   1 -23  -1    4.20    3.80
  -1  23  -1    9.40    2.50
  -1 -23   1    2.20    3.20
  -1 -23   1    1.60    3.10
   2 -23   1  121.99   11.40
  -2 -23  -1  118.79   10.60
  -2 -23  -1  134.79   10.70
  -2  23   1  119.29   11.30
   2  23  -1  125.39   10.40
  -2 -23   1  106.19   10.30
   2 -23  -1  122.99   11.40
   2  23   1  127.99   10.50
  -2  23  -1  123.89   11.10
  -2 -23   1  142.49   10.70
  -3  23   1   74.29    8.00
   3 -23   1   74.89    8.40
  -3 -23  -1   76.09    7.50
  -3 -23  -1   54.59    9.40
   3  23  -1   73.39    7.30
  -3 -23   1   71.89    8.60
  -3  23  -1   65.59    7.50
   3 -23  -1   73.89    8.60
   3  23   1   82.89    7.50
  -3 -23   1   79.69    7.70
  -4  23   1   10.30    3.40
  -4 -23  -1   11.80    3.60
   4 -23   1   10.00    3.30
   4  23  -1   12.50    3.00
  -4 -23  -1    6.60    3.50
   4  23   1   15.80    3.40
   4 -23  -1   15.50    4.40
  -4 -23   1   13.10    4.10
  -4 -23   1   13.00    3.60
  -4  23  -1    4.10    3.30
   5  23  -1    0.20    1.80
  -5 -23  -1    0.10    2.20
  -5  23   1    1.40    3.50
   5 -23   1    1.80    2.40
  -5 -23  -1    1.30    2.70
  -5 -23   1    1.10    2.30
  -5 -23   1    2.40    2.80
   5  23   1    6.30    2.30
   5 -23  -1    2.10    3.20
  -6 -23  -1   -0.70    1.60
   6 -23   1    0.30    1.90
  -6 -23   1    2.50    1.90
  -6 -23   1    2.60    2.30
   6  23   1    4.10    2.10
   6 -23  -1    0.00    2.00
   0  24  -1    9.00    2.50
   0 -24  -1    8.80    3.50
   0 -24   1    8.00    3.90
   1  24  -1  275.77   17.30
   1 -24   1  224.98   17.80
  -1  24   1  232.88   18.10
  -1 -24  -1  257.27   17.20
   1  24   1  274.07   17.40
   1 -24  -1  225.28   17.90
  -1  24  -1  233.78   17.90
  -2  24   1   51.69    7.00
   2 -24   1   62.89    6.90
  -2 -24  -1   63.09    8.70
   2  24  -1   58.29    6.20
  -2 -24   1   50.39    6.80
   2 -24  -1   62.69    7.40
  -2  24  -1   53.29    7.10
   2  24   1   69.79    6.60
  -3 -24  -1    0.90    4.70
  -3 -24  -1   12.90    3.50
  -3  24   1   12.80    3.80
   3  24  -1   17.20    3.30
   3 -24   1   15.20    4.30
  -3 -24   1    8.50    2.90
  -3  24  -1   10.30    3.50
   3 -24  -1    7.90    3.40
   4 -24   1    8.20    3.60
   4  24  -1   15.70    3.30
  -4  24   1    6.70    2.50
   4  24   1    9.30    2.70
   4 -24  -1    6.80    3.10
  -4 -24   1   14.70    3.20
   5 -24   1    6.80    2.60
   5  24  -1    8.10    2.30
  -5 -24  -1   11.20    2.70
   5  24   1    7.00    2.10
  -5 -24   1    5.40    2.20
   5 -24  -1    4.60    2.40
   0 -25  -1    2.40    3.50
   0 -25   1    4.10    2.60
  -1  25   1    8.20    4.00
  -1 -25  -1    9.00    3.00
   1  25  -1   13.10    2.80
   1 -25   1   11.30    4.10
   1  25   1   12.60    2.60
   1 -25  -1   25.10    6.40
  -1  25  -1   11.60    3.50
  -1 -25   1   11.70    3.30
   2  25  -1    2.80    2.30
  -2 -25  -1   -0.10    2.70
  -2  25   1    2.70    2.40
   2 -25   1    5.70    2.50
  -2 -25  -1    3.50    2.40
  -2  25  -1    3.10    2.30
   2  25   1    0.90    2.00
   2 -25  -1   -1.60    3.10
  -2 -25   1    4.10    3.20
  -3  25   1    3.70    2.40
  -3 -25  -1    4.90    2.30
   3  25  -1    6.90    2.30
   3 -25   1    1.20    2.20
   3 -25  -1    4.50    2.80
   3  25   1    8.50    2.50
  -3 -25   1    5.80    2.50
   4 -25   1    7.90    2.70
  -4  25   1    1.30    3.40
  -4 -25  -1    9.90    2.50
   4  25   1    4.00    2.00
  -4 -25   1    3.50    2.40
   4 -25  -1    3.80    2.40
   0  26  -1    5.40    2.80
   0 -26   1    3.10    2.40
   0  26   1    4.70    2.60
   0 -26  -1    6.00    2.50
   1  26  -1    4.80    1.90
   1 -26   1    2.40    2.20
  -1  26   1    3.30    2.30
  -1 -26  -1    6.90    3.10
   1  26   1    6.10    2.00
   1 -26  -1    4.20    2.30
  -1 -26   1    8.10    3.40
  -1  26  -1    0.50    2.20
   2  26  -1   10.40    2.30
  -2  26   1    4.20    2.50
   2 -26   1    6.20    2.20
   2  26   1   10.40    2.40
  -2  26  -1    9.90    3.20
   2 -26  -1    4.20    2.50
   3  26  -1    2.20    1.80
  -3  26   1   -1.00    2.00
   3 -26   1   -0.20    1.80
  -3 -26  -1    1.30    2.00
   3 -26  -1    0.10    2.00
   3  26   1    2.50    1.70
  -1   0   2    7.00    1.50
  -2   0   2  866.61   47.20
  -2   0  -2  703.43   46.20
  -3   0  -2  323.97   21.40
  -3   0   2  370.06   22.30
  -3   0  -2  345.87   21.50
  -3   0   2  327.57   22.00
  -4   0  -2   82.39    7.00
  -4   0   2   68.69    7.50
  -4   0   2   85.99    7.80
  -4   0  -2   87.79    7.20
  -5   0  -2   70.59    7.30
  -5   0   2   73.09    8.80
  -5   0  -2   76.69    7.20
  -5   0   2   81.89    8.00
  -6   0  -2    5.90    3.60
  -6   0   2    8.00    3.60
  -6   0   2    1.50    3.10
  -7   0  -2    7.20    4.80
  -7   0  -2    4.40    3.10
  -7   0   2    9.10    4.80
  -7   0   2    8.80    4.30
  -7   0   2    2.90    2.60
  -7   0   2    2.50    2.50
  -8   0  -2   61.39    8.10
  -8   0  -2   46.50    6.70
  -8   0   2   54.59    7.80
  -8   0  -2   70.69    9.00
  -9   0  -2   77.19    8.90
  -9   0   2   82.89    9.50
  -9   0   2   74.19    8.50
  -9   0  -2   82.39    8.60
 -10   0   2  358.66   25.50
 -10   0   2  359.46   24.40
 -10   0  -2  359.46   25.50
 -11   0  -2   24.60    4.60
 -11   0   2   28.60    5.30
   0  -1   2   18.10    1.80
   0   1   2   17.70    2.00
  -1   1   2  174.98   11.60
   1  -1   2  184.68   10.90
  -1  -1   2  181.08   11.80
  -2   1   2   99.89    8.60
  -2  -1  -2  121.39    8.10
  -3  -1  -2  109.09    8.50
  -3   1   2   95.79    8.40
  -3  -1  -2  104.79    8.40
  -3   1  -2  118.49    8.10
  -3  -1   2  126.99    9.30
  -3   1  -2  108.79    7.80
  -3  -1   2  119.99    9.10
  -4  -1  -2  183.38   13.50
  -4  -1  -2  187.08   13.50
  -4   1   2  182.58   13.70
  -4   1   2  191.98   13.90
  -4   1  -2  184.58   12.90
  -4   1  -2  191.68   12.80
  -4  -1   2  183.98   14.00
  -5  -1  -2   62.39    7.00
  -5   1   2   60.79    7.40
  -5   1   2   72.99    7.60
  -5  -1  -2   75.29    7.60
  -5  -1   2   74.39    8.10
  -5   1  -2   73.29    7.00
  -5   1  -2   76.39    6.80
  -5  -1   2   83.29    8.30
  -6   1   2   56.29    7.50
  -6  -1  -2   39.60    6.80
  -6   1   2   52.39    7.10
  -6  -1  -2   42.80    7.00
  -6  -1   2   52.99    7.60
  -6  -1   2   60.59    7.70
  -7  -1  -2   20.80    4.90
  -7   1   2   18.80    4.30
  -7  -1  -2   20.10    5.80
  -7  -1  -2   18.30    4.60
  -7   1   2   16.20    4.40
  -7   1   2   12.40    5.00
  -7  -1   2   19.80    5.50
  -7  -1   2   18.30    3.90
  -7   1  -2   20.60    4.30
  -7   1  -2   23.30    4.90
  -7  -1   2   26.10    5.10
  -7  -1   2   13.50    5.10
  -7  -1   2   23.20    6.80
  -8  -1  -2   43.40    6.90
  -8  -1  -2   60.99    7.90
  -8   1  -2   49.00    8.70
  -8  -1   2   58.69    7.40
  -9   1   2   46.70    7.70
  -9  -1  -2   38.90    6.80
  -9   1   2   32.40    5.60
  -9   1  -2   25.00    4.70
  -9  -1   2   32.50    5.80
  -9  -1   2   35.20    6.70
  -9   1  -2   50.39    7.60
 -10  -1  -2  136.39   12.50
 -10   1   2  152.08   13.20
 -10   1   2  143.99   11.90
 -10  -1   2  143.79   11.70
 -10  -1   2  136.39   12.50
 -10   1  -2  130.99   12.30
 -11   1   2    7.30    3.00
 -11   1  -2    8.70    3.10
 -11  -1   2    9.20    3.40
   0  -2   2 2982.90  169.68
   0   2   2 2873.71  169.98
  -1  -2  -2   44.00    4.20
   1  -2   2   45.00    2.90
  -1   2   2   45.40    4.00
  -1  -2   2   53.19    4.40
  -1  -2   2   52.89    4.40
  -2   2   2  740.83   44.10
  -2   2   2  711.73   43.50
  -2  -2  -2  705.63   43.60
  -2  -2  -2  728.23   43.60
  -2  -2   2  732.73   43.90
  -3  -2  -2   21.30    3.70
  -3  -2  -2   17.20    3.40
  -3   2   2   22.40    3.70
  -3   2   2   22.80    3.70
  -3  -2   2   20.80    3.90
  -3  -2   2   26.40    4.30
  -3   2  -2   17.50    2.20
  -4  -2  -2    6.50    2.50
  -4   2   2    9.70    2.70
  -4  -2   2    4.90    2.60
  -4  -2   2    2.70    2.40
  -4   2  -2    4.60    2.10
  -5  -2  -2  288.87   20.80
  -5  -2  -2  277.67   22.40
  -5   2   2  284.27   20.40
  -5   2   2  287.57   20.50
  -5   2  -2  296.17   19.30
  -5  -2   2  316.07   21.60
  -5  -2   2  310.37   21.60
  -6   2   2   39.40    6.20
  -6  -2  -2   41.20    7.10
  -6   2   2   34.90    6.10
  -6  -2  -2   38.40    6.60
  -6   2   2   30.00    5.60
  -6  -2   2   46.20    7.70
  -6   2  -2   41.30    6.10
  -6  -2   2   38.10    7.20
  -7  -2  -2   36.80    5.30
  -7   2   2   25.20    5.50
  -7  -2  -2   31.50    6.90
  -7   2   2   31.40    5.30
  -7  -2  -2   31.30    5.60
  -7  -2   2   42.50    8.70
  -7   2  -2   36.80    6.50
  -7  -2   2   30.90    5.30
  -7  -2   2   47.40    6.10
  -7  -2   2   29.40    7.00
  -7  -2   2   28.00    5.40
  -7   2  -2   30.70    5.00
  -8   2   2   10.00    4.30
  -8  -2  -2    3.80    3.70
  -8   2   2    1.40    3.40
  -8  -2  -2    6.30    3.90
  -8  -2  -2    5.60    3.50
  -8  -2   2   -1.00    5.80
  -8   2  -2    6.90    3.90
  -8  -2   2    6.00    3.30
  -8  -2   2    8.20    7.90
  -8  -2   2    7.40    4.90
  -8  -2   2    8.30    3.20
  -9   2   2   22.60    5.00
  -9  -2  -2   25.90    5.60
  -9   2   2   33.80    6.60
  -9  -2   2   22.30    4.90
  -9   2  -2   20.70    4.30
  -9   2  -2   23.70    5.10
  -9  -2   2   12.50    4.50
 -10   2   2  327.97   22.00
 -10  -2  -2  283.17   22.60
 -10   2   2  324.67   23.60
 -10   2  -2  353.96   23.90
 -10  -2   2  321.17   23.10
 -11  -2  -2    7.30    3.10
 -11   2   2    6.10    3.00
 -11   2  -2    5.20    2.90
 -11  -2   2    4.00    2.80
   0  -3   2   25.00    2.70
   1  -3   2   74.19    4.30
  -1  -3  -2   62.29    5.60
  -1   3   2   59.99    5.40
  -1  -3  -2   59.99    5.90
  -1   3   2   63.69    5.30
  -1  -3   2   76.89    5.90
  -2  -3  -2  428.16   25.80
  -2   3   2  411.06   25.30
  -2  -3  -2  390.16   25.60
  -2  -3   2  395.66   25.80
  -3  -3  -2   71.89    7.00
  -3  -3  -2   78.09    7.20
  -3   3   2   71.79    6.60
  -3   3   2   75.59    6.70
  -3  -3   2   89.69    7.80
  -3  -3   2   96.99    8.00
  -4   3   2  276.57   18.30
  -4  -3  -2  273.57   18.90
  -4   3   2  242.68   17.90
  -4  -3  -2  275.07   18.90
  -4  -3   2  268.47   19.20
  -5  -3  -2  428.36   29.20
  -5  -3  -2  435.86   29.30
  -5   3   2  433.66   28.40
  -5  -3   2  426.66   29.50
  -6  -3  -2  178.78   14.90
  -6  -3  -2  181.28   15.00
  -6   3   2  171.08   14.00
  -6   3   2  174.88   14.00
  -6  -3   2  166.48   19.90
  -6   3  -2  159.58   13.90
  -6  -3   2  178.98   15.50
  -7   3   2  254.97   18.80
  -7  -3  -2  254.57   19.30
  -7   3   2  278.87   18.80
  -7  -3  -2  263.67   20.90
  -7   3   2  264.97   19.60
  -7  -3  -2  284.77   25.30
  -7  -3   2  264.27   18.80
  -7  -3   2  247.68   18.40
  -7  -3   2  250.77   19.40
  -7  -3   2  266.77   22.30
  -7   3  -2  267.27   19.90
  -7  -3   2  258.87   21.40
  -7   3  -2  231.98   18.20
  -8  -3  -2  133.09   12.50
  -8   3   2  147.09   13.00
  -8   3   2  133.69   12.30
  -8  -3  -2  129.49   12.50
  -8  -3   2  147.39   15.50
  -8  -3   2  135.29   16.40
  -8  -3   2  128.09   14.90
  -8   3  -2  127.69   11.60
  -8  -3   2  143.19   11.90
  -8   3  -2  154.58   13.50
  -8  -3   2  132.89   12.60
  -9   3   2   76.29    9.20
  -9   3   2   61.69    7.70
  -9  -3  -2   61.79    7.70
  -9   3  -2   50.79    7.30
  -9  -3   2   60.19    8.00
  -9   3  -2   70.39    8.70
  -9  -3   2   68.39    7.70
 -10  -3  -2  159.28   14.00
 -10   3   2  207.68   15.90
 -10  -3   2  184.58   15.00
 -10   3  -2  169.68   15.10
 -10  -3   2  190.18   14.20
 -11  -3  -2    7.40    3.30
 -11   3   2   18.40    4.50
 -11   3  -2   16.60    3.80
 -11  -3   2   10.30    3.80
  -1  -4  -2  136.79   10.00
   1  -4   2  135.29    8.60
  -1   4   2  138.39   10.20
  -1   4   2  136.99    9.60
  -1  -4  -2  135.99   10.00
  -1  -4   2  137.19    9.90
  -1  -4   2  141.79   10.00
  -2  -4  -2 1356.26   76.99
  -2  -4  -2 1249.28   76.79
  -2   4   2 1319.87   76.19
  -2  -4   2 1226.08   76.79
  -3  -4  -2  671.73   39.80
  -3  -4  -2  592.04   39.60
  -3   4   2  619.24   38.80
  -3   4   2  627.24   38.80
  -3  -4   2  595.14   39.70
  -3  -4   2  699.53   40.20
  -4   4   2  140.79   10.80
  -4   4   2  147.79   10.90
  -4  -4   2  145.39   12.10
  -4  -4   2  133.89   12.00
  -5   4   2  103.69    9.30
  -5   4   2  107.39    9.30
  -5  -4  -2   99.39   10.20
  -5  -4  -2   95.79   10.10
  -5  -4   2  126.19   11.10
  -6   4   2    7.30    3.60
  -6  -4  -2   11.20    4.40
  -6   4   2    8.80    4.10
  -6   4   2   14.60    3.60
  -6  -4   2    9.10    4.30
  -6   4  -2    9.60    3.60
  -6  -4   2   18.90    3.80
  -6  -4   2   14.50    4.90
  -7   4   2   78.49    8.10
  -7  -4  -2   66.49   10.20
  -7  -4  -2   64.69    7.30
  -7   4   2   65.39    8.10
  -7  -4  -2   82.09    8.30
  -7  -4   2   68.79    9.90
  -7  -4   2   64.79    7.20
  -7  -4   2   88.19    8.00
  -7  -4   2   67.29    8.20
  -7   4  -2   72.69    8.50
  -7  -4   2   71.09   11.70
  -7   4  -2   56.89    7.00
  -8  -4  -2   72.09    8.60
  -8   4   2   83.59    8.50
  -8  -4  -2   59.69    9.00
  -8  -4  -2   95.09   12.30
  -8  -4  -2   85.29   12.50
  -8   4  -2   86.79    9.60
  -8  -4   2   71.19    8.10
  -8  -4   2   78.59   13.00
  -8  -4   2   79.69    9.00
  -8   4  -2   72.19    7.90
  -8  -4   2   65.19    8.30
  -9   4   2   55.99    8.10
  -9   4   2   45.50    6.90
  -9  -4  -2   45.30    7.20
  -9   4  -2   49.50    8.20
  -9  -4   2   40.10    6.40
  -9   4  -2   38.80    6.10
  -9  -4   2   31.80    6.30
 -10   4   2   35.70    6.70
 -10  -4   2   28.90    6.20
 -10  -4   2   34.30    5.10
 -10   4  -2   29.30    5.80
 -11   4  -2   14.70    4.20
 -11  -4   2   10.60    5.50
   0  -5   2 1676.53   96.09
   0  -5  -2 1637.14   95.89
   0  -5   2 1566.54   95.99
  -1  -5  -2  397.76   24.30
  -1  -5  -2  368.86   24.10
  -1   5   2  367.16   23.60
   1  -5   2  374.86   22.70
  -1  -5   2  361.86   23.90
  -1  -5   2  391.06   24.00
  -2   5   2  316.27   20.60
  -2   5   2  324.07   20.50
  -2  -5  -2  300.57   21.20
  -2  -5  -2  319.97   21.30
  -2  -5   2  299.17   21.20
  -2  -5   2  356.66   21.70
  -3  -5  -2   97.69    8.70
  -3  -5  -2  100.09    8.90
  -3   5   2   95.39    7.80
  -3   5   2   94.59    7.80
  -3  -5   2   79.69    8.50
  -3  -5   2   96.29    8.90
  -4  -5  -2   71.79    7.40
  -4  -5  -2   58.39    6.90
  -4   5   2   45.90    5.70
  -4   5   2   49.50    5.80
  -4  -5   2   56.09    7.20
  -4  -5   2   60.79    7.10
  -5  -5  -2  952.50   59.09
  -5   5   2  919.31   56.59
  -5  -5  -2  916.81   58.79
  -5   5   2  935.31   56.69
  -5  -5   2  971.40   59.29
  -5  -5   2  888.41   58.89
  -6  -5  -2    9.00    4.30
  -6   5   2    0.50    4.10
  -6  -5  -2   10.00    4.60
  -6  -5   2   15.70    5.20
  -6  -5   2   15.30    3.60
  -6  -5   2    6.50    2.80
  -6   5  -2    7.20    3.00
  -6  -5   2    1.90    3.90
  -7  -5  -2  671.43   43.40
  -7  -5  -2  621.04   40.40
  -7  -5  -2  608.54   39.40
  -7   5   2  706.93   40.50
  -7   5   2  637.94   40.90
  -7  -5  -2  583.64   39.30
  -7  -5   2  653.33   44.00
  -7  -5   2  600.04   40.10
  -7  -5   2  674.63   44.20
  -7   5  -2  629.84   41.30
  -7  -5   2  580.44   39.60
  -7  -5   2  602.14   39.60
  -7   5  -2  557.04   39.30
  -8  -5  -2  182.98   19.40
  -8   5   2  204.48   15.80
  -8  -5  -2  213.58   15.40
  -8   5   2  176.88   16.00
  -8  -5  -2  223.48   16.30
  -8  -5  -2  204.08   15.10
  -8  -5   2  187.28   15.70
  -8  -5   2  185.98   15.20
  -8  -5   2  195.18   15.20
  -8   5  -2  162.98   14.60
  -8   5  -2  205.98   17.00
  -8  -5   2  204.48   19.10
  -9  -5  -2  128.99   14.70
  -9  -5   2   88.09   18.00
  -9  -5   2  125.59   13.10
  -9  -5   2  125.99   12.30
  -9   5  -2  114.19   14.00
 -10  -5   2   51.79    8.50
 -10  -5   2   61.99    7.20
 -10   5  -2   74.09    8.50
 -11   5   2   23.50    4.90
 -11   5  -2   23.80    4.80
   0  -6   2  474.15   29.90
   0  -6   2  490.65   29.90
   0  -6  -2  492.55   30.40
  -1   6   2   11.00    2.70
  -1  -6  -2   10.40    3.10
   1  -6   2   10.60    2.10
  -1  -6   2   13.60    3.00
  -1  -6   2   15.90    3.30
  -2   6   2  238.18   16.30
  -2  -6  -2  258.07   17.40
  -2   6   2  244.38   16.30
  -2   6  -2  241.98   14.50
  -2  -6   2  227.48   16.90
  -3   6   2  286.37   18.60
  -3   6   2  274.37   18.30
  -3  -6  -2  277.57   19.70
  -3  -6   2  250.77   19.40
  -3  -6   2  281.97   19.90
  -4  -6  -2   27.70    5.50
  -4   6   2   22.70    4.10
  -4   6   2   20.70    4.10
  -4  -6  -2   30.80    5.80
  -4  -6   2   24.50    5.40
  -4  -6   2   28.90    5.90
  -5   6   2  261.77   16.80
  -5  -6  -2  238.98   18.70
  -5  -6  -2  225.58   18.40
  -5   6   2  206.08   15.80
  -5  -6   2  228.08   24.00
  -5  -6   2  225.88   18.60
  -6   6   2    0.30    2.00
  -6   6   2    7.80    3.50
  -6  -6  -2    2.20    3.40
  -6  -6  -2   -2.20    3.00
  -6  -6  -2    2.90    2.60
  -6  -6  -2   -0.30    2.90
  -6   6  -2   -1.60    2.40
  -6  -6   2    1.80    3.40
  -6   6  -2   -4.80    2.10
  -6  -6   2   -1.00    3.30
  -6  -6   2    1.00    2.50
  -7   6   2   99.99   10.10
  -7  -6  -2  102.99   10.90
  -7   6   2  101.49    9.80
  -7  -6  -2  107.79   12.30
  -7   6   2   93.69    9.10
  -7  -6  -2   87.29    9.00
  -7  -6  -2  102.19    9.20
  -7  -6   2   93.49   12.20
  -7  -6   2  106.29   10.30
  -7  -6   2   88.49   12.10
  -7   6  -2   85.99    9.60
  -7   6  -2   86.19    8.70
  -7  -6   2   77.39    8.60
  -7  -6   2   85.29    8.90
  -8  -6  -2   18.70    4.20
  -8   6   2   22.10    5.70
  -8  -6  -2   11.50    3.90
  -8  -6  -2   25.00    7.70
  -8   6   2   24.40    5.30
  -8  -6  -2   12.90    4.50
  -8   6  -2   14.00    4.00
  -8  -6   2   13.20    3.90
  -8  -6   2   18.00    6.10
  -8  -6   2   19.20    5.00
  -8  -6   2   20.50    4.60
  -8   6  -2   19.20    5.10
  -9  -6  -2   25.30    5.20
  -9   6   2   34.80    5.80
  -9  -6   2   37.70   10.90
  -9  -6   2   27.50    5.40
  -9   6  -2   31.10    6.60
  -9   6  -2   30.50    8.40
  -9  -6   2   38.00    9.20
  -9  -6   2   23.10    5.50
 -10  -6   2   29.10    4.90
  11  -6  -2   13.90    3.60
 -11   6  -2   20.30    4.10
   0  -7   2  162.38   11.50
   0  -7   2  156.98   11.40
   0  -7  -2  162.58   11.90
  -1  -7  -2   31.90    4.50
  -1   7   2   26.90    3.90
  -1  -7   2   26.50    4.50
  -1  -7   2   27.50    4.70
  -2   7   2  309.27   20.90
  -2   7   2  331.07   21.00
  -2  -7  -2  298.87   21.70
  -2  -7   2  310.47   21.80
  -2   7  -2  334.47   19.40
  -2  -7   2  316.17   21.80
  -3  -7  -2  622.24   41.50
  -3   7   2  645.14   40.10
  -3  -7  -2  680.83   41.90
  -3   7   2  611.24   40.10
  -3  -7   2  618.64   41.50
  -3  -7   2  715.53   42.10
  -4  -7  -2  148.69   13.00
  -4  -7  -2  157.38   13.00
  -4   7   2  127.89   10.70
  -4   7   2  142.79   10.80
  -4  -7   2  141.09   12.60
  -4  -7   2  127.19   12.40
  -5  -7  -2  524.65   35.30
  -5  -7  -2  511.65   35.40
  -5  -7   2  489.35   35.30
  -5  -7   2  514.55   35.40
  -6   7   2   75.09    7.90
  -6  -7  -2   83.49   10.30
  -6  -7  -2   67.49    7.30
  -6   7   2   71.89    7.50
  -6   7  -2   80.09    8.50
  -6  -7   2   85.99   10.10
  -6   7  -2   61.89    7.40
  -6  -7   2   65.79    7.20
  -6  -7   2   62.59    7.30
  -6  -7   2   79.69   10.00
  -7   7   2  363.86   25.20
  -7  -7  -2  417.46   25.70
  -7   7   2  362.96   25.80
  -7   7   2  325.97   24.30
  -7  -7  -2  342.07   24.50
  -7  -7  -2  385.96   25.00
  -7  -7  -2  376.96   28.70
  -7  -7   2  351.66   24.70
  -7  -7   2  393.46   29.50
  -7   7  -2  371.56   26.30
  -7  -7   2  374.06   29.20
  -7  -7   2  353.56   24.80
  -7   7  -2  313.27   24.40
  -8  -7  -2   20.10    4.30
  -8  -7  -2   12.30    4.00
  -8   7   2   15.50    4.60
  -8  -7  -2   12.20    6.20
  -8  -7   2   19.10    7.90
  -8  -7   2    8.80    6.30
  -8  -7   2   10.60    3.80
  -8  -7   2   17.00    4.10
  -8   7  -2    8.70    3.80
  -8   7  -2   15.70    5.10
  -9   7   2   28.90    7.00
  -9  -7  -2   25.20    5.60
  -9  -7   2   39.90    5.90
  -9   7  -2   25.20    5.10
  -9   7  -2   41.00    8.50
  -9  -7   2   37.40    6.10
 -10   7   2   11.30    4.10
 -10  -7   2   15.00    3.80
 -10   7  -2   11.60    4.10
 -10  -7   2    2.10    5.10
  10  -7  -2    7.40    3.80
 -11   7   2   23.10    4.50
  11  -7  -2   30.60    4.60
 -11   7  -2   31.60    5.10
   0  -8   2  829.52   48.10
   0  -8  -2  767.92   48.40
   0  -8   2  766.62   48.00
  -1  -8  -2  220.88   15.90
  -1   8   2  228.28   15.50
   1  -8   2  232.48   14.70
  -1  -8   2  202.78   15.50
  -1  -8   2  194.48   16.10
  -2   8   2  123.79   10.70
  -2   8   2  127.99   10.70
  -2  -8  -2  156.38   12.30
  -2  -8  -2  136.79   11.80
  -2  -8   2  146.99   11.80
  -2   8  -2  139.99    9.50
  -2  -8   2  147.89   13.00
  -3  -8  -2  768.72   49.70
  -3   8   2  806.02   48.10
  -3  -8  -2  803.42   49.99
  -3   8   2  755.72   48.00
  -3  -8   2  787.82   49.80
  -3  -8   2  763.92   49.60
  -4   8   2   76.79    7.30
  -4  -8  -2   81.09    9.20
  -4   8   2   84.29    7.90
  -4  -8  -2   67.19    8.80
  -4  -8   2   79.99    9.00
  -4  -8   2   92.49    9.70
  -5  -8  -2   49.00    8.50
  -5  -8  -2   56.69    8.00
  -5  -8   2   49.99    8.90
  -5   8  -2   54.49    6.70
  -5  -8   2   48.80    8.70
  -5  -8   2   63.59    6.40
  -5  -8   2   49.99    6.50
  -6   8   2   10.70    3.50
  -6  -8  -2    9.60    3.20
  -6  -8  -2   16.20    7.30
  -6   8   2   10.40    3.70
  -6  -8  -2    8.70    4.60
  -6  -8  -2    8.20    3.20
  -6   8   2   22.50    5.70
  -6  -8   2   17.90    5.40
  -6   8  -2   14.80    3.70
  -6  -8   2   15.40    3.50
  -6  -8   2   11.80    5.70
  -6  -8   2   10.20    3.10
  -6   8  -2   10.40    3.30
  -7  -8  -2   29.20    5.30
  -7   8   2   32.20    7.60
  -7   8   2   34.90    6.00
  -7  -8  -2   28.70    5.20
  -7  -8  -2   35.10    8.90
  -7   8  -2   34.40    8.00
  -7  -8   2   26.90    8.40
  -7   8  -2   33.40    7.70
  -7  -8   2   36.80    8.80
  -7  -8   2   22.90    5.20
  -8   8   2   21.00    5.30
  -8  -8  -2   22.90    7.70
  -8  -8  -2   11.30    3.90
  -8   8   2   22.10    5.50
  -8  -8  -2   18.30    4.30
  -8  -8   2   21.70    7.70
  -8   8  -2   16.90    4.80
  -8  -8   2   20.90    4.30
  -8  -8   2   32.10    8.70
  -8  -8   2   13.90    4.10
  -8   8  -2   15.60    4.30
  -9  -8  -2   47.80    6.60
  -9  -8  -2   37.10    5.50
  -9  -8   2   69.09   12.40
   9  -8  -2   47.70    6.70
  -9   8  -2   55.49    7.60
  -9  -8   2   44.00    6.60
  -9  -8   2   32.40    5.40
 -10   8   2    5.10    3.60
  10  -8   2    7.50    3.30
 -10  -8   2   11.70    3.40
 -10   8  -2    5.00    3.50
 -10  -8   2    2.50    3.20
  11  -8   2    5.40    2.50
 -11   8  -2    4.20    2.70
  11  -8  -2   10.20    2.80
   0  -9   2  551.64   35.10
   0  -9   2  564.74   35.20
  -1  -9  -2  125.89   11.00
   1  -9   2  146.19   10.10
  -1   9   2  133.79   10.70
  -1  -9   2  123.69   10.80
  -1  -9   2  127.79   10.90
  -2  -9  -2  519.25   32.20
  -2   9   2  485.75   30.80
  -2   9   2  465.55   30.80
  -2   9  -2  469.55   31.50
  -2  -9   2  456.55   31.60
  -2  -9   2  461.95   31.60
  -3   9   2  369.56   25.20
  -3  -9  -2  369.56   26.90
  -3  -9  -2  419.36   27.70
  -3   9   2  373.46   25.30
  -3  -9   2  332.47   26.40
  -3  -9   2  441.66   27.80
  -4  -9  -2  123.69   12.90
  -4   9   2  110.39    9.70
  -4   9   2  137.39   10.60
  -4  -9  -2  104.99   11.50
  -4  -9   2  121.19   12.10
  -4  -9   2  126.79   12.30
  -5  -9  -2  258.17   20.80
  -5  -9  -2  248.98   17.60
  -5  -9  -2  280.17   21.40
  -5   9   2  241.18   17.90
  -5   9  -2  223.58   17.50
  -5  -9   2  241.18   17.80
  -5  -9   2  229.68   17.40
  -5   9  -2  264.67   18.60
  -5  -9   2  252.47   21.20
  -6   9   2   42.10    6.20
  -6  -9  -2   48.70    6.20
  -6  -9  -2   44.80    8.90
  -6  -9  -2   50.69    6.30
  -6  -9  -2   49.10    7.90
  -6   9   2   48.70    7.40
  -6   9  -2   33.20    5.70
  -6  -9   2   40.70    6.10
   6  -9  -2   41.30    8.00
  -6  -9   2   40.00    8.70
  -6   9  -2   46.10    6.30
  -6  -9   2   34.20    5.90
  -6  -9   2   59.49   10.20
  -7  -9  -2  191.78   21.60
  -7  -9  -2  146.09   13.00
  -7  -9  -2  139.59   12.50
  -7   9   2  134.19   12.60
  -7   9   2  142.49   17.20
  -7   9  -2  146.39   13.30
  -7  -9   2  157.88   12.70
  -7   9  -2  123.39   12.00
  -7  -9   2  145.39   12.20
   7  -9  -2  151.08   13.00
  -7  -9   2  130.39   15.70
  -7  -9   2  145.29   16.20
  -8  -9  -2    1.70    3.20
  -8  -9  -2    1.50    2.80
  -8   9   2    2.40    3.10
  -8  -9  -2   10.00    5.70
  -8   9   2    3.80    4.10
  -8  -9   2   11.00    6.40
  -8   9  -2    3.80    3.10
   8  -9  -2    4.60    3.80
  -8  -9   2    2.50    2.80
  -8  -9   2    5.20    3.10
  -8   9  -2    2.70    3.00
  -9  -9  -2   12.70    3.60
  -9   9   2   -3.90    3.80
  -9  -9  -2    5.70    3.80
   9  -9   2    7.30    3.60
  -9   9   2    9.20    4.20
  -9  -9   2    3.30    8.00
  -9   9  -2    4.60    3.60
  -9  -9   2   14.00    3.40
  -9  -9   2   10.30    3.50
   9  -9  -2   16.40    4.00
 -10  -9  -2    4.20    4.60
  10  -9   2   -2.70    2.50
 -10   9   2    0.70    2.40
 -10  -9   2    1.90    2.10
 -10   9  -2    2.20    2.80
 -10  -9   2    1.30    2.70
   0 -10   2 1153.78   69.59
   0 -10   2 1140.69   69.49
  -1  10   2   99.79    9.10
  -1 -10  -2   87.09    9.20
   1 -10   2   97.19    8.20
  -1 -10   2   99.29    9.20
  -1 -10   2   88.49    8.90
  -2  10   2  844.02   52.19
  -2 -10  -2  813.02   53.29
  -2  10  -2  859.81   50.89
  -2 -10   2  807.42   53.09
  -2 -10   2  860.71   53.39
  -2  10  -2  862.61   50.89
  -3  10   2  106.29   10.20
  -3 -10  -2  125.09   11.90
  -3  10   2  109.09   10.20
  -3 -10   2  113.09   11.50
  -3 -10   2  126.09   11.70
  -4 -10  -2  272.87   21.40
  -4 -10  -2  267.27   21.30
  -4 -10   2  251.87   20.80
  -4 -10   2  257.17   21.00
  -5  10   2   25.80    5.60
  -5 -10  -2   18.30    4.10
  -5  10   2   11.40    4.00
  -5 -10  -2   16.50    5.70
  -5 -10   2   15.20    3.70
  -5  10  -2   14.50    5.00
  -5  10  -2    9.30    3.70
  -5 -10   2   10.30    3.70
  -5 -10   2   13.50    4.90
  -5 -10   2   19.30    5.70
  -6 -10  -2   10.30    3.80
  -6  10   2   13.30    4.10
  -6 -10  -2    7.40    5.70
  -6 -10  -2   20.00    5.60
  -6  10   2   22.10    5.20
  -6 -10  -2    8.90    3.70
   6 -10   2   13.20    5.20
   6 -10  -2   16.90    4.60
  -6  10  -2   16.40    4.10
  -6 -10   2   13.90    4.00
  -6 -10   2    9.00    5.10
  -6  10  -2   17.70    4.40
  -6 -10   2   15.60    5.90
  -6 -10   2   17.70    4.30
  -7 -10  -2   91.99   12.30
  -7 -10  -2   83.09    8.90
  -7  10   2   76.99    8.90
  -7 -10  -2   77.49    9.00
  -7  10   2   89.79    9.40
  -7  10  -2   74.79    9.10
  -7 -10   2   79.29   14.00
  -7  10  -2   78.99    8.90
   7 -10  -2   97.39   10.20
  -7 -10   2   87.29    9.00
  -7 -10   2   96.49    9.40
  -7 -10   2   92.99   12.10
  -8 -10  -2    9.60    3.60
  -8  10   2   10.40    4.30
   8 -10   2   12.00    4.10
  -8 -10  -2   15.30    7.20
  -8 -10  -2    5.80    2.90
  -8  10   2    7.40    3.90
   8 -10  -2    8.90    3.90
  -8 -10   2    5.40    3.40
  -8 -10   2   12.80    7.80
  -8  10  -2   11.30    4.10
  -8 -10   2   10.50    3.80
   9 -10   2   61.79    7.40
  -9 -10  -2   61.79    6.90
  -9  10   2   60.89    7.90
  -9 -10  -2   51.19    7.00
  -9  10  -2   63.39    8.10
   9 -10  -2   57.39    6.80
  -9 -10   2   52.79    6.90
  -9 -10   2   60.79    7.40
 -10  10   2   10.40    3.50
  10 -10   2   24.50    4.40
 -10 -10   2   19.30    3.60
 -10  10  -2   15.40    4.10
 -10 -10   2   16.30    3.50
  10 -10  -2   15.70    3.50
   0 -11   2   37.30    5.50
  -1 -11  -2   61.29    7.60
  -1 -11   2   61.89    7.40
  -1 -11   2   67.09    7.60
  -2  11   2  167.18   12.90
  -2 -11  -2  182.98   14.30
  -2  11   2  158.38   12.90
  -2  11  -2  136.99   11.50
  -2 -11   2  138.59   13.10
  -2  11  -2  143.89   11.50
  -2 -11   2  143.59   13.10
  -3  11   2  407.06   27.00
  -3 -11  -2  448.46   29.50
  -3  11   2  377.46   31.50
  -3 -11   2  361.36   28.30
  -3 -11   2  398.26   28.80
  -4 -11  -2  294.47   21.90
  -4 -11  -2  227.78   17.60
  -4 -11  -2  250.87   18.30
  -4 -11   2  247.48   17.90
  -4  11  -2  220.88   17.70
  -4 -11   2  267.47   21.10
  -4 -11   2  294.07   21.70
  -4 -11   2  239.78   17.70
  -5  11   2  184.48   16.00
  -5 -11  -2  207.28   15.60
  -5  11   2  198.38   15.40
   5 -11   2  168.78   15.60
  -5 -11  -2  233.98   19.40
  -5 -11  -2  241.18   17.00
  -5 -11  -2  182.58   14.80
  -5 -11   2  242.08   19.40
  -5  11  -2  221.48   16.10
  -5 -11   2  179.78   15.00
  -5 -11   2  180.98   14.80
  -5  11  -2  186.38   15.20
   6 -11   2   20.50    4.80
  -6 -11  -2   18.40    6.40
  -6 -11  -2   17.10    4.10
  -6  11   2   15.20    4.40
  -6 -11  -2   34.80    7.40
  -6  11   2   14.70    5.10
  -6 -11  -2   10.60    4.10
  -6  11  -2   14.80    4.50
  -6 -11   2   11.70    3.70
  -6  11  -2   19.10    4.80
  -6 -11   2   19.10    4.70
  -6 -11   2   15.70    6.00
   6 -11  -2   25.00    4.70
  -6 -11   2   25.00    7.50
  -7  11   2  136.79   13.10
   7 -11   2  157.78   13.10
  -7  11   2  140.59   13.40
  -7 -11  -2  132.79   15.90
  -7 -11  -2  135.59   12.70
  -7 -11  -2  162.88   13.10
  -7 -11   2  162.28   17.00
  -7  11  -2  158.78   13.40
  -7 -11   2  143.59   16.60
  -7 -11   2  154.88   13.20
  -7  11  -2  155.68   13.90
   7 -11  -2  169.88   13.40
  -7 -11   2  150.78   12.90
  -8  11   2    6.70    3.90
  -8  11   2   -1.50    4.30
  -8 -11  -2    6.90    4.90
  -8 -11   2    4.90    3.30
  -8  11  -2    2.10    3.20
  -8 -11   2    1.10    7.50
  -8 -11   2    4.80    3.40
  -9 -11  -2   18.30    4.00
  -9 -11  -2   14.30    3.50
  -9  11   2    9.70    3.80
   9 -11   2   20.40    4.40
  -9 -11   2   16.50    4.10
   9 -11  -2   16.80    4.00
  -9 -11   2   13.00    3.80
  -9  11  -2   17.70    4.70
   9 -11  -2   17.30    3.80
 -10 -11  -2    2.60    5.20
  10 -11   2    5.40    2.40
 -10  11   2    1.40    2.80
 -10 -11   2    1.50    2.00
 -10 -11   2    6.60    2.60
 -10  11  -2    3.20    2.60
  10 -11  -2    1.50    2.30
   0 -12   2  688.23   43.80
  -1 -12  -2   55.29    7.60
  -1  12   2   58.79    7.70
  -1 -12   2   72.69    8.00
  -1 -12   2   56.39    7.60
  -2  12   2 1007.00   61.19
  -2  12   2  985.50   59.79
  -2 -12   2  907.81   60.59
  -2  12  -2  934.01   58.09
  -2 -12   2  941.61   60.79
  -3 -12  -2  101.19   11.30
  -3  12   2   78.69    9.80
  -3  12   2   84.19    9.60
  -3 -12  -2  118.69    9.90
  -3 -12   2   97.59   10.90
  -3 -12   2  115.99   11.60
  -3 -12   2   89.59   10.60
  -4  12   2   54.49    7.70
  -4 -12  -2   74.99    9.70
  -4 -12  -2   52.39    6.50
  -4 -12  -2   55.79    7.10
   4 -12   2   51.39    6.40
  -4 -12   2   56.59    9.90
  -4 -12   2   52.49    6.10
   4 -12  -2   61.19    8.30
  -4  12  -2   50.79    6.60
  -4 -12   2   50.39    6.40
  -5 -12  -2   45.00    5.90
   5 -12   2   46.90    6.50
  -5 -12  -2   61.99   10.00
  -5  12   2   45.50    6.30
  -5 -12  -2   45.90    9.90
  -5  12   2   61.19    8.60
  -5 -12  -2   52.39    6.60
  -5 -12   2   35.10    6.10
  -5 -12   2   46.70    9.40
  -5  12  -2   33.80    6.30
  -5 -12   2   40.70    5.80
   5 -12  -2   42.00    6.30
  -5  12  -2   50.69    6.80
  -5  12  -2   55.59    9.90
  -5 -12   2   41.60    9.30
  -6  12   2    4.90    4.70
  -6  12   2    2.20    3.60
  -6 -12  -2    1.00    3.20
  -6 -12  -2    4.50    3.00
  -6 -12  -2    6.20    4.80
  -6 -12  -2    8.20    6.30
   6 -12   2    5.00    3.80
  -6  12  -2    4.70    3.40
  -6 -12   2   -4.90    4.60
  -6 -12   2    2.20    2.70
  -6 -12   2    0.20    3.00
  -6 -12   2    6.80    4.80
  -6  12  -2   -1.20    2.70
  -7 -12  -2   68.59    7.80
   7 -12   2   56.49    7.00
  -7 -12  -2   44.70    7.20
  -7  12   2   67.79    8.20
  -7 -12  -2   46.90    9.40
  -7  12   2   41.50    7.10
  -7 -12   2   48.70    7.80
  -7 -12   2   62.19    7.40
   7 -12  -2   54.29    7.30
  -7  12  -2   50.09    7.50
  -7 -12   2   62.19   12.10
   8 -12   2   27.60    5.40
  -8  12   2   30.10    5.80
  -8 -12  -2   21.90    4.90
  -8  12   2   23.00    5.00
  -8 -12  -2   33.70    5.50
   8 -12  -2   33.50    5.70
  -8 -12   2   39.30    6.60
  -8  12  -2   24.00    5.20
  -8 -12   2   34.90    6.00
  -8 -12   2   28.10    8.20
   9 -12   2  121.69   10.30
  -9 -12  -2  135.29   11.30
  -9 -12  -2  143.89   11.00
  -9  12  -2  106.59   11.00
  -9 -12   2  124.69   10.90
   9 -12  -2  110.49   12.00
  -9 -12   2  137.29   11.00
   9 -12  -2  123.09   10.30
 -10  12   2   18.70    3.80
 -10 -12  -2    9.10    3.80
  10 -12   2    7.80    3.40
  10 -12   2   15.40    3.30
  10 -12  -2   10.30    3.00
 -10 -12   2   14.70    3.60
 -10 -12   2    6.30    2.80
 -10  12  -2   16.50    4.00
   0 -13   2   30.80    6.10
   0  13   2   35.20    6.50
  -1  13   2   82.39    9.90
  -1 -13   2   94.79   10.00
  -2  13   2  173.08   15.10
  -2 -13  -2  164.38   15.90
  -2  13   2  186.08   15.50
  -2 -13   2  173.48   15.70
  -2  13  -2  168.88   13.80
  -2  13  -2  205.78   15.00
  -2 -13   2  179.98   15.80
  -3 -13  -2  335.87   23.20
  -3 -13  -2  348.77   23.70
   3 -13   2  326.67   22.00
  -3 -13   2  297.07   26.50
   3 -13  -2  287.67   23.20
  -3 -13   2  333.27   25.70
  -3 -13   2  315.67   21.90
  -3 -13   2  320.07   25.20
  -4 -13  -2  316.17   23.70
   4 -13   2  353.16   23.60
  -4  13   2  415.66   24.50
  -4 -13  -2  357.06   24.50
  -4  13   2  362.16   24.90
  -4  13  -2  354.56   24.30
  -4 -13   2  338.17   24.20
  -4 -13   2  333.47   23.80
  -4 -13   2  354.16   27.90
   4 -13  -2  325.47   23.30
  -4 -13   2  346.87   27.50
  -5 -13  -2  110.99   13.10
  -5 -13  -2  106.09   10.20
  -5 -13  -2   97.49    9.60
  -5  13   2   92.09   10.00
  -5  13   2   89.29    9.40
  -5 -13   2  129.39   14.10
  -5 -13   2   89.19    9.90
  -5  13  -2  113.39   10.30
  -5 -13   2  112.49   13.00
  -5 -13   2  103.69    9.90
  -5  13  -2  107.59   12.70
  -6  13   2   32.70    5.80
   6 -13   2   31.80    5.70
  -6 -13  -2   39.60    6.40
  -6  13   2   24.20    6.10
  -6 -13  -2   28.60    6.10
  -6 -13  -2   23.70    7.50
  -6 -13   2   33.50    5.60
  -6 -13   2   31.80    6.30
  -6 -13   2   25.80    8.80
   6 -13  -2   32.40    5.90
  -6  13  -2   26.10    6.20
  -6 -13   2   29.30   11.60
  -7  13   2   96.19    9.40
  -7  13   2   55.19    8.40
  -7 -13  -2   52.99   10.50
  -7 -13  -2   83.99    8.60
  -7 -13  -2   74.79    8.70
   7 -13   2   68.69    8.10
  -7  13  -2   72.29    8.60
   7 -13  -2   87.79    9.00
  -7 -13   2   66.59   12.10
  -7 -13   2   78.99    9.30
  -7 -13   2   90.09    9.10
   8 -13   2   19.20    4.50
  -8 -13  -2   18.90    4.30
  -8 -13  -2   18.90    4.50
  -8  13  -2   29.90    6.00
   8 -13  -2   21.60    4.70
  -8 -13   2   29.40    5.20
  -8 -13   2   19.60    4.70
  -9 -13  -2    5.20    2.80
  -9  13   2    6.70    2.90
  -9 -13  -2    4.80    3.40
   9 -13   2    6.90    2.60
  -9 -13   2    5.50    2.60
  -9 -13   2    0.80    2.10
  -9  13  -2    6.20    3.60
   9 -13  -2    5.50    2.40
   9 -13  -2    6.90    3.00
 -10  13   2   21.20    4.00
  10 -13   2   14.10    2.90
  10 -13   2   12.20    3.10
 -10 -13  -2   17.40    4.50
  10 -13  -2   13.90    2.90
 -10 -13   2   10.80    2.90
 -10 -13   2    7.70    2.90
 -10  13  -2   15.40    3.70
   0  14   2  144.59   13.70
   0 -14   2  140.89   13.20
   0 -14  -2  176.38   13.10
  -1 -14   2    9.80    3.70
  -1  14  -2   -0.40    3.40
  -1 -14   2    2.90    3.30
  -2  14   2  708.33   42.00
  -2 -14  -2  598.84   39.10
  -2  14   2  679.73   41.90
  -2 -14  -2  609.14   41.20
  -2 -14  -2  653.53   43.10
  -2 -14   2  608.94   40.40
  -2  14  -2  610.34   38.20
  -2 -14   2  579.54   39.00
   2 -14  -2  588.84   38.70
  -2 -14   2  611.54   42.30
  -3 -14  -2   95.39   11.30
  -3  14   2   77.19    6.50
  -3 -14  -2   83.59    8.90
  -3 -14  -2   66.99    7.90
   3 -14   2   88.59    7.80
  -3  14   2   71.79    8.90
  -3 -14  -2   74.39    7.60
  -3 -14   2   63.39    7.90
   3 -14  -2   71.89    7.30
  -3 -14   2   76.99    7.80
  -3 -14   2   75.99   10.50
  -3 -14   2   83.99   10.60
   4 -14   2   54.49    6.30
  -4  14   2   39.40    6.80
  -4 -14  -2   33.90    6.20
  -4 -14  -2   38.30    7.00
  -4 -14  -2   46.00    9.30
  -4 -14  -2   57.29    6.30
  -4  14   2   52.39    7.80
   4 -14  -2   46.50    6.10
  -4 -14   2   33.50    6.30
  -4 -14   2   63.49    9.40
  -4  14  -2   45.90    7.70
  -4 -14   2   38.80    6.30
  -5 -14  -2   38.80    6.70
  -5 -14  -2   39.10    8.90
  -5 -14  -2   36.00    8.90
  -5 -14  -2   36.20    6.20
  -5  14   2   36.90    6.60
  -5  14   2   48.00    6.10
  -5 -14   2   21.50    8.40
   5 -14  -2   32.40    8.20
  -5 -14   2   27.80    6.20
  -5 -14   2   24.90    8.30
  -5 -14   2   24.20    5.10
  -5  14  -2   36.50    6.30
  -6  14   2    8.70    4.40
  -6 -14  -2   16.20    6.40
  -6 -14  -2   23.90    5.00
   6 -14   2   12.40    4.10
  -6 -14  -2   -0.70    8.20
  -6 -14  -2   16.60    4.40
  -6  14  -2    3.20    3.80
  -6 -14   2    2.60    3.50
  -6 -14   2    7.20    3.40
  -6 -14   2    5.00    5.30
   7 -14   2   55.79    7.50
  -7 -14  -2   43.10    7.00
  -7 -14  -2   64.29    7.20
  -7  14   2   53.99    7.40
  -7 -14   2   42.80    6.80
  -7 -14   2   55.99   11.90
  -7 -14   2   51.69    7.40
  -7  14  -2   54.89    7.00
   7 -14  -2   54.39    7.20
  -8 -14  -2   26.40    4.70
  -8 -14  -2   17.50    4.20
  -8 -14   2   15.30    3.90
   8 -14  -2   24.60    4.70
   8 -14  -2   17.10    4.50
  -8  14  -2   21.90    5.00
  -8 -14   2   24.20    9.00
  -8 -14   2   12.70    4.30
  -9  14   2   18.20    4.80
  -9 -14  -2   20.20    3.90
   9 -14   2   27.30    5.40
  -9 -14  -2   14.10    3.40
  -9 -14   2   13.40    4.20
   9 -14  -2   18.30    3.50
  -9 -14   2   17.40    4.90
  -9  14  -2   26.20    5.20
   0 -15  -2   40.40    8.30
   0  15   2   33.60    7.50
   0 -15   2   40.70    5.50
   0  15   2   39.80    4.90
   0 -15   2   38.00    6.50
   0  15  -2   36.60    5.50
  -1  15   2   26.20    6.70
   1 -15   2   25.20    3.90
  -1 -15  -2   26.60    4.70
  -1  15   2   26.20    5.90
   1 -15   2   26.40    5.20
  -1 -15  -2   29.80    5.20
  -1  15   2   32.60    4.60
  -1 -15   2   35.00    6.50
  -1  15  -2   26.50    6.10
  -1 -15   2   22.40    5.60
  -1 -15   2   21.60    5.70
  -1  15  -2   30.80    4.70
   1 -15  -2   32.30    5.60
  -1 -15   2   43.20    5.40
  -2 -15  -2   92.79    8.60
  -2 -15  -2   93.19    9.70
  -2  15   2  109.89   11.70
  -2  15   2   91.49    7.90
  -2  15   2  100.99   12.00
   2 -15   2   95.59    8.00
  -2 -15  -2   89.69    9.40
  -2 -15   2  115.29   12.30
  -2  15  -2   92.59    7.90
  -2 -15   2   80.49    8.90
   2 -15  -2   86.39    9.10
  -2 -15   2   90.59    8.50
   2 -15  -2   85.99    7.60
  -2 -15   2   97.99   11.60
  -3  15   2   78.09    8.70
  -3  15   2   70.59    5.90
  -3 -15  -2   84.39   11.10
  -3 -15  -2   71.69    8.90
  -3 -15  -2   78.79    8.40
  -3 -15  -2   76.29    7.70
   3 -15   2   67.89    7.30
  -3 -15   2   70.79   10.10
   3 -15  -2   72.29    7.10
  -3 -15   2   79.19   10.90
  -3 -15   2   58.69    7.70
  -3 -15   2   62.89    7.50
  -4  15   2   74.09    9.30
  -4 -15  -2   70.69    8.70
  -4 -15  -2   59.49    8.70
  -4 -15  -2   70.49    7.80
  -4 -15  -2   87.19   11.60
  -4 -15   2   63.89    8.00
  -4 -15   2   74.09    8.50
  -4  15  -2   56.79    8.60
   4 -15  -2   82.79    7.70
  -4 -15   2   56.79   11.00
  -5 -15  -2  121.29   14.50
  -5 -15  -2   99.69   10.20
  -5  15   2   99.39   10.60
   5 -15   2  108.59   10.20
  -5 -15  -2  110.19   11.30
  -5 -15   2  110.29   10.60
  -5  15  -2  110.69   11.30
  -5 -15   2  111.49   14.20
  -5 -15   2  125.99   11.60
   5 -15  -2  103.69   10.00
  -6 -15  -2   39.00    6.30
  -6 -15  -2   30.80    8.70
  -6 -15  -2   49.10    7.40
  -6  15   2   44.70    6.60
  -6  15   2   38.20    6.80
   6 -15   2   29.70    5.80
  -6 -15   2   40.90    6.90
  -6  15  -2   35.50    6.00
  -6 -15   2   41.50   10.00
  -6 -15   2   33.10    6.10
   6 -15  -2   41.50    6.20
  -7 -15  -2   30.70    6.00
  -7 -15  -2   28.10    5.30
  -7  15   2   16.50    4.60
  -7  15   2   30.10    5.60
   7 -15   2   30.20    5.40
  -7  15  -2   27.60    5.20
   7 -15  -2   34.70    6.10
  -7 -15   2   14.30    6.70
   7 -15  -2   26.40    5.00
  -7 -15   2   22.60    5.70
  -7 -15   2   32.60    5.80
  -8 -15  -2   49.50    6.20
  -8 -15  -2   41.60    6.00
   8 -15   2   53.59    6.30
  -8 -15   2   49.10    6.70
  -8 -15   2   36.30    6.20
  -8  15  -2   52.09    6.70
   8 -15  -2   53.09    6.30
   8 -15  -2   53.79    7.20
  -9 -15  -2    1.40    2.60
  -9  15   2    6.90    2.80
   9 -15   2    7.00    2.70
   9 -15   2    6.60    2.40
  -9 -15  -2   12.10    3.10
   9 -15  -2   11.30    3.00
  -9 -15   2    5.30    2.30
   9 -15  -2   11.20    2.80
  -9  15  -2    5.90    2.90
  -9 -15   2    3.60    2.50
   0 -16   2  289.07   20.40
   0  16  -2  253.07   19.00
   0 -16  -2  284.47   20.60
   0 -16   2  324.07   20.80
   0 -16  -2  286.47   20.50
   0  16   2  242.08   18.80
   0 -16   2  328.97   19.90
   1 -16   2   44.60    7.00
   1 -16   2   48.10    7.70
  -1 -16  -2   54.39    7.00
  -1  16   2   71.79   10.00
  -1 -16  -2   58.59    7.70
  -1  16   2   37.80    7.60
   1  16  -2   56.29    6.70
  -1 -16  -2   64.29    7.20
   1  16   2   61.99    6.60
   1 -16  -2   52.99    7.30
   1 -16  -2   59.79    7.40
  -1 -16   2   71.29    9.30
   1  16   2   44.20    8.90
  -1  16  -2   57.59    6.20
  -1 -16   2   52.19    6.50
  -1 -16   2   52.49    6.90
  -1 -16   2   47.80    7.20
  -2 -16  -2  554.64   36.20
  -2 -16  -2  571.54   36.10
  -2  16   2  600.44   38.40
  -2 -16  -2  556.74   35.30
  -2  16   2  547.95   34.10
   2 -16   2  511.85   33.60
   2 -16  -2  499.95   33.20
   2 -16  -2  531.15   35.80
  -2 -16   2  547.25   38.90
  -2 -16   2  621.44   35.60
  -2 -16   2  510.85   35.60
  -2 -16   2  538.05   35.70
  -2  16  -2  528.65   33.80
  -3 -16  -2  105.69   10.80
  -3  16   2  104.79    7.90
  -3 -16  -2  125.89   11.40
   3 -16   2  117.89    9.60
  -3  16   2  131.89   11.40
  -3 -16  -2   94.89    9.70
  -3 -16   2  137.39   12.80
  -3 -16   2  103.39   12.60
   3 -16  -2  106.99    9.10
  -3 -16   2  102.89   10.60
   3 -16  -2   98.59   10.60
  -3 -16   2  108.79   10.10
  -4 -16  -2   54.89    9.20
   4 -16   2   86.29    8.30
  -4 -16  -2   93.89    9.50
  -4 -16  -2   67.99   12.30
  -4 -16  -2   68.69    7.90
  -4  16   2   74.99   10.40
  -4 -16   2   83.39   12.00
  -4  16  -2   64.89    9.40
  -4 -16   2   66.19    8.80
  -4 -16   2   86.79    8.80
   4 -16  -2   74.49    7.70
   4 -16  -2   73.29    9.00
  -5  16   2   33.20    5.60
  -5  16   2   27.30    5.70
  -5 -16  -2   26.30    6.00
  -5 -16  -2   29.40    6.10
  -5 -16  -2   37.60    6.10
  -5 -16  -2   18.00    6.00
   5 -16   2   26.40    5.20
  -5 -16   2   30.10    8.30
   5 -16  -2   25.70    4.90
  -5 -16   2   30.60    5.70
  -5  16  -2   12.00    5.70
  -5 -16   2   26.90    6.10
  -5  16  -2   26.40    4.80
  -6 -16  -2    7.10    3.70
   6 -16   2   13.50    3.90
  -6  16   2   12.80    4.40
  -6 -16  -2    9.50    4.30
  -6  16   2   15.90    4.40
  -6  16  -2    4.90    3.10
   6 -16  -2   12.80    4.60
  -6 -16   2   12.70    3.80
  -6 -16   2    2.10    3.80
  -6 -16   2   15.30    7.40
   6 -16  -2    8.00    3.60
   7 -16   2   21.40    4.60
  -7  16   2   27.20    5.30
  -7 -16  -2   24.50    5.20
  -7  16   2   15.20    4.30
  -7 -16  -2   29.50    5.50
  -7 -16   2   21.60    4.70
  -7 -16   2   20.50    4.90
   7 -16  -2   32.50    6.00
   7 -16  -2   24.30    5.00
  -7  16  -2   25.60    5.30
  -7 -16   2   23.90    8.20
  -8 -16  -2   16.00    3.80
  -8  16   2   21.50    5.10
   8 -16   2   21.10    3.90
  -8 -16  -2   30.90    5.00
   8 -16  -2   22.80    4.20
  -8  16  -2   11.80    4.00
   8 -16  -2   26.40    4.60
  -8 -16   2   14.10    3.80
  -8 -16   2   19.90    3.90
  -9 -16  -2   26.90    4.40
  -9 -16  -2   34.90    4.70
   9 -16   2   36.00    4.40
  -9  16   2   25.10    4.50
   9 -16  -2   37.50    4.40
   9 -16  -2   31.40    5.10
  -9 -16   2   27.60    4.40
  -9 -16   2   38.40    4.70
  -9  16  -2   37.00    5.40
   0 -17  -2   53.49    7.90
   0  17  -2   43.10    5.70
   0 -17   2   60.59    6.80
   0  17  -2   29.70    7.60
   0 -17  -2   42.00    5.90
   0 -17   2   50.19    6.70
   0 -17  -2   49.80    7.50
   0  17   2   47.90    5.70
   0 -17   2   40.50    6.80
   0  17   2   64.49   11.00
  -1 -17  -2   49.40    7.40
  -1  17   2   26.60    7.10
  -1 -17  -2   52.59    5.90
  -1  17   2   32.80    8.40
  -1  17   2   48.60    5.30
  -1 -17  -2   49.80    7.50
   1 -17   2   36.40    6.40
   1  17  -2   49.20    6.20
   1  17   2   38.80    5.60
  -1  17  -2   40.80    5.30
   1 -17  -2   31.30    6.20
  -1 -17   2   31.30    6.30
  -1 -17   2   42.70    5.70
  -1 -17   2   46.20    6.30
   1 -17  -2   31.60    5.50
   1  17   2   42.70    9.10
   2 -17   2   47.20    7.60
   2  17  -2   43.80    6.00
  -2 -17  -2   47.50    7.60
  -2 -17  -2   43.20    6.50
  -2 -17  -2   43.90    7.10
  -2  17   2   50.19    5.50
   2 -17   2   35.40    4.70
  -2 -17   2   53.69    6.20
   2  17   2   43.60    6.30
  -2  17  -2   41.20    5.10
   2 -17  -2   40.90    7.00
  -2 -17   2   60.59   10.90
  -2 -17   2   49.30    7.50
  -2 -17   2   35.00    6.40
  -3 -17  -2    1.30    2.70
  -3 -17  -2    8.40    4.10
  -3  17   2    4.00    4.10
  -3 -17  -2    5.50    3.40
   3 -17   2    4.10    2.80
  -3 -17   2    1.90    2.90
   3 -17  -2    4.00    2.60
   3 -17  -2    3.70    3.30
   3  17   2    8.40    4.10
  -3 -17   2    5.20    3.70
  -3 -17   2   -6.90    5.40
  -3  17  -2   -2.80    3.70
  -4 -17  -2    6.30    3.80
   4 -17   2    4.50    3.10
  -4 -17  -2    1.40    2.80
  -4  17   2    3.40    4.10
  -4 -17   2    3.80    5.10
  -4  17  -2    2.00    4.20
  -4 -17   2    3.00    2.90
  -4 -17   2    6.60    4.00
   4 -17  -2   -0.50    3.20
   5 -17   2    5.30    3.40
  -5 -17  -2    2.90    4.70
  -5  17   2    7.80    4.30
  -5 -17  -2    4.70    3.90
  -5 -17  -2    2.80    2.90
   5 -17  -2    9.60    4.30
  -5 -17   2    4.30    3.20
   5 -17  -2    4.30    3.20
  -5  17  -2    4.20    5.20
  -5 -17   2    2.90    2.50
  -5 -17   2   14.90    6.70
  -6  17   2   13.30    4.00
  -6  17   2    6.00    4.60
  -6 -17  -2    6.10    4.30
  -6 -17  -2    3.20    5.30
  -6  17  -2    6.90    3.60
  -6 -17   2   15.80    5.10
   6 -17  -2    5.40    4.40
  -6 -17   2    8.10    6.00
  -6 -17   2    5.30    7.70
  -7 -17  -2  171.98   13.20
  -7 -17  -2  150.38   13.10
   7 -17   2  131.19   11.80
  -7  17   2  177.48   12.90
  -7  17  -2  145.79   12.40
  -7 -17   2  159.78   12.90
  -7 -17   2  159.98   17.60
  -7 -17   2  162.18   13.40
   7 -17  -2  140.69   13.00
   7 -17  -2  159.78   12.20
  -8 -17  -2   19.20    4.00
   8 -17   2   17.00    3.30
   8 -17   2   19.10    4.00
  -8 -17  -2   13.60    3.50
  -8 -17   2   16.00    4.40
   8 -17  -2   16.70    4.00
  -8  17  -2   13.70    3.60
  -8 -17   2   19.60    3.80
   9 -17   2   16.50    3.30
   9 -17  -2   13.50    3.10
   0 -18   2  115.09   11.40
   0  18   2  122.89   14.50
   0 -18   2   99.39    9.30
   0  18  -2  112.59   14.30
   0 -18  -2  105.29    9.70
   0 -18   2   91.69   10.40
  -1 -18  -2   23.20    5.40
  -1  18   2   43.60    8.30
  -1  18   2   25.00    8.60
  -1 -18  -2   33.70    5.40
  -1  18   2   32.10    5.10
  -1 -18   2   23.80    5.60
   1 -18  -2   23.40    5.10
  -1 -18   2   29.20    8.20
   1  18   2   38.20    6.10
  -1 -18   2   31.80    5.00
   1  18   2   27.40    7.70
  -1  18  -2   35.20    4.80
   1 -18  -2   43.90    7.80
  -2 -18  -2  342.37   24.80
   2 -18   2  404.76   25.40
  -2 -18  -2  337.07   24.90
  -2 -18  -2  353.76   24.00
   2  18  -2  338.97   26.70
  -2  18  -2  332.47   22.20
  -2 -18   2  329.77   23.70
  -2 -18   2  312.97   24.30
   2 -18  -2  395.76   25.40
  -2 -18   2  335.67   29.40
   2  18   2  331.47   28.40
   3 -18   2  119.59    8.80
   3 -18   2  120.19   11.50
  -3 -18  -2  121.39   11.30
  -3 -18  -2  102.09   10.00
  -3  18   2  110.39   11.10
  -3 -18  -2  105.89   10.90
   3  18   2   87.59    9.40
  -3 -18   2  108.19   10.10
  -3 -18   2   89.49   11.20
  -3 -18   2  101.59   13.50
  -3  18  -2   99.59   10.60
  -3 -18   2   94.09   10.70
   3 -18  -2   94.19    8.30
   3 -18  -2   85.69   10.60
  -4  18   2  110.29   10.90
  -4 -18  -2   93.29   10.00
   4 -18   2  120.79    9.60
  -4 -18  -2  124.19   11.80
  -4 -18  -2  103.09   10.90
   4 -18  -2  115.29   11.40
   4  18   2  100.29   10.40
  -4 -18   2   97.39   10.00
  -4 -18   2  106.59   14.90
  -4  18  -2   77.99   10.20
   4 -18  -2  100.59    9.00
  -4 -18   2  108.39   10.90
   5 -18   2   10.70    3.60
  -5 -18  -2    7.60    3.60
  -5  18   2    9.80    4.50
  -5 -18  -2    7.30    4.30
  -5 -18   2    7.50    5.80
   5 -18  -2   14.90    3.80
  -5 -18   2   11.90    4.00
  -5 -18   2   11.40    4.50
   5 -18  -2   14.80    4.80
  -6  18   2   29.80    5.70
  -6 -18  -2   43.40    7.20
  -6 -18  -2   44.10    6.80
   6 -18  -2   39.20    6.80
  -6 -18   2   46.80    7.40
  -6 -18   2   34.30    9.20
  -6 -18   2   52.59    7.30
   6 -18  -2   50.49    6.20
   7 -18   2   15.10    4.20
  -7 -18  -2   16.70    4.30
   7 -18   2   14.10    3.40
  -7 -18  -2   17.80    4.50
  -7  18   2   11.10    3.80
   7 -18  -2   19.70    4.50
  -7 -18   2   12.80    4.20
   7 -18  -2   21.00    4.00
  -7 -18   2   20.40    4.30
  -7  18  -2   21.50    4.70
   8 -18   2   13.50    3.60
  -8 -18  -2   11.90    3.20
  -8 -18  -2   11.20    3.40
   8 -18   2   12.30    2.90
  -8 -18   2   13.50    3.00
  -8 -18   2   11.50    3.40
   8 -18  -2    9.00    3.10
   8 -18  -2   10.80    2.70
   0  19   2   -0.70    2.30
   0 -19  -2   -2.00    3.20
   0  19  -2    4.70    8.60
   0  19   2   -1.80    7.10
   0 -19   2    1.10    3.30
   0 -19   2   -5.40    3.00
   0  19   2   -4.20    5.80
   0  19  -2    2.10    2.80
   1  19  -2   18.40    4.10
  -1  19   2   13.80    3.60
  -1 -19  -2   10.80    3.80
   1  19  -2   -1.50    6.90
  -1 -19  -2   21.60    5.50
   1 -19   2   11.50    4.70
  -1 -19  -2   15.70    4.50
  -1  19   2    5.90   10.20
   1 -19  -2   15.80    5.00
   1  19   2   12.50    7.00
  -1 -19   2   17.30    4.70
  -1 -19   2   17.60    4.10
  -1 -19   2   10.90    4.50
  -1  19  -2   14.60    3.50
   1  19   2   18.60    3.90
  -2 -19  -2   36.40    6.60
  -2 -19  -2   44.30    7.60
  -2  19   2   54.49    5.40
  -2 -19  -2   48.20    6.70
   2  19  -2   50.09    6.60
   2 -19   2   44.80    7.60
  -2 -19   2   57.29    7.00
   2  19   2   45.30    6.10
  -2  19  -2   42.50    5.10
   2  19   2   25.60    8.20
  -2 -19   2   56.19    7.70
   2 -19  -2   47.40    8.00
  -2 -19   2   33.30    6.60
   3  19  -2   82.69    7.70
   3 -19   2   81.19    9.40
   3 -19   2   51.79    5.60
  -3 -19  -2   51.09    7.20
  -3 -19  -2   75.19    9.10
  -3  19   2   72.29    8.80
  -3 -19  -2   47.60    7.70
   3  19   2   77.09   12.90
  -3 -19   2   72.09    7.90
   3 -19  -2   70.79    8.80
  -3  19  -2   63.59    8.40
  -3 -19   2   54.99    8.60
   3  19   2   71.29    7.50
  -4 -19  -2    2.60    2.90
  -4  19   2    3.20    3.70
   4 -19   2    5.60    4.40
  -4 -19  -2    4.10    3.60
  -4 -19  -2    1.10    4.00
   4  19  -2    1.40    3.40
   4 -19   2    9.60    3.10
  -4 -19   2    4.50    3.10
   4  19   2    3.80    7.10
  -4 -19   2    9.20    6.60
  -4  19  -2    2.90    3.90
   4 -19  -2    2.30    3.50
  -4 -19   2    1.50    3.40
  -5 -19  -2  178.98   14.90
  -5  19   2  161.88   14.10
   5  19  -2  165.58   13.70
   5 -19   2  158.18   12.80
   5 -19   2  176.68   15.20
  -5 -19  -2  191.08   14.60
  -5 -19   2  186.28   19.30
   5  19   2  141.19   19.40
   5 -19  -2  162.08   14.40
   5  19   2  178.88   13.70
  -5 -19   2  187.18   15.10
  -5 -19   2  164.28   14.00
   6 -19   2   26.10    4.50
  -6 -19  -2   24.60    5.20
   6 -19   2   28.60    6.20
  -6 -19  -2   29.40    5.70
  -6 -19   2   28.00    5.90
  -6 -19   2   28.10    5.50
   6 -19  -2   33.00    5.00
  -7 -19  -2  195.18   14.90
  -7 -19  -2  196.78   14.50
   7 -19   2  191.28   14.70
   7 -19  -2  170.58   14.30
  -7 -19   2  194.78   14.90
  -7 -19   2  188.48   14.30
   8 -19   2    3.00    1.90
  -8 -19  -2    1.60    1.90
   8 -19   2   -1.50    1.90
  -8 -19  -2    2.30    2.20
   8 -19  -2    3.90    2.00
  -8 -19   2    4.70    2.40
  -8 -19   2    1.90    1.80
   0 -20   2    3.90    3.50
   0 -20   2   12.10    3.60
   0  20  -2    5.80    2.90
   0  20   2    3.60    2.70
   0  20   2    7.40    6.80
   0  20   2    1.80    9.30
   0 -20  -2    2.90    3.20
   0 -20  -2    9.60    3.50
   1  20  -2    0.20    8.50
  -1 -20  -2   -3.40    2.30
   1 -20   2    1.10    3.10
  -1  20   2    2.20    2.50
  -1 -20  -2    7.70    4.00
  -1 -20  -2   -0.30    3.30
   1  20  -2    1.20    2.40
  -1 -20   2    1.10    3.60
   1  20   2    0.70    7.50
  -1 -20   2    2.70    2.60
  -1  20  -2    1.40    2.30
   1  20   2    1.30    2.60
  -1 -20   2    2.10    3.30
   1 -20  -2   -2.60    2.60
   2  20  -2   11.30    9.10
   2 -20   2   14.70    4.80
  -2 -20  -2   16.00    4.70
  -2 -20  -2   15.30    5.00
  -2 -20  -2   23.80    4.90
   2  20  -2   21.40    4.80
  -2  20   2   12.80    3.00
  -2  20  -2    9.00    2.60
   2  20   2   14.70    3.80
  -2 -20   2   12.80    3.50
  -2 -20   2   11.80    4.30
   2  20   2   -6.20    7.40
   2 -20  -2   14.10    4.60
  -2 -20   2   18.60    5.20
  -3 -20  -2   45.40    7.90
   3  20  -2   37.50    5.80
  -3 -20  -2   32.80    6.00
   3 -20   2   57.19    8.40
  -3  20   2   36.10    6.70
  -3 -20  -2   38.30    6.10
   3 -20  -2   43.20    7.40
  -3  20  -2   38.00    6.40
  -3 -20   2   40.80    6.00
   3  20   2   40.90   10.70
  -3 -20   2   31.60    6.40
   3  20   2   40.10    5.60
  -4 -20  -2  109.39   12.60
   4  20  -2  127.19   10.70
  -4 -20  -2  111.79   10.80
   4 -20   2  126.59   12.90
  -4  20   2   99.99   11.10
   4  20   2  123.49   10.30
   4  20   2  117.69   17.00
  -4  20  -2   93.99   10.60
   4 -20  -2  115.89   12.60
  -4 -20   2  137.79   12.40
  -4 -20   2  121.59   11.10
  -5 -20  -2    4.40    2.70
   5 -20   2   -2.70    3.00
   5  20  -2    1.00    3.20
  -5 -20  -2    3.00    3.70
  -5  20   2    4.20    3.10
   5 -20   2    3.10    2.20
   5 -20  -2    3.60    3.40
   5  20   2   11.00    2.90
  -5 -20   2    4.20    3.70
  -5 -20   2    5.00    3.10
   6 -20   2   55.49    7.30
   6  20  -2   64.19    6.60
  -6 -20  -2   65.29    7.60
   6 -20   2   50.19    5.50
  -6 -20  -2   57.99    6.80
  -6 -20   2   51.59    7.30
   6 -20  -2   54.69    7.10
   6  20   2   51.79    6.40
  -6 -20   2   63.29    7.00
   7 -20   2   12.00    3.00
  -7 -20  -2   14.20    3.40
   7  20  -2    5.20    3.40
   7 -20   2   13.30    3.40
  -7 -20  -2   13.10    3.50
   7  20   2   17.20    4.20
   7 -20  -2   11.20    3.10
  -7 -20   2    7.40    2.80
  -7 -20   2    8.50    3.00
   0  21   2    5.10    8.60
   0 -21  -2   18.20    5.30
   0 -21   2   16.50    4.50
   0  21   2   18.60   30.40
   0  21   2   18.80    3.90
   0  21  -2   22.80    4.30
   0 -21  -2   20.20    4.40
  -1  21   2   -0.10    2.30
   1  21  -2  -10.80   14.80
   1 -21   2    4.40    3.50
  -1 -21  -2   -0.30    2.50
   1  21  -2   -0.60    2.20
  -1 -21  -2    3.50    2.90
   1  21   2   -6.30    6.70
  -1 -21   2    1.80    3.10
   1 -21  -2   -0.20    2.70
  -1 -21   2   -2.90    2.50
   1  21   2   -1.10    2.30
  -1 -21   2    1.20    3.20
  -1  21  -2    2.20    2.20
   1  21   2  -10.10    9.50
   2  21  -2    6.50    3.10
  -2 -21  -2    4.10    3.90
  -2 -21  -2    6.30    5.80
  -2 -21  -2    9.20    3.70
  -2  21   2   10.80    4.40
   2 -21   2    7.00    4.20
  -2 -21   2    4.10    3.20
  -2 -21   2   -1.00    3.20
   2 -21  -2    4.40    3.90
   2  21   2    8.90    3.30
  -3 -21  -2   35.30    5.90
  -3 -21  -2   46.70    8.10
   3 -21   2   40.20    7.20
  -3 -21  -2   24.70    5.70
   3  21  -2   40.40    5.70
  -3  21   2   44.10    7.00
   3  21   2   74.89   16.10
  -3  21  -2   29.40    5.80
   3 -21  -2   39.30    7.10
  -3 -21   2   36.10    6.90
  -3 -21   2   48.30    6.30
  -4 -21  -2   -0.20    3.50
   4 -21   2   12.90    4.50
   4  21  -2    7.60    3.50
  -4  21   2    5.50    3.30
  -4 -21  -2   11.30    4.20
  -4 -21  -2    3.20    2.80
  -4  21  -2   -2.60    3.50
  -4 -21   2    7.00    3.20
   4 -21  -2    8.80    4.30
  -4 -21   2   10.20    4.20
   4  21   2    6.40    3.20
   5  21  -2  114.19   10.40
  -5  21   2  122.89   11.20
   5 -21   2  164.08   12.80
  -5 -21  -2  146.49   12.30
  -5 -21  -2  135.09   11.40
   5 -21  -2  122.69   11.80
  -5 -21   2  130.79   11.10
   5  21   2  126.09   11.10
  -5 -21   2  164.08   12.80
   6  21  -2    7.10    2.80
   6 -21   2    0.00    2.30
  -6  21   2    3.60    3.00
  -6 -21  -2    4.10    2.60
  -6 -21  -2    6.50    3.30
   6  21   2    8.40    3.20
  -6 -21   2    4.10    2.50
  -6 -21   2    2.80    2.70
   6 -21  -2    0.40    2.40
  -7 -21  -2   90.99    8.20
  -7 -21  -2  111.09    8.70
   7  21  -2   90.89    7.70
  -7 -21   2   90.29    8.40
   7  21   2  103.09    7.90
   0 -22  -2   13.20    4.10
   0 -22  -2   23.80    6.10
   0  22   2   28.30    6.10
   0  22  -2   20.10    5.40
   1  22  -2   65.69    7.40
  -1 -22  -2   65.49    7.50
  -1  22   2   86.19    7.20
  -1 -22  -2   58.49    8.70
   1 -22   2   61.19    8.20
  -1 -22   2   49.30    7.50
  -1 -22   2   76.89    7.40
   1 -22  -2   87.29    9.50
   1  22   2   78.49    7.40
  -1  22  -2   68.19    6.60
   1  22   2   50.99   12.20
  -2  22   2    0.20    2.70
   2  22  -2    4.00    2.60
   2 -22   2   -2.90    3.00
  -2 -22  -2   -4.80    2.60
  -2 -22  -2    4.20    2.70
   2 -22  -2    0.90    2.80
  -2 -22   2    0.20    3.20
  -2 -22   2    4.40    2.50
  -2  22  -2   -3.10    2.70
   2  22   2    1.60    2.70
   2  22   2   -8.80    7.50
  -2 -22   2   -8.60    3.40
  -3 -22  -2   47.10    7.50
   3  22  -2   49.00    5.90
  -3  22   2   28.00    5.90
  -3 -22  -2   44.30    5.90
   3 -22   2   28.60    6.00
  -3 -22  -2   28.70    5.50
   3 -22  -2   39.80    6.80
  -3 -22   2   43.40    7.20
  -3 -22   2   48.40    5.90
  -4 -22  -2   22.80    4.50
  -4  22   2   16.30    4.60
  -4 -22  -2   29.50    6.20
   4 -22   2   16.50    4.50
   4  22  -2   19.00    3.60
  -4 -22   2   20.70    5.10
  -4 -22   2   15.20    3.70
   5 -22   2   -0.10    2.50
  -5 -22  -2    4.80    3.10
  -5 -22  -2    0.40    2.30
   5  22  -2   -2.90    2.00
  -5  22   2    3.20    2.60
  -5 -22   2   -0.50    2.30
   5 -22  -2    0.80    2.80
  -5 -22   2   -0.10    2.10
   5  22   2   -0.50    2.10
  -6 -22  -2    9.30    3.30
  -6 -22  -2   11.10    3.00
   6  22  -2    6.10    2.30
   6 -22   2    9.10    3.30
   6  22   2   10.80    2.70
   6 -22  -2    7.30    2.90
  -6 -22   2   11.10    3.10
  -6 -22   2    7.90    3.20
   0 -23   2    7.00    3.40
   0 -23  -2   12.60    4.00
   0  23   2   13.50    3.40
   0  23  -2   17.80    3.50
  -1 -23  -2    7.20    3.30
   1  23  -2   21.90    4.00
  -1 -23  -2   16.90    4.50
   1 -23   2   13.40    3.90
  -1  23   2   18.30    3.20
   1  23   2   23.50    4.00
   1 -23  -2    9.60    4.20
  -1  23  -2   14.30    2.90
  -1 -23   2   11.60    3.80
  -1 -23   2   15.30    3.90
   1  23   2    2.10   24.00
  -2  23   2   55.89    8.00
   2 -23   2   49.10    7.00
  -2 -23  -2   48.60    6.80
   2  23  -2   55.59    6.10
  -2 -23  -2   59.99    6.70
  -2 -23   2   47.20    6.20
  -2  23  -2   51.89    6.80
   2 -23  -2   39.30    6.60
   3  23  -2    8.40    3.10
  -3 -23  -2    4.70    4.00
  -3  23   2    7.10    3.20
   3 -23   2    9.30    3.70
  -3 -23  -2    7.30    2.70
  -3 -23   2    3.20    3.00
   3  23   2    4.70    9.50
  -3 -23   2    8.80    3.20
  -3  23  -2    4.50    4.20
   3  23   2    9.90    3.00
   3 -23  -2    9.60    3.90
  -4  23   2    7.20    3.50
   4 -23   2   18.90    4.40
  -4 -23  -2   13.00    3.50
   4  23  -2   18.30    3.60
  -4 -23   2   11.50    3.10
  -4 -23   2   11.30    3.60
   4 -23  -2   11.20    3.90
   4  23   2    8.90    3.60
   5 -23   2   56.09    6.60
   5  23  -2   47.80    5.60
  -5  23   2   56.39    8.00
  -5 -23  -2   53.09    6.00
   5 -23  -2   49.60    6.60
  -5 -23   2   68.49    6.30
   5  23   2   62.09    5.90
  -5 -23   2   57.99    6.90
   6 -23   2    4.10    2.50
  -6 -23  -2   -1.10    1.60
  -6 -23   2    0.20    2.40
  -6 -23   2    0.40    1.90
   6 -23  -2    0.50    2.10
   6  23   2    2.50    2.00
   0 -24  -2   28.90    5.50
   0  24  -2   32.90    4.20
   0  24   2   41.10    5.00
   0 -24   2   27.90    5.20
  -1 -24  -2   15.90    3.70
  -1  24   2    8.70    3.70
  -1 -24  -2   13.10    3.80
   1 -24   2   20.80    4.40
  -1 -24   2   15.20    4.60
  -1  24  -2   23.30    4.70
   1 -24  -2   28.00    5.00
   2  24  -2    6.70    2.60
  -2  24   2    9.80    3.50
   2 -24   2    2.70    2.90
  -2 -24  -2    4.60    3.60
  -2 -24   2    3.20    3.00
  -2  24  -2    7.50    5.00
   2  24   2   13.30    3.10
   2 -24  -2    7.30    3.40
   3  24  -2   37.40    4.80
   3 -24   2   27.10    4.80
  -3 -24  -2   24.60    4.70
  -3  24   2   33.40    6.00
   3  24   2   36.80    4.90
  -3 -24   2   38.60    4.80
   3 -24  -2   34.00    5.60
  -4  24   2    4.40    2.40
   4 -24   2    9.10    3.00
   4  24  -2    8.90    2.70
  -4 -24  -2   11.20    3.30
   4  24   2    8.70    2.60
   4 -24  -2   10.40    3.10
  -4 -24   2    7.90    2.50
  -5 -24  -2    2.90    2.20
   5  24  -2    0.80    1.70
   5 -24   2   -0.30    1.90
  -5 -24   2    1.40    1.70
   5  24   2    5.50    2.10
   5 -24  -2    0.10    1.90
   0 -25   2   -0.80    2.30
   0 -25  -2    0.40    2.80
   1  25  -2   10.10    2.60
  -1  25   2    9.40    4.90
   1 -25   2    6.70    2.80
   1 -25  -2   16.20    5.70
  -1 -25   2    3.90    3.10
  -1  25  -2    4.50    2.70
   1  25   2    9.30    2.40
  -2 -25  -2    2.90    2.20
  -2  25   2    0.90    2.40
  -2 -25  -2    4.30    2.70
   2 -25   2    5.20    2.70
   2  25   2    1.60    2.90
  -2  25  -2    3.20    2.60
   2 -25  -2    1.70    3.30
   3  25  -2   21.80    3.40
  -3  25   2   14.80    3.10
   3 -25   2   23.20    3.80
  -3  25  -2   10.70    4.60
   3  25   2   29.30    3.90
   3 -25  -2   19.20    3.80
  -3 -25   2   23.00    4.60
  -4  25   2    5.40    2.40
   4 -25   2    6.00    2.30
  -4 -25  -2   11.30    2.80
   4  25  -2   12.90    2.90
   4  25   2   16.80    3.00
   4 -25  -2   10.40    3.00
  -4 -25   2    5.20    3.20
   0  26  -2   43.60    5.20
   0 -26  -2   39.80    5.20
   0  26   2   43.40    5.40
  -1 -26  -2    3.60    2.30
  -1  26   2    3.10    2.20
   1 -26   2    3.70    2.00
   1 -26  -2    4.70    2.40
  -1  26  -2    1.40    2.10
   1  26   2    4.20    1.90
  -2 -26  -2    4.60    2.80
  -2  26   2    9.70    3.00
   2 -26   2   10.10    2.60
   2  26  -2   15.90    2.80
  -2  26  -2   10.50    3.20
   2  26   2   15.40    2.60
   2 -26  -2    9.10    2.80
   3 -26   2   -0.70    1.60
  -3 -26  -2    3.90    2.30
   3 -26  -2    0.40    1.90
   0   0   3   -0.10    0.90
   1   0   3  641.34   38.20
  -1   0   3  632.44   38.80
  -1   0   3  660.33   38.80
  -2   0   3   85.19    7.50
  -2   0   3   87.19    7.60
  -2   0  -3  110.09    7.10
  -3   0   3   27.00    4.00
  -3   0   3   33.00    4.30
  -3   0  -3   29.40    3.60
  -4   0   3  354.16   24.80
  -4   0  -3  387.16   23.90
  -5   0   3   67.69    7.50
  -5   0   3   50.29    6.80
  -6   0   3   13.30    4.60
  -6   0  -3   22.10    4.60
  -6   0   3   14.80    4.30
  -7   0   3    3.10    3.90
  -7   0  -3    4.70    2.60
  -7   0   3   16.50    8.10
  -7   0   3    2.20    4.20
  -7   0   3    0.10    2.20
  -8   0   3  121.19   11.40
  -8   0   3   96.39   10.20
  -8   0  -3  123.79   11.40
  -9   0   3    4.90    3.10
  -9   0  -3   11.10    3.40
  -9   0  -3   21.00    4.90
 -10   0  -3   34.40    6.30
 -10   0   3   21.40    4.10
 -11   0  -3   28.20    4.80
 -11   0   3   26.80    4.60
   0   1   3   11.80    2.10
   0  -1   3   18.80    2.20
  -1   1   3  912.81   52.79
  -1   1   3  889.51   52.79
   1  -1   3  903.31   51.89
  -1  -1   3  865.31   52.79
  -1  -1   3  864.91   52.79
  -2  -1  -3  132.39    9.70
  -2   1   3  130.79   10.10
  -2   1   3  137.09   10.10
  -2  -1   3  162.58   10.60
  -3   1   3   57.09    6.10
  -3   1   3   54.39    5.90
  -3  -1  -3   65.69    5.80
  -3  -1  -3   61.69    5.70
  -3  -1   3   68.59    6.40
  -4  -1  -3  834.12   53.69
  -4  -1  -3  790.02   53.59
  -4   1   3  811.12   54.19
  -4   1  -3  922.41   53.09
  -4  -1   3  963.60   55.09
  -4  -1   3  999.70   55.19
  -5   1   3   43.90    7.10
  -5  -1  -3   50.29    6.30
  -5   1   3   44.90    6.50
  -5  -1   3   57.29    7.20
  -5   1  -3   48.30    5.80
  -5  -1   3   57.09    7.00
  -6  -1  -3  307.67   23.00
  -6  -1   3  361.66   24.80
  -7   1   3    7.60    4.40
  -7  -1  -3    7.30    3.60
  -7   1   3   11.00    3.60
  -7   1   3   17.70    5.30
  -7   1   3   12.20    3.60
  -7  -1  -3    8.10    3.40
  -7   1  -3    6.10    3.10
  -7  -1   3   22.80    5.70
  -7  -1   3   11.20    3.30
  -7  -1   3    9.90    3.90
  -7  -1   3    9.60    5.00
  -7   1  -3   15.90    3.50
  -7  -1   3    7.30    3.60
  -8  -1  -3  141.79   12.90
  -8   1   3  134.99   11.90
  -8   1  -3  121.39   14.00
  -8  -1   3  147.59   12.80
  -8  -1   3  129.99   11.50
  -8  -1   3  112.59   14.90
  -9   1   3    5.90    3.40
  -9  -1  -3    5.70    3.50
  -9   1   3    7.20    3.10
  -9  -1  -3    3.40    3.00
  -9  -1   3    7.30    4.30
  -9  -1   3    4.90    3.10
  -9   1  -3    6.50    3.10
  -9   1  -3    6.50    3.50
 -10   1   3   29.60    5.70
 -10  -1  -3   37.20    6.50
 -10   1   3   22.60    4.50
 -10  -1   3   32.00    5.10
 -10   1  -3   29.70    5.50
 -10  -1   3   38.60    6.90
 -11  -1  -3   11.10    3.10
 -11   1   3   11.10    3.50
 -11  -1   3   16.50    6.30
 -11  -1   3   10.30    3.30
 -11   1  -3   16.10    3.60
   0  -2   3    1.20    1.10
   0   2   3    1.00    1.20
  -1   2   3  298.57   18.30
  -1   2   3  279.77   18.20
   1  -2   3  279.57   17.10
  -1  -2  -3  278.07   18.20
  -1  -2   3  295.67   18.40
   2  -2   3  109.59    6.50
  -2  -2  -3   91.59    7.90
  -2   2   3  103.49    8.20
  -2   2   3   95.49    8.10
  -2  -2   3  119.19    8.60
  -3  -2  -3  181.68   13.30
  -3  -2  -3  185.38   13.30
  -3   2   3  212.88   13.70
  -3   2   3  185.08   13.40
  -3  -2   3  166.58   13.60
  -3  -2   3  202.88   14.00
  -4  -2  -3   15.10    3.30
  -4   2   3    8.10    2.90
  -4   2   3   10.90    3.40
  -4  -2  -3   14.20    3.40
  -5  -2  -3   21.80    4.60
  -5   2   3   20.10    4.50
  -5   2   3   17.40    4.40
  -6  -2  -3   25.20    5.50
  -6   2   3   21.10    5.20
  -6   2   3   21.90    4.40
  -6   2   3   18.30    5.10
  -6  -2   3   40.70    7.30
  -6   2  -3   31.50    5.40
  -7  -2  -3   38.90    6.50
  -7   2   3   25.00    6.70
  -7  -2  -3   38.90    7.80
  -7  -2  -3   33.40    6.30
  -7   2   3   35.90    6.30
  -7   2   3   35.20    5.90
  -7   2  -3   51.99    6.90
  -7  -2   3   45.80    5.80
  -8   2   3   49.20    7.00
  -8  -2  -3   56.09    8.50
  -8   2   3   69.09    8.40
  -8   2  -3   55.79    7.00
  -8   2  -3   64.59    8.30
  -8  -2   3   38.20    9.10
  -8  -2   3   59.09    8.10
  -8  -2   3   67.39    7.40
  -9  -2  -3   28.40    5.20
  -9  -2  -3   35.00    6.20
  -9   2   3   43.10    6.70
  -9   2  -3   28.50    5.00
  -9  -2   3   50.19    7.80
  -9  -2   3   27.90    4.90
 -10  -2  -3    9.10    3.90
 -10   2   3    3.40    3.10
 -10   2  -3    0.00    3.20
 -10  -2   3   19.40    4.00
 -11   2   3   50.39    6.40
 -11  -2  -3   41.10    5.30
 -11   2  -3   36.50    5.50
 -11  -2   3   35.00    5.50
   0  -3   3    1.00    1.50
   0   3   3   -0.20    1.50
   0  -3   3    2.90    1.40
   1  -3   3 1118.39   68.29
  -1   3   3 1173.08   69.59
  -1  -3  -3 1149.89   69.69
  -1  -3   3 1210.28   69.79
  -1  -3   3 1227.08   69.69
  -2  -3  -3  186.38   13.10
  -2   3   3  182.58   12.90
  -2   3   3  213.68   13.30
  -2  -3   3  166.48   13.10
  -3   3   3  528.15   35.70
  -3   3   3  590.94   35.90
  -3  -3  -3  619.14   36.20
  -3  -3  -3  566.44   36.00
  -3  -3   3  624.64   36.70
  -3  -3   3  509.05   39.40
  -4   3   3  711.63   44.20
  -4  -3  -3  676.73   44.30
  -4   3   3  688.93   44.10
  -4  -3  -3  708.93   44.40
  -4  -3   3  721.93   45.00
  -4  -3   3  742.53   45.10
  -5  -3  -3   76.99    8.20
  -5  -3  -3   78.89    8.30
  -5   3   3   73.39    8.20
  -5   3   3   73.09    8.00
  -5  -3   3   85.09    9.10
  -6   3   3  534.55   37.50
  -6   3   3  555.04   38.00
  -6  -3  -3  573.54   38.80
  -6  -3   3  601.14   39.90
  -6   3  -3  617.64   38.50
  -6  -3   3  629.74   40.20
  -7  -3  -3    9.90    3.50
  -7  -3  -3    4.30    2.70
  -7  -3  -3    7.30    5.00
  -7  -3  -3    4.10    4.60
  -7   3   3   -7.70    6.10
  -7   3   3    6.70    3.20
  -7   3   3    7.10    3.00
  -7  -3   3    3.70    3.50
  -7  -3   3    5.70    2.90
  -7   3  -3    7.10    2.90
  -7  -3   3    4.60    3.10
  -7   3  -3    4.80    2.60
  -7  -3   3   13.20    4.70
  -7  -3   3    1.50    4.00
  -8   3   3   32.80    6.20
  -8  -3  -3   32.80    6.00
  -8   3   3   35.40    6.80
  -8  -3  -3   35.10    6.80
  -8   3  -3   36.10    6.60
  -8   3  -3   43.00    6.40
  -8  -3   3   39.50    7.10
  -8  -3   3   42.60    6.70
  -9  -3  -3   28.90    5.70
  -9   3   3   28.20    5.30
  -9   3   3   30.50    6.40
  -9  -3   3   25.20    5.60
  -9   3  -3   29.90    5.40
  -9   3  -3   33.40    6.70
  -9  -3   3   28.70    5.70
 -10  -3  -3   85.49    8.70
 -10   3   3   79.09    8.50
 -10   3   3   84.59    9.50
 -10   3  -3   87.79    9.60
 -10   3  -3   95.29    8.60
 -10  -3   3   82.29    9.30
 -10  -3   3   93.69    8.80
 -11  -3  -3   -0.60    3.30
 -11   3   3   10.70    3.40
 -11   3  -3    5.90    2.80
 -11  -3   3    3.30    3.10
   0   4   3   18.60    3.30
   0  -4   3   18.10    2.70
   0  -4   3   19.80    2.70
  -1   4   3  354.56   22.40
  -1  -4  -3  357.26   22.70
  -1   4   3  397.96   22.60
   1  -4   3  346.27   21.10
  -1  -4   3  330.97   22.40
  -1  -4   3  333.17   22.40
  -2  -4  -3   51.09    5.70
  -2  -4  -3   58.49    5.90
  -2   4   3   50.29    5.40
  -2   4   3   63.39    5.70
  -3  -4  -3  348.27   22.60
  -3   4   3  342.27   22.00
  -3  -4   3  299.17   22.30
  -3  -4   3  339.47   22.70
  -4   4   3   23.80    4.60
  -4   4   3   22.00    4.30
  -4  -4  -3   32.90    4.90
  -4  -4   3   23.00    4.80
  -4  -4   3   33.40    5.70
  -5  -4  -3  153.68   13.90
  -5  -4  -3  158.18   14.00
  -5   4   3  176.78   13.50
  -5   4   3  162.58   13.30
  -5  -4   3  183.88   15.00
  -5  -4   3  182.68   14.80
  -6   4   3  220.28   17.10
  -6   4   3  210.68   16.90
  -6   4   3  201.68   16.80
  -6  -4   3  218.38   16.20
  -6   4  -3  229.48   17.40
  -6  -4   3  239.38   19.00
  -6  -4   3  245.18   19.20
  -7   4   3   23.00    4.80
  -7  -4  -3   23.80    6.30
  -7  -4  -3   22.80    5.00
  -7   4   3   24.90    5.20
  -7  -4  -3   24.30    5.00
  -7  -4  -3   16.70    4.50
  -7  -4   3   36.70    7.90
  -7  -4   3   19.40    5.00
  -7  -4   3   29.60    7.70
  -7  -4   3   28.10    4.80
  -7   4  -3   26.70    5.50
  -7   4  -3   35.80    5.50
  -8  -4  -3   64.89    9.00
  -8  -4  -3   79.49    9.20
  -8   4   3   82.99    9.00
  -8  -4  -3   98.99   12.20
  -8  -4   3   76.09    8.70
  -8  -4   3   86.49    9.50
  -8   4  -3   71.39    8.50
  -8   4  -3  102.79   10.10
  -8  -4   3  104.19   14.20
  -8  -4   3   87.79    9.00
  -8  -4   3  108.09   13.10
  -9   4   3   77.09    9.40
  -9   4   3   73.69    8.80
  -9  -4  -3   63.19    9.00
  -9   4  -3   63.99    7.90
  -9  -4   3   79.09    9.30
  -9  -4   3   75.49    8.30
  -9   4  -3   74.79    9.40
 -10   4   3   16.20    4.80
 -10  -4  -3    5.30    3.30
 -10   4   3    9.70    3.60
 -10   4  -3   11.80    3.90
 -10  -4   3    7.00    3.60
 -11  -4   3  159.08   11.30
 -11  -4   3  134.99   12.50
 -11   4  -3  143.99   12.30
   0  -5   3   62.69    5.80
   0   5   3   69.29    6.20
   0  -5   3   65.19    5.50
  -1  -5  -3   37.80    4.90
  -1   5   3   41.50    4.60
  -1   5   3   45.80    4.90
  -1  -5   3   54.89    5.30
  -1  -5   3   57.09    5.40
  -2  -5  -3   16.60    3.90
  -2   5   3   16.70    3.30
  -2   5   3   25.00    3.90
  -2  -5   3   16.90    3.80
  -2  -5   3   18.70    3.70
  -3   5   3  364.16   23.70
  -3  -5  -3  358.16   24.40
  -3  -5  -3  388.76   24.70
  -3   5   3  359.86   23.70
  -3  -5   3  385.66   24.80
  -3  -5   3  312.17   24.10
  -4   5   3  822.82   50.29
  -4   5   3  792.52   50.19
  -4  -5  -3  821.02   51.29
  -4  -5  -3  764.02   51.19
  -4  -5   3  816.32   51.59
  -4  -5   3  868.41   51.89
  -5  -5  -3  154.88   14.10
  -5  -5  -3  156.78   13.90
  -5   5   3  150.28   12.60
  -5   5   3  159.18   12.80
  -5  -5   3  157.48   14.10
  -5  -5   3  180.28   14.50
  -6   5   3   97.69   11.30
  -6   5   3  108.89   10.90
  -6   5   3  130.79   10.50
  -6  -5  -3   87.09   11.10
  -6  -5   3  123.89   12.30
  -6  -5   3  115.09   12.20
  -6   5  -3  121.99    9.80
  -6   5  -3   93.49   10.70
  -6  -5   3  108.99    9.30
  -6  -5   3  119.39   10.50
  -7  -5  -3   16.50    4.40
  -7   5   3   24.30    5.00
  -7  -5  -3   20.60    4.70
  -7  -5  -3   21.20    5.00
  -7  -5  -3   17.50    6.00
  -7  -5  -3   25.70    4.80
  -7   5   3   21.60    4.70
  -7   5   3   24.50    5.30
  -7  -5   3   27.70    7.40
  -7  -5   3   14.90    4.00
  -7  -5   3   19.80    4.30
  -7   5  -3   23.70    5.60
  -7   5  -3   27.00    4.80
  -7  -5   3   17.30    4.80
  -7  -5   3   34.50    8.10
  -8   5   3   22.30    5.30
  -8   5   3   13.70    5.00
  -8  -5  -3   19.30    4.70
  -8  -5  -3   30.00    5.30
  -8  -5  -3   14.70    4.90
  -8  -5  -3   17.10    4.80
  -8   5  -3   18.90    4.30
  -8  -5   3   13.50    4.00
  -8  -5   3   12.00    6.80
  -8   5  -3   22.00    5.50
  -8  -5   3   13.10    8.10
  -8  -5   3   19.50    4.50
  -8  -5   3   13.80    4.60
  -9   5   3  330.27   23.20
  -9  -5  -3  315.07   24.50
  -9  -5   3  334.37   31.10
  -9  -5   3  258.57   23.80
  -9  -5   3  276.37   22.20
  -9   5  -3  292.77   22.80
 -10   5   3   37.90    6.50
 -10   5   3   37.10    9.30
 -10  -5   3   37.70    5.30
 -10  -5   3   42.10    7.50
 -10   5  -3   35.50    6.40
 -11   5   3    9.10    3.50
 -11  -5   3    6.80    3.20
 -11   5  -3   13.30    3.70
   0  -6   3   -1.50    1.20
   0  -6   3    1.10    1.40
  -1  -6  -3  632.54   38.50
  -1   6   3  688.63   38.20
  -1   6   3  634.34   38.00
   1  -6   3  569.64   36.70
  -1  -6   3  603.74   38.10
  -1  -6   3  566.04   37.90
  -2   6   3   24.00    4.00
  -2   6   3   27.50    4.30
  -2  -6  -3   26.90    5.00
  -2  -6   3   21.10    4.30
  -2  -6   3   21.80    4.30
  -3  -6  -3  406.06   29.00
  -3   6   3  422.36   27.00
  -3   6   3  416.46   26.90
  -3  -6  -3  422.26   27.80
  -3  -6   3  436.46   28.00
  -3  -6   3  371.56   27.50
  -4   6   3  266.57   18.30
  -4   6   3  266.37   18.40
  -4  -6  -3  248.98   19.30
  -4  -6  -3  242.98   19.40
  -4  -6   3  291.57   20.10
  -4  -6   3  240.18   19.20
  -5  -6  -3   24.60    5.70
  -5  -6  -3   21.60    5.70
  -5   6   3   26.30    4.80
  -5  -6   3   32.00    7.00
  -5  -6   3   36.30    7.30
  -6   6   3  110.79    9.80
  -6  -6  -3  108.99   10.70
  -6  -6  -3   89.99   11.10
  -6   6   3   95.89    9.50
  -6   6  -3   98.39    9.90
  -6  -6   3  109.79   11.60
  -6   6  -3  100.69   10.20
  -6  -6   3  100.79    9.00
  -7  -6  -3   54.69    7.40
  -7  -6  -3   43.70    8.60
  -7   6   3   61.09    7.70
  -7   6   3   60.19    7.70
  -7  -6  -3   48.40    7.00
  -7  -6  -3   52.89    6.90
  -7  -6  -3   66.49    8.30
  -7  -6   3   59.09    6.80
  -7  -6   3   61.19    7.30
  -7   6  -3   58.79    6.90
  -7  -6   3   75.09   12.10
  -7   6  -3   58.89    7.80
  -7  -6   3   54.49    8.10
  -7  -6   3   80.19   12.70
  -8  -6  -3  121.19   11.90
  -8  -6  -3  117.59   10.80
  -8   6   3  135.59   11.90
  -8   6   3  122.09   12.20
  -8  -6  -3  116.89   10.90
  -8  -6  -3  144.59   12.40
  -8  -6   3  138.79   11.60
  -8  -6   3  118.29   11.90
  -8  -6   3   85.79   17.20
  -8  -6   3  130.49   14.90
  -8   6  -3  116.59   11.10
  -8  -6   3  127.39   11.30
  -9  -6  -3    0.90    3.50
  -9   6   3   -1.90    2.90
  -9   6   3    2.70    5.10
  -9  -6  -3    6.40    4.00
  -9  -6   3    3.00    3.20
  -9   6  -3    0.80    3.60
  -9  -6   3   -7.20    8.50
  -9  -6   3    3.40    3.20
  -9   6  -3    2.80    3.30
  -9  -6   3    5.00    3.40
 -10   6   3   57.39    7.60
 -10   6  -3   42.90    7.40
 -10  -6   3   47.30    6.50
 -11   6   3  124.39   10.40
 -11  -6   3  131.69    9.80
 -11   6  -3  108.09   10.20
  11  -6  -3  108.69    9.00
   0  -7   3    6.30    2.00
   0  -7   3    6.20    2.20
   1  -7   3   58.09    5.40
  -1   7   3   59.79    6.20
  -1  -7   3   61.39    6.20
  -1  -7   3   65.49    6.30
  -2  -7  -3   25.60    5.00
  -2   7   3   23.10    4.30
  -2   7   3   33.10    5.00
  -2  -7   3   30.60    5.10
  -2  -7   3   24.60    4.90
  -3  -7  -3  149.09   12.70
  -3   7   3  145.29   11.80
  -3  -7  -3  154.58   12.90
  -3   7   3  151.18   11.90
  -3  -7   3  145.59   12.80
  -3  -7   3  150.58   12.80
  -4  -7  -3   92.79    9.70
  -4   7   3   94.69    8.60
  -4   7   3   84.29    8.50
  -4  -7  -3   78.39    9.30
  -4  -7   3   97.59    9.90
  -4  -7   3   93.99    9.80
  -5   7   3   93.19    9.00
  -5   7   3   71.39    8.30
  -5  -7  -3   89.49   10.10
  -5  -7   3   77.99    9.70
  -5  -7   3   82.59    9.80
  -6  -7  -3   11.50    5.70
  -6  -7  -3   19.90    4.10
  -6  -7  -3   16.20    5.20
  -6   7   3   16.10    4.10
  -6   7  -3   15.80    3.40
  -6  -7   3   21.10    5.50
  -6   7  -3   18.10    4.50
  -6  -7   3   20.50    4.10
  -6  -7   3   11.70    3.60
  -7  -7  -3   27.10    7.60
  -7  -7  -3   21.60    4.30
  -7   7   3   25.50    5.50
  -7  -7  -3   15.90    4.90
  -7   7   3   18.80    5.70
  -7  -7  -3   20.50    4.20
  -7  -7   3   20.90    4.40
  -7  -7   3   28.60    6.50
  -7   7  -3   16.50    4.20
  -7   7  -3   20.60    5.40
  -7  -7   3   17.30    6.30
  -7  -7   3   35.00    8.30
  -7  -7   3   17.20    4.30
  -8  -7  -3   72.89    8.00
  -8  -7  -3   68.39    8.50
  -8   7   3   83.29    9.50
  -8   7   3   92.19    9.30
  -8   7  -3   65.09    8.10
  -8  -7   3   72.49    8.10
  -8  -7   3   71.19    8.20
  -8  -7   3   50.59   11.90
  -8   7  -3   71.09    8.80
  -8  -7   3   65.49    9.50
  -9   7   3   63.69    8.00
  -9   7   3   74.39    9.30
  -9  -7   3   51.49   11.80
  -9  -7   3   52.49    7.30
  -9   7  -3   62.69    8.30
  -9   7  -3   60.49    7.50
  -9  -7   3   68.19    7.90
 -10   7   3    3.60    6.30
 -10   7   3    6.60    3.20
  10  -7  -3    0.40    2.70
 -10   7  -3    1.00    2.80
 -10  -7   3   -2.10    2.40
 -10  -7   3    5.50    3.50
 -11   7   3    2.60    2.80
  11  -7  -3    0.00    2.20
 -11  -7   3    1.10    3.20
 -11   7  -3    1.00    2.40
   0  -8   3   -0.70    1.70
   0  -8   3    2.00    2.00
  -1  -8  -3  867.91   53.29
  -1   8   3  913.51   52.89
   1  -8   3  920.61   51.59
  -1  -8   3  801.32   52.59
  -1  -8   3  785.22   52.49
  -2  -8  -3   26.90    5.30
  -2   8   3   21.10    4.30
  -2   8   3   22.10    4.30
  -2  -8   3   23.20    4.90
  -2  -8   3   23.40    4.90
  -2   8  -3   21.30    2.50
  -3   8   3  675.03   43.50
  -3   8   3  701.03   43.50
  -3  -8  -3  720.63   45.00
  -3  -8   3  605.74   44.20
  -3  -8   3  773.32   45.40
  -4  -8  -3  191.88   16.00
  -4   8   3  179.18   14.00
  -4   8   3  171.68   13.90
  -4  -8   3  202.58   16.10
  -4  -8   3  180.88   15.60
  -5  -8  -3   24.00    6.70
  -5   8   3   29.50    5.20
  -5   8   3   29.70    5.50
  -5   8  -3   22.80    4.50
  -5  -8   3   23.70    4.40
  -5  -8   3   27.80    6.30
  -5  -8   3   25.30    4.40
  -5  -8   3   21.00    5.40
  -5   8  -3   23.00    4.90
  -6   8   3   79.79    9.00
  -6   8   3   72.39    8.50
  -6  -8  -3   79.59    8.40
  -6  -8  -3   78.29    8.40
  -6  -8  -3   83.79   11.10
  -6  -8  -3   95.79   10.20
  -6  -8   3   84.99    8.30
  -6   8  -3  103.99    9.90
  -6  -8   3  109.29   12.10
  -6   8  -3  103.89    8.70
  -6  -8   3   92.99    8.70
  -6  -8   3   94.79   11.70
  -7  -8  -3   11.40    5.70
  -7   8   3   13.70    4.60
  -7  -8  -3   19.30    4.20
  -7  -8  -3   10.50    4.60
  -7   8   3   10.50    4.30
  -7  -8  -3   10.10    3.80
  -7  -8   3    6.30    4.80
  -7   8  -3   11.90    4.40
  -7  -8   3   22.70    9.90
  -7  -8   3   19.00    6.90
  -8  -8  -3    3.20    2.80
  -8  -8  -3    4.90    3.50
  -8   8   3    0.90    3.20
  -8   8   3   -1.20    3.60
  -8  -8   3    4.80    5.00
  -8  -8   3    5.30    3.00
  -8  -8   3    3.70    6.60
  -8  -8   3    5.10    3.30
  -8   8  -3    0.40    2.60
  -8   8  -3   -0.50    2.70
   8  -8  -3    7.50    4.50
  -9   8   3   38.50    6.70
  -9  -8  -3   36.10    5.40
  -9  -8  -3   42.80    6.10
  -9   8   3   36.50    6.30
  -9  -8   3   33.70    5.70
   9  -8  -3   28.60    5.00
  -9  -8   3   10.90    9.40
  -9   8  -3   39.30    7.10
  -9  -8   3   34.40    5.90
  -9   8  -3   28.00    5.30
  10  -8   3    5.10    3.50
 -10   8   3    8.40    3.60
 -10   8  -3   13.70    4.00
  10  -8  -3   15.80    3.60
 -10  -8   3   11.80    4.90
 -10  -8   3    8.20    3.10
 -11   8   3   75.99    7.90
  11  -8   3   85.19    8.70
 -11  -8   3   94.69    8.50
 -11   8  -3   75.69    7.80
   0  -9   3    1.80    1.90
   0  -9   3    1.50    2.10
   1  -9   3   39.20    4.80
  -1   9   3   49.70    6.20
  -1  -9  -3   39.50    5.80
  -1  -9   3   40.70    5.50
  -1  -9   3   51.79    5.90
  -2  -9  -3   89.59    8.90
  -2   9   3   74.79    8.10
  -2  -9   3   74.59    8.30
  -2  -9   3   78.49    8.50
  -2   9  -3   85.89    6.40
  -3   9   3  186.78   15.60
  -3  -9  -3  214.98   17.20
  -3   9   3  219.98   16.10
  -3  -9   3  247.88   17.80
  -3  -9   3  202.88   16.80
  -4   9   3   43.10    6.40
  -4  -9  -3   44.10    8.10
  -4  -9   3   44.60    8.00
  -4  -9   3   49.30    7.10
  -5   9   3   24.90    5.60
  -5  -9  -3   22.50    6.50
  -5  -9  -3   25.90    4.70
  -5  -9  -3   14.50    3.60
  -5  -9   3   36.70    7.70
  -5   9  -3   20.10    4.40
  -6   9   3  342.57   23.60
  -6  -9  -3  328.57   22.90
  -6  -9  -3  332.87   26.40
  -6   9   3  314.57   23.20
  -6  -9  -3  315.27   22.70
  -6  -9   3  334.07   26.70
  -6  -9   3  336.07   23.10
  -6  -9   3  333.57   26.80
  -6  -9   3  321.27   22.90
  -6   9  -3  304.97   22.80
  -6   9  -3  348.27   24.20
   6  -9  -3  376.36   27.20
  -7   9   3   29.50    5.80
  -7  -9  -3   15.30    5.80
  -7  -9  -3   25.80    5.90
  -7   9   3   29.80    6.00
  -7  -9  -3   28.30    5.10
  -7  -9  -3   37.90    9.40
  -7   9  -3   34.90    6.50
  -7   9  -3   27.80    5.20
  -7  -9   3   34.80    5.80
  -7  -9   3   16.90    6.80
  -7  -9   3   32.00    6.10
  -7  -9   3   21.70    6.70
  -8   9   3   48.60    7.70
  -8   9   3   43.40    6.90
  -8  -9  -3   34.00    5.70
  -8  -9  -3   43.50    6.50
   8  -9  -3   50.99    7.30
  -8  -9   3   40.80   10.70
  -8  -9   3   27.60    8.30
  -8  -9   3   54.29    7.00
  -8   9  -3   40.70    6.70
  -8  -9   3   39.90    6.80
  -8   9  -3   41.40    7.60
  -9  -9  -3    7.60    3.20
  -9   9   3    8.20    4.00
  -9  -9  -3    0.50    3.10
  -9   9   3    0.50    3.40
   9  -9   3    2.30    3.10
  -9  -9   3   -2.10    2.50
  -9   9  -3    2.30    3.50
  -9  -9   3    3.90    3.00
  -9  -9   3    8.10    8.40
   9  -9  -3    1.10    2.90
  10  -9   3   10.70    2.90
 -10   9   3    4.20    3.20
 -10  -9   3    6.10    3.10
  10  -9  -3    8.80    2.90
 -10   9  -3    3.40    2.90
 -10  -9   3    1.80    2.60
   0 -10   3    8.60    3.10
   0 -10   3   13.60    3.30
   0  10   3   11.30    3.70
   1 -10   3  721.03   42.80
  -1 -10  -3  652.03   44.30
  -1  10   3  716.33   44.20
  -1 -10   3  661.33   43.90
  -1 -10   3  720.33   44.20
  -2  10   3   61.29    7.60
  -2 -10  -3   74.69    8.40
  -2  10   3   65.39    7.60
  -2 -10   3   68.59    8.10
  -2 -10   3   72.89    8.30
  -3  10   3  322.37   22.80
  -3  10   3  351.26   23.10
  -3 -10  -3  355.16   24.60
  -3 -10   3  288.87   23.60
  -3 -10   3  300.07   23.70
  -4  10   3  176.88   14.50
  -4 -10  -3  194.18   16.90
  -4  10   3  226.58   20.10
  -4 -10   3  193.98   16.90
  -4 -10   3  173.38   16.50
  -5 -10  -3   56.89    6.60
  -5 -10  -3   66.09    9.60
  -5  10   3   85.59   13.60
  -5 -10   3   59.69    7.10
  -5 -10   3   68.19    9.80
  -5 -10   3   55.69    6.60
   5 -10  -3   73.39    9.00
  -5  10  -3   64.49   11.70
  -5 -10   3   70.79    9.60
  -5  10  -3   53.29    6.60
   6 -10   3   56.09    7.90
  -6 -10  -3   48.60    7.60
  -6  10   3   57.79    7.20
  -6 -10  -3   51.09    7.00
  -6 -10  -3   43.60    9.30
  -6  10   3   58.99    7.70
  -6 -10  -3   49.60    7.20
  -6  10  -3   57.89    7.30
  -6 -10   3   71.99   12.10
  -6  10  -3   53.69    7.50
  -6 -10   3   72.09   11.90
   6 -10  -3   56.59    7.50
  -6 -10   3   57.69    6.70
  -6 -10   3   57.19    7.10
  -7 -10  -3    6.10    3.50
  -7  10   3    5.80    3.50
  -7 -10  -3    1.90    2.70
  -7 -10  -3   -4.10    5.70
  -7  10   3    0.30    3.40
   7 -10   3    0.50    3.60
  -7 -10  -3    9.90    5.30
  -7  10  -3    2.20    2.80
   7 -10  -3    4.90    4.00
  -7  10  -3    1.60    2.50
  -7 -10   3   -1.30    4.50
  -7 -10   3    6.10    3.20
  -7 -10   3    6.40    3.30
  -8 -10  -3  166.98   14.10
  -8 -10  -3  161.78   13.60
   8 -10   3  166.08   14.20
  -8  10   3  165.18   14.10
  -8  10   3  176.78   15.20
   8 -10  -3  188.08   14.30
  -8  10  -3  183.78   15.30
  -8 -10   3  171.78   19.90
  -8  10  -3  165.58   14.50
  -8 -10   3  174.88   14.50
  -8 -10   3  179.38   18.60
  -9 -10  -3   86.59    8.50
  -9  10   3   73.59    8.70
  -9 -10  -3   80.29    8.30
   9 -10   3   79.39    8.20
   9 -10  -3   77.99    8.10
  -9 -10   3  105.19   15.30
  -9  10  -3   76.59    9.00
  -9 -10   3   83.89    8.40
  -9 -10   3   85.89    8.70
   9 -10  -3   81.19    7.90
  10 -10   3   22.10    4.00
 -10  10   3   35.10    6.30
  10 -10  -3   25.80    4.30
 -10 -10   3   16.20    3.80
   0  11   3   53.59    7.00
   0 -11   3   56.19    6.50
   0 -11   3   61.59    7.80
   1 -11   3  304.77   20.90
  -1 -11  -3  284.97   22.30
  -1  11   3  311.77   22.20
  -1 -11   3  315.57   22.20
  -1 -11   3  340.97   22.50
  -2  11   3   21.00    5.00
  -2 -11  -3   25.40    5.40
  -2  11  -3   16.10    3.50
  -2 -11   3   17.30    4.60
  -2 -11   3   20.40    5.00
  -3 -11  -3  192.78   16.50
  -3  11   3  164.68   14.70
  -3  11   3  190.58   15.00
  -3 -11   3  184.58   16.00
  -3 -11   3  186.08   16.10
  -4 -11  -3  250.97   18.20
  -4 -11  -3  302.07   21.90
  -4 -11  -3  237.28   17.80
  -4  11  -3  247.28   18.10
  -4 -11   3  259.87   21.20
  -4 -11   3  244.68   18.00
  -4 -11   3  235.58   17.70
  -5  11   3   92.89   10.10
  -5 -11  -3  101.19    9.30
  -5 -11  -3  129.69   13.50
  -5  11   3  112.09    9.60
  -5 -11  -3  128.79   11.60
  -5 -11  -3   93.59    9.60
  -5  11  -3   75.29    8.80
  -5 -11   3   80.59    8.90
  -5 -11   3   89.39    8.90
  -5  11  -3  109.29   10.00
  -5 -11   3  101.59   12.00
  -5 -11   3   89.99   11.60
   6 -11   3  524.25   33.90
  -6 -11  -3  538.05   38.70
  -6 -11  -3  477.55   33.90
  -6 -11  -3  496.25   34.00
  -6  11   3  514.15   34.60
  -6 -11  -3  445.76   33.90
  -6  11   3  524.85   34.50
  -6  11  -3  521.75   35.70
  -6 -11   3  487.65   38.30
  -6 -11   3  508.85   38.40
  -6  11  -3  589.84   35.50
  -6 -11   3  600.84   39.90
   6 -11  -3  503.65   33.70
  -7 -11  -3    9.10    3.60
  -7  11   3    3.20    3.80
  -7  11   3   13.50    4.10
  -7 -11  -3   -2.70    4.20
  -7 -11  -3   -1.20    3.40
  -7 -11  -3   -3.40    5.40
   7 -11   3    8.70    3.80
  -7 -11   3    6.30    3.10
  -7  11  -3    4.90    3.50
  -7 -11   3   -1.50    4.40
  -7 -11   3   15.70    7.00
  -7  11  -3    5.50    3.40
  -7 -11   3    6.30    3.40
   7 -11  -3   14.30    3.90
  -8 -11  -3  214.88   19.60
   8 -11   3  212.18   19.30
  -8  11   3  208.28   19.00
  -8 -11   3  156.98   23.60
  -8 -11   3  242.08   21.00
  -8 -11   3  213.68   20.30
  -8  11  -3  241.58   19.00
   8 -11  -3  197.48   18.80
  -9  11   3    2.10    2.90
   9 -11   3   -0.40    2.80
  -9 -11  -3    5.00    3.50
  -9  11   3    5.30    4.60
  -9 -11  -3   -0.20    2.60
  -9 -11   3    0.50    2.20
  -9 -11   3  -21.80   13.50
  -9  11  -3    1.20    2.60
  -9 -11   3    0.70    2.60
   9 -11  -3    4.70    3.20
   9 -11  -3    1.90    2.30
 -10  11   3   12.10    3.90
  10 -11   3   14.90    3.10
 -10  11  -3    8.10    3.00
 -10 -11   3   10.40    3.20
  10 -11  -3   15.10    3.10
   0  12   3   22.60    5.20
   0 -12   3   25.30    5.10
  -1  12   3  171.88   14.70
  -1 -12   3  185.38   14.90
  -1 -12   3  175.38   15.80
  -2  12   3  166.98   14.10
  -2 -12  -3  157.78   14.60
  -2  12   3  154.68   13.80
  -2  12  -3  161.68   12.40
  -2 -12   3  156.98   16.60
  -2 -12   3  166.28   14.40
  -3  12   3   17.80    5.00
  -3 -12  -3   33.60    7.50
  -3  12   3   30.90    6.20
  -3 -12  -3   32.90    6.10
  -3 -12  -3   26.50    4.30
   3 -12  -3   33.30    5.90
  -3 -12   3   35.20    5.70
  -3 -12   3   25.00    6.30
  -3 -12   3   23.40    4.60
  -3 -12   3   20.60    6.10
  -4 -12  -3   67.19    9.40
   4 -12   3   42.70    6.00
  -4 -12  -3   56.29    7.80
  -4 -12  -3   54.59    6.50
  -4 -12  -3   50.19    6.60
  -4 -12   3   47.10    6.40
  -4 -12   3   60.09    6.40
  -4  12  -3   52.09    6.70
  -4 -12   3   59.69   10.20
  -5 -12  -3   23.80    5.20
  -5  12   3   29.00    6.20
   5 -12   3   31.90    5.60
  -5 -12  -3   28.60    5.00
  -5 -12  -3   27.00    5.90
  -5 -12  -3   32.50    8.10
  -5  12   3   32.50    5.90
  -5 -12   3   33.80    8.30
   5 -12  -3   35.20    5.70
  -5  12  -3   28.20    5.50
  -5 -12   3   27.70    7.30
  -5  12  -3   36.70    6.00
  -5 -12   3   26.10    4.90
  -5 -12   3   26.80    5.10
  -6 -12  -3   16.00    4.10
  -6  12   3   13.10    4.80
  -6  12   3    6.20    4.70
  -6 -12  -3   14.70    6.30
  -6 -12  -3    6.40    3.70
  -6 -12   3   13.70    6.30
   6 -12  -3   12.60    6.60
  -6 -12   3    6.70    5.90
  -6  12  -3   13.10    4.20
  -6 -12   3   11.10    4.10
  -6 -12   3   13.90    3.80
  -6  12  -3   14.90    4.10
  -7 -12  -3   39.50    6.20
   7 -12   3   25.50    4.90
  -7 -12  -3   18.80    6.30
  -7 -12  -3   26.10    5.30
  -7  12   3   33.10    6.40
  -7  12   3   26.10    6.10
  -7 -12   3   23.40    5.50
  -7  12  -3   22.10    5.20
  -7 -12   3   27.80    5.70
  -7 -12   3   12.20    6.70
  -7 -12   3   25.70    7.60
  -8 -12  -3   84.49    9.00
  -8  12   3   79.59    9.20
  -8 -12  -3   83.59    8.60
   8 -12   3   95.49    9.00
  -8 -12   3  123.09   17.50
  -8  12  -3   96.69    9.90
  -8 -12   3   83.79    9.30
   8 -12  -3   93.39    9.10
  -8 -12   3   78.59    8.90
  -9  12   3   92.99    9.10
  -9 -12  -3  100.29   10.40
   9 -12   3   80.39    8.10
  -9 -12  -3  102.19    8.60
  -9 -12   3   87.39    8.40
   9 -12  -3   73.89    8.40
  -9 -12   3   82.89    8.40
   9 -12  -3   88.79    8.10
  -9  12  -3   78.59    8.70
  -9 -12   3   51.09   20.30
 -10  12   3   12.50    3.30
  10 -12   3   14.70    3.00
 -10 -12   3   10.20    2.80
  10 -12  -3   11.60    2.90
 -10  12  -3   12.40    3.50
 -10 -12   3    6.40    2.40
   0 -13   3   32.60    5.90
   0  13   3   25.20    5.40
  -1  13   3   32.30    6.50
  -1  13   3   31.70    6.40
  -1 -13   3   31.80    6.30
  -1 -13   3   39.70    6.90
   2 -13   3   97.39    8.10
  -2  13   3   82.99    9.90
  -2 -13  -3   87.49   10.90
  -2  13   3  113.39    8.30
  -2  13   3   97.49   10.60
  -2 -13  -3   97.99    9.20
  -2  13  -3  102.49    9.70
   2 -13  -3  100.79    9.30
  -2 -13   3   74.49   10.00
  -2 -13   3   73.49   10.00
  -3  13   3  146.69   14.20
  -3  13   3  155.78   13.40
   3 -13   3  151.78   14.40
  -3  13   3  166.08   14.50
  -3 -13   3  170.48   15.70
  -3 -13   3  158.98   13.10
  -3 -13   3  169.38   20.90
  -4 -13  -3  283.17   20.30
   4 -13   3  311.67   19.90
  -4  13   3  319.97   20.60
  -4 -13  -3  255.87   19.70
  -4 -13  -3  264.77   21.80
  -4  13   3  295.97   20.90
  -4 -13  -3  308.17   24.40
  -4 -13   3  247.78   19.60
  -4  13  -3  292.57   20.50
   4 -13  -3  264.07   19.50
  -4 -13   3  269.47   23.30
  -4 -13   3  280.87   23.90
  -5 -13  -3    8.50    4.50
  -5  13   3   13.80    4.40
   5 -13   3    7.40    3.70
  -5  13  -3   11.60    3.60
  -5 -13   3    3.80    4.40
  -5 -13   3    8.80    5.90
  -5 -13   3    2.20    3.10
  -5 -13   3    5.90    2.90
  -6  13   3  260.77   20.10
  -6 -13  -3  263.67   20.20
  -6  13   3  271.47   20.80
  -6 -13  -3  240.68   20.00
  -6 -13  -3  272.27   24.30
  -6 -13  -3  275.27   20.10
   6 -13   3  281.87   19.90
   6 -13  -3  272.17   19.80
  -6 -13   3  293.27   20.90
  -6 -13   3  268.07   20.00
  -6  13  -3  275.87   20.40
  -6 -13   3  292.67   24.70
  -7  13   3   19.40    5.50
  -7 -13  -3   24.80    5.40
   7 -13   3   28.20    5.70
  -7 -13   3   33.80    9.00
  -7 -13   3   26.10    5.40
  -7  13  -3   18.40    4.80
  -7 -13   3   32.30    6.40
   8 -13   3  178.08   14.40
  -8  13   3  170.18   14.20
  -8  13   3  210.18   15.70
  -8 -13  -3  173.28   14.10
  -8 -13  -3  172.98   14.30
  -8 -13   3  169.88   14.40
  -8 -13   3  176.88   18.70
  -8 -13   3  176.68   15.00
   8 -13  -3  192.08   14.40
   8 -13  -3  187.88   14.50
  -8  13  -3  190.38   15.10
  -9  13   3    9.10    3.60
  -9 -13  -3    5.80    3.00
  -9 -13  -3    3.60    2.90
   9 -13   3    7.60    3.20
  -9  13  -3    5.60    3.30
   9 -13  -3    5.90    2.50
   9 -13  -3    6.10    2.50
  -9 -13   3    9.90    3.40
  -9 -13   3    3.50    2.50
  10 -13   3    5.50    2.10
 -10  13   3    6.50    2.60
  10 -13   3    7.00    2.90
 -10 -13   3    5.80    2.80
 -10 -13   3    5.60    2.50
  10 -13  -3   10.30    2.60
 -10  13  -3    8.70    3.00
   0 -14   3   17.00    4.90
   0 -14  -3   15.80    3.90
   0 -14  -3   19.30    4.70
  -1  14   3   27.10    5.70
  -1 -14  -3   26.70    4.70
  -1  14   3   21.30    5.60
  -1 -14  -3   37.40    6.00
  -1 -14   3   30.80    6.20
  -1 -14   3   28.60    4.70
   1 -14  -3   30.90    5.20
  -2  14   3  265.67   20.50
  -2  14   3  279.87   20.70
   2 -14   3  216.68   19.40
  -2 -14  -3  243.38   18.60
  -2 -14  -3  255.17   18.80
   2 -14  -3  278.07   19.80
  -2 -14   3  254.87   20.90
  -2 -14   3  239.68   17.50
  -2 -14   3  233.58   20.20
  -3 -14  -3  115.89    9.90
  -3 -14  -3  115.89   13.10
  -3  14   3  104.89   10.80
  -3 -14  -3  118.39   13.00
   3 -14   3  117.39    9.50
  -3 -14  -3  116.99   10.50
  -3  14   3  115.29   12.80
  -3 -14   3   98.59   12.40
  -3 -14   3   95.69    9.30
  -3 -14   3  101.79   10.00
   3 -14  -3  101.79    9.00
  -3 -14   3  112.69   12.90
  -4  14   3  158.58   13.80
  -4 -14  -3  141.79   12.50
  -4 -14  -3  161.38   13.40
  -4 -14  -3  172.88   17.00
  -4 -14  -3  164.18   13.60
   4 -14   3  143.19   12.20
  -4 -14   3  171.28   16.50
  -4  14  -3  161.48   13.00
   4 -14  -3  153.28   12.20
  -4 -14   3  143.79   12.50
  -4 -14   3  138.89   16.10
  -4 -14   3  145.69   13.00
  -5 -14  -3   14.10    4.30
   5 -14   3   21.30    6.40
  -5 -14  -3   17.90    6.40
  -5  14   3   27.00    5.20
  -5 -14  -3   18.20    4.40
  -5 -14  -3   19.70    5.00
  -5 -14   3   10.80    5.60
  -5 -14   3    9.80    4.10
  -5 -14   3   17.70    6.70
   5 -14  -3   25.20    4.60
  -5 -14   3   11.50    3.80
  -5  14  -3   15.30    4.20
  -6  14   3    5.50    3.70
   6 -14   3   12.90    4.20
  -6 -14  -3   13.30    5.50
  -6 -14  -3   14.50    4.30
  -6  14   3   12.90    4.50
  -6 -14  -3    7.70    4.50
  -6 -14  -3    7.80    3.20
  -6 -14   3   12.00    4.10
   6 -14  -3   13.50    4.00
  -6 -14   3   10.90    6.90
  -6  14  -3   13.20    4.20
  -6 -14   3   10.50    4.40
  -6 -14   3    3.90    5.50
  -7 -14  -3    8.90    3.90
  -7  14   3   14.10    6.10
  -7 -14  -3    9.30    4.80
   7 -14   3    9.40    4.20
  -7 -14   3   12.20    3.90
   7 -14  -3   12.20    4.00
  -7 -14   3   10.00    4.20
  -7  14  -3   10.10    4.80
  -7 -14   3    2.10    6.20
   7 -14  -3    4.60    3.70
   8 -14   3   51.79    6.80
  -8 -14  -3   47.30    6.90
  -8  14   3   49.50    6.70
  -8 -14   3   33.70    9.20
  -8 -14   3   40.10    6.60
  -8  14  -3   47.40    6.30
   8 -14  -3   41.10    6.40
   8 -14  -3   48.60    6.40
  -8 -14   3   48.20    6.20
  -9 -14  -3    4.70    2.90
  -9  14   3    4.10    2.40
   9 -14   3    5.30    2.50
  -9 -14  -3    6.70    2.80
  -9  14  -3    4.50    2.60
  -9 -14   3    2.10    2.90
   9 -14  -3    7.50    2.80
  -9 -14   3   12.80    3.70
   0  15   3   34.70    7.40
   0 -15   3   38.50    6.40
   0 -15  -3   18.20    4.60
   0 -15   3   18.20    4.20
   0  15   3   25.40    4.60
   0 -15  -3   28.80    5.80
   0 -15   3   23.60    5.50
  -1  15   3  107.59    9.20
  -1 -15  -3  128.99   11.30
   1 -15   3  114.29   10.20
  -1  15   3  116.19   12.10
  -1 -15  -3  110.99   10.40
  -1  15   3  100.79   12.10
   1 -15   3  103.59    8.30
  -1  15  -3  143.29   12.40
  -1 -15   3  113.79   10.90
  -1 -15   3  112.89   12.10
  -1 -15   3  132.19   10.20
   1 -15  -3  117.69   10.70
  -1 -15   3  130.29   14.10
  -1  15  -3  110.69    9.10
  -2 -15  -3  147.79   12.50
   2 -15   3  161.88   11.80
  -2 -15  -3  161.98   13.30
  -2  15   3  164.38   15.80
  -2 -15  -3  161.08   13.50
  -2  15   3  190.18   17.10
  -2  15   3  162.58   11.90
   2 -15  -3  143.19   11.20
  -2  15  -3  159.18   11.60
   2 -15  -3  152.68   13.20
  -2 -15   3  174.98   13.40
  -3  15   3   -1.90   11.20
  -3  15   3   21.40    3.10
  -3 -15  -3   15.70    4.80
  -3  15   3   16.70    4.60
  -3  15   3   -3.10   10.10
  -3 -15  -3   16.20    4.70
  -3 -15  -3   22.80    4.40
   3 -15   3   23.00    4.30
  -3 -15   3   17.20    6.50
  -3 -15   3   13.70    4.30
  -3 -15   3   25.20    7.30
  -3 -15   3   16.10    4.00
   3 -15  -3   15.90    4.60
   3 -15  -3   19.20    3.70
  -4 -15  -3  200.88   16.30
  -4 -15  -3  180.28   16.30
  -4 -15  -3  176.38   15.80
  -4 -15  -3  190.08   18.90
  -4  15   3  208.38   16.80
   4 -15   3  211.38   15.80
   4 -15  -3  188.88   16.80
  -4  15  -3  227.38   17.40
  -4 -15   3  215.38   20.30
  -4 -15   3  199.48   15.60
  -4 -15   3  208.78   19.70
  -4  15  -3  203.38   15.40
   4 -15  -3  189.78   16.00
  -4 -15   3  178.18   18.60
   5 -15   3   17.00    4.40
  -5 -15  -3    7.10    4.60
  -5  15   3   15.20    4.90
  -5 -15  -3   20.40    4.50
  -5 -15  -3   30.80    5.90
  -5  15   3   25.80    5.70
  -5 -15   3   19.70    5.10
  -5  15  -3   16.70    4.70
  -5 -15   3   23.50    4.90
   5 -15  -3   25.10    4.80
  -5 -15   3   15.10    6.50
  -6  15   3  115.29   11.60
  -6 -15  -3  108.89   11.30
  -6  15   3  111.99   11.00
   6 -15   3  115.69   11.00
  -6 -15  -3  143.19   12.80
  -6 -15  -3  126.29   11.30
   6 -15  -3  125.49   11.80
  -6 -15   3  139.39   12.30
  -6  15  -3  125.89   11.10
  -6 -15   3  129.19   11.40
  -6 -15   3  103.79   15.50
   6 -15  -3  104.19   10.50
  -7 -15  -3   18.40    4.40
  -7 -15  -3   13.00    4.00
  -7  15   3   17.70    5.20
   7 -15   3   13.40    4.10
  -7  15   3   15.80    4.40
   7 -15  -3   22.70    5.30
  -7 -15   3   12.20    4.20
   7 -15  -3   13.60    3.90
  -7 -15   3    8.10    3.80
  -7  15  -3   12.60    3.80
  -7 -15   3   18.80    7.20
  -8  15   3  145.29   11.50
  -8 -15  -3  111.19   10.60
  -8 -15  -3  116.99   10.70
   8 -15   3  124.39   10.50
  -8  15  -3  121.09   10.90
  -8 -15   3  129.99   11.40
   8 -15  -3  112.09   10.10
   8 -15  -3  131.79   10.80
  -8 -15   3  132.09   11.10
  -9  15   3    5.20    2.90
  -9 -15  -3    3.00    2.30
  -9 -15  -3    7.80    2.90
   9 -15   3    3.00    2.10
   9 -15  -3    3.20    2.70
   9 -15  -3    1.40    1.90
  -9 -15   3    2.50    2.40
  -9  15  -3   -1.00    2.20
  -9 -15   3    2.70    2.10
   0 -16   3   -0.30    2.80
   0  16   3    6.40    2.50
   0 -16  -3    2.30    3.10
   0 -16  -3    3.70    2.80
   0  16  -3    1.80    2.50
   0 -16   3    2.80    3.10
   0  16   3   -5.30    3.80
   0 -16   3    1.10    3.00
   0 -16  -3    0.60    2.40
  -1  16   3   62.19    6.20
   1 -16   3   39.90    6.80
  -1  16   3   57.29   10.20
   1 -16   3   56.69    7.30
  -1 -16  -3   66.89    6.80
  -1 -16  -3   51.69    7.40
  -1  16   3   66.39    9.60
  -1 -16  -3   55.79    7.10
   1  16  -3   56.69    6.60
  -1 -16   3   44.60    6.40
   1  16   3   62.29    6.30
  -1  16  -3   65.89    6.30
  -1 -16   3   36.50    7.20
   1 -16  -3   55.69    7.30
  -1 -16   3   45.50    6.70
  -1 -16   3   54.19    9.50
  -1  16  -3   44.40    8.20
   1  16   3   54.79   10.30
  -2  16   3   94.09    7.70
  -2 -16  -3   87.99    9.50
  -2 -16  -3   80.39    9.00
  -2 -16  -3   74.19    8.20
   2 -16   3   73.99    7.10
  -2  16   3   78.19   11.30
  -2  16   3   68.99   11.50
  -2 -16   3  113.19   12.00
  -2  16  -3   79.29    7.10
   2 -16  -3   88.89    7.00
   2  16   3   73.29   10.70
  -2 -16   3   83.49    8.90
   2 -16  -3   75.79    9.00
  -2 -16   3   91.69    8.70
  -2 -16   3   80.69   10.40
  -3 -16  -3   72.29    8.20
  -3  16   3   83.29    9.00
  -3  16   3   70.49    6.10
   3 -16   3   88.89    7.90
  -3 -16  -3   61.79    8.90
  -3 -16  -3   76.29    8.60
  -3  16  -3   64.09    8.90
  -3 -16   3   73.49    8.00
   3 -16  -3   71.59    8.60
   3 -16  -3   81.19    7.20
  -3 -16   3   75.49   10.80
  -3 -16   3   74.29    8.50
  -4 -16  -3  149.99   12.60
  -4  16   3  113.89   12.00
   4 -16   3  119.39   10.60
  -4 -16  -3  116.09   11.00
   4 -16  -3  121.29   10.30
   4 -16  -3  116.59   11.80
  -4  16  -3  115.39   12.70
  -4 -16   3  134.19   11.90
  -4 -16   3  123.49   14.90
  -4 -16   3  112.19   11.00
  -5 -16  -3    7.90    4.80
   5 -16   3    5.30    3.60
  -5 -16  -3    2.40    3.30
  -5 -16  -3   10.20    4.10
  -5  16   3    6.00    4.10
  -5 -16   3    8.20    4.20
   5 -16  -3    4.40    4.00
   5 -16  -3    6.60    3.40
  -5 -16   3    7.30    5.00
  -5  16  -3    1.60    3.40
  -5 -16   3    6.50    3.30
  -6  16   3   19.30    5.00
   6 -16   3   21.60    4.80
  -6 -16  -3   16.40    4.60
  -6 -16  -3   14.80    4.10
  -6  16   3   13.60    4.60
   6 -16  -3   10.90    3.70
  -6 -16   3   14.70    4.90
  -6  16  -3   19.50    4.30
  -6 -16   3   18.30    4.60
   6 -16  -3   21.10    5.10
  -6 -16   3   18.00    8.10
   7 -16   3    6.20    3.20
  -7 -16  -3    8.10    3.30
  -7  16   3   -1.10    3.10
  -7 -16  -3    9.90    3.90
   7 -16  -3    9.60    3.50
  -7 -16   3    3.10    2.50
  -7  16  -3    3.00    3.40
   7 -16  -3    5.20    3.60
  -7 -16   3    0.90    7.20
  -7 -16   3    5.00    3.70
  -8 -16  -3    6.90    2.70
  -8 -16  -3   13.50    5.60
   8 -16   3   20.90    4.00
   8 -16  -3   15.50    3.80
  -8 -16   3   11.30    3.60
   8 -16  -3   13.60    4.00
  -8 -16   3    2.10   10.30
  -8 -16   3   12.50    3.30
  -8  16  -3   19.80    5.10
   9 -16   3   17.50    3.50
   9 -16   3   22.20    3.60
  -9 -16  -3   14.30    3.10
  -9 -16   3   17.30    3.50
   9 -16  -3   20.00    3.40
  -9  16  -3   29.40    4.30
   9 -16  -3   26.60    3.80
  -9 -16   3   23.70    3.70
   0 -17  -3    5.50    3.40
   0 -17   3   -1.90    2.90
   0 -17  -3    5.50    3.00
   0  17   3    5.80    2.70
   0 -17  -3    6.00    3.70
   0 -17   3    2.70    3.40
   0  17  -3    5.60    2.60
  -1 -17  -3    7.00    3.10
  -1  17   3    9.90    4.80
  -1  17   3   11.30    6.30
  -1 -17  -3    3.70    3.50
  -1  17   3    8.70    2.90
   1  17  -3    7.50    3.00
   1 -17   3    7.80    3.60
  -1 -17  -3    4.30    3.30
  -1 -17   3    7.40    3.90
  -1 -17   3    2.70    3.00
  -1  17  -3    5.10    2.80
  -1 -17   3    8.60    3.10
   1  17   3    7.50    3.10
   1 -17  -3    4.90    3.80
  -1 -17   3    2.80    3.60
   1 -17  -3    3.80    3.30
   1  17   3    8.10    5.20
  -2 -17  -3   23.00    5.70
  -2  17   3   10.40    8.10
  -2 -17  -3   19.20    5.50
  -2  17   3   23.50    4.00
  -2  17   3   16.00    7.10
  -2 -17  -3   17.50    4.10
   2 -17   3   21.20    3.60
  -2 -17   3   19.30    5.90
  -2  17  -3   24.20    3.80
  -2 -17   3   19.60    4.60
   2  17   3   22.70    4.30
   2 -17  -3   31.00    6.80
  -2 -17   3   20.90    5.10
  -2 -17   3   12.40    5.20
   2  17   3   18.30    6.60
  -3  17   3  147.99   12.70
  -3 -17  -3  134.09   11.70
   3 -17   3  137.29   10.60
  -3 -17   3  130.69   11.50
   3 -17  -3  119.19   10.00
  -3  17  -3  119.79   11.70
  -3 -17   3  125.29   12.00
  -3 -17   3  134.59   15.20
   3  17   3  127.79   11.70
   3 -17  -3  129.29   12.10
  -4  17   3   60.79    9.40
   4 -17   3   66.19    7.50
  -4 -17  -3   55.89    7.90
  -4 -17  -3   67.89    8.60
  -4 -17  -3   62.89    8.50
  -4 -17   3   63.19    8.30
  -4 -17   3   73.29   13.70
   4 -17  -3   65.19    8.40
  -4  17  -3   82.99    9.50
   4 -17  -3   72.49    7.10
  -4 -17   3   53.89    7.40
  -5 -17  -3   27.80    6.20
  -5 -17  -3   31.50    6.00
  -5  17   3   22.30    5.80
   5 -17   3   24.60    5.00
  -5 -17  -3   19.00    5.40
  -5 -17   3   26.80    5.90
  -5 -17   3   22.90    7.50
   5 -17  -3   22.70    5.60
   5 -17  -3   19.50    4.50
  -5 -17   3   26.10    5.50
  -6  17   3   74.79    8.50
  -6 -17  -3   84.39    9.40
   6 -17   3   82.29    8.60
  -6 -17  -3   92.59   10.10
  -6  17   3   78.59    9.00
  -6 -17   3   90.79   10.00
  -6 -17   3   62.39   13.00
  -6 -17   3   87.29    9.80
   6 -17  -3   69.79    9.40
  -6  17  -3   80.79    8.50
   6 -17  -3  102.99    9.40
  -7 -17  -3   37.80    5.80
  -7  17   3   17.70    4.40
  -7 -17  -3   26.00    5.30
   7 -17   3   24.40    4.60
   7 -17  -3   34.90    5.80
  -7 -17   3   24.50    8.80
  -7 -17   3   41.40    6.70
  -7 -17   3   35.10    5.90
  -8 -17  -3  120.99   10.20
  -8  17   3  118.39   10.20
   8 -17   3  119.89    9.80
   8 -17   3  122.29   11.60
  -8 -17  -3  128.59   12.70
  -8  17  -3  119.09   10.20
   8 -17  -3  139.69   10.30
  -8 -17   3  130.99   10.60
   8 -17  -3  127.49    9.90
  -8 -17   3  125.19   12.80
   0 -18   3   54.19    7.80
   0 -18  -3   61.69    7.00
   0  18   3   55.69   10.40
   0  18  -3   48.70   10.50
   0  18   3   47.20    9.20
   0  18  -3   48.60    8.30
   0 -18   3   59.19    8.20
   0 -18   3   40.60    5.90
   1  18  -3   19.40    5.90
  -1  18   3   13.40    3.60
  -1 -18  -3   19.20    5.40
  -1 -18  -3   16.90    7.20
  -1 -18  -3   13.40    4.60
  -1  18   3    9.10    8.00
  -1  18   3   20.20    6.20
  -1 -18   3   10.90    4.70
   1 -18  -3   11.80    4.80
   1  18   3   19.80    7.60
  -1 -18   3   12.20    3.70
  -1 -18   3   23.70    5.30
   1 -18  -3   17.10    4.60
  -1  18  -3   21.90    3.90
   2  18  -3    6.90    3.70
  -2 -18  -3    9.20    4.30
  -2 -18  -3    8.50    4.30
  -2 -18  -3    8.90    3.80
  -2  18   3    5.40   11.30
   2 -18   3    9.90    4.20
  -2  18  -3   11.90    2.90
   2 -18  -3    6.50    4.30
  -2 -18   3   11.50    4.00
  -2 -18   3    5.40    3.10
   2  18   3   16.80    5.50
  -2 -18   3   18.60    6.50
   2  18   3    3.90    5.60
  -2 -18   3    8.30    5.10
  -3 -18  -3  145.99   12.40
  -3 -18  -3  108.89   10.70
  -3 -18  -3  118.59   11.40
  -3  18   3  119.59   11.90
   3 -18   3  134.69    9.60
   3  18   3   78.59   14.40
  -3  18  -3  103.39   10.90
   3  18   3  105.19   10.00
  -3 -18   3  128.99   11.20
  -3 -18   3  109.09   11.30
  -3 -18   3  100.59   13.80
   3 -18  -3  105.19   11.30
  -4 -18  -3   12.30    4.90
  -4  18   3   12.80    4.50
  -4 -18  -3   13.50    4.80
   4 -18   3   14.60    3.70
  -4 -18  -3   11.90    4.10
  -4  18  -3   22.70    5.60
   4  18   3   21.20    5.30
   4 -18  -3    9.10    4.30
  -4 -18   3   11.80    4.50
   4 -18  -3   20.50    4.00
  -4 -18   3   10.90    3.40
  -4 -18   3   15.70    7.60
   4  18   3   12.10    8.30
  -5 -18  -3   -0.30    2.60
  -5  18   3   -3.10    3.30
   5 -18   3    0.10    2.80
  -5 -18  -3   -1.50    2.80
   5  18   3   -4.70    7.60
   5 -18  -3    8.10    3.90
   5 -18  -3    6.60    2.80
  -5 -18   3   -2.20    2.90
  -5 -18   3    6.20    5.90
  -5 -18   3    2.70    2.80
  -6 -18  -3   22.20    5.30
   6 -18   3   26.10    4.70
  -6  18   3   12.60    4.40
  -6 -18  -3   26.20    4.90
  -6 -18   3   31.40    5.70
  -6 -18   3   27.10    5.90
   6 -18  -3   20.00    4.10
  -6 -18   3   13.40    6.40
   6 -18  -3   25.10    5.50
   7 -18   3   12.00    3.20
  -7 -18  -3    8.10    3.00
   7 -18   3    6.90    3.30
  -7  18   3    4.50    2.90
  -7 -18  -3    7.40    2.90
   7 -18  -3    6.40    3.10
  -7  18  -3    0.60    3.00
  -7 -18   3    8.90    3.30
  -7 -18   3    5.20    3.30
   7 -18  -3    7.80    2.90
   8 -18   3   24.40    3.70
   8 -18   3   32.50    4.90
  -8 -18  -3   20.50    3.90
  -8 -18  -3   20.80    3.80
  -8 -18   3   16.80    3.80
   8 -18  -3   26.20    3.90
  -8 -18   3   27.10    4.10
   0 -19   3   30.70    6.60
   0 -19   3   26.60    5.90
   0  19  -3   35.20   11.50
   0 -19  -3   51.39    6.20
   0 -19  -3   37.20    7.10
   0  19   3   43.40   11.10
   0  19  -3   51.89    6.10
   0  19   3   44.80    9.80
   0  19   3   38.90    5.80
  -1  19   3    3.40    2.80
  -1 -19  -3   12.00    4.40
  -1 -19  -3    4.40    3.10
  -1 -19  -3    6.90    3.60
  -1  19   3   12.50   10.00
   1  19  -3    6.50    3.00
  -1  19   3   -4.30    8.00
   1 -19   3   10.70    4.00
   1  19   3   12.60    3.40
  -1 -19   3   10.70    3.50
   1 -19  -3    8.70    3.60
  -1  19  -3    8.60    2.90
  -1 -19   3   -0.20    3.60
  -1 -19   3    3.30    3.20
   1  19   3   11.80   11.00
   1 -19  -3    8.70    3.90
   2  19  -3   63.09    7.40
  -2 -19  -3   75.69    8.70
  -2  19   3   63.69    6.30
   2 -19   3   65.19    8.30
  -2 -19  -3   64.99    9.00
  -2 -19  -3   55.69    7.20
   2  19   3   63.79    7.10
  -2 -19   3   49.40    7.90
   2  19   3   65.19   12.20
   2 -19  -3   65.29    9.20
  -2 -19   3   52.09    7.00
  -2  19  -3   51.89    5.70
  -3 -19  -3   81.09    9.70
  -3  19   3  118.99   11.60
  -3 -19  -3   91.29    9.60
   3 -19   3   98.89   10.70
  -3 -19  -3  110.69   10.90
   3  19  -3  101.19    9.30
  -3 -19   3   83.69   10.10
   3 -19  -3  107.89   10.80
  -3 -19   3   99.49    9.80
  -3  19  -3   83.99    9.90
   3  19   3   94.99    9.00
  -3 -19   3   90.59   12.90
   4  19  -3   23.20    4.90
  -4  19   3   15.60    4.80
   4 -19   3   22.30    5.90
  -4 -19  -3   22.20    5.90
  -4 -19  -3   18.90    4.90
   4 -19   3   19.40    3.70
  -4 -19  -3   18.10    5.40
  -4  19  -3   21.50    8.70
  -4 -19   3   21.20    7.90
  -4 -19   3   22.80    5.50
   4 -19  -3   13.20    4.90
  -4 -19   3   28.80    5.20
   4  19   3   21.30    8.00
   4  19   3   31.60    5.30
  -5 -19  -3   68.69    7.70
  -5  19   3   42.10    6.90
  -5 -19  -3   47.40    8.00
   5 -19   3   64.79    8.60
   5 -19   3   63.69    6.50
  -5 -19  -3   44.20    6.60
   5  19   3   29.50   15.90
   5  19   3   50.29    6.50
  -5 -19   3   43.30    9.10
   5 -19  -3   45.10    7.60
  -5 -19   3   60.29    8.90
  -5 -19   3   50.99    7.60
   6 -19   3   38.30    5.20
   6 -19   3   40.40    6.80
  -6 -19  -3   29.80    5.20
  -6 -19  -3   30.60    5.60
  -6  19   3   19.30    4.70
  -6 -19   3   35.60    6.10
   6 -19  -3   25.50    5.30
  -6 -19   3   51.09    6.90
   7 -19   3   42.90    4.80
  -7 -19  -3   48.90    5.80
  -7  19   3   30.70    4.70
   7  19  -3   43.30    5.50
   7 -19   3   37.50    5.80
   7 -19  -3   41.60    7.40
  -7 -19   3   39.30    5.80
  -7 -19   3   26.00    5.00
   8 -19   3   12.80    3.00
  -8 -19  -3   15.20    2.90
   8 -19   3   21.60    3.20
  -8 -19  -3   14.10    3.90
  -8 -19   3   15.90    2.90
  -8 -19   3   27.70    4.40
   8 -19  -3   20.60    3.50
   0  20   3    4.40    2.60
   0  20   3   16.10    9.80
   0 -20  -3   -1.20    3.40
   0  20   3    2.30    6.80
   0  20  -3    4.70    2.60
   0 -20   3   -2.10    2.80
   0 -20  -3    4.80    2.80
   1  20  -3   76.99   13.80
   1  20  -3   48.50    6.00
  -1  20   3   57.19    6.40
  -1 -20  -3   61.19    7.90
  -1 -20  -3   56.79    6.80
   1 -20   3   44.60    7.30
   1 -20  -3   39.00    5.90
   1  20   3   63.99   12.00
  -1 -20   3   42.70    6.90
   1  20   3   49.10    6.40
  -1 -20   3   59.99    7.40
  -1 -20   3   48.30    6.20
  -1  20  -3   55.19    6.00
   1 -20  -3   63.49    7.90
   2  20  -3    6.50    3.40
  -2  20   3   -0.60    2.10
  -2 -20  -3    1.20    3.30
   2 -20   3    6.60    3.70
  -2 -20  -3    2.50    3.50
  -2 -20  -3    2.70    2.70
   2  20   3    4.40    2.90
  -2 -20   3    2.80    2.40
  -2 -20   3    3.70    4.00
   2 -20  -3    1.30    3.70
  -2  20  -3    2.40    1.80
  -2 -20   3    2.70    3.40
   3 -20   3   47.50    7.70
  -3  20   3   52.59    8.30
  -3 -20  -3   61.69    7.20
  -3 -20  -3   43.10    7.10
  -3 -20  -3   58.09    8.50
   3  20  -3   53.79    6.80
   3  20   3   41.30   11.70
   3  20   3   47.40    6.30
   3 -20  -3   52.79    8.30
  -3 -20   3   44.30    7.40
  -3  20  -3   43.30    7.20
  -4  20   3   15.90    4.80
   4  20  -3   29.20    5.10
   4 -20   3   24.80    5.60
  -4 -20  -3   19.50    4.60
  -4 -20  -3   21.00    5.00
   4 -20   3   21.50    3.60
  -4 -20  -3   20.20    5.50
  -4 -20   3   20.00    5.40
   4  20   3   27.30    9.60
   4 -20  -3   27.60    6.40
   4  20   3   26.10    4.70
  -4 -20   3   30.40    5.40
   5 -20   3   16.10    5.00
   5 -20   3   10.00    2.70
  -5 -20  -3   12.10    3.90
  -5 -20  -3   12.10    4.30
   5  20  -3    9.70    3.50
  -5  20   3    4.90    3.40
   5 -20  -3   15.90    4.80
   5  20   3   13.70    3.60
  -5 -20   3   16.90    5.00
  -5 -20   3   12.50    3.80
   6  20  -3   20.20    4.00
  -6  20   3   13.40    3.90
  -6 -20  -3   25.70    4.80
   6 -20   3   14.20    4.40
  -6 -20  -3   20.50    4.50
   6 -20   3   20.90    3.60
  -6 -20   3   17.70    4.70
  -6 -20   3   19.10    4.10
   6 -20  -3   14.40    4.10
  -7 -20  -3    5.90    2.60
   7  20  -3    9.50    3.00
   7 -20   3    9.10    2.50
  -7 -20  -3    5.80    2.60
   7 -20   3    5.60    2.90
  -7 -20   3    5.60    2.30
   7 -20  -3    9.80    2.80
  -7 -20   3   13.30    3.70
   7  20   3    8.40    4.40
   0  21   3   87.29   17.70
   0 -21  -3   79.89    8.40
   0 -21  -3   93.29   10.00
   0 -21   3   70.89    8.10
   0  21  -3   86.49    8.20
   0  21   3   86.79    8.00
   1  21  -3   23.40    4.50
   1 -21   3   24.30    5.50
  -1 -21  -3   28.90    5.10
  -1 -21  -3   32.10    6.30
  -1  21   3   33.00    4.80
  -1 -21   3   21.50    4.20
   1  21   3   35.10   11.50
  -1 -21   3   20.20    5.40
   1  21   3   28.80    4.80
   1 -21  -3   31.30    6.20
   1  21   3   41.50   10.30
  -1  21  -3   33.80    4.70
  -1 -21   3   24.10    5.00
   2 -21   3   12.20    4.50
  -2 -21  -3   25.80    6.00
   2  21  -3    5.50   11.60
   2  21  -3   14.10    4.30
  -2 -21  -3   12.30    5.80
  -2  21   3   20.30    5.30
   2 -21  -3   14.20    4.70
   2  21   3    9.70   12.50
  -2 -21   3   15.40    4.50
   2  21   3   22.40    4.70
  -2 -21   3    5.70    4.80
   3  21  -3  119.09   10.40
  -3 -21  -3   92.29   10.60
  -3 -21  -3  126.49   10.90
  -3 -21  -3  134.39   12.50
  -3  21   3  118.19   11.50
   3 -21   3  143.59   12.30
   3 -21  -3  125.79   12.20
  -3  21  -3  104.49   10.70
  -3 -21   3  129.49   10.90
   3  21   3  120.69   10.20
  -3 -21   3   98.79   11.00
  -4 -21  -3    8.70    4.50
  -4  21   3   11.70    4.10
   4 -21   3   12.00    4.30
  -4 -21  -3   10.60    3.60
   4  21  -3   11.20    3.60
  -4 -21  -3   11.60    4.00
  -4 -21   3    9.60    3.90
   4 -21  -3   11.60    4.70
  -4 -21   3   15.90    4.20
   4  21   3    5.50    3.10
  -5  21   3    8.10    3.70
  -5 -21  -3   14.40    4.50
  -5 -21  -3   15.40    4.40
   5  21  -3   10.60    3.20
   5 -21   3   11.80    4.30
  -5 -21   3    8.70    2.90
   5 -21  -3   15.20    4.20
  -5 -21   3   13.30    4.00
   6 -21   3    8.20    3.20
  -6 -21  -3    5.60    2.80
   6  21  -3    7.30    2.80
  -6 -21  -3    2.40    3.10
  -6  21   3    5.60    2.80
   6  21   3    9.30    3.10
  -6 -21   3    5.30    3.20
   6 -21  -3    2.80    3.20
  -6 -21   3    2.10    2.10
   7  21  -3    9.00    2.60
   7 -21   3    8.60    2.60
  -7 -21  -3    5.30    2.30
   7  21   3    5.20    2.90
  -7 -21   3   11.00    2.70
   7 -21  -3   11.20    3.10
  -7 -21   3    6.60    2.80
   0 -22  -3   12.70    4.00
   0  22  -3   13.50    3.50
   0  22   3   17.70    3.90
   0 -22  -3    7.70    4.00
   0 -22   3    9.50    4.20
   0  22   3    2.10   13.40
  -1 -22  -3  151.08   12.30
   1 -22   3  135.49   12.80
   1  22  -3  181.18   12.20
  -1 -22  -3  153.08   13.20
  -1 -22   3  125.39   12.20
  -1  22  -3  152.08   11.00
   1 -22  -3  166.68   13.80
   1  22   3  164.88   12.20
  -1 -22   3  126.79   11.40
   1  22   3  149.69   18.70
  -2  22   3    1.60    3.30
   2 -22   3    4.30    3.40
  -2 -22  -3   -0.60    3.10
  -2 -22  -3    4.10    2.70
   2  22  -3    5.00    2.80
  -2 -22   3    6.50    2.80
   2 -22  -3    0.90    2.90
   2  22   3    1.10    2.50
  -2  22  -3    3.90    3.30
  -2 -22   3   11.30    4.40
   2  22   3    3.70    7.40
  -2 -22   3    4.20    3.40
   3  22  -3   78.69    7.70
  -3 -22  -3   75.69    8.40
   3 -22   3   78.29    9.20
  -3 -22  -3   87.49    8.80
  -3  22   3   87.29    9.00
  -3 -22   3   70.79    8.50
   3 -22  -3   89.79    9.50
   3  22   3   87.59   10.20
  -3 -22   3   68.19    7.50
   4  22  -3    1.90    2.40
   4 -22   3    6.80    3.70
  -4 -22  -3    7.80    3.10
  -4 -22  -3    7.00    3.90
  -4  22   3    3.10    3.20
  -4 -22   3    4.00    2.90
  -4 -22   3    6.10    3.30
   4  22   3   10.80    2.80
   4 -22  -3   13.30    4.40
  -5  22   3   10.70    3.30
   5  22  -3   13.30    2.90
  -5 -22  -3   16.50    4.10
   5 -22   3   19.10    4.20
  -5 -22  -3   19.90    4.60
   5 -22  -3   14.20    4.20
  -5 -22   3   18.40    3.90
  -5 -22   3   12.20    4.10
   5  22   3   16.40    3.50
   6  22  -3   30.80    4.10
   6 -22   3   22.30    4.00
  -6 -22  -3   35.60    4.70
  -6 -22   3   28.50    4.50
   6  22   3   34.10    4.60
   6 -22  -3   21.90    4.20
  -6 -22   3   24.10    4.30
   0 -23   3    8.20    3.40
   0  23  -3    9.30    2.80
   0 -23  -3    8.10    2.80
   0 -23  -3    3.00    3.20
  -1  23   3   36.70    6.10
   1 -23   3   30.30    5.40
   1  23  -3   37.00    5.20
  -1 -23  -3   36.90    5.10
  -1 -23  -3   27.70    5.40
  -1  23   3   30.10    4.50
   1  23   3   17.60   25.30
  -1 -23   3   35.00    5.30
   1 -23  -3   27.30    5.70
  -2 -23  -3   61.19    6.80
   2 -23   3   37.70    6.20
   2  23  -3   48.70    5.80
  -2 -23  -3   59.69    6.90
  -2  23   3   56.79    7.10
   2 -23  -3   58.89    7.80
   2  23   3   56.29    6.00
  -2  23  -3   37.80    5.90
  -2 -23   3   42.60    5.80
   2  23   3   25.00   11.60
  -3  23   3   10.10    3.60
   3 -23   3   11.50    3.50
  -3 -23  -3   13.60    3.60
  -3 -23  -3   12.70    3.90
   3  23  -3   15.40    3.60
  -3 -23   3    7.70    4.00
  -3  23  -3    8.30    3.90
   3 -23  -3   14.20    4.30
  -3 -23   3   14.00    3.20
   3  23   3   15.30   10.60
   3  23   3   13.80    3.40
   4  23  -3   11.00    3.10
  -4 -23  -3    9.40    3.00
   4 -23   3    7.20    3.10
  -4 -23  -3    9.40    4.10
  -4  23   3    9.00    4.40
  -4 -23   3    7.90    3.50
   4 -23  -3    9.00    3.60
  -4 -23   3   12.20    3.80
   5  23  -3   -0.10    1.80
   5 -23   3    2.00    2.40
  -5  23   3    4.60    2.80
  -5 -23  -3    3.40    2.20
  -5 -23   3    2.90    2.30
  -5 -23   3    4.90    2.40
   5 -23  -3    2.80    2.40
   0 -24  -3   -0.40    2.20
   0 -24   3    1.80    2.80
   0  24  -3   -1.50    1.70
   0  24   3    3.30    1.90
  -1 -24  -3   72.69    7.90
   1  24  -3   83.89    7.10
  -1  24   3   76.49    8.60
   1 -24   3   80.59    8.00
  -1  24  -3   67.79    7.90
   1 -24  -3   79.49    8.20
   2  24  -3   32.70    4.60
  -2 -24  -3   33.60    6.50
  -2  24   3   22.90    4.70
  -2 -24  -3   24.60    6.30
   2 -24   3   32.40    5.20
  -2 -24   3   25.20    4.10
   2 -24  -3   27.70    5.00
  -3 -24  -3    5.10    2.60
  -3  24   3    8.20    3.80
   3 -24   3   10.30    4.80
  -3 -24  -3    9.80    3.20
   3  24  -3    9.90    2.90
   3 -24  -3    8.10    3.50
   3  24   3   14.50    3.20
  -3 -24   3   10.90    3.00
  -4  24   3    4.30    2.20
   4  24  -3    8.70    2.70
  -4 -24  -3    8.60    3.00
   4 -24   3    6.60    2.90
  -4 -24   3    9.60    2.70
  -4 -24   3    4.10    2.70
   4  24   3    7.60    2.40
  -5 -24  -3    2.40    2.00
   5 -24   3    4.70    2.60
   5  24  -3    3.30    1.90
  -5  24   3    2.20    3.30
  -5 -24   3    7.50    2.50
   5 -24  -3    6.30    2.70
  -5 -24   3    3.90    2.40
   0 -25   3    4.70    2.70
   0  25   3   -0.80    2.20
   1 -25   3    5.90    2.60
  -1  25   3   13.80    4.50
  -1 -25  -3    8.00    3.00
   1  25  -3    8.10    3.20
   1 -25  -3    7.10    3.30
   1  25   3    7.60    2.20
  -1  25  -3    4.40    2.80
   2 -25   3    4.80    2.80
  -2 -25  -3    5.90    2.70
   2  25  -3    5.50    2.50
  -2  25   3    0.80    2.00
  -2 -25  -3    1.50    2.50
  -2  25  -3    1.90    3.50
   2  25   3    3.80    2.30
   2 -25  -3    2.00    3.70
  -3  25   3    0.70    2.00
   3  25  -3    0.70    1.90
  -3 -25  -3    1.90    2.50
   3 -25   3    2.40    2.00
  -3 -25  -3    0.20    3.10
   3 -25  -3   -0.70    2.10
   3  25   3    5.70    2.20
  -3 -25   3    2.90    2.30
  -4 -25  -3   16.60    3.00
   4  25  -3   14.70    2.80
   4 -25   3   10.70    3.00
  -4  25   3    6.50    2.10
   4  25   3   11.40    2.50
  -4 -25   3    7.70    2.50
   4 -25  -3    9.50    3.10
   0  26   3    4.50    2.50
   0  26  -3    2.90    2.20
   0 -26  -3    4.90    2.60
   0 -26   3    2.30    3.00
  -1 -26  -3    4.00    2.50
   1 -26   3   -1.00    2.50
  -1  26   3    4.00    1.90
   1 -26  -3    0.90    1.90
   1  26   3    2.20    2.20
  -1  26  -3    3.50    2.90
   1  26   3    2.10    1.80
  -2  26   3    6.70    3.00
   2  26  -3   10.20    2.30
  -2 -26  -3    7.70    2.60
   2 -26   3    7.80    2.10
   2  26   3    9.00    2.20
   2 -26  -3    7.80    2.60
   0   0   4 1781.92  105.69
   0   0   4 1830.32  105.69
   1   0   4    0.40    1.30
  -1   0   4    2.00    1.90
  -1   0   4    0.40    1.60
   1   0   4    3.30    1.60
   2   0   4  698.43   42.30
  -2   0   4  693.93   43.30
  -2   0   4  734.23   43.40
  -3   0   4    4.40    2.40
  -3   0   4    1.70    2.00
  -4   0   4   40.90    6.20
  -4   0   4   39.90    6.30
  -4   0  -4   29.60    4.60
  -5   0   4  288.67   20.50
  -5   0  -4  263.07   18.60
  -5   0   4  266.17   20.30
  -6   0   4    2.30    3.00
  -6   0  -4   -0.70    2.60
  -6   0   4    9.30    3.00
  -6   0   4    2.00    3.10
  -6   0   4    1.30    2.80
  -7   0   4   64.99   10.90
  -7   0   4   80.69   11.80
  -7   0   4   53.99    6.80
  -7   0  -4   58.39    7.60
  -7   0   4   68.69    8.40
  -7   0  -4   61.49    7.30
  -7   0   4   58.89    7.60
  -8   0   4   52.69    6.90
  -8   0   4   57.59    7.80
  -8   0  -4   47.90    7.20
  -8   0  -4   47.80    6.80
  -9   0  -4   49.50    7.30
  -9   0   4   54.89    6.80
  -9   0  -4   43.30    6.70
  -9   0   4   58.99    8.90
 -10   0  -4  181.38   15.20
 -10   0   4  180.08   15.50
 -10   0   4  196.98   14.60
 -11   0   4   73.29    7.90
 -11   0   4   65.89    7.20
 -11   0  -4   53.49    6.50
   0  -1   4   67.49    5.40
   0   1   4   68.19    5.60
   0  -1   4   64.09    5.30
   0   1   4   65.49    5.60
  -1   1   4  134.69    9.90
  -1   1   4  141.79   10.00
   1  -1   4  137.99    9.10
   1   1   4  132.49    9.60
  -1  -1   4  141.69   10.10
  -1  -1   4  136.99    9.90
   2  -1   4 1657.93   99.09
  -2   1   4 1654.33  100.39
  -2   1   4 1814.22  100.59
  -2  -1   4 1775.42  100.69
  -2  -1   4 1598.24  100.39
  -3   1   4  112.89    9.40
  -3   1   4  100.29    9.30
  -3  -1  -4  105.49    8.70
  -3  -1   4  126.09    9.90
  -3  -1   4  130.69   10.10
  -4   1   4  244.18   17.80
  -4   1   4  243.68   17.90
  -4  -1  -4  228.78   16.90
  -4  -1   4  276.77   19.50
  -5  -1  -4  209.68   15.40
  -5   1   4  215.78   16.50
  -5   1   4  202.18   16.40
  -5  -1   4  203.18   16.60
  -5  -1   4  206.08   16.70
  -6   1   4   33.90    6.00
  -6   1   4   44.60    7.60
  -6   1   4   45.00    7.80
  -6  -1  -4   37.30    6.40
  -6  -1   4   50.19    7.60
  -6  -1   4   50.29    6.60
  -6  -1   4   36.90    7.50
  -6   1  -4   37.20    5.40
  -7   1   4    2.20    4.50
  -7  -1  -4    6.10    2.80
  -7   1   4    5.20    3.40
  -7   1   4    2.30    4.20
  -7   1   4    4.30    2.70
  -7  -1  -4    1.20    2.60
  -7  -1   4    8.30    5.60
  -7   1  -4    3.60    2.50
  -7  -1   4    2.80    3.10
  -7  -1   4    1.20    3.70
  -7  -1   4    4.40    2.50
  -7   1  -4    2.30    2.60
  -8   1   4   13.60    4.60
  -8   1   4   -1.00   10.60
  -8   1   4   10.30    3.50
  -8  -1  -4    3.40    3.00
  -8  -1   4    9.00    4.20
  -8  -1   4   -3.80    7.40
  -8   1  -4    6.80    3.30
  -8  -1   4    8.20    3.50
  -8   1  -4    6.70    3.40
  -8  -1   4   -3.80    5.60
  -8  -1   4   12.00    6.30
  -9  -1  -4    6.30    3.40
  -9  -1  -4    7.00    3.50
  -9   1   4   11.40    4.60
  -9   1   4    5.50    3.30
  -9  -1   4    6.30    3.10
  -9  -1   4    3.50    3.50
  -9   1  -4    4.50    3.60
  -9   1  -4    7.30    3.40
 -10   1   4   69.89    7.60
 -10  -1  -4   62.69    7.90
 -10   1   4   77.49    9.00
 -10   1  -4   54.99    7.00
 -10  -1   4   64.79    7.40
 -10  -1   4   65.99    8.20
 -10   1  -4   62.79    8.00
 -11   1   4    4.30    4.00
 -11  -1  -4    1.60    2.60
 -11   1   4   11.20    3.30
 -11  -1   4    0.20    3.20
 -11   1  -4    3.80    2.40
 -11  -1   4    7.90    3.00
   0   2   4  537.35   33.90
   0  -2   4  577.14   33.70
   0  -2   4  555.84   33.60
   0   2   4  558.14   34.60
   1  -2   4  244.48   15.40
  -1   2   4  246.98   16.50
  -1   2   4  260.57   16.50
   1   2   4  247.88   16.30
  -1  -2   4  252.87   16.50
  -1  -2   4  244.78   16.40
  -2   2   4    9.40    2.60
  -2   2   4   13.20    3.00
  -2  -2  -4    9.20    2.20
  -3   2   4  249.97   18.00
  -3  -2  -4  226.48   17.30
   3  -2   4  274.97   15.90
  -3   2   4  247.68   17.90
  -3  -2   4  269.47   18.40
  -3  -2   4  299.97   20.90
  -4   2   4   15.10    3.90
  -4  -2  -4   20.50    4.70
   4  -2   4   25.10    2.60
  -4  -2   4   17.30    4.20
  -4  -2   4   25.10    5.00
  -5  -2  -4  673.03   44.80
  -5   2   4  695.33   45.50
   5  -2   4  753.72   42.40
  -5   2   4  730.93   45.70
  -5  -2   4  697.13   46.10
  -6   2   4   26.80    4.70
  -6  -2  -4   16.10    4.70
  -6   2   4   19.70    4.60
  -6   2   4   22.40    5.50
  -6   2   4   18.10    5.60
  -6   2  -4   16.50    4.20
  -6   2  -4   24.60    6.10
  -6  -2   4   13.30    5.40
  -6  -2   4   12.30    4.80
  -6  -2   4   23.20    4.10
  -7   2   4   54.79    6.90
  -7   2   4   51.89    9.00
  -7  -2  -4   45.70    6.80
  -7  -2  -4   64.69    7.80
  -7   2   4   54.89    7.50
  -7  -2   4   68.29    9.70
  -7   2  -4   69.29    8.20
  -7  -2   4   77.69   10.40
  -7   2  -4   62.09    7.00
  -7  -2   4   69.09    7.90
  -7  -2   4   51.19    6.50
  -7  -2   4   63.39    6.90
  -8   2   4   10.30    3.70
  -8   2   4   11.90    4.30
  -8  -2  -4   10.10    3.30
  -8  -2  -4    7.90    3.30
  -8   2  -4    5.60    3.10
  -8  -2   4    8.50    3.40
  -8  -2   4   18.50    7.80
  -8   2  -4   12.40    4.40
  -8  -2   4    3.60    7.90
  -8  -2   4   15.00    4.70
  -9  -2  -4   28.40    5.40
  -9   2   4   30.10    5.70
  -9  -2  -4   26.30    5.30
  -9   2   4   30.80    6.30
  -9   2  -4   23.10    4.90
  -9   2  -4   26.50    5.80
  -9  -2   4   29.70    6.20
  -9  -2   4   18.60    4.50
 -10   2   4  147.99   12.10
 -10   2   4  147.09   13.20
 -10  -2  -4  133.69   12.10
 -10   2  -4  138.59   12.60
 -10   2  -4  126.79   11.20
 -10  -2   4  149.69   12.10
 -10  -2   4  149.49   13.00
 -11   2   4    7.20    3.20
 -11  -2  -4    7.50    3.10
 -11  -2   4   10.70    3.00
 -11   2  -4   11.70    3.40
 -11  -2   4   14.60    4.80
   0  -3   4    6.10    1.90
   0   3   4    1.00    1.70
   0   3   4    4.20    2.10
   0  -3   4    2.70    1.50
  -1   3   4   40.30    4.70
   1  -3   4   49.90    3.80
  -1   3   4   51.69    5.10
  -2   3   4 2083.79  115.59
  -2   3   4 1915.91  115.39
  -2  -3  -4 1932.21  115.39
  -2  -3   4 1896.91  115.69
  -3   3   4  277.47   19.00
  -3   3   4  266.57   19.00
  -3  -3  -4  268.27   18.80
  -3  -3   4  270.87   19.30
  -3  -3   4  295.37   19.50
  -4   3   4  177.18   13.80
  -4  -3  -4  170.58   13.50
  -4   3   4  173.28   13.80
  -4  -3   4  176.58   14.20
  -4  -3   4  176.18   14.30
  -5   3   4  245.78   19.20
  -5   3   4  260.17   19.50
  -5  -3  -4  235.28   19.00
  -5  -3   4  293.17   20.70
  -5  -3   4  296.67   20.80
  -6   3   4   13.60    3.90
  -6   3   4   13.80    3.80
  -6  -3  -4    9.20    4.30
  -6   3   4    7.40    4.50
  -6   3   4    7.90    4.30
  -6  -3   4   26.20    6.20
  -6   3  -4   14.20    3.60
  -6  -3   4   19.70    5.00
  -6  -3   4   12.60    3.10
  -6   3  -4   19.50    3.80
  -7   3   4  130.49   11.20
  -7   3   4  117.99   11.30
  -7  -3  -4  110.69   10.60
  -7  -3  -4  125.79   11.70
  -7  -3   4  119.49   13.80
  -7  -3   4  106.59   10.30
  -7   3  -4  130.19   11.90
  -7  -3   4  117.19   11.30
  -7  -3   4  142.19   10.90
  -7   3  -4  108.29   10.30
  -7  -3   4  124.39   13.50
  -8  -3  -4    3.40    3.50
  -8  -3  -4    2.60    3.30
  -8   3   4    3.40    3.20
  -8   3  -4    9.10    3.30
  -8  -3   4   17.10    4.20
  -8  -3   4    7.10    3.20
  -8  -3   4   -0.40    5.50
  -8  -3   4   10.30    4.00
  -8  -3   4    6.40    6.70
  -8   3  -4   13.50    4.50
  -9  -3  -4   29.00    5.50
  -9   3   4   31.50    6.40
  -9   3   4   32.90    5.80
  -9   3  -4   27.60    5.10
  -9  -3   4   36.00    6.90
  -9  -3   4   45.20    6.10
  -9   3  -4   36.90    6.90
 -10   3   4   66.49    7.60
 -10  -3  -4   53.59    7.00
 -10   3   4   81.29    9.20
 -10  -3   4   61.09    8.00
 -10   3  -4   79.39    8.60
 -10  -3   4   57.99    7.10
 -10   3  -4   63.09    7.20
 -11  -3  -4    7.00    3.30
 -11   3   4   12.50    4.10
 -11  -3   4   10.20    3.90
 -11   3  -4   11.90    3.30
 -11  -3   4    9.90    4.10
   0  -4   4  204.88   14.40
   0   4   4  215.98   14.50
  -1   4   4  141.39   11.00
  -1   4   4  153.88   11.20
   1  -4   4  157.88    9.80
  -1  -4   4  153.08   11.20
  -1  -4   4  152.88   11.20
  -2   4   4 2073.39  113.49
  -2   4   4 1839.32  113.29
  -2  -4  -4 1796.92  113.39
  -2  -4   4 1993.90  113.79
  -2  -4   4 1888.51  113.59
  -3   4   4  295.67   20.00
  -3  -4  -4  260.87   19.90
  -3   4   4  287.57   20.00
  -3  -4   4  329.57   20.80
  -3  -4   4  286.87   20.40
  -4   4   4  130.89   11.50
  -4  -4  -4  123.29   11.40
  -4   4   4  138.89   11.70
  -4  -4   4  155.08   12.50
  -4  -4   4  146.49   12.50
  -5   4   4  275.47   20.30
  -5   4   4  276.27   21.90
  -5  -4  -4  273.87   20.60
  -5  -4   4  272.97   21.30
  -5  -4   4  303.17   21.80
  -6   4   4   33.70    6.40
  -6   4   4   22.70    5.80
  -6   4   4   36.40    5.80
  -6   4  -4   28.40    4.90
  -6  -4   4   38.30    7.90
  -6  -4   4   45.30    5.20
  -6  -4   4   34.50    5.50
  -6  -4   4   32.90    7.10
  -7  -4  -4  182.28   16.20
  -7  -4  -4  223.78   18.70
  -7   4   4  200.18   16.30
  -7   4   4  195.48   16.90
  -7  -4  -4  209.18   16.80
  -7  -4   4  247.68   16.80
  -7  -4   4  258.97   20.80
  -7  -4   4  235.68   16.50
  -7  -4   4  238.18   20.10
  -7   4  -4  226.68   17.90
  -7  -4   4  211.18   17.10
  -7   4  -4  215.48   16.40
  -8  -4  -4   25.00    5.30
  -8   4   4   29.40    6.30
  -8   4   4   31.40    5.90
  -8  -4  -4   32.10    5.80
  -8   4  -4   27.00    5.20
  -8  -4   4   18.20    6.30
  -8  -4   4   24.90    5.40
  -8  -4   4   20.30    5.30
  -8  -4   4   22.70    8.50
  -8  -4   4   23.70    4.90
  -8   4  -4   30.30    6.40
  -9  -4  -4    6.90    4.50
  -9   4   4    8.30    5.10
  -9   4   4   16.60    5.00
  -9  -4   4   12.30    5.90
  -9  -4   4    6.50    5.20
  -9  -4   4   13.30   11.20
  -9   4  -4    9.80    4.10
  -9  -4   4    5.80    3.40
  -9   4  -4    6.80    4.70
 -10   4   4   73.69    8.70
 -10   4   4   87.09   10.20
 -10  -4   4  106.09    9.40
 -10   4  -4   92.59    9.80
 -10   4  -4  100.59    8.90
 -10  -4   4   97.99    9.60
 -11  -4   4   -3.40    2.50
 -11   4  -4    0.00    2.40
   0   5   4   25.20    4.20
   0  -5   4   28.00    3.50
   0  -5   4   24.50    3.30
  -1   5   4   29.90    4.40
  -1   5   4   21.30    4.00
  -1  -5   4   24.70    3.80
  -1  -5   4   25.60    4.10
  -2   5   4  832.32   52.39
  -2  -5  -4  811.12   52.69
  -2   5   4  968.30   52.79
  -2  -5   4  828.32   52.69
  -3   5   4   86.49    8.30
  -3  -5  -4   85.49    8.70
  -3   5   4   79.69    8.00
  -3  -5   4  106.49   10.30
  -3  -5   4   92.99    8.80
  -4   5   4  234.78   17.70
  -4   5   4  248.18   17.80
  -4  -5  -4  221.88   17.80
  -4  -5   4  240.68   18.40
  -4  -5   4  256.97   18.90
  -5  -5  -4  283.77   21.20
  -5   5   4  273.97   20.30
  -5  -5   4  284.87   21.80
  -6   5   4   17.60    4.40
  -6   5   4   12.20    4.80
  -6   5   4   16.40    3.90
  -6  -5  -4   16.10    5.10
  -6   5   4    8.70    4.60
  -6  -5   4   34.80    7.20
  -6   5  -4   20.90    4.70
  -6  -5   4   28.90    6.80
  -7   5   4  177.78   14.40
  -7  -5  -4  167.78   14.00
  -7  -5  -4  181.08   14.80
  -7  -5  -4  164.38   16.40
  -7   5   4  170.78   14.80
  -7  -5  -4  207.88   14.60
  -7  -5   4  181.48   14.20
  -7  -5   4  198.08   17.70
  -7  -5   4  189.48   18.20
  -7  -5   4  161.88   14.40
  -7   5  -4  188.48   15.70
  -7  -5   4  176.68   14.00
  -7   5  -4  156.38   13.70
  -8  -5  -4  158.38   14.60
  -8   5   4  177.88   15.60
  -8  -5  -4  161.78   14.70
  -8   5   4  179.08   14.80
  -8  -5   4  206.88   19.30
  -8  -5   4  182.88   14.40
  -8   5  -4  174.48   14.50
  -8  -5   4  179.38   14.60
  -8  -5   4  179.68   15.40
  -8   5  -4  217.88   16.70
  -9  -5  -4    9.40    3.70
  -9   5   4   15.90    5.00
  -9  -5  -4    1.10    3.80
  -9  -5   4   11.20    4.30
  -9  -5   4   12.40    4.10
  -9   5  -4   25.40    6.10
  -9  -5   4    8.10   13.30
 -10  -5   4   10.90    3.50
 -10  -5   4    8.50    3.80
 -10   5  -4   12.80    4.10
 -10   5  -4   12.10    3.40
 -11   5   4    2.70    2.60
 -11   5  -4    1.30    2.60
 -11  -5   4    7.50    3.10
   0   6   4  584.34   34.10
   0  -6   4  523.85   33.10
   0  -6   4  508.05   33.00
  -1   6   4  191.78   13.30
   1  -6   4  191.88   11.70
   1  -6   4  161.68   11.50
  -1   6   4  172.68   13.00
  -1  -6   4  182.38   13.10
  -1  -6   4  170.68   12.90
  -2   6   4  316.67   19.80
  -2  -6  -4  295.87   20.00
  -2   6   4  273.37   19.40
  -2  -6   4  268.87   19.70
  -2  -6   4  270.67   19.70
  -3  -6  -4   76.69    8.20
  -3   6   4   72.19    7.80
  -3   6   4   75.49    7.90
  -3  -6   4   95.59    8.80
  -3  -6   4   81.49    8.50
  -4   6   4    7.60    3.30
  -4   6   4    9.20    3.30
  -4  -6  -4    9.30    4.00
  -4  -6   4   10.60    4.00
  -4  -6   4   12.40    4.10
  -5   6   4   58.89    8.20
  -5  -6  -4   55.19    7.90
  -5   6   4   67.89    7.80
  -5  -6   4   54.39    9.30
  -5  -6   4   66.39    8.50
  -6  -6  -4   21.40    6.00
  -6  -6  -4   25.70    4.60
  -6   6   4   22.70    4.90
  -6  -6  -4   28.80    5.20
  -6   6   4   23.20    7.40
  -6  -6   4   27.20    4.50
  -6  -6   4   14.40    5.60
  -6  -6   4   24.20    4.50
  -6   6  -4   16.60    3.90
  -6  -6   4   23.30    5.90
  -6   6  -4   23.30    5.10
  -7  -6  -4   82.89    8.80
  -7  -6  -4   75.59   11.20
  -7  -6  -4   90.79    9.40
  -7   6   4   95.39   10.10
  -7   6   4   94.69    9.50
  -7  -6  -4   86.99    9.50
  -7  -6   4   87.39    9.10
  -7  -6   4  100.39    9.30
  -7   6  -4   87.09    8.80
  -7  -6   4   83.09    9.80
  -7  -6   4   99.39   12.40
  -7  -6   4  103.89   12.90
  -7   6  -4  101.39   10.30
  -8  -6  -4   31.80    5.80
  -8  -6  -4   35.90    5.90
  -8   6   4   34.50    6.40
  -8  -6  -4   28.30    5.50
  -8   6   4   31.50    5.90
  -8  -6  -4   31.30    6.10
  -8  -6   4   39.70    6.30
  -8   6  -4   33.90    5.70
  -8  -6   4   29.40    8.50
  -8  -6   4   28.30    5.70
  -8  -6   4   49.20   10.60
  -8   6  -4   48.40    7.90
  -8  -6   4   25.30    5.10
  -9   6   4   23.50    5.10
  -9   6   4   25.40    8.40
  -9  -6   4    7.70    8.10
  -9   6  -4   40.20    8.50
  -9  -6   4   30.70    5.40
  -9   6  -4   24.60    5.00
  -9  -6   4   22.70    5.80
  -9  -6   4   21.10    5.20
 -10   6   4   66.89    7.80
 -10  -6   4   81.69    7.80
 -10   6  -4   73.69    8.80
  10  -6  -4   64.29    7.70
 -11  -6   4   10.90    3.10
 -11   6  -4   12.60    3.10
   0   7   4    4.00    2.40
   0  -7   4    4.00    1.90
   0  -7   4    0.30    1.80
  -1   7   4   70.49    6.70
   1  -7   4   66.79    5.60
  -1   7   4   54.99    6.20
  -1  -7   4   53.69    6.10
  -1  -7   4   52.19    6.10
  -2  -7  -4  121.79   10.50
  -2   7   4  108.79    9.60
  -2  -7   4  108.59    9.90
  -2  -7   4  116.39   10.20
  -3   7   4  355.86   23.40
  -3   7   4  335.47   23.00
  -3  -7  -4  363.26   24.10
  -3  -7   4  308.97   23.50
  -3  -7   4  315.17   23.60
  -4  -7  -4  161.98   14.30
  -4   7   4  161.18   13.50
  -4   7   4  166.68   13.50
  -4  -7   4  177.38   14.80
  -4  -7   4  165.38   14.40
  -5  -7  -4  309.27   22.90
  -5   7   4  256.17   20.60
  -5   7   4  272.27   21.10
  -5  -7   4  284.87   22.70
  -5  -7   4  330.77   21.70
  -5   7  -4  330.07   21.70
  -5  -7   4  255.67   22.20
  -6  -7  -4   31.70    6.50
  -6   7   4   26.80    5.20
  -6   7   4   29.30    5.50
  -6  -7  -4   22.10    5.20
  -6  -7  -4   35.80    5.80
  -6  -7  -4   28.50    7.10
  -6  -7   4   25.50    7.10
  -6  -7   4   29.10    7.60
  -6  -7   4   34.30    5.40
  -6   7  -4   35.50    6.20
  -6   7  -4   20.20    4.60
  -6  -7   4   24.30    4.30
  -7  -7  -4  270.97   19.90
  -7  -7  -4  280.57   20.30
  -7  -7  -4  284.17   20.20
  -7  -7  -4  298.87   24.10
  -7   7   4  301.57   21.10
  -7   7  -4  268.87   21.20
  -7  -7   4  274.17   20.40
  -7  -7   4  302.67   24.50
  -7  -7   4  265.37   24.30
  -7  -7   4  275.77   23.90
  -7  -7   4  317.17   21.60
  -7   7  -4  245.18   27.40
  -8   7   4    1.10    3.30
  -8  -7  -4   -0.70    3.20
  -8   7   4    2.50    3.40
  -8  -7  -4    4.10    4.00
  -8  -7  -4   -0.60    3.80
  -8   7  -4    1.00    2.70
  -8   7  -4    3.10    2.90
  -8  -7   4    7.10    6.90
  -8  -7   4    8.70    5.60
  -8  -7   4    1.70    2.80
  -8  -7   4   -1.70    2.40
  -8  -7   4    5.00    4.90
  -9   7   4   30.60    6.10
  -9  -7  -4   11.50    7.90
  -9   7   4   26.40    6.30
  -9   7  -4   31.30    5.50
  -9   7  -4   32.90    6.30
  -9  -7   4   41.60    6.50
   9  -7  -4   33.90    5.50
  -9  -7   4   52.19   11.80
  -9  -7   4   23.30    4.80
 -10   7   4   15.80    3.90
 -10   7   4   17.40    4.50
 -10  -7   4   16.20    3.80
 -10  -7   4   13.00    3.60
  10  -7  -4   21.10    4.10
 -10   7  -4   15.40    4.60
  11  -7   4    6.70    2.80
 -11   7   4    0.70    2.40
 -11  -7   4    6.10    2.40
 -11   7  -4    7.60    3.10
   0  -8   4   94.59    8.00
   0  -8   4  102.29    8.20
   0   8   4   87.69    8.60
  -1   8   4   -0.50    2.10
   1  -8   4   -1.30    1.40
  -1   8   4   -0.70    1.90
   1  -8   4    0.00    1.30
  -1  -8   4    3.40    2.30
  -1  -8   4    3.50    2.30
  -2   8   4   87.29    9.40
  -2  -8  -4  108.89    9.70
  -2   8   4   86.59    8.60
  -2  -8   4   89.89    8.90
  -2  -8   4   85.69    8.70
  -3   8   4  447.26   30.80
  -3  -8  -4  488.25   32.00
  -3   8   4  469.75   31.00
  -3  -8   4  410.86   31.10
  -3  -8   4  521.95   32.30
  -4  -8  -4   95.29   10.40
  -4   8   4  100.59    9.50
  -4   8   4   84.79    9.60
  -4  -8   4  101.09   10.60
  -5   8   4   67.39    7.10
  -5   8   4   62.79    8.10
  -5  -8  -4   77.29    9.10
  -5   8  -4   58.19    6.50
  -5  -8   4   51.49    6.30
  -5  -8   4   70.59    9.10
  -5  -8   4   50.79    5.80
  -5  -8   4   54.69    8.10
  -5   8  -4   54.69    6.60
  -6  -8  -4   25.90    4.70
  -6   8   4   29.70    5.90
  -6   8   4   31.70    5.70
  -6  -8  -4   29.90    7.50
  -6  -8  -4   36.50    5.60
  -6  -8  -4   15.80    5.30
  -6  -8   4   32.00    7.10
  -6  -8   4   33.10    5.10
  -6   8  -4   31.60    5.50
  -6  -8   4   24.10    4.70
  -6  -8   4   24.70    7.20
  -6   8  -4   33.60    6.10
  -7   8   4   16.40    4.70
  -7  -8  -4   15.00    5.70
  -7  -8  -4    4.60    4.20
  -7  -8  -4   15.50    4.10
  -7  -8   4   12.50    4.00
   7  -8  -4    8.50    7.90
  -7  -8   4    7.60    3.50
  -7  -8   4    6.90    7.70
  -7  -8   4    5.40    5.40
  -7   8  -4    8.10    3.10
  -7   8  -4   11.20    4.10
  -8   8   4   62.49    7.90
  -8  -8  -4   65.79    8.20
  -8  -8  -4   47.80    6.90
  -8   8   4   48.60    8.20
  -8  -8  -4   54.69    7.50
  -8  -8   4   44.10   10.60
  -8   8  -4   52.79    7.40
  -8  -8   4   53.49    7.50
   8  -8  -4   75.49    8.40
  -8  -8   4   70.99    7.90
  -8   8  -4   51.29    7.80
  -8  -8   4   86.39   13.80
  -9   8   4   53.09    7.70
  -9   8   4   31.10    6.30
  -9   8  -4   44.30    7.80
   9  -8  -4   39.40    5.90
  -9  -8   4   34.40    6.10
  -9  -8   4   33.20    5.50
  -9  -8   4   48.00   11.60
  -9   8  -4   33.60    6.10
 -10   8   4   60.59    7.60
 -10   8   4   45.40    6.50
  10  -8   4   48.50    7.30
 -10  -8   4   68.29    8.40
 -10   8  -4   58.29    7.40
 -10  -8   4   47.50    6.30
  10  -8  -4   50.19    6.30
   0  -9   4   19.00    3.90
   0  -9   4   28.80    4.20
   1  -9   4    2.40    1.80
   1  -9   4    1.80    1.80
  -1   9   4    2.00    2.40
  -1   9   4   -0.40    2.10
  -1  -9   4    3.40    2.50
  -1  -9   4    1.70    2.00
  -2   9   4   73.79    8.00
  -2   9   4   82.49    8.50
  -2  -9  -4   63.39    8.30
  -2  -9   4   85.29    8.60
  -2  -9   4   90.09    8.70
  -2   9  -4   80.69    5.80
  -3  -9  -4  135.59   12.50
  -3   9   4  141.59   12.00
  -3   9   4  112.89   11.40
  -3  -9   4  154.38   12.90
  -3  -9   4  121.59   12.00
  -4   9   4    6.60    4.00
  -4  -9  -4    1.80    2.90
  -4   9   4    5.30    3.60
  -4  -9   4    6.50    3.50
  -4  -9   4    3.50    3.10
  -5  -9  -4   20.20    4.30
  -5   9   4   12.70    4.60
  -5   9   4    5.80    4.80
  -5  -9  -4    9.40    3.90
  -5  -9  -4   14.90    5.60
  -5   9   4   12.70    3.50
  -5  -9   4   24.20    4.40
  -5   9  -4   17.90    4.00
  -5  -9   4   23.80    4.50
  -5  -9   4   21.00    5.80
  -5   9  -4   12.80    3.90
  -5  -9   4   24.50    6.20
  -6  -9  -4    6.90    4.20
  -6  -9  -4    5.90    4.40
  -6  -9  -4   13.40    4.10
  -6   9   4   17.00    4.60
  -6   9   4    8.50    3.80
  -6  -9  -4   11.30    3.30
   6  -9  -4   10.10    4.90
  -6  -9   4   11.60    5.50
  -6  -9   4    8.10    5.50
  -6   9  -4    4.20    2.90
  -6   9  -4   10.30    3.60
  -6  -9   4    9.40    3.20
  -6  -9   4   10.10    3.60
  -7   9   4   76.19    8.80
  -7  -9  -4   63.89   11.70
  -7   9   4   78.69    9.00
  -7  -9  -4   85.29    8.70
  -7  -9  -4   80.39    8.00
  -7   9  -4   74.79    8.50
  -7  -9   4   77.19   13.00
  -7  -9   4   69.69    8.60
  -7  -9   4   76.59   13.00
  -7   9  -4   59.39    8.50
  -7  -9   4   87.29    8.40
   8  -9   4    3.00    7.00
  -8   9   4    6.80    3.60
  -8  -9  -4    3.40    3.00
  -8  -9  -4    6.20    3.80
  -8  -9  -4    2.40    4.10
  -8   9   4    8.80    4.10
  -8   9  -4    4.30    3.20
  -8  -9   4    6.40    3.30
   8  -9  -4    5.40    3.70
  -8  -9   4    9.40    6.80
  -8  -9   4    6.30    3.30
  -8   9  -4    4.60    3.20
  -8  -9   4   17.60    8.10
  -9  -9  -4   -5.00    3.90
  -9  -9  -4    3.30    3.10
   9  -9   4    6.00    3.90
  -9   9   4    6.60    3.90
  -9   9   4    2.10    3.10
  -9  -9   4   -1.60    8.00
  -9  -9   4   -0.60    2.60
  -9   9  -4    3.60    3.60
   9  -9  -4   -3.70    2.80
  -9  -9   4    1.50    2.70
  10  -9   4   13.10    3.80
 -10   9   4   11.10    3.70
 -10  -9   4   11.60    3.60
 -10  -9   4   14.00    3.10
 -10   9  -4   13.20    3.80
  10  -9  -4   15.70    3.60
   0 -10   4  473.35   31.60
   0  10   4  537.05   33.10
   0 -10   4  474.35   31.60
  -1  10   4  155.08   12.10
   1 -10   4  119.59   10.10
  -1  10   4  149.59   12.00
  -1 -10   4  120.69   11.20
  -1 -10   4  137.99   11.60
  -2 -10  -4  354.06   24.90
  -2  10   4  371.36   24.20
  -2 -10   4  318.57   24.10
  -2 -10   4  305.17   23.70
  -2  10  -4  342.17   21.10
  -3  10   4  179.78   15.00
  -3 -10  -4  189.78   22.00
  -3 -10   4  179.18   15.60
  -3 -10   4  181.78   16.90
  -4  10   4   31.90    8.80
  -4 -10  -4   53.09    7.90
  -4  10   4   27.10    6.00
  -4  10  -4   29.70    5.10
  -4 -10   4   36.20    7.40
  -4 -10   4   31.40    6.60
  -4 -10   4   38.50    5.20
  -4 -10   4   41.40    5.00
  -5 -10  -4   39.50    8.30
  -5  10   4   26.60    5.40
  -5 -10  -4   42.70    6.70
  -5 -10  -4   27.80    4.50
  -5  10   4   33.70    6.20
  -5  10  -4   21.50    4.60
  -5 -10   4   24.60    4.80
  -5 -10   4   25.10    6.90
  -5 -10   4   18.70    6.50
  -5 -10   4   22.80    4.50
   5 -10  -4   28.20    5.70
  -5  10  -4   31.50    5.70
  -6  10   4   41.40    6.70
  -6 -10  -4   29.90    5.50
  -6  10   4   40.30    6.80
   6 -10   4   44.80    6.80
  -6 -10  -4   33.30    7.60
  -6 -10  -4   25.90    6.40
  -6 -10  -4   40.60    6.10
  -6  10  -4   28.00    5.40
  -6 -10   4   40.10    6.20
  -6 -10   4   35.10    8.30
  -6  10  -4   36.30    6.60
  -6 -10   4   34.40    5.80
   6 -10  -4   40.60    6.50
  -7  10   4   38.80    6.80
  -7 -10  -4   36.00    6.50
  -7 -10  -4   37.80    6.30
   7 -10   4   49.20    7.10
  -7  10   4   31.10    6.00
  -7 -10  -4   38.80    6.10
  -7 -10   4   49.30    7.10
  -7 -10   4   41.60    7.00
  -7  10  -4   38.90    6.90
  -7 -10   4   37.20    9.10
  -7  10  -4   33.50    6.30
   7 -10  -4   43.40    6.50
  -8 -10  -4   14.90    3.70
   8 -10   4   10.50    7.20
  -8 -10  -4   16.60    4.20
  -8  10   4   19.40    4.80
  -8  10   4   12.90    4.40
  -8  10  -4   18.20    4.80
  -8 -10   4   15.40    9.70
  -8 -10   4   12.70    7.20
   8 -10  -4   13.60    4.50
  -8  10  -4    9.10    4.00
  -8 -10   4   10.20    4.00
  -8 -10   4   14.90    4.20
  -9  10   4   11.20    3.50
  -9 -10  -4    4.00    2.80
  -9 -10  -4   -1.90    3.20
   9 -10   4    9.10    3.20
  -9 -10   4    5.20    3.00
  -9 -10   4    5.00    3.30
  -9  10  -4    5.80    3.60
   9 -10  -4    8.80    3.20
  -9 -10   4   -1.00    8.60
  10 -10   4   30.10    4.70
 -10  10   4   14.10    4.30
 -10 -10   4   26.50    4.50
 -10  10  -4   19.90    4.80
  10 -10  -4   22.40    3.90
 -10 -10   4   21.70    3.90
   0 -11   4   20.60    4.30
  -1  11   4    1.40    2.70
  -1  11   4    2.50    2.80
   1 -11   4    1.50    2.00
  -1 -11   4    0.20    2.20
  -1 -11   4    0.70    2.20
  -2 -11  -4  136.89   12.50
  -2  11   4  130.29   11.60
  -2  11   4  124.39   11.50
  -2 -11   4  106.09   11.20
  -2 -11   4  104.59   11.10
  -3 -11  -4   55.69    8.30
  -3  11   4   58.69    8.10
  -3  11   4   50.79    7.60
  -3 -11   4   56.39    8.20
  -3 -11   4   63.69    8.50
  -4  11   4   77.69    8.10
  -4  11   4   69.09   10.20
  -4 -11  -4   93.19   10.80
  -4 -11  -4   87.59   10.60
  -4 -11  -4   68.69    7.90
  -4 -11   4   53.29   10.40
   4 -11  -4   74.89    7.50
  -4 -11   4   84.09   10.60
  -5  11   4   48.30    7.20
  -5 -11  -4   34.40    6.80
  -5  11   4   43.00    7.40
  -5 -11  -4   45.90    6.00
  -5 -11  -4   42.30    9.40
  -5 -11  -4   48.10    7.00
  -5 -11   4   56.09    6.50
  -5  11  -4   49.50    6.70
  -5 -11   4   68.29   11.50
  -5 -11   4   59.89   10.90
  -5 -11   4   47.10    6.40
  -5  11  -4   55.89    7.10
   6 -11   4   33.30    5.70
  -6 -11  -4   22.90    5.20
  -6 -11  -4   23.30    5.50
  -6  11   4   26.90    5.80
  -6 -11  -4   24.80    7.20
  -6  11   4   28.70    5.60
  -6 -11   4   30.30   11.20
  -6 -11   4   26.80    8.30
  -6 -11   4   24.10    8.00
  -6  11  -4   31.80    6.10
   7 -11   4   23.60    4.90
  -7 -11  -4   30.80    5.70
  -7 -11  -4   20.50    4.70
  -7 -11  -4   22.80    6.20
  -7  11   4   24.90    6.10
  -7  11   4   31.20    6.00
  -7 -11   4   20.60    4.60
  -7  11  -4   19.30    5.20
  -7  11  -4   19.20    5.00
  -7 -11   4   19.30    4.80
  -7 -11   4   23.60    7.90
   7 -11  -4   15.60    5.10
  -7 -11   4   10.80    6.50
  -8  11   4   15.10    4.40
   8 -11   4   22.50    4.50
  -8 -11  -4   17.60    4.30
  -8 -11  -4   12.20    4.50
   8 -11  -4   12.20    4.60
  -8 -11   4   17.50    9.20
   8 -11  -4   10.00    4.10
   8  11   4   12.60   11.00
  -9 -11  -4   47.40    6.00
   9 -11   4   36.30    5.70
  -9  11   4   37.30    6.40
  -9 -11   4   43.90   11.60
   9 -11  -4   43.60    5.70
   9 -11  -4   37.50    5.40
  -9 -11   4   43.10    5.90
  -9  11  -4   30.20    6.20
  -9 -11   4   30.30    5.20
  10 -11   4   23.80    4.10
 -10  11   4   14.80    4.00
 -10 -11   4   22.60    4.10
 -10 -11   4   23.60    3.70
  10 -11  -4   20.70    3.50
 -10  11  -4   13.30    3.70
   0 -12   4  457.25   29.90
   0  12   4  414.66   30.50
   0 -12   4  461.65   29.80
  -1  12   4   12.00    4.00
  -1  12   4    9.30    3.80
   1 -12   4    9.10    3.20
  -1 -12   4   14.30    4.30
  -1 -12   4   10.70    4.00
  -2  12   4  281.87   19.80
  -2  12   4  243.18   19.20
  -2 -12   4  216.08   19.00
  -3  12   4    9.40    3.90
   3 -12   4   12.80    4.70
  -3 -12  -4   14.80    5.20
  -3  12   4   16.30    4.60
  -3  12   4   12.70    4.80
  -3 -12  -4   12.10    3.30
  -3 -12  -4   12.40    3.90
  -3 -12   4   13.40    3.50
  -3 -12   4   11.10    3.00
  -3 -12   4   14.80    5.00
  -3  12  -4   11.70    3.50
  -3 -12   4   11.80    4.50
   3 -12  -4   16.80    3.60
  -4 -12  -4   29.10    4.90
  -4 -12  -4   20.90    5.10
  -4 -12  -4   32.70    7.40
  -4  12   4   22.40    5.30
  -4 -12  -4   21.20    4.70
  -4 -12   4   17.40    5.20
  -4  12  -4   27.00    4.90
  -4  12  -4   13.30    4.20
  -4 -12   4   22.80    4.40
   4 -12  -4   30.80    4.80
  -4 -12   4   25.10    6.50
  -5  12   4   31.90    6.20
  -5 -12  -4   22.50    4.70
  -5 -12  -4   30.10    5.90
  -5 -12  -4   42.70    9.50
  -5  12   4   28.00    5.10
   5 -12   4   35.20    6.00
  -5 -12  -4   27.00    5.50
  -5  12  -4   23.80    5.00
   5 -12  -4   43.00    6.30
  -5 -12   4   43.00    8.80
  -5 -12   4   31.40    8.00
  -5 -12   4   25.70    4.80
  -5  12  -4   36.20    6.30
  -5 -12   4   30.50    5.40
  -6 -12  -4   -3.50    3.60
  -6 -12  -4    7.70    3.00
  -6  12   4   -1.40    3.70
  -6  12   4    2.50    3.40
  -6 -12  -4    0.20    2.90
  -6 -12   4   13.50    3.50
   6 -12  -4    4.00    3.30
  -6 -12   4    4.70    3.10
  -6 -12   4    0.10    3.90
  -6  12  -4    1.80    2.80
  -6 -12   4    5.50    4.90
  -6  12  -4    6.50    3.60
  -7 -12  -4   59.09    8.30
  -7 -12  -4   61.29    7.80
  -7  12   4   62.19    8.30
  -7 -12  -4   63.59    7.70
   7 -12   4   73.29    8.20
  -7  12   4   70.29    8.70
  -7 -12   4   51.59   10.20
   7 -12  -4   64.89    7.90
  -7 -12   4   62.19   11.70
  -7  12  -4   87.59    9.30
  -7 -12   4   70.59    8.60
  -7 -12   4   79.19    8.50
  -7  12  -4   73.49    8.50
  -8  12   4   30.80    5.30
  -8  12   4   37.90    6.70
  -8 -12  -4   28.10    5.10
   8 -12   4   26.00    5.20
  -8 -12   4   23.80    8.00
  -8  12  -4   28.10    6.10
   8 -12  -4   28.50    5.30
  -8 -12   4   26.20    5.20
   8 -12  -4   23.10    5.10
  -8 -12   4   29.40    5.80
  -9 -12  -4    8.20    3.90
  -9 -12  -4    4.70    3.60
  -9  12   4    2.90    3.30
   9 -12   4   11.70    3.40
  -9  12  -4    7.00    3.50
  -9 -12   4    8.70    3.40
   9 -12  -4    8.60    2.90
  -9 -12   4    7.90    2.80
   9 -12  -4    9.90    3.10
  -9 -12   4    5.50   10.90
 -10  12   4    8.60    3.10
  10 -12   4    6.20    2.40
  10 -12  -4    4.50    2.30
 -10 -12   4   -0.60    2.00
 -10  12  -4    2.50    2.50
 -10 -12   4    3.60    2.30
   0  13   4    2.20    3.30
   0 -13   4    0.40    2.70
  -1  13   4   17.20    4.70
  -1  13   4   22.90    5.70
  -1 -13   4   24.60    5.50
   1  13   4   31.30    6.70
  -1 -13   4   29.40    5.80
  -2  13   4  112.89    9.10
   2 -13   4  107.49    9.10
  -2  13   4  107.39   11.60
  -2 -13  -4  132.89   10.20
  -2 -13  -4  113.79   10.40
  -2  13   4  108.59   11.90
   2 -13  -4  101.79    8.90
  -2  13  -4  128.49    9.10
  -2 -13   4  116.89   11.80
  -2 -13   4  114.59   10.40
  -2 -13   4  104.19   11.50
  -3 -13  -4  150.58   13.00
  -3  13   4  160.58   15.00
  -3  13   4  188.48   15.80
  -3 -13  -4  207.18   17.50
  -3  13   4  190.98   11.80
  -3 -13  -4  160.28   13.90
   3 -13  -4  156.88   12.40
   3 -13  -4  162.48   13.60
  -3 -13   4  163.18   15.80
  -3 -13   4  159.88   13.10
  -4 -13  -4   39.90    6.60
   4 -13   4   54.79    6.20
  -4 -13  -4   42.20    6.40
  -4 -13  -4   40.30    5.60
  -4 -13  -4   46.70    9.60
  -4  13   4   38.80    6.70
  -4  13   4   38.00    6.10
  -4  13  -4   38.60    6.60
  -4 -13   4   42.60    6.00
  -4 -13   4   46.00    8.90
   4 -13  -4   40.20    5.80
  -4 -13   4   40.20    8.30
  -4 -13   4   43.90    6.00
  -5 -13  -4   12.20    3.50
  -5 -13  -4    1.30    3.80
  -5  13   4   23.40    5.00
   5 -13   4   16.50    3.90
  -5 -13  -4   18.70    5.60
  -5  13   4    6.70    4.10
  -5 -13  -4   10.30    4.00
  -5 -13   4   23.40    7.00
  -5  13  -4    8.00    4.50
  -5 -13   4    3.80    3.10
  -5 -13   4   13.00    7.00
   5 -13  -4   19.80    4.40
  -5  13  -4   10.30    3.60
  -5 -13   4   18.90    4.40
  -6 -13  -4   15.90    4.90
  -6 -13  -4   28.30    5.30
  -6  13   4   30.10    6.00
   6 -13   4   23.60    5.40
  -6 -13  -4   25.60    5.80
  -6  13   4   25.70    5.60
  -6 -13   4   21.70    7.20
  -6 -13   4   21.60    8.00
  -6 -13   4   27.00    5.40
  -6  13  -4   21.20    5.00
   6 -13  -4   28.90    5.30
  -6 -13   4   23.40    5.40
  -6  13  -4   14.20    5.00
   7 -13   4    2.30    2.80
  -7 -13  -4   -4.10    2.50
  -7  13   4    3.60    3.60
  -7  13   4    2.50    3.40
  -7 -13  -4    1.10    2.80
  -7 -13  -4   -3.10    4.40
  -7 -13   4    0.10    3.40
  -7  13  -4    2.20    3.10
   7 -13  -4    4.50    3.60
  -7 -13   4    2.80    2.70
  -7 -13   4   -0.20    5.70
   7 -13  -4    2.40    3.10
  -7 -13   4   -2.70    6.30
  -8  13   4   26.50    4.90
  -8 -13  -4   27.00    5.10
  -8  13   4   34.80    6.20
   8 -13   4   37.60    5.80
  -8 -13  -4   38.70    6.00
  -8 -13   4   33.60    6.20
  -8  13  -4   45.90    6.40
  -8 -13   4   33.20    5.70
  -8 -13   4   30.90   10.10
   8 -13  -4   49.10    6.50
   8 -13  -4   46.10    6.30
  -9  13   4    8.30    4.10
  -9 -13  -4   14.00    3.30
  -9 -13  -4    8.10    3.70
  -9  13   4   11.00    3.50
   9 -13  -4   13.10    3.20
  -9 -13   4    5.30    2.80
  -9  13  -4    5.80    3.00
   9 -13  -4   12.90    3.40
  -9 -13   4    9.70    3.20
  10 -13   4   14.70    2.80
  10 -13   4   14.50    4.20
 -10 -13   4    9.20    2.70
 -10  13  -4   24.20    4.10
 -10 -13   4   17.50    3.20
   0 -14  -4    3.20    2.50
   0  14  -4    7.90    2.80
   0  14   4    4.60    3.90
   0 -14  -4    8.30    3.40
   0 -14   4    1.10    2.80
  -1  14   4   16.80    4.70
   1 -14   4   10.20    2.60
  -1  14   4    6.10    4.10
  -1 -14   4   14.30    4.80
  -1 -14   4    6.30    3.60
  -1 -14   4    7.20    3.40
   1  14   4    7.10    4.10
  -1  14  -4   12.10    3.20
  -2 -14  -4  126.59   11.40
  -2 -14  -4  136.99   12.80
  -2  14   4  138.49   10.40
   2 -14   4  125.89   10.30
  -2  14   4  145.69   14.00
  -2  14   4  130.69   15.10
   2 -14  -4  122.49   11.60
   2 -14  -4  134.79   10.40
  -2 -14   4  156.98   14.40
  -2 -14   4  129.69   10.80
  -2 -14   4  147.99   13.80
  -3  14   4   32.30    6.50
  -3  14   4   45.70    4.80
  -3 -14  -4   38.00    6.80
  -3 -14  -4   61.29    6.80
  -3  14   4   37.80    7.80
  -3 -14  -4   53.59    6.30
  -3 -14   4   44.10    8.60
   3 -14  -4   50.79    6.70
  -3 -14   4   36.20    6.30
  -3 -14   4   53.09    6.00
   3 -14  -4   43.80    5.60
  -4 -14  -4   23.90    5.30
  -4  14   4   29.70    5.20
  -4 -14  -4   23.80    4.70
  -4  14   4   15.60    5.20
   4 -14   4   33.70    5.40
  -4 -14  -4   19.70    5.10
  -4 -14   4   28.30    7.40
   4 -14  -4   25.10    5.30
  -4 -14   4   22.60    7.00
  -4 -14   4   18.00    4.90
   4 -14  -4   24.80    4.80
  -4  14  -4   20.10    4.60
  -4 -14   4   26.80    5.00
   5 -14   4   13.90    4.20
  -5  14   4   14.70    4.10
  -5 -14  -4    4.40    4.40
  -5 -14  -4   16.40    4.00
  -5 -14  -4   12.10    4.30
  -5 -14   4   15.20    3.80
  -5 -14   4   13.80    5.70
  -5 -14   4   14.40    6.10
  -5 -14   4   12.70    4.40
   5 -14  -4   14.90    4.00
  -5  14  -4   20.40    4.50
   6 -14   4   11.70    3.70
  -6  14   4    0.90    3.70
  -6  14   4    5.50    3.50
  -6 -14  -4   15.10    4.30
  -6 -14  -4    7.70    4.80
  -6 -14  -4   15.00    4.00
  -6 -14   4   15.20    6.70
   6 -14  -4   15.00    4.80
  -6 -14   4   16.10    4.10
  -6 -14   4    5.40    5.20
  -6  14  -4    6.50    3.30
  -6 -14   4    1.90    3.70
   6 -14  -4   11.30    3.80
  -7 -14  -4   23.50    8.10
  -7  14   4   48.70    9.80
  -7  14   4   42.90   10.10
  -7 -14  -4   65.59   10.00
  -7 -14   4   43.80    7.40
   7 -14  -4   44.50    7.60
  -7 -14   4   44.60    9.00
  -7 -14   4   36.00    8.60
   7  14   4   79.39   22.70
  -8 -14  -4    1.80    3.10
  -8  14   4   14.70    4.50
  -8  14   4    4.40    3.30
  -8 -14  -4    7.30    3.00
   8 -14   4    6.60    3.60
  -8 -14   4    9.40    3.40
   8 -14  -4   15.10    3.50
  -8 -14   4    3.30    3.20
  -8 -14   4    4.60    5.80
  -8  14  -4    5.50    3.00
   8 -14  -4    9.60    3.30
  -9 -14  -4    9.80    4.30
  -9 -14  -4    5.90    2.50
  -9  14   4    5.70    2.70
  -9 -14   4    1.60    2.40
  -9 -14   4   14.90    4.60
   9 -14  -4    3.80    3.40
  -9  14  -4    2.50    2.50
   0  15  -4   85.89    8.60
   0 -15  -4   94.09    9.60
   0  15   4  109.99   11.60
   0 -15  -4  105.29    9.80
   0 -15   4   99.99   10.70
   0 -15   4   85.59    9.00
   0 -15   4  106.19    9.80
   0 -15  -4  102.99    9.00
  -1  15   4   38.40    5.20
   1 -15   4   44.40    6.50
  -1 -15  -4   38.40    5.80
  -1 -15  -4   33.70    6.30
  -1 -15  -4   39.00    6.30
  -1  15   4   37.60    7.70
  -1  15   4   39.60    8.10
  -1 -15   4   35.90    5.90
   1  15   4   42.10    5.70
   1  15   4   27.80    6.90
   1 -15  -4   32.10    6.10
  -1  15  -4   32.20    7.40
  -1 -15   4   40.40    5.70
  -1  15  -4   38.10    4.90
   1 -15  -4   36.60    5.90
  -1 -15   4   27.60    6.30
  -2 -15  -4   29.90    5.70
  -2  15   4   32.70    7.70
  -2 -15  -4   37.80    5.70
  -2 -15  -4   39.40    6.20
  -2  15   4   35.50    7.30
   2 -15   4   34.90    4.90
  -2  15   4   32.90    4.70
   2  15   4   28.00    7.40
   2 -15  -4   37.80    4.40
  -2 -15   4   29.50    5.00
  -2 -15   4   44.10    8.90
  -2  15  -4   29.20    4.40
   2 -15  -4   36.10    6.40
  -2 -15   4   38.30    8.30
  -2 -15   4   33.00    5.60
  -3 -15  -4    6.60    3.70
  -3 -15  -4    2.50    2.80
   3 -15   4   11.40    3.10
  -3  15   4    2.90    3.30
  -3  15   4   -4.80    5.90
  -3 -15  -4    6.10    2.90
  -3  15   4    2.70    7.40
  -3  15   4    3.00    2.20
   3 -15  -4    8.60    3.50
  -3 -15   4    7.70    4.10
   3 -15  -4    8.70    2.80
  -3 -15   4    2.60    4.30
  -3 -15   4    5.50    3.30
  -3 -15   4    5.40    3.30
  -4  15   4    8.20    4.30
  -4 -15  -4   10.00    4.20
  -4 -15  -4    1.60    3.60
  -4 -15   4   11.30    6.50
  -4 -15   4   10.00    6.40
  -4  15  -4   18.20    4.30
  -5 -15  -4    9.40    3.40
  -5 -15  -4   -1.50    3.80
  -5  15   4   -1.60    3.10
  -5 -15  -4    7.30    3.80
   5 -15   4    7.40    3.30
  -5  15   4    2.40    3.40
  -5 -15   4    6.80    5.00
  -5 -15   4    2.30    5.50
  -5 -15   4   -1.20    3.40
   5 -15  -4    4.20    3.50
  -5 -15   4    3.50    3.00
  -5  15  -4    5.70    3.20
   5 -15  -4    2.10    3.00
  -6 -15  -4   13.10    4.40
  -6  15   4   16.00    5.00
  -6 -15  -4   21.80    5.00
  -6 -15  -4   13.50    4.90
   6 -15   4   19.00    4.20
  -6  15   4   15.70    4.40
   6 -15  -4   16.90    5.00
   6 -15  -4   14.90    4.20
  -6 -15   4   24.60    6.00
  -6 -15   4   29.90    9.30
  -6  15  -4   21.20    5.10
  -6 -15   4   14.20    4.00
  -7 -15  -4   31.90    5.80
  -7  15   4   20.80    4.80
  -7  15   4   30.30    6.00
  -7 -15  -4   20.40    4.90
   7 -15  -4   26.70    5.70
  -7  15  -4   29.40    5.50
  -7 -15   4   28.90    5.30
  -7 -15   4   22.40    5.60
   7 -15  -4   20.60    4.70
  -7 -15   4   22.70    8.50
  -8 -15  -4   20.30    4.20
   8 -15   4   20.60    3.90
  -8 -15  -4   21.50    4.50
   8 -15  -4   23.90    4.30
   8 -15  -4   20.70    4.20
  -8  15  -4   20.20    4.30
  -8 -15   4   25.90    5.50
  -8 -15   4   22.90    4.60
   9 -15   4    6.90    2.40
  -9  15   4    8.80    2.90
  -9 -15  -4    4.40    3.70
  -9 -15  -4    5.70    2.40
  -9 -15   4    6.10    2.70
   9 -15  -4    5.70    2.40
  -9 -15   4    2.60    2.30
   9 -15  -4    4.40    3.10
  -9  15  -4    5.30    2.70
   0  16   4   57.69   10.10
   0 -16  -4   54.29    7.50
   0 -16  -4   64.99    7.20
   0 -16  -4   62.49    7.70
   0  16  -4   63.59    6.70
   0 -16   4   65.09    7.80
   0 -16   4   61.69    7.60
   0  16   4   63.49    6.40
   0 -16   4   70.59    8.60
   1 -16   4   -2.60    2.30
   1 -16   4   -1.50    3.00
   1 -16   4    1.20    3.20
  -1  16   4    2.50    2.40
  -1 -16  -4   -3.20    2.30
  -1  16   4    2.10    5.20
  -1 -16  -4   -1.50    3.00
  -1  16   4    0.40    3.80
   1  16   4    2.90    2.60
  -1 -16   4    3.90    3.00
  -1 -16   4    0.10    4.70
  -1  16  -4   -7.50    6.00
  -1  16  -4    1.50    2.40
  -1 -16   4    1.20    2.80
   1 -16  -4   -3.30    2.70
   1  16   4    4.90    4.40
   1 -16  -4    4.50    3.80
  -1 -16   4    0.20    3.60
   2 -16   4  147.99   11.80
  -2 -16  -4  162.38   13.00
  -2  16   4  169.68   16.30
  -2 -16  -4  172.78   14.40
  -2  16   4  126.09   21.10
  -2 -16  -4  169.88   14.00
  -2  16   4  158.38   12.00
   2  16   4  184.38   17.50
  -2 -16   4  195.08   13.50
  -2 -16   4  159.38   15.80
  -2 -16   4  167.58   13.70
   2  16   4  168.88   12.80
  -2  16  -4  156.48   11.60
   2 -16  -4  159.58   13.80
   3 -16   4  119.49   11.10
  -3 -16  -4  101.99   10.80
  -3  16   4  124.99   11.60
  -3 -16  -4  123.99   11.70
  -3 -16  -4  125.19   11.40
  -3  16   4  113.99    8.60
  -3 -16   4  134.79   14.20
   3 -16  -4  120.09    9.80
  -3 -16   4  108.39   10.30
   3 -16  -4  123.89   11.40
  -3 -16   4  115.79   11.30
   3  16   4  118.59   14.70
   4 -16   4   39.50    6.10
  -4 -16  -4   41.60    6.60
  -4 -16  -4   43.80    7.60
  -4 -16  -4   38.80    7.30
  -4  16   4   55.39    8.50
  -4 -16   4   32.00    6.30
  -4 -16   4   38.30    9.10
  -4 -16   4   38.50    6.60
   4 -16  -4   30.80    6.30
   4 -16  -4   39.80    5.70
  -4 -16   4   28.40    8.40
  -5 -16  -4   10.70    4.60
  -5 -16  -4   17.20    4.50
  -5  16   4   14.60    4.30
   5 -16   4   12.90    4.10
  -5  16   4   17.60    5.00
  -5 -16  -4    8.70    4.80
  -5 -16   4   12.80    4.10
  -5  16  -4   12.40    3.90
  -5 -16   4   12.90    6.10
  -5 -16   4   13.50    4.90
   5 -16  -4   12.90    3.90
   5 -16  -4   16.90    4.70
  -6 -16  -4   38.70    6.10
  -6 -16  -4   29.20    6.20
   6 -16   4   26.50    5.30
  -6  16   4   19.00    6.30
  -6 -16  -4   16.00    7.30
  -6  16   4   31.80    6.40
   6 -16  -4   42.50    6.20
  -6 -16   4   33.80    6.70
   6 -16  -4   38.70    6.80
  -6 -16   4   32.30    5.90
  -6 -16   4   26.20    8.80
   6  16   4   18.30   10.20
  -6  16  -4   35.10    7.10
  -7 -16  -4   88.39    9.10
   7 -16   4   83.59    8.70
  -7  16   4   91.19    9.40
  -7 -16  -4   88.29    9.20
  -7  16   4   82.29    9.30
   7 -16  -4   96.59    8.80
  -7 -16   4   95.29   13.70
  -7  16  -4   90.19    8.80
   7 -16  -4  102.49    9.50
  -7 -16   4   87.29    9.20
  -8 -16  -4    9.30    3.00
  -8  16   4   10.50    3.40
   8 -16   4    8.20    2.80
  -8 -16  -4    6.30    3.20
  -8  16   4   13.10    3.60
  -8 -16   4   18.70    4.40
  -8  16  -4   13.60    3.90
   8 -16  -4    7.70    4.40
  -8 -16   4    8.90    2.90
   8 -16  -4   11.40    3.20
  -9 -16  -4   54.79    5.70
   9 -16   4   53.99    5.40
   9 -16   4   51.39    5.70
  -9  16   4   57.99    6.50
   9 -16  -4   57.09    6.50
  -9 -16   4   53.89    5.70
  -9 -16   4   46.20    5.60
   0  17  -4  111.29    9.60
   0  17   4  106.09   13.10
   0 -17   4  110.49   10.70
   0 -17   4  119.79   11.10
   0 -17   4  126.99   10.90
   0  17   4   99.89    9.20
   0 -17  -4  122.39   11.30
   0  17   4  122.49   13.50
   0 -17  -4  116.49   10.20
  -1  17   4   -2.70    2.10
   1  17  -4    8.70    3.10
  -1  17   4  -10.50    5.00
  -1 -17  -4    1.20    2.60
   1 -17   4    1.40    3.20
  -1  17   4    5.20    5.10
  -1 -17  -4    7.80    3.20
   1  17   4   -0.60    2.50
   1 -17  -4    0.00    3.30
  -1 -17   4    1.40    3.40
  -1  17  -4    0.80    2.50
   1  17   4    5.80    5.40
  -1 -17   4   -5.10    3.80
  -1 -17   4    6.80    3.10
  -1 -17   4    2.90    2.70
   1 -17  -4    1.90    3.20
  -2  17   4   53.99   12.20
   2 -17   4   65.09    6.40
  -2 -17  -4   74.79    8.90
  -2 -17  -4   68.69    8.50
  -2  17  -4   79.49    6.50
   2  17   4   79.79    7.90
  -2 -17   4   76.99    7.90
  -2 -17   4   66.69    8.20
  -2 -17   4   72.29    9.50
  -2 -17   4   62.59    9.40
   2  17   4   68.19   10.10
  -3  17   4   59.09    7.80
  -3 -17  -4   43.40    7.50
  -3 -17  -4   44.30    6.80
   3 -17   4   51.39    6.20
  -3 -17  -4   32.70    6.80
   3  17   4   51.39    6.80
  -3  17  -4   33.40    7.30
  -3 -17   4   69.19   11.50
   3  17   4   50.39   10.80
   3 -17  -4   42.90    7.10
  -3 -17   4   48.60    7.70
  -4 -17  -4   12.40    4.40
   4 -17   4   18.00    4.40
  -4 -17  -4    8.90    3.90
  -4 -17  -4    9.20    4.30
  -4  17   4   19.10    5.40
   4  17   4   13.80    7.70
  -4 -17   4   10.20    4.30
  -4 -17   4   11.50    3.80
   4 -17  -4   17.60    3.90
   4 -17  -4   14.00    4.70
  -4 -17   4   10.60    5.70
  -5  17   4   19.20    5.50
  -5 -17  -4   15.40    5.40
  -5 -17  -4   25.00    5.50
  -5 -17  -4   22.90    5.00
   5 -17   4   25.80    4.90
   5 -17  -4   24.80    5.80
  -5 -17   4   19.70    4.80
  -5 -17   4   22.10    8.40
  -5  17  -4   13.70    4.80
   5 -17  -4   27.00    4.70
  -5 -17   4   26.90    6.10
  -6  17   4    1.30    3.20
  -6  17   4    4.70    3.30
  -6 -17  -4   -0.30    4.40
  -6 -17  -4    2.20    2.80
  -6 -17  -4    0.60    3.10
   6 -17   4    5.60    3.20
  -6 -17   4   -4.40    5.50
  -6 -17   4    1.60    3.40
  -6 -17   4    2.10    2.90
   6 -17  -4    0.70    3.10
  -6  17  -4    1.50    2.90
   6  17   4   -9.50    7.70
   7 -17   4   93.79    8.70
  -7 -17  -4  100.49    9.30
  -7 -17  -4  102.49    9.30
  -7  17   4   87.89   10.30
  -7  17   4   83.09    9.00
  -7  17  -4   77.39    8.60
  -7 -17   4   92.59   14.50
   7 -17  -4  104.49    9.50
  -7 -17   4  109.79    9.60
  -8 -17  -4    7.00    3.00
  -8 -17  -4   16.20    4.40
   8 -17   4   14.00    4.30
  -8  17   4   18.00    5.80
   8 -17  -4   11.30    2.80
  -8  17  -4    7.90    3.30
  -8 -17   4   13.90    4.60
  -8 -17   4    8.50    3.70
   0 -18  -4    7.80    4.10
   0 -18   4    6.40    4.70
   0  18  -4   26.40    8.60
   0  18  -4    5.70    2.90
   0  18   4   11.40    7.30
   0  18   4   -0.20    5.40
   0  18   4    8.30    3.10
   0 -18  -4    7.60    3.10
   1  18  -4   39.40    5.90
  -1  18   4   50.49    5.80
  -1 -18  -4   39.30    7.30
  -1  18   4   26.20    7.40
  -1 -18  -4   55.09    8.10
   1 -18   4   42.30    8.20
  -1  18   4   47.50    9.90
  -1 -18  -4   49.30    7.70
   1 -18  -4   43.80    6.30
  -1 -18   4   55.79    7.30
   1  18   4   49.50    6.90
   1 -18  -4   49.00    7.60
  -1 -18   4   37.80    7.00
  -1  18  -4   43.90    5.50
  -1 -18   4   37.10    5.50
   1  18   4   34.10    8.80
  -2 -18  -4   73.79    8.30
  -2  18   4   94.29    7.80
   2 -18   4   82.99    9.50
  -2 -18  -4   85.29    9.60
  -2 -18  -4   92.49    9.90
   2  18  -4   78.09    8.40
   2  18   4  100.09   13.40
  -2 -18   4   85.39   11.80
  -2  18  -4   88.49    7.10
  -2 -18   4   94.99   11.40
  -2 -18   4   85.29    8.40
  -2 -18   4   80.89    9.10
   2 -18  -4   77.29    9.50
   2  18   4   83.39    8.60
  -3  18   4   60.69    8.30
  -3 -18  -4   68.69    9.00
  -3 -18  -4   59.99    8.70
   3 -18   4   71.89    6.80
  -3 -18  -4   62.09    7.80
   3 -18  -4   62.89    8.60
   3  18   4   68.49    7.60
   3  18   4   62.89   11.90
  -3 -18   4   69.29    7.90
  -3  18  -4   64.99    8.80
  -3 -18   4   61.99    8.20
  -3 -18   4   56.79   10.40
  -4 -18  -4   25.60    5.80
  -4  18   4   30.20    6.50
  -4 -18  -4   28.90    5.70
  -4 -18  -4   28.00    6.40
   4 -18   4   36.30    5.40
  -4 -18   4   21.10    8.10
   4  18   4   20.90    7.80
   4  18   4   20.50    4.40
  -4 -18   4   27.50    5.10
   4 -18  -4   20.80    5.40
  -4 -18   4   28.40    5.90
   5 -18   4   57.69    7.10
  -5 -18  -4   54.39    9.30
  -5 -18  -4   62.99    7.80
  -5 -18   4   66.39    8.50
  -5 -18   4   50.69   11.70
  -5 -18   4   60.19    8.00
   5 -18  -4   66.09    7.40
   5 -18  -4   54.49    7.60
  -6 -18  -4   21.00    4.90
  -6  18   4   18.20    5.00
   6 -18   4   23.40    4.60
  -6 -18  -4   22.90    5.20
   6 -18  -4   18.70    4.70
  -6 -18   4   25.60    5.50
  -6 -18   4   31.10    5.60
  -6 -18   4    8.40    7.20
   6 -18  -4   30.70    4.70
  -7 -18  -4   21.50    4.50
   7 -18   4   19.80    3.70
  -7  18   4   14.30    3.60
  -7 -18  -4   12.80    4.00
  -7  18  -4   21.20    3.90
  -7 -18   4   21.40    7.20
  -7 -18   4   16.00    4.20
   7 -18  -4   21.90    4.30
  -7 -18   4   13.60    3.60
  -8 -18  -4    6.90    2.70
   8 -18   4    6.90    2.90
   8 -18   4    7.40    2.40
  -8 -18  -4    3.80    2.40
  -8 -18   4   10.50    3.10
   8 -18  -4    5.60    2.50
  -8 -18   4    5.90    2.30
   0 -19   4   70.69    9.50
   0  19   4   88.69    8.40
   0  19   4   94.89   13.20
   0 -19  -4   96.79   10.40
   0  19  -4   83.79    8.20
   0  19   4   68.99   12.70
   0 -19  -4  100.09    9.20
   0 -19   4   98.29    9.80
  -1 -19  -4   -1.40    2.90
  -1  19   4   27.20    9.70
   1 -19   4    0.60    3.00
  -1  19   4    4.70    2.70
  -1 -19  -4    4.70    3.30
   1  19  -4    2.30    2.50
  -1  19   4    6.10    6.50
  -1  19  -4    0.20    2.20
   1 -19  -4    2.40    3.00
  -1 -19   4    2.40    3.30
  -1 -19   4   -4.10    2.80
   1 -19  -4    8.10    3.20
  -1 -19   4    3.80    3.70
   1  19   4    4.40    5.00
   1  19   4    2.10    2.30
   2 -19   4   89.49    9.90
  -2  19   4   92.49    7.80
   2  19  -4   87.69    8.80
  -2 -19  -4   85.69   10.00
  -2 -19  -4  103.99   10.60
  -2 -19  -4   99.19    9.60
  -2 -19   4   97.29   12.20
   2  19   4   77.49   13.10
  -2  19  -4   72.99    6.80
  -2 -19   4   89.59    9.60
   2  19   4   98.19    8.80
  -2 -19   4   96.19    8.80
   2 -19  -4   83.79   10.10
  -2 -19   4   71.09   10.30
  -3 -19  -4   81.99    9.80
  -3 -19  -4   92.99    9.30
   3 -19   4  100.19   10.50
   3 -19   4   79.79    7.10
   3  19  -4   89.09    8.80
  -3 -19   4   90.49    9.40
  -3  19  -4   84.69    9.90
  -3 -19   4   90.79    9.80
   3  19   4   95.69    8.80
   3  19   4  102.69   16.10
   3 -19  -4   84.79    9.90
  -3 -19   4   81.99   12.70
   4 -19   4   23.30    5.90
  -4 -19  -4   17.70    5.30
  -4  19   4   32.30    6.10
   4 -19   4   30.50    4.60
  -4 -19  -4   22.10    5.60
  -4 -19  -4   21.20    4.90
  -4 -19   4   24.70    5.80
  -4 -19   4   35.20    9.30
  -4 -19   4   24.60    4.90
   4  19   4   10.20    9.80
   4 -19  -4   19.00    5.20
  -5  19   4  160.48   14.70
  -5 -19  -4  180.48   15.20
   5 -19   4  206.88   13.60
  -5 -19  -4  206.98   15.20
  -5 -19  -4  149.69   13.90
  -5 -19   4  176.18   14.50
   5 -19  -4  160.68   14.80
   5  19   4  170.38   13.90
  -5 -19   4  213.58   15.80
  -5 -19   4  151.38   18.10
   6 -19   4    2.50    3.40
  -6  19   4    3.20    3.10
  -6 -19  -4    1.70    3.00
  -6 -19  -4    3.60    2.90
   6 -19   4    2.40    2.50
  -6 -19   4   -5.10    6.00
  -6 -19   4    6.40    3.50
  -6 -19   4    4.90    2.80
   6 -19  -4    2.90    3.00
  -7 -19  -4  127.59   10.60
   7 -19   4  127.79   11.00
   7 -19   4  119.59    9.50
  -7  19   4  107.59    9.50
   7  19  -4  122.49   10.40
  -7 -19  -4  117.89   10.20
   7 -19  -4  126.29   11.70
  -7 -19   4  135.79   10.50
  -7 -19   4  133.59   11.10
   8  19  -4    8.50    3.30
   8 -19   4    2.20    2.30
   8 -19   4    3.90    2.10
  -8 -19  -4    4.40    2.20
  -8 -19   4    3.70    2.20
   8 -19  -4    3.70    3.00
  -8 -19   4    2.20    1.70
   0  20   4   26.60   10.20
   0 -20  -4   22.90    5.60
   0  20   4   13.70    7.10
   0 -20   4   21.60    4.90
   0  20  -4   26.70    4.60
   0  20   4   26.20    4.70
  -1  20   4   11.80    9.50
   1  20  -4   -2.30   10.30
  -1  20   4    6.30    2.70
   1  20  -4    4.70    2.70
  -1 -20  -4    0.90    2.80
  -1 -20  -4    1.30    3.20
   1 -20   4    0.20    3.10
  -1 -20   4    0.30    2.50
   1  20   4    2.30    5.40
   1 -20  -4    3.80    3.00
   1  20   4    0.90    2.40
  -1  20  -4    0.10    2.20
  -1 -20   4    6.00    3.50
   1  20   4    5.20    7.80
   1 -20  -4   -0.60    2.70
  -1 -20   4    2.00    3.80
   2  20  -4    6.60    3.40
  -2 -20  -4    4.80    3.00
  -2  20   4    8.40    4.20
  -2  20   4    5.40    2.40
  -2 -20  -4    7.50    4.60
  -2 -20  -4    4.10    3.80
   2 -20   4    3.00    3.50
   2 -20  -4    6.70    4.10
   2  20   4    2.40    8.10
  -2 -20   4    6.30    3.90
   2  20   4   12.80    3.30
  -2 -20   4    5.80    3.00
  -3 -20  -4   12.40    4.50
   3 -20   4    7.40    4.50
  -3 -20  -4   12.60    5.00
  -3 -20  -4   17.70    4.70
   3  20  -4   18.70    4.30
  -3  20   4   13.70    4.60
   3  20   4   15.10    8.90
  -3 -20   4   12.00    3.60
  -3 -20   4    8.30    3.70
   3 -20  -4   10.30    4.70
   3  20   4   10.40    3.90
  -4 -20  -4   44.10    7.30
   4 -20   4   47.90    7.70
   4  20  -4   53.59    6.50
  -4  20   4   39.00    7.00
   4 -20   4   44.70    5.00
  -4 -20  -4   38.90    6.40
  -4 -20  -4   49.60    6.90
  -4 -20   4   46.10    9.30
   4  20   4   43.50    6.20
   4  20   4   22.80   13.00
  -4 -20   4   38.10    7.00
   4 -20  -4   37.60    6.90
   5 -20   4    5.90    2.50
   5 -20   4    5.80    3.80
  -5 -20  -4    5.40    3.10
   5  20  -4    5.30    2.60
  -5 -20  -4   14.70    3.90
  -5 -20  -4    7.60    3.70
  -5  20   4    7.00    3.40
  -5 -20   4    9.10    4.20
   5 -20  -4    5.90    3.70
  -5 -20   4    4.40    2.90
   5  20   4    9.40    3.00
  -6 -20  -4   23.70    4.70
   6 -20   4   28.00    5.40
   6 -20   4   28.20    4.30
   6  20  -4   21.90    4.10
  -6  20   4   25.90    5.50
  -6 -20  -4   26.00    4.80
   6  20   4   36.00    4.90
  -6 -20   4   21.30    4.20
  -6 -20   4   32.00    5.70
   6 -20  -4   28.30    5.10
  -7 -20  -4   13.30    3.10
  -7  20   4    8.00    3.30
   7 -20   4   19.20    3.10
  -7 -20  -4   18.80    3.90
   7 -20   4   15.20    3.50
   7 -20  -4   20.30    3.60
  -7 -20   4   15.40    2.90
  -7 -20   4   11.60    3.50
   0  21  -4   44.30    5.70
   0 -21  -4   45.40    6.50
   0 -21   4   37.30    5.90
   0  21   4   49.00   16.00
   0 -21  -4   54.39    7.90
   0  21   4   25.10    9.00
   0  21   4   47.60    5.90
  -1 -21  -4    3.30    3.40
  -1 -21  -4   -2.30    2.20
  -1  21   4    1.80    2.40
   1  21  -4   -0.40    2.40
   1 -21   4    0.10    3.50
   1  21   4  -23.20   14.40
  -1 -21   4    0.50    3.40
  -1  21  -4    1.30    2.10
   1  21   4   -5.40    5.80
   1 -21  -4   -4.10    3.00
   1  21   4    0.60    2.50
   2  21  -4   13.00   12.70
  -2  21   4   53.09   11.30
   2  21   4    6.00   11.80
   2 -21  -4   40.20    7.20
  -2  21  -4   28.10    5.40
  -2 -21   4   34.30    6.90
  -2 -21   4   37.70    9.50
  -3 -21  -4   83.19    9.10
  -3  21   4   87.09    9.40
  -3 -21  -4   74.29    8.50
  -3 -21  -4   99.59   10.40
   3  21  -4   79.69    8.20
   3 -21   4   77.39    9.10
  -3  21  -4   62.79    8.70
  -3 -21   4   88.69    8.60
   3 -21  -4   86.79    9.90
   3  21   4   88.09    8.10
  -3 -21   4   61.19    8.80
   4  21  -4   11.70    3.60
  -4  21   4    8.70    4.20
  -4 -21  -4    8.70    3.40
  -4 -21  -4   14.70    4.40
  -4 -21  -4   12.00    4.80
   4 -21   4   17.50    4.90
  -4 -21   4    5.50    3.40
   4 -21  -4    5.30    4.10
   4  21   4   10.20    3.20
  -4 -21   4    6.30    3.20
  -5 -21  -4  113.09   10.50
  -5 -21  -4   97.79    9.50
  -5  21   4   95.89    9.60
   5  21  -4  110.79    9.10
   5 -21   4   97.09   10.00
  -5 -21   4  112.39   10.40
  -5 -21   4  100.39    9.30
   5 -21  -4   96.89    9.80
  -6  21   4    4.90    2.60
  -6 -21  -4    3.80    2.60
   6 -21   4    1.00    3.20
   6  21  -4    7.40    2.60
  -6 -21  -4    7.20    3.30
   6 -21  -4   -0.80    3.70
  -6 -21   4    6.50    3.70
   6  21   4    8.70    2.90
  -6 -21   4    5.60    2.90
   7 -21   4   52.09    6.10
  -7 -21  -4   64.89    6.10
   7  21  -4   60.29    5.60
  -7 -21   4   58.09    6.30
   7 -21  -4   52.39    5.80
  -7 -21   4   60.09    6.00
   0  22  -4   13.50    3.30
   0 -22  -4    8.80    3.40
   0  22   4   14.40    3.60
   0  22   4    1.00   11.30
   0 -22  -4    8.30    3.80
   0 -22   4   20.30    4.90
  -1 -22  -4   31.60    5.30
   1 -22   4   28.50    5.50
  -1 -22  -4   28.10    5.70
  -1  22  -4   35.70    4.20
  -1 -22   4   25.00    4.50
   1 -22  -4   29.90    6.10
   2  22  -4    2.30    2.40
  -2 -22  -4    3.40    3.30
  -2 -22  -4    3.20    2.80
  -2  22   4    0.40    3.30
   2 -22   4    1.80    3.10
   2  22   4    5.90    6.60
   2  22   4    1.00    2.50
   2 -22  -4    7.00    3.80
  -2 -22   4    5.00    2.50
  -2 -22   4   -1.70    2.80
  -2  22  -4   -4.30    2.90
   3  22  -4   22.10    4.30
  -3 -22  -4   23.80    4.80
  -3  22   4   25.30    5.80
   3 -22   4   17.80    4.50
  -3 -22  -4   16.10    4.20
   3 -22  -4   31.90    6.00
  -3 -22   4   18.70    4.80
  -3 -22   4   28.90    4.80
   3  22   4   10.90    8.10
   3  22   4   27.10    4.70
  -4 -22  -4    4.60    2.70
   4 -22   4    0.50    2.80
  -4  22   4    2.00    2.70
   4  22  -4    2.70    2.30
   4 -22  -4   -3.20    2.70
  -4 -22   4    3.20    3.10
   4  22   4   17.40    9.90
   4  22   4    1.60    2.40
  -4 -22   4   -0.70    2.10
  -5  22   4   -3.10    2.10
  -5 -22  -4    1.70    2.40
   5  22  -4    3.70    2.20
   5 -22   4    2.60    2.60
   5 -22  -4   -0.20    2.40
  -5 -22   4    2.20    2.70
   5  22   4   -2.20    2.20
  -5 -22   4    1.70    2.90
  -6  22   4    1.50    2.50
   6  22  -4    4.00    2.20
   6 -22   4    3.40    2.60
  -6 -22  -4    3.10    1.90
   6 -22  -4    4.90    2.40
  -6 -22   4    2.70    2.00
  -6 -22   4   -0.30    2.20
   0 -23  -4  163.38   13.90
   0 -23  -4  193.68   13.00
   0 -23   4  148.79   12.90
   0  23   4  195.78   12.90
   0  23  -4  148.79   12.00
  -1  23   4   26.50    3.70
   1 -23   4   20.30    4.50
  -1  23   4   27.70    5.80
  -1 -23  -4   20.90    4.20
  -1 -23  -4   20.40    5.10
   1  23  -4   25.40    4.40
   1 -23  -4   23.10    5.20
  -1 -23   4   18.60    4.40
   1  23   4   23.00   13.30
   2 -23   4   52.99    7.10
  -2 -23  -4   46.90    6.70
  -2  23   4   52.59    7.20
   2  23  -4   49.00    5.80
  -2 -23  -4   65.89    6.90
   2  23   4   51.09   13.50
  -2  23  -4   48.40    6.80
   2  23   4   50.79    6.00
   2 -23  -4   56.09    7.60
   3 -23   4    6.20    3.20
   3  23  -4    5.00    2.50
  -3 -23  -4    8.70    3.30
  -3 -23  -4    4.00    2.70
  -3  23   4    5.10    2.90
   3  23   4   26.20   10.90
   3 -23  -4    7.00    3.60
   3  23   4    7.00    2.70
  -3 -23   4    5.50    2.50
  -3 -23   4    5.70    3.10
  -4 -23  -4   16.30    3.80
  -4 -23  -4   15.40    3.60
   4 -23   4   26.80    5.00
  -4  23   4   21.80    5.70
   4  23  -4   22.60    3.80
   4 -23  -4   23.90    4.30
   4  23   4   22.10    4.90
  -4 -23   4   24.10    4.70
  -4 -23   4   31.90    5.40
   5  23  -4   38.80    4.70
   5 -23   4   42.90    5.80
  -5 -23  -4   41.50    5.60
   5  23   4   51.09    5.20
  -5 -23   4   45.70    5.80
  -5 -23   4   53.19    5.40
   5 -23  -4   48.00    5.60
   0  24  -4   11.70    2.80
   0 -24  -4    7.90    3.40
   0 -24   4   17.90    5.90
   1 -24   4   36.00    5.70
  -1  24   4   35.40    5.80
  -1 -24  -4   28.80    5.10
  -1 -24  -4   22.80    5.20
   1  24  -4   30.90    4.50
   1 -24  -4   25.80    5.10
  -2 -24  -4   25.20    5.70
  -2 -24  -4   30.60    6.00
  -2  24   4   33.60    5.30
   2 -24   4   34.60    5.70
   2  24  -4   33.60    4.60
  -2 -24   4   28.20    4.10
   2 -24  -4   42.50    5.60
  -2  24  -4   19.00    4.60
  -3 -24  -4   10.70    3.10
   3 -24   4   13.50    4.00
   3  24  -4   14.90    3.20
  -3 -24  -4   13.20    3.30
   3  24   4   17.00    4.30
  -3 -24   4   12.00    2.90
   3 -24  -4   10.90    3.60
   4 -24   4    5.80    2.50
  -4 -24  -4   10.60    2.80
  -4  24   4    4.50    2.40
   4  24  -4    8.30    2.30
   4 -24  -4    5.40    2.60
  -4 -24   4    3.40    2.60
   4  24   4    9.60    2.40
  -4 -24   4    7.70    2.40
   5  24  -4    7.10    2.20
  -5 -24  -4    1.90    1.80
  -5  24   4   -1.80    1.90
   5 -24   4    0.10    2.00
   5 -24  -4    2.10    2.40
  -5 -24   4    0.80    1.80
  -5 -24   4    2.40    2.20
   5  24   4    5.20    2.00
   0  25   4   -0.30    2.10
   0 -25   4   -0.40    2.80
  -1 -25  -4   10.10    2.70
   1 -25   4   10.20    3.10
  -1  25   4   12.60    5.00
  -1  25  -4    3.80    2.70
   1  25   4   14.60    3.90
   1 -25  -4   13.10    5.20
   2  25  -4    0.40    2.30
   2 -25   4    0.20    2.20
  -2 -25  -4    4.00    2.30
  -2 -25  -4   -1.20    2.00
  -2  25  -4   -7.20    5.40
   2  25   4    0.90    2.20
   2 -25  -4   -1.00    2.70
  -3 -25  -4   35.60    5.70
   3  25  -4   47.90    5.00
  -3  25   4   42.10    5.20
   3 -25   4   50.29    5.30
  -3 -25   4   41.90    4.70
   3 -25  -4   56.19    6.00
   3  25   4   44.30    5.10
  -4  25   4    7.20    2.30
   4  25  -4   12.50    2.60
  -4 -25  -4   10.90    2.80
   4 -25   4   12.10    3.10
   4  25   4   15.90    2.90
   4 -25  -4    8.00    2.80
  -4 -25   4   14.20    2.50
   0  26   4   65.99    6.60
   0  26  -4   59.29    6.90
   0 -26  -4   55.09    6.10
  -1  26   4   -2.60    1.60
   1 -26   4    1.80    2.20
  -1 -26  -4    5.80    2.30
   1  26   4    0.60    2.00
   1  26   4    4.50    2.00
   1 -26  -4   -2.60    1.70
  -1  26  -4    9.30    3.20
  -2  26   4   13.40    3.10
  -2 -26  -4   13.20    2.70
   2 -26   4   12.00    2.70
   2 -26  -4   18.20    3.30
   0   0   5   -0.50    1.50
   0   0   5   -0.50    1.70
  -1   0   5    4.00    2.20
  -1   0   5    1.80    2.10
   1   0   5    3.60    1.60
  -2   0   5  315.07   19.80
   2   0   5  274.77   18.60
  -2   0   5  290.47   19.70
  -3   0   5 1169.98   73.09
   3   0   5 1080.79   66.69
  -3   0   5 1131.69   68.39
  -4   0   5   17.00    4.60
  -4   0   5   22.80    5.00
  -5   0   5  285.27   21.70
  -5   0   5  293.77   21.90
   6   0   5   21.10    4.30
  -6   0   5   19.70    5.40
  -6   0   5   18.80    4.20
  -6   0   5   18.20    3.80
  -6   0   5   12.90    5.10
  -6   0  -5   30.20    4.90
  -7   0  -5   60.19    7.80
  -7   0   5   75.29    8.10
  -7   0   5   58.09    7.20
  -7   0   5   62.49    9.70
  -7   0   5   79.99   11.10
  -7   0  -5   57.39    7.50
  -8   0   5   25.50    9.20
  -8   0   5   14.50    8.60
  -8   0  -5   24.90    5.20
  -8   0  -5   26.80    5.70
  -8   0   5   30.00    5.90
  -9   0  -5    5.00    3.10
  -9   0   5    9.20    3.50
  -9   0  -5    8.20    3.70
 -10   0   5   52.29    6.60
 -10   0   5   63.99    7.90
 -10   0  -5   51.09    7.30
 -11   0  -5    0.30    2.00
 -11   0   5    3.00    2.80
 -11   0   5    4.80    2.60
   0   1   5    3.60    2.00
   0  -1   5   -0.20    1.60
   0  -1   5    1.60    1.90
   0   1   5    2.20    1.80
  -1   1   5 2158.48  129.19
   1  -1   5 2203.18  128.39
  -1   1   5 2226.18  129.29
   1  -1   5 2163.78  128.49
  -1  -1   5 2325.27  129.29
   1   1   5 2136.69  128.79
   1   1   5 2229.18  128.89
  -1  -1   5 2166.28  129.19
   2  -1   5   24.60    3.00
   2  -1   5   23.60    3.00
  -2   1   5   31.50    4.10
  -2   1   5   24.20    4.20
   2   1   5   21.60    3.50
  -2  -1   5   26.50    4.60
  -2  -1   5   23.80    4.30
   3  -1   5  732.23   44.50
  -3   1   5  774.52   46.50
  -3   1   5  806.52   47.90
  -3  -1   5  723.43   46.40
  -3  -1   5  691.43   46.30
  -4   1   5  135.39   11.70
   4  -1   5  129.19    9.60
  -4  -1   5  148.39   12.40
  -4  -1   5  141.39   12.00
  -5   1   5  329.87   24.10
  -5   1   5  314.87   24.00
   5  -1   5  343.07   21.30
  -5  -1   5  331.87   24.30
  -5  -1   5  334.77   24.30
  -6   1   5   69.89    9.80
  -6  -1  -5  100.89    9.30
  -6  -1  -5   93.79    8.80
  -6   1   5   70.49    8.00
  -6  -1   5   80.09    8.10
  -6   1  -5   94.49    9.00
  -6   1  -5   87.09    8.40
  -6  -1   5   94.89   10.90
  -6  -1   5  105.39    9.20
  -6  -1   5   88.29   10.60
  -7   1   5   18.90    5.80
  -7   1   5   22.70    4.70
  -7  -1  -5   17.00    4.50
  -7  -1  -5   18.50    4.00
  -7   1   5   16.50    4.50
  -7   1  -5   16.20    4.00
  -7  -1   5   14.70    5.10
  -7   1  -5   18.90    4.50
  -7  -1   5   16.90    5.70
  -7  -1   5   19.60    5.00
  -7  -1   5   12.80    3.80
  -7  -1   5   22.20    4.70
  -8  -1  -5    2.30    2.90
  -8   1   5   12.40    4.50
  -8  -1  -5    8.10    3.10
  -8   1   5   11.70    7.10
  -8   1   5   -0.80    2.70
  -8   1  -5   -2.00    2.50
  -8  -1   5   -2.70    3.90
  -8  -1   5    0.70    7.30
  -8  -1   5    0.40    2.40
  -9   1   5   10.10    4.00
  -9  -1  -5    9.40    3.80
  -9   1   5   20.50    5.50
  -9  -1  -5   10.90    3.80
  -9   1  -5   14.90    4.80
  -9  -1   5    7.50    3.60
  -9   1  -5   10.40    3.90
  -9  -1   5   21.80    5.40
 -10  -1  -5    6.10    3.40
 -10   1   5    3.80    3.30
 -10   1   5    1.80    2.80
 -10  -1  -5    2.20    5.00
 -10   1  -5    7.70    3.30
 -10  -1   5    9.00    3.20
 -10   1  -5    8.00    3.30
 -10  -1   5    7.00    3.90
 -11  -1  -5   45.50    5.50
 -11   1   5   45.60    6.00
 -11   1   5   51.09    6.50
 -11  -1   5   40.70    5.80
 -11  -1   5   46.80    6.50
 -11   1  -5   39.00    5.60
   0   2   5    9.00    2.70
   0  -2   5    8.00    2.30
   0   2   5    8.50    2.60
   0  -2   5    8.00    2.20
   1  -2   5  410.96   26.50
  -1   2   5  446.66   27.60
  -1   2   5  433.66   27.60
   1  -2   5  436.66   26.50
  -1  -2   5  441.56   27.60
   1   2   5  442.76   27.40
  -1  -2   5  441.56   27.50
   2  -2   5  238.88   14.20
  -2   2   5  231.98   16.00
  -2   2   5  211.88   15.70
  -2  -2   5  223.58   16.00
  -2  -2   5  222.38   16.00
  -3   2   5  482.55   32.10
   3  -2   5  480.05   29.70
  -3  -2  -5  452.45   31.30
  -3   2   5  504.05   32.20
  -3  -2   5  555.54   32.70
  -3  -2   5  522.05   32.50
  -4   2   5  123.39   11.50
   4  -2   5  134.39    8.90
  -4   2   5  126.59   11.70
  -4  -2  -5  125.89   11.50
  -4  -2   5  161.88   12.50
  -4  -2   5  143.39   12.00
  -5   2   5  479.55   31.60
  -5  -2  -5  446.16   30.20
  -5   2   5  443.76   31.10
  -5  -2   5  459.25   31.80
  -6   2   5  120.49   10.70
  -6   2   5  137.99   13.10
  -6   2   5  124.29   11.70
  -6   2   5  130.99   13.00
  -6  -2   5  150.08   13.80
  -6  -2   5  153.78   14.10
  -6  -2   5  126.89   11.00
  -6   2  -5  125.89   11.70
  -7   2   5   32.20    5.60
  -7  -2  -5   19.60    4.40
  -7  -2  -5   25.50    5.10
  -7   2   5   23.80    6.20
  -7   2   5   14.00    6.30
  -7   2   5   25.90    4.80
  -7  -2   5   27.50    4.90
  -7  -2   5   23.60    4.50
  -7  -2   5   25.90    6.20
   7   2   5   19.60    7.10
  -7   2  -5   15.10    4.20
  -8  -2  -5    5.40    3.40
  -8   2   5   14.80    4.90
  -8  -2  -5    4.90    3.50
  -8   2   5   10.20    4.20
  -8   2  -5    3.40    3.00
  -8  -2   5    5.60    3.00
  -8  -2   5   17.90    4.90
  -8  -2   5   -3.00    6.60
  -8  -2   5    6.00    3.70
  -9   2   5    7.80    3.40
  -9   2   5    5.00    3.70
  -9  -2  -5   -5.80    4.80
  -9  -2  -5    3.10    2.90
  -9   2  -5    1.00    2.90
  -9  -2   5    9.80    4.30
  -9  -2   5    4.00    5.60
  -9  -2   5    5.50    3.30
  -9   2  -5    4.20    3.20
 -10   2   5   27.70    5.80
 -10  -2  -5   30.40    5.50
 -10   2   5   26.20    4.90
 -10  -2   5   17.00    4.60
 -10  -2   5   26.70    5.30
 -10   2  -5   25.80    5.30
 -10   2  -5   19.10    4.00
 -11   2   5    7.70    3.40
 -11  -2  -5    1.20    2.70
 -11   2   5    7.60    3.00
 -11  -2   5    2.80    2.70
 -11  -2   5    1.70    2.80
 -11   2  -5    6.60    2.80
   0  -3   5   65.99    5.70
   0  -3   5   65.49    5.70
   0   3   5   68.89    6.30
   0   3   5   61.49    6.00
  -1   3   5 1572.14   86.59
   1  -3   5 1604.84   85.79
  -1   3   5 1305.47   86.09
   1  -3   5 1284.77   84.89
  -1  -3   5 1490.95   86.29
   1   3   5 1489.05   86.29
  -1  -3   5 1431.66   86.29
  -2   3   5   78.59    7.40
   2  -3   5   77.99    5.30
  -2   3   5   74.09    7.20
  -2  -3   5   86.99    7.60
  -2  -3   5   76.49    7.40
  -3   3   5  254.77   18.60
  -3   3   5  261.07   18.50
  -3  -3  -5  252.87   18.20
  -3  -3   5  279.27   19.00
  -3  -3   5  267.17   18.90
  -4   3   5 1072.09   67.19
  -4   3   5 1057.09   67.19
  -4  -3  -5 1024.90   66.59
  -4  -3   5 1126.19   67.69
  -4  -3   5 1180.48   67.99
  -5   3   5  148.29   13.00
  -5  -3  -5  140.79   12.30
  -5   3   5  161.58   13.60
  -5  -3   5  146.09   13.50
  -5  -3   5  128.89   13.00
  -6   3   5  513.85   34.60
  -6   3   5  450.65   32.30
  -6   3   5  492.45   34.50
  -6  -3   5  481.05   33.60
  -6  -3   5  530.65   35.80
  -6  -3   5  540.45   35.90
  -7   3   5    5.80    3.30
  -7  -3  -5    4.80    3.00
  -7  -3  -5    0.70    3.00
  -7   3   5    9.20    5.10
  -7   3   5    6.70    3.40
  -7   3   5    5.20    5.80
  -7  -3   5    4.70    2.80
  -7  -3   5    8.60    4.70
  -7  -3   5    1.80    2.40
  -7   3  -5    3.40    2.40
  -7  -3   5    1.80    3.10
  -7  -3   5    9.80    5.20
  -7   3  -5   11.10    3.20
  -8  -3  -5   43.30    7.20
  -8   3   5   35.60    6.50
  -8  -3  -5   44.10    6.50
  -8   3   5   49.00    8.40
  -8  -3   5   58.89   10.60
  -8  -3   5   46.10    6.40
  -8  -3   5   37.90    7.00
  -8  -3   5   40.60    6.70
  -8   3  -5   42.10    6.60
  -8   3  -5   53.19    8.40
  -9   3   5   28.80    6.50
  -9   3   5   16.10    6.50
  -9  -3  -5   22.40    6.10
  -9   3  -5   22.00    5.10
  -9  -3   5   17.20    4.20
  -9  -3   5   35.70   17.70
  -9  -3   5   31.10    7.50
  -9   3  -5   20.10    5.00
 -10   3   5   23.20    4.80
 -10  -3  -5   16.50    4.00
 -10   3   5   28.80    5.50
 -10  -3   5   18.50    4.10
 -10  -3   5   32.00    6.10
 -10   3  -5   17.80    4.00
 -10   3  -5   21.20    5.00
 -11   3   5   13.30    3.70
 -11   3   5   11.60    4.20
 -11  -3  -5   17.50    3.90
 -11  -3   5   12.20    3.90
 -11   3  -5    6.80    2.90
   0  -4   5    3.70    1.80
   0   4   5    5.20    2.40
   0   4   5    3.90    2.30
   0  -4   5    4.70    1.90
   1  -4   5  247.88   16.40
   1  -4   5  258.77   16.40
  -1   4   5  275.77   17.90
  -1   4   5  231.18   17.50
  -1  -4   5  258.07   17.60
   1   4   5  300.97   18.20
  -1  -4   5  265.37   17.70
  -2   4   5  180.48   14.00
  -2   4   5  188.68   14.10
  -2  -4   5  211.08   14.50
  -3   4   5  187.58   17.80
  -3   4   5  202.08   14.30
  -3  -4  -5  167.18   13.80
  -3  -4   5  174.68   14.10
  -4   4   5   65.79    7.90
  -4   4   5   65.39    8.00
  -4  -4  -5   70.89    7.80
  -4  -4   5   82.39    8.80
  -4  -4   5   75.59    8.60
  -5   4   5  237.28   18.80
  -5   4   5  262.07   19.30
  -5  -4  -5  229.28   18.60
  -5  -4   5  248.18   20.30
  -5  -4   5  260.37   20.00
  -6   4   5  258.47   19.90
  -6  -4  -5  261.77   26.20
  -6   4   5  253.57   23.00
  -6   4   5  279.47   21.30
  -6   4   5  274.57   21.30
  -6  -4   5  297.07   22.90
  -6   4  -5  288.27   20.70
  -6  -4   5  292.37   22.60
  -6  -4   5  255.27   19.00
  -6  -4   5  289.37   19.80
  -7   4   5   -0.50    5.30
  -7   4   5    6.30    3.30
  -7  -4  -5    2.40    2.80
  -7   4   5    5.00    3.50
  -7  -4  -5    4.20    3.00
  -7   4  -5    6.50    3.10
  -7   4  -5    9.60    3.00
  -7  -4   5   11.30    5.00
  -7  -4   5   14.70    5.60
  -7  -4   5   13.80    3.40
  -7  -4   5    5.40    3.60
  -7  -4   5    8.60    2.90
  -8   4   5   24.30    5.60
  -8   4   5   26.40    6.40
  -8  -4  -5   17.00    4.90
  -8  -4  -5   20.90    5.40
  -8  -4   5   42.30    6.50
  -8   4  -5   31.60    5.30
  -8  -4   5   24.20    7.60
  -8  -4   5   32.60    6.30
  -9   4   5   14.70    5.50
  -9  -4  -5    4.80    3.80
  -9  -4  -5    5.60    4.00
  -9   4   5    8.50    5.00
  -9  -4   5   10.80   12.50
  -9   4  -5    8.30    3.70
  -9  -4   5    6.00    3.70
  -9  -4   5    5.80    4.60
  -9  -4   5    4.30    5.10
 -10   4   5   11.50    4.30
 -10  -4  -5    6.50    3.70
 -10   4   5   13.40    3.60
 -10   4  -5   14.20    4.30
 -10  -4   5   16.10    4.00
 -10  -4   5    7.90    3.80
 -10   4  -5    9.10    3.30
 -11   4   5   39.70    6.20
 -11   4  -5   45.30    5.90
 -11  -4   5   61.39    6.50
   0  -5   5   34.70    4.10
   0  -5   5   35.10    4.10
   0   5   5   37.80    5.00
  -1   5   5  203.08   15.30
  -1   5   5  187.68   15.10
   1  -5   5  218.58   13.90
  -1  -5   5  236.18   15.50
  -1  -5   5  233.58   15.40
   1   5   5  226.08   15.70
  -2  -5  -5    9.00    3.00
  -2   5   5    5.60    2.80
  -2   5   5    6.90    2.70
  -2  -5   5   11.80    3.30
  -2  -5   5    8.80    3.20
  -3   5   5  503.65   32.50
  -3  -5  -5  464.55   31.00
  -3   5   5  466.25   30.80
  -3  -5   5  457.75   31.10
  -3  -5   5  450.35   31.00
  -4  -5  -5  768.12   48.00
  -4   5   5  714.13   47.60
  -4   5   5  672.23   47.30
  -4  -5   5  844.82   48.90
  -4  -5   5  758.32   48.30
  -5   5   5  233.28   18.10
  -5  -5  -5  226.38   18.20
  -5   5   5  224.68   18.00
  -5  -5   5  211.98   18.60
  -5  -5   5  249.78   19.20
  -6   5   5   61.39    9.20
  -6   5   5   66.59    8.00
  -6   5   5   67.89    9.10
  -6   5   5   65.09    7.50
  -6  -5  -5   53.49    7.40
  -6  -5  -5   83.29    9.60
  -6   5  -5   74.49    7.40
  -6  -5   5   80.69    7.70
  -6  -5   5   76.79   10.90
  -6  -5   5   95.39   10.50
  -6  -5   5   76.19   11.50
  -6   5  -5   74.89    8.10
  -7   5   5   41.90    7.20
  -7  -5  -5   38.10    6.20
  -7  -5  -5   44.80    6.80
  -7  -5  -5   58.19    7.30
  -7   5   5   59.09    6.90
  -7  -5   5   42.90    8.90
  -7  -5   5   52.39    6.70
  -7  -5   5   35.50    8.00
  -7  -5   5   51.79    6.70
  -7  -5   5   47.80    7.50
  -7   5  -5   49.00    7.10
  -7   5  -5   60.59    6.60
  -8   5   5   60.39    8.60
  -8  -5  -5   51.59    7.20
  -8   5   5   70.59    8.80
  -8  -5  -5   48.90    7.20
  -8   5  -5   52.89    7.10
  -8  -5   5   40.70   11.00
  -8  -5   5   48.10    7.50
  -8  -5   5   56.59    8.00
  -8   5  -5   55.09    8.20
  -8  -5   5   51.89    7.60
  -9   5   5  102.19   10.40
  -9  -5  -5   93.99    9.90
  -9  -5  -5   93.99    9.80
  -9  -5   5  117.39   10.30
  -9   5  -5  115.69   10.50
  -9  -5   5  111.19   10.90
  -9  -5   5  134.19   14.80
  -9   5  -5   94.59   13.00
  10  -5  -5   39.00    7.20
 -10  -5   5   31.30    6.20
 -11   5   5   11.00    3.50
 -11   5  -5   10.40    3.10
 -11  -5   5    8.70    2.90
   0  -6   5  148.09   11.20
   0  -6   5  150.98   11.20
   0   6   5  172.58   12.40
   1  -6   5   87.69    6.40
  -1   6   5   89.69    7.80
   1  -6   5   75.59    5.90
  -1  -6   5   66.79    7.00
  -1  -6   5   66.69    6.90
   1   6   5   73.29    7.50
  -2   6   5    9.10    3.10
  -2   6   5   13.40    3.60
  -2  -6  -5   16.20    4.00
  -2  -6   5   15.20    3.80
  -2  -6   5   12.40    3.60
  -3   6   5   97.89    9.50
  -3  -6  -5  101.69    9.90
  -3   6   5   83.29    9.20
  -3  -6   5  110.09   10.20
  -3  -6   5  114.19   10.30
  -4   6   5   53.49    7.10
  -4  -6  -5   60.59    7.50
  -4   6   5   53.49    7.10
  -4  -6   5   55.49    7.30
  -4  -6   5   49.90    7.30
  -5   6   5  167.88   13.70
  -5   6   5  135.79   13.20
  -5  -6   5  137.79   13.80
  -5  -6   5  145.69   13.80
  -6  -6  -5  259.67   21.50
  -6   6   5  259.87   20.50
  -6   6   5  279.57   20.90
  -6   6   5  255.37   19.60
  -6   6   5  254.57   19.20
  -6  -6   5  259.97   19.10
  -6  -6   5  270.67   22.40
  -6  -6   5  277.27   22.70
  -6   6  -5  288.57   20.40
  -6  -6   5  242.38   18.40
  -6   6  -5  265.57   19.10
  -6  -6   5  291.37   20.60
  -7  -6  -5   63.69    7.30
  -7  -6  -5   57.29    7.40
  -7   6   5   62.69    9.40
  -7   6   5   54.29    7.70
  -7   6  -5   52.89    6.70
  -7  -6   5   62.99   11.00
  -7  -6   5   59.79    7.20
  -7   6  -5   62.69   12.20
  -7  -6   5   64.69   11.30
  -7  -6   5   58.79    7.80
  -7  -6   5   59.79    8.00
  -8   6   5  113.59   11.60
  -8  -6  -5  123.79   11.60
  -8  -6  -5  123.39   11.30
  -8  -6  -5  105.89   10.80
  -8   6   5  119.49   12.10
  -8  -6   5  117.09   11.80
  -8  -6   5  130.49   11.50
  -8  -6   5  107.89   16.80
  -8   6  -5  113.69   11.00
  -8  -6   5  114.89   14.70
  -8  -6   5  123.59   11.20
  -8   6  -5  153.08   13.50
  -9   6   5   23.20    6.00
  -9   6   5   22.10    5.40
  -9   6  -5   24.50    5.50
  -9   6  -5   35.10    7.00
  -9  -6   5   29.10    5.70
  -9  -6   5   26.20    4.80
  -9  -6   5   33.60   11.10
  -9  -6   5   25.80    5.00
 -10   6   5    4.30    3.50
 -10   6   5   -7.80    3.70
 -10   6  -5    0.90    2.60
 -10  -6   5    6.00    2.90
  10  -6  -5    3.50    2.80
 -10   6  -5    1.00    3.00
 -10  -6   5    8.90    3.30
 -11   6   5   23.10    4.30
 -11   6  -5   23.30    4.10
 -11  -6   5   27.00    4.20
   0   7   5    9.60    3.30
   0  -7   5    8.30    2.50
   0  -7   5   10.70    2.70
   1  -7   5  557.54   34.00
  -1   7   5  598.94   36.10
  -1   7   5  561.04   35.80
   1  -7   5  539.75   34.00
   1   7   5  625.54   36.50
  -1  -7   5  524.75   35.30
  -1  -7   5  518.25   36.20
  -2  -7  -5   19.70    4.70
  -2   7   5   16.50    4.20
  -2   7   5   12.70    3.50
  -2  -7   5   11.60    3.80
  -2  -7   5   12.60    3.80
  -3   7   5  276.77   20.30
  -3   7   5  279.47   20.40
  -3  -7  -5  297.47   21.30
  -3  -7   5  249.68   20.40
  -3  -7   5  323.27   21.50
  -4  -7  -5  170.98   15.10
  -4   7   5  173.78   15.00
  -4  -7   5  176.98   15.40
  -4  -7   5  193.58   15.70
  -5   7   5  226.78   18.80
  -5  -7  -5  250.77   20.20
  -5   7   5  277.27   19.30
  -5   7   5  236.98   19.00
  -5   7   5  274.87   18.30
  -5  -7   5  213.68   17.20
  -5  -7   5  227.88   19.80
  -5  -7   5  257.77   20.40
  -6  -7  -5   20.00    5.40
  -6  -7  -5   15.20    3.80
  -6   7   5   12.60    4.10
  -6   7   5   19.80    4.50
  -6  -7  -5   12.20    4.30
  -6  -7  -5   23.00    5.30
  -6  -7   5   17.10    3.60
  -6  -7   5   14.80    7.50
  -6  -7   5   22.00    6.00
  -6  -7   5   12.10    3.50
  -6  -7   5   14.10    5.10
  -6   7  -5   14.60    4.20
  -6   7  -5   21.40    4.40
  -7  -7  -5   70.69    8.40
  -7   7   5   51.49    7.30
  -7  -7  -5   52.99    7.50
  -7  -7  -5   44.50    6.50
  -7  -7   5   82.49   18.50
  -7   7  -5   58.79    8.00
  -7  -7   5   68.59   12.20
  -7   7  -5   58.49    7.80
  -7  -7   5   66.09    9.20
  -7  -7   5   59.19    7.40
  -8   7   5    9.70    4.20
  -8  -7  -5    8.70    3.60
  -8  -7  -5    1.00    3.50
  -8   7   5    7.40    4.20
  -8  -7   5    4.40    6.70
  -8   7  -5   14.50    4.00
  -8  -7   5   14.50    3.90
  -8  -7   5   11.50    5.40
   8   7   5    7.00    9.20
  -8  -7   5   12.10    5.80
  -8  -7   5   12.60    3.90
  -8   7  -5   11.70    4.50
   8  -7  -5    9.80    4.70
  -9   7   5   30.70    6.20
  -9   7   5   21.30    5.40
   9  -7  -5   23.40    5.00
  -9  -7   5   36.60    5.90
  -9  -7   5   30.30    5.60
  -9   7  -5   29.20    5.10
  -9  -7   5   11.50    9.10
  -9   7  -5   28.70    6.10
 -10   7   5   20.90    4.00
 -10   7   5   34.20    6.20
 -10  -7   5   19.00    3.90
 -10  -7   5   30.30    4.90
  10  -7  -5   28.80    4.30
 -10   7  -5   22.90    5.30
 -11   7   5    2.60    2.60
 -11   7  -5    1.70    2.50
 -11  -7   5    5.30    2.30
   0  -8   5   12.00    3.10
   0  -8   5   13.40    3.20
   0   8   5   12.90    3.60
   1  -8   5  252.67   16.00
  -1   8   5  255.17   17.80
   1  -8   5  256.77   16.00
  -1  -8   5  226.38   17.20
  -1  -8   5  213.78   17.00
   1   8   5  237.08   17.90
  -2   8   5  109.09    9.70
  -2  -8  -5  103.89    9.90
  -2   8   5   90.09    9.20
  -2  -8   5   85.89    9.10
  -2  -8   5   91.99    9.30
  -3   8   5  443.96   30.90
  -3   8   5  438.86   30.80
  -3  -8  -5  452.25   31.50
  -3  -8   5  455.85   31.40
  -3  -8   5  505.65   32.00
  -4   8   5   90.69   10.20
  -4   8   5   99.49    9.70
  -4  -8   5   85.19    9.90
  -4  -8   5   90.69   10.20
  -5   8   5   85.49   10.40
  -5   8   5   83.09    8.80
  -5  -8  -5  100.99   15.60
  -5   8   5   97.49   10.20
  -5   8   5   76.09    8.50
  -5  -8  -5  102.69    8.60
  -5  -8  -5   81.89   10.30
  -5  -8   5   79.89    7.90
  -5   8  -5   83.29    8.80
  -5  -8   5   90.09   16.00
  -5  -8   5   94.49    9.40
  -5  -8   5  103.49   11.30
  -5   8  -5   86.99    9.20
  -6  -8  -5   58.49    7.90
  -6  -8  -5   81.09   10.50
  -6   8   5   75.39    8.60
  -6   8   5   74.39    8.30
  -6  -8  -5   75.59    8.60
  -6  -8  -5   63.99    7.60
  -6  -8   5   80.99   11.10
  -6  -8   5   72.69    7.70
  -6   8  -5   82.99    8.90
  -6  -8   5   85.49   11.10
  -6  -8   5   75.39    7.90
   6  -8  -5  100.09   10.30
  -6   8  -5   77.89    8.00
  -7  -8  -5   61.59    8.90
  -7   8   5   75.69    9.30
  -7   8   5   76.49    9.20
  -7  -8   5   79.79    8.70
  -7  -8   5   91.59   12.20
  -7   8  -5  106.09    9.40
  -7  -8   5   86.29    9.00
  -7  -8   5   96.19   12.70
  -7   8  -5   75.69    9.50
   7  -8  -5   95.09    9.80
  -8   8   5   13.60    4.20
  -8  -8  -5    4.80    3.70
  -8   8   5   10.70    4.40
  -8  -8  -5    5.10    3.10
  -8  -8  -5    1.90    4.60
   8   8   5   18.20    9.50
  -8  -8   5   13.80    4.00
  -8  -8   5    1.00    7.20
  -8   8  -5    5.90    3.40
   8  -8  -5    6.80    4.10
  -8   8  -5   11.80    4.10
  -8  -8   5    4.30    5.40
  -8  -8   5   14.10    4.20
  -9   8   5   34.60    6.80
  -9   8   5   27.20    5.40
  -9  -8   5   39.60    6.40
  -9  -8   5   17.10    8.70
  -9   8  -5   39.10    6.20
  -9  -8   5   34.80    6.00
  -9   8  -5   47.90    8.10
   9  -8  -5   42.40    6.40
 -10   8   5    0.70    3.00
 -10   8   5    3.40    3.10
  10  -8   5    8.00    3.30
 -10   8  -5    4.20    3.20
 -10  -8   5    7.20    4.10
  10  -8  -5    9.60    2.80
 -10  -8   5   -0.80    2.60
   0  -9   5   10.30    3.70
   0  -9   5    9.10    2.80
   1  -9   5  124.79   10.10
  -1   9   5  126.09   11.60
   1  -9   5  151.48   10.50
  -1   9   5  165.28   12.50
   1   9   5  155.98   12.60
  -1  -9   5  126.89   11.40
  -2   9   5   85.19   13.60
  -2   9   5   84.79    8.70
  -2  -9   5   74.89    8.50
  -2  -9   5   69.49    8.10
  -3  -9  -5   55.19    7.90
  -3   9   5   52.59    7.60
  -3   9   5   46.30    7.10
  -3  -9   5   49.30    7.10
  -3  -9   5   57.89    7.40
  -4   9   5   93.79   10.50
  -4   9   5  109.39   10.90
  -4  -9  -5   93.49   10.90
  -4  -9   5  115.09   11.80
  -4  -9   5   93.89   11.00
  -5  -9  -5   71.69    9.40
  -5  -9  -5   67.29    7.70
  -5   9   5   65.89    9.30
  -5   9   5   40.70    7.80
  -5   9   5   80.69    9.20
  -5  -9  -5   65.49    8.10
  -5   9  -5   54.59    9.60
  -5  -9   5   59.79    8.90
  -5   9  -5   45.80    6.80
  -5  -9   5   48.80    6.30
  -5  -9   5   54.29    5.90
  -5  -9   5   53.79    9.80
  -6  -9  -5   52.49    7.30
  -6   9   5   46.30    6.40
  -6  -9  -5   38.10    6.30
  -6   9   5   51.89    7.80
  -6  -9  -5   42.00    5.80
  -6  -9  -5   51.39    9.30
  -6   9  -5   40.40    5.90
  -6  -9   5   45.70    6.30
  -6  -9   5   44.40    6.20
  -6  -9   5   38.10    8.10
   6  -9  -5   53.89    7.40
  -6  -9   5   37.00    8.20
  -6   9  -5   49.80    6.70
  -7  -9  -5    1.50    2.80
  -7  -9  -5   -3.70    3.60
  -7   9   5    3.30    3.50
  -7  -9  -5   -2.80    3.30
  -7   9   5    3.20    3.50
  -7  -9   5   13.60    3.70
  -7   9  -5   -0.10    2.80
  -7   9  -5    4.80    3.10
  -7  -9   5    8.80    5.80
  -7  -9   5    7.40    3.30
  -7  -9   5    9.60    5.10
  -8  -9  -5    5.60    3.70
  -8   9   5    2.90    3.50
  -8  -9  -5   -0.50    2.60
  -8  -9  -5    2.80    3.90
  -8   9   5    2.60    3.10
   8  -9   5    3.20    4.60
  -8  -9   5    6.30    5.50
   8   9   5   -9.20    9.20
  -8   9  -5    0.60    2.60
   8  -9  -5    1.40    3.30
  -8  -9   5    6.00    3.50
   8  -9  -5    4.10    3.70
  -8  -9   5  -10.80    6.70
  -8   9  -5    3.00    3.00
  -8  -9   5    2.90    3.10
   9  -9   5    8.90    3.90
  -9   9   5    5.40    3.60
  -9   9   5    2.30    3.30
  -9  -9  -5    1.90    3.30
  -9  -9   5    6.30    3.60
  -9   9  -5    7.70    3.50
  -9  -9   5    7.20    3.60
  -9  -9   5   -3.50    7.10
   9  -9  -5    5.30    3.00
  -9   9  -5    2.60    3.10
 -10   9   5    4.10    3.60
 -10   9   5    3.50    3.10
  10  -9   5    7.60    3.40
  10  -9  -5    2.80    2.30
 -10  -9   5    1.30    2.10
 -10   9  -5    1.30    2.90
 -10  -9   5    2.40    2.60
   0 -10   5    0.50    2.00
   0  10   5    3.00    2.80
   0 -10   5    2.30    2.30
  -1  10   5  150.98   12.10
   1 -10   5  124.19   10.10
  -1  10   5  124.39   11.70
   1 -10   5  129.69   10.10
  -1 -10   5  132.19   11.50
   1  10   5  140.89   12.40
  -1 -10   5  125.39   11.30
  -2  10   5    9.40    3.90
  -2  10   5   12.50    4.10
  -2 -10   5   18.50    4.80
  -2 -10   5   12.70    4.20
  -3  10   5  145.69   12.90
  -3  10   5  146.09   12.80
  -3 -10  -5  148.19   13.80
  -3 -10   5  121.29   12.60
  -3 -10   5  116.99   15.10
  -4  10   5   95.99   10.50
  -4  10   5  109.99    9.30
  -4  10   5   94.69   10.60
  -4 -10  -5   89.29    8.40
  -4 -10  -5  109.79   11.70
  -4 -10   5   82.69    7.80
  -4  10  -5   82.69    8.30
  -4 -10   5   81.79   10.40
  -4 -10   5  112.29   11.60
  -4 -10   5   73.79    8.00
  -5 -10  -5    4.90    3.70
  -5 -10  -5    9.30    3.90
  -5 -10  -5    3.90    2.40
  -5  10   5    7.70    3.20
  -5  10   5    7.00    3.80
   5 -10   5    6.20    6.30
  -5 -10  -5    5.50    3.90
  -5  10  -5    5.50    2.70
  -5 -10   5    6.10    4.30
  -5  10  -5    4.40    2.70
  -5 -10   5    1.00    2.30
  -5 -10   5    0.80    2.60
  -5 -10   5    8.00    4.10
  -6 -10  -5   94.09    9.20
  -6 -10  -5   86.29    9.70
   6 -10   5   71.59    8.50
  -6  10   5   82.59    9.30
  -6 -10  -5   89.69    8.70
  -6  10   5   85.89    9.50
  -6 -10   5   93.89   13.00
  -6  10  -5   82.59    8.70
  -6 -10   5   91.69    9.20
  -6 -10   5   80.39    8.60
  -6 -10   5   84.09   11.60
  -6  10  -5   93.79    9.50
  -7 -10  -5   60.29    8.60
  -7 -10  -5   67.09    7.30
   7 -10   5   70.29    8.50
  -7  10   5   67.29    8.30
  -7 -10  -5   54.89    7.70
  -7  10   5   59.69    8.10
  -7 -10   5   62.39   12.10
  -7 -10   5   60.09   11.30
  -7 -10   5   52.99    7.70
  -7 -10   5   61.09    7.40
   7 -10  -5   63.29    7.60
  -7  10  -5   44.60    7.80
  -7  10  -5   64.19    8.00
  -8 -10  -5   45.10    9.00
  -8  10   5   44.70    8.80
  -8 -10  -5   48.90   10.70
  -8  10   5   39.70    7.20
   8  10   5   90.19   24.30
  -8 -10   5   60.69    7.30
  -8 -10   5   79.39   14.30
   8 -10  -5   70.69   11.70
  -8 -10   5   36.90   11.60
  -8 -10   5   61.49    7.70
  -8  10  -5   68.49    8.10
  -8  10  -5   52.99    7.60
  -9  10   5   37.10    6.60
  -9  10   5   59.89    7.10
  -9 -10  -5   43.80    6.10
   9 -10   5   46.60    6.60
   9 -10  -5   56.09    6.40
  -9 -10   5   57.79    7.10
  -9  10  -5   47.40    6.90
  -9 -10   5   64.49    7.30
  10 -10   5    3.70    2.50
 -10  10   5    4.00    3.50
  10 -10  -5    2.90    2.30
 -10 -10   5    0.40    2.40
 -10  10  -5    2.20    3.00
 -10 -10   5    1.10    2.40
   0 -11   5    2.00    2.30
   0 -11   5   -0.10    2.80
   0  11   5    0.20    2.40
   1 -11   5  207.38   15.50
  -1  11   5  200.68   17.00
  -1  11   5  201.68   17.00
   1  11   5  248.68   18.20
  -1 -11   5  230.38   17.20
  -1 -11   5  231.78   17.20
  -2  11   5  281.17   20.90
  -2  11   5  263.37   20.50
  -2 -11   5  243.88   20.40
  -2 -11   5  296.07   21.00
  -3  11   5   89.09   10.10
  -3 -11  -5   98.19   10.80
  -3  11   5   85.19    9.50
  -3 -11   5   82.89    9.60
  -3 -11   5   69.69    9.50
  -4  11   5   45.30    7.70
  -4 -11  -5   50.39    9.60
  -4 -11  -5   36.30    6.10
  -4 -11  -5   40.20    6.20
  -4  11   5   35.80    7.40
  -4 -11  -5   37.80    6.40
   4 -11   5   45.20    6.30
   4 -11  -5   47.50    6.00
  -4 -11   5   41.50    6.30
  -4 -11   5   42.00    6.60
  -4  11  -5   41.70    5.90
  -4 -11   5   56.99   10.10
  -4 -11   5   57.09    8.40
  -5  11   5   25.30    5.10
  -5 -11  -5   31.00    4.80
  -5 -11  -5   28.50    5.00
  -5 -11  -5   24.60    4.80
   5 -11   5   28.20    4.80
  -5  11  -5   21.80    4.90
  -5 -11   5   21.70    4.70
  -5 -11   5   22.60    4.80
  -5 -11   5   13.30    5.20
  -5  11  -5   13.30    4.20
  -5 -11   5   13.10    5.50
  -6 -11  -5   34.00    5.30
   6 -11   5   23.50    5.10
  -6 -11  -5   22.00    5.80
  -6 -11  -5   34.00    7.70
  -6 -11   5   27.00    9.10
  -6  11  -5   26.90    5.50
  -6 -11   5   24.50    7.40
  -6  11  -5   30.30    8.30
   6 -11  -5   37.70    6.40
  -6 -11   5   19.90    4.90
  -6 -11   5   30.50    5.60
  -7 -11  -5    0.90    4.20
  -7  11   5    7.90    4.00
  -7 -11  -5   10.50    3.60
   7 -11   5    2.20    3.40
  -7 -11  -5    3.70    3.30
  -7  11   5   11.10    4.30
  -7 -11   5    7.20    6.10
  -7 -11   5    0.20    2.60
  -7  11  -5    6.10    3.20
  -7  11  -5    6.50    3.40
   7 -11  -5    7.10    3.60
  -7 -11   5    1.60    4.60
  -7 -11   5    9.70    3.90
  -8  11   5   17.30    4.60
  -8 -11  -5   14.40    3.80
  -8  11   5   20.20    5.30
  -8 -11  -5   13.50    4.20
   8 -11   5   30.10    5.60
   8 -11  -5   23.10    5.00
   8 -11  -5   27.90    4.80
  -8  11  -5   30.90    6.70
  -8 -11   5   26.70   10.60
  -8  11  -5   21.10    5.60
  -8 -11   5   25.70    5.10
  -8 -11   5    6.80    7.10
  -8 -11   5   24.30    5.80
   9 -11   5    1.00    2.50
  -9 -11  -5    4.50    4.60
  -9  11   5    2.20    3.30
  -9  11   5    5.60    3.40
  -9  11  -5    6.40    3.70
  -9 -11   5    8.30    3.20
  -9 -11   5   -3.30    8.40
   9 -11  -5   13.70    3.60
  -9 -11   5    7.10    3.10
 -10  11   5    2.40    2.70
  10 -11   5   -0.30    2.30
 -10 -11   5    3.70    2.10
 -10  11  -5    0.90    2.40
 -10 -11   5    0.00    2.10
  10 -11  -5   -0.60    1.90
   0 -12   5  108.09    9.90
   0 -12   5  106.99   10.00
   0  12   5   97.19   10.50
   1 -12   5  137.49   11.60
  -1  12   5  142.39   13.40
  -1  12   5  140.49   13.30
  -1 -12   5  146.19   13.10
  -1 -12   5  178.68   14.00
   1  12   5  174.28   14.50
  -2  12   5  174.38   15.10
  -2  12   5  172.88   14.90
  -2 -12   5  138.19   14.30
  -2 -12   5  186.68   15.50
  -3 -12  -5    5.20    3.20
  -3 -12  -5    9.90    2.90
   3 -12   5    7.50    2.80
  -3 -12  -5    4.20    3.40
  -3  12   5   12.10    3.70
  -3  12   5    5.60    4.20
  -3  12   5    3.10    3.70
  -3 -12   5    2.60    2.50
  -3 -12   5    8.50    3.00
  -3 -12   5    3.70    3.50
  -3  12  -5    4.00    2.90
  -3 -12   5    3.70    3.80
   3 -12  -5    0.50    2.70
  -4 -12  -5    4.90    3.50
  -4  12   5    0.20    5.20
  -4 -12  -5    8.60    3.40
   4 -12   5    0.90    2.70
  -4 -12  -5    7.30    3.00
  -4  12   5   13.70    3.60
  -4  12   5    6.70    3.30
  -4  12   5    5.50    5.50
  -4  12  -5    3.10    2.80
   4 -12  -5   11.90    3.20
  -4 -12   5   -0.20    2.30
  -4  12  -5    2.70    3.00
  -4 -12   5    7.80    4.30
  -4 -12   5    6.00    2.70
  -4 -12   5    2.80    3.60
  -5 -12  -5    9.90    3.80
  -5 -12  -5   10.80    4.40
  -5  12   5   13.80    4.10
   5 -12   5   11.70    3.70
  -5 -12  -5   11.20    3.20
  -5  12   5   11.10    3.80
  -5  12  -5   12.90    3.90
  -5 -12   5    7.20    5.10
  -5 -12   5    5.70    4.60
  -5  12  -5   14.10    3.60
  -5 -12   5   11.10    3.70
   5 -12  -5   19.50    4.40
  -5 -12   5   11.60    3.80
  -6 -12  -5   16.40    5.20
  -6  12   5   20.90    5.40
  -6 -12  -5   26.10    4.80
  -6  12   5   29.60    5.60
   6 -12   5   15.10    4.30
  -6 -12   5   26.80    5.40
  -6 -12   5   10.00    5.90
  -6  12  -5   13.50    4.20
  -6 -12   5   14.90    6.10
   6 -12  -5   28.80    5.30
  -6  12  -5   22.20    5.10
  -6 -12   5   18.20    4.70
  -7 -12  -5   24.10    4.90
  -7  12   5   24.40    5.30
   7 -12   5   16.10    4.30
  -7 -12  -5   19.80    4.60
  -7 -12  -5   12.40    4.60
  -7  12   5   12.80    4.60
  -7 -12   5   13.40    4.30
  -7  12  -5   20.50    5.20
  -7  12  -5   10.70    4.30
   7 -12  -5   27.30    5.20
  -7 -12   5   19.40    8.20
   7 -12  -5   13.10    4.40
  -7 -12   5   18.00    6.60
   7  12   5   16.70    9.10
  -7 -12   5   17.00    4.80
  -8 -12  -5   14.10    4.40
   8 -12   5   20.00    4.20
  -8  12   5   32.90    6.10
  -8 -12  -5   22.70    4.70
  -8  12   5   20.30    5.00
  -8 -12   5   29.20    5.80
  -8 -12   5   18.70    4.70
   8 -12  -5   20.70    4.90
  -8  12  -5   20.40    5.20
   8 -12  -5   28.80    4.80
  -8 -12   5   12.40    6.80
  -9  12   5   25.30    4.80
  -9  12   5   29.20    5.20
   9 -12   5   29.90    6.10
  -9 -12  -5   26.90    5.10
  -9 -12   5   17.50    3.80
   9 -12  -5   21.80    4.00
  -9 -12   5   25.50    5.30
  -9  12  -5   24.10    5.10
  10 -12   5   12.40    2.80
 -10  12   5   12.70    3.20
 -10 -12   5    6.60    2.20
 -10  12  -5    2.20    2.40
 -10 -12   5    8.50    2.50
   0  13   5   59.09    8.40
   0 -13   5   69.99    7.90
   0 -13   5   77.59    8.30
  -1  13   5   36.40    7.10
   1 -13   5   36.10    6.10
  -1  13   5   23.20    6.40
  -1  13  -5   45.10    5.80
  -1 -13   5   28.20    5.70
   1 -13  -5   34.80    6.20
  -1 -13   5   29.30    6.10
   1  13   5   29.30    7.00
  -2  13   5   66.29    9.10
   2 -13   5   58.49    6.50
  -2 -13  -5   86.39    7.60
  -2 -13  -5   69.99    7.90
  -2  13   5   70.19    6.50
  -2 -13  -5   69.09    7.50
  -2  13   5   65.69    8.80
   2 -13  -5   67.59    7.90
  -2 -13   5   58.89    7.20
  -2 -13   5   68.19    8.70
   2  13   5   66.79    9.30
   2 -13  -5   78.49    6.60
  -2 -13   5   73.69    9.20
  -3  13   5   61.89    7.10
  -3 -13  -5   50.29    6.40
  -3  13   5   32.80    7.40
  -3 -13  -5   52.59    6.10
  -3  13   5   45.70    5.00
  -3  13   5   48.60    8.50
   3 -13   5   46.20    6.00
  -3 -13   5   58.19    9.90
   3 -13  -5   50.99    5.80
  -3 -13   5   41.30    5.60
  -3 -13   5   50.29    5.70
  -3 -13   5   58.69   10.20
   3 -13  -5   45.10    6.40
  -3  13  -5   46.70    6.40
  -4 -13  -5  116.89   10.90
   4 -13   5  114.29    9.90
  -4  13   5  116.29   11.40
  -4  13   5  120.59   10.80
  -4 -13  -5  117.29   10.20
  -4 -13  -5  115.39   10.50
  -4 -13   5  104.59   12.90
  -4 -13   5  119.59   13.20
  -4 -13   5   93.49    9.50
  -4 -13   5  100.09   10.00
   4 -13  -5  108.69    9.50
  -4  13  -5  105.69   10.40
  -4  13  -5  103.59   10.40
   4 -13  -5   95.09   10.30
   5 -13   5   40.40    5.60
  -5  13   5   51.79    8.10
  -5 -13  -5   30.20    6.00
  -5 -13   5   30.60   10.30
  -5 -13   5   26.40    8.10
  -5  13  -5   36.20    6.30
  -6  13   5   68.09    9.10
  -6 -13  -5   62.89    8.00
   6 -13   5   61.39    7.50
  -6  13   5   61.39    8.20
  -6 -13  -5   59.09    7.60
  -6 -13  -5   60.69    8.40
  -6 -13   5   71.19   13.70
  -6 -13   5   55.29   10.90
  -6  13  -5   67.89    8.90
  -6  13  -5   75.69    8.60
   6 -13  -5   68.89    8.80
   6 -13  -5   68.39    8.00
  -6 -13   5   82.99    8.40
  -7  13   5   42.00    7.10
  -7 -13  -5   34.40    6.30
   7 -13   5   39.40    6.50
  -7 -13  -5   43.30    6.60
  -7  13   5   45.80    7.50
  -7 -13   5   36.80    9.80
  -7 -13   5   22.20    8.80
  -7 -13   5   46.00    7.30
   7  13   5   57.09   11.90
  -7 -13   5   36.90    6.40
   7 -13  -5   47.80    7.20
   7 -13  -5   44.60    6.90
  -7  13  -5   43.40    6.50
  -8 -13  -5   21.10    4.40
   8 -13   5   24.60    4.90
  -8 -13  -5   16.90    4.50
  -8  13   5   28.20    5.40
  -8  13   5   27.90    5.70
   8 -13  -5   23.30    5.00
  -8  13  -5   19.50    4.60
  -8 -13   5   30.10    6.20
  -8 -13   5   18.50    4.50
  -8 -13   5   35.10    8.90
   8 -13  -5   22.30    4.70
  -9 -13  -5    6.00    2.80
   9 -13   5    5.30    2.90
  -9  13   5   16.80    5.30
  -9  13   5    2.90    3.20
   9 -13  -5    9.00    3.00
  -9 -13   5   13.60    3.50
  -9  13  -5    6.30    3.20
  -9 -13   5   10.00    3.30
   0 -14  -5   78.49    8.40
   0 -14   5   92.09    9.50
   0 -14  -5   78.19    8.90
   0  14   5   67.39    9.50
   0  14   5   88.29   10.10
  -1  14   5   74.49    9.70
   1 -14   5   68.59    6.30
  -1 -14  -5   63.99    7.00
  -1  14   5   61.09    9.10
  -1 -14  -5   68.39    9.80
  -1  14   5   69.39    8.00
   1  14   5   75.39    9.70
  -1 -14   5   62.49    7.30
  -1 -14   5   84.19    9.40
  -1 -14   5   74.59    8.70
  -2 -14  -5   52.49    7.80
  -2  14   5   64.29    9.60
  -2 -14  -5   46.40    6.20
  -2 -14  -5   45.80    6.60
   2 -14   5   48.50    5.40
  -2  14   5   51.59    8.80
  -2  14   5   42.00    5.10
  -2 -14   5   41.00    5.80
   2 -14  -5   45.90    6.40
  -2  14  -5   34.90    4.80
  -2 -14   5   39.80    5.20
   2 -14  -5   37.90    4.80
  -2 -14   5   38.10   13.10
   2  14   5   34.90    7.90
  -2 -14   5   61.49    8.60
  -3  14   5  116.49    8.50
  -3 -14  -5  117.79   10.30
  -3 -14  -5  129.49   10.60
   3 -14   5  107.29    9.60
  -3 -14  -5  111.99   11.00
  -3  14   5  114.59   10.90
  -3  14   5  133.79   14.00
  -3  14   5   94.59   12.40
   3 -14  -5  108.49   10.40
  -3 -14   5  102.99   10.20
  -3 -14   5  102.39   12.50
   3 -14  -5  116.29    9.40
  -3 -14   5  116.19   12.90
  -3 -14   5   98.79    9.60
   4 -14   5   77.39    8.00
  -4 -14  -5   83.69    9.30
  -4 -14  -5   61.59    8.20
  -4  14   5   80.59    9.20
  -4  14   5   70.79    8.00
  -4 -14  -5   70.39    8.00
  -4  14  -5   81.59    9.00
   4 -14  -5   66.39    8.10
  -4 -14   5   88.89    9.00
  -4 -14   5   78.69    8.20
  -4 -14   5   85.69   11.80
  -4 -14   5   77.89   11.20
   4 -14  -5   78.19    7.90
   5 -14   5   10.40    3.80
  -5 -14  -5    5.90    2.90
  -5 -14  -5    8.90    4.10
  -5 -14  -5    5.20    3.80
  -5  14   5    5.90    4.50
  -5  14   5    2.60    3.50
  -5 -14   5    7.50    3.20
  -5 -14   5   10.70    3.80
   5 -14  -5    6.70    3.40
  -5 -14   5   17.60    7.30
   5 -14  -5    5.90    3.90
  -5  14  -5    7.80    5.30
  -5 -14   5    6.70    4.50
  -6  14   5   31.90    6.70
  -6 -14  -5   26.10    5.80
  -6 -14  -5   32.80    5.90
  -6 -14  -5   37.40    6.20
   6 -14   5   38.00    6.10
  -6  14   5   37.60    6.50
  -6 -14   5   37.90   10.40
  -6  14  -5   38.10    6.30
   6 -14  -5   32.00    5.70
  -6 -14   5   42.00   10.10
  -6 -14   5   28.30    5.40
  -6 -14   5   36.50    6.90
  -7  14   5   40.30    7.00
  -7  14   5   36.80    7.20
  -7 -14  -5   20.10    5.20
  -7 -14  -5   32.10    5.80
   7 -14   5   39.80    8.40
  -7  14  -5   28.40    5.70
  -7 -14   5   33.90   10.00
   7 -14  -5   30.50    6.30
  -7 -14   5    9.70    8.90
   7  14   5   24.40    9.60
   8 -14   5   15.80    4.00
  -8 -14  -5   16.30    3.80
  -8  14   5   19.00    4.80
  -8 -14  -5    8.20    3.20
  -8  14  -5   14.60    4.00
  -8 -14   5   18.90    4.80
  -8 -14   5    2.40    6.70
   8 -14  -5   11.20    3.30
  -8 -14   5   14.40    3.90
   8 -14  -5   17.10    4.10
  -9  14   5   42.30    5.80
   9 -14   5   39.00    4.90
  -9 -14  -5   37.50    5.00
  -9  14  -5   24.20    4.50
  -9 -14   5   30.30    5.90
   9 -14  -5   34.90    4.90
  -9 -14   5   26.20    4.20
   0 -15   5   10.10    4.10
   0 -15  -5    4.50    3.30
   0 -15   5    9.30    4.40
  -1 -15  -5    1.10    2.90
  -1  15   5    8.70    2.90
  -1 -15  -5   14.60    4.80
   1 -15   5   13.80    4.00
  -1  15   5    7.30    4.70
  -1 -15  -5    4.30    2.80
   1 -15   5    6.60    2.30
  -1  15   5    3.30    4.80
   1  15   5   11.60    3.50
   1 -15  -5   14.70    3.90
   1  15   5   18.70    5.40
  -1 -15   5    7.80    2.90
  -1 -15   5   11.10    3.70
  -1  15  -5    8.80    3.00
   1 -15  -5    7.80    3.50
  -1 -15   5    6.50    4.70
  -2 -15  -5   84.19    8.10
  -2 -15  -5   72.89    8.30
  -2 -15  -5   69.19    8.50
   2 -15   5   77.19    7.10
  -2  15   5   92.49   11.00
  -2  15   5   72.69    6.80
  -2 -15   5   91.39   10.40
   2 -15  -5   78.09    8.50
  -2 -15   5   66.89    9.50
   2  15   5   71.29   10.50
  -2  15  -5   68.99    6.50
  -2 -15   5   73.79    8.00
   2 -15  -5   73.79    8.70
   2  15   5   65.59    8.80
  -3 -15  -5   12.10    3.80
  -3  15   5    4.00    2.20
  -3 -15  -5    7.10    3.40
  -3  15   5    3.20    3.60
  -3 -15  -5   11.20    4.20
  -3  15   5    8.80    7.70
   3 -15   5    6.90    3.20
  -3  15   5   16.60    6.90
   3  15   5   12.30    5.50
   3 -15  -5    9.60    4.00
  -3 -15   5    2.60    4.10
  -3 -15   5    3.60    4.50
  -3 -15   5    5.60    3.30
  -3 -15   5    8.20    3.00
   3 -15  -5    8.80    3.00
  -4  15   5   26.60    6.80
   4 -15   5   23.00    5.20
  -4 -15  -5   18.30    4.70
  -4 -15  -5   23.80    6.10
  -4 -15   5   22.30    5.10
  -4 -15   5   29.90    8.00
   4 -15  -5   27.10    4.80
   4 -15  -5   21.60    7.00
  -4 -15   5   22.10    6.20
  -4  15  -5   30.00    5.40
  -5 -15  -5    3.80    3.90
  -5 -15  -5   12.80    4.60
  -5  15   5    6.10    3.90
  -5 -15  -5    9.30    4.00
   5 -15   5   16.10    4.30
  -5  15   5   14.80    4.60
  -5 -15   5   14.30    7.00
  -5  15  -5   10.20    3.90
   5  15   5   14.60    6.70
  -5 -15   5   12.40    4.50
   5 -15  -5   18.70    4.40
  -5 -15   5    7.80    5.50
   5 -15  -5   14.00    4.50
  -5 -15   5   12.20    4.10
  -6  15   5    5.10    3.50
  -6 -15  -5    3.80    4.10
  -6 -15  -5    6.40    3.90
  -6 -15  -5   12.90    4.00
  -6  15   5    2.90    4.10
   6 -15   5    8.90    3.40
  -6  15  -5    5.50    3.10
   6 -15  -5    6.60    3.30
  -6 -15   5    4.70    2.90
  -6 -15   5    2.20    6.10
   6 -15  -5    5.50    3.90
  -6 -15   5    7.00    3.90
   6  15   5   -4.60    6.80
  -6 -15   5  -11.40    6.30
  -7 -15  -5   -0.60    2.60
   7 -15   5    3.60    2.90
  -7  15   5   -3.80    2.90
  -7 -15  -5   -5.00    1.90
  -7  15   5    2.10    3.10
  -7 -15  -5   -1.50    3.90
  -7 -15   5    0.30    5.50
  -7 -15   5    2.10    3.20
  -7  15  -5    1.80    2.40
  -7 -15   5   -5.10    2.00
   7 -15  -5    3.50    3.20
   7 -15  -5    0.20    2.60
  -8 -15  -5   51.49    6.20
  -8  15   5   52.49    9.20
   8 -15   5   45.10    5.90
  -8  15   5   53.79    6.90
   8 -15  -5   50.69    7.70
  -8  15  -5   33.90    5.70
   8 -15  -5   48.70    6.10
  -8 -15   5   52.09    6.60
  -8 -15   5   41.00    9.10
  -8 -15   5   50.39    6.90
  -9  15   5    6.70    2.80
  -9 -15  -5    7.80    2.70
   9 -15   5    8.90    2.50
  -9 -15   5    7.40    2.40
  -9 -15   5    6.90    2.50
  -9  15  -5   11.90    3.40
   0  16   5   13.20    5.00
   0 -16   5   23.20    5.10
   0 -16  -5   19.90    5.20
   0  16   5   18.60    3.90
   0 -16  -5   19.40    4.00
   0  16  -5   21.60    4.30
   0  16   5   19.20    5.60
   0 -16   5   14.20    4.30
   0 -16   5   18.10    5.30
  -1 -16  -5   27.30    5.00
  -1 -16  -5   32.70    6.20
  -1  16   5   31.10    4.70
   1 -16   5   25.50    3.40
  -1  16   5   23.60    7.00
  -1 -16  -5   28.80    5.70
  -1  16   5   25.30    7.20
   1 -16   5   29.80    5.50
   1  16   5   18.90    6.70
   1 -16  -5   27.10    5.30
  -1 -16   5   31.40    5.10
  -1  16  -5   34.40    4.70
  -1 -16   5   39.70    7.70
  -1 -16   5   27.30    5.80
   1 -16  -5   35.70    6.20
   1  16   5   34.20    5.20
  -1 -16   5   26.60    5.50
  -2 -16  -5   60.29    7.00
  -2  16   5   61.09    5.90
  -2  16   5   49.40   10.10
   2 -16   5   58.19    6.10
  -2  16   5   60.39   10.60
  -2 -16  -5   57.59    8.60
  -2 -16  -5   63.79    7.70
  -2 -16   5   59.09    6.80
  -2  16  -5   57.09    5.60
   2  16   5   63.09   10.90
   2 -16  -5   47.80    7.30
  -2 -16   5   63.69   10.90
  -2 -16   5   60.09    8.30
   2  16   5   61.09    6.60
   2 -16  -5   54.69    8.10
  -3 -16  -5   63.79    8.70
  -3  16   5   65.49    5.70
   3  16   5   57.09   11.30
  -3 -16   5   71.79   10.70
  -3 -16   5   53.79   10.20
  -3 -16   5   72.69    7.90
  -4 -16  -5   80.59    8.80
  -4  16   5   86.59    9.50
  -4 -16  -5   68.09    8.10
  -4 -16  -5   63.49    8.50
   4 -16   5   70.29    7.70
   4 -16  -5   62.09    8.30
  -4 -16   5   55.99    7.80
   4 -16  -5   79.49    7.60
  -4 -16   5   79.19   11.40
  -4 -16   5   51.99   10.70
  -4 -16   5   59.89    8.40
   4  16   5   67.79   19.20
   5 -16   5    6.90    3.30
  -5  16   5   20.90    5.30
  -5 -16  -5   13.90    4.50
  -5 -16  -5   10.60    3.90
  -5  16   5    5.10    3.70
  -5 -16  -5   11.80    4.80
  -5 -16   5    4.40    5.30
   5 -16  -5    8.70    4.00
  -5 -16   5   15.40    7.30
  -5 -16   5    8.70    4.20
  -5 -16   5   13.30    4.00
   5 -16  -5   13.50    3.60
   5  16   5   13.90    7.20
  -5  16  -5    9.40    3.90
  -6 -16  -5   43.60    7.20
  -6 -16  -5   33.10    7.00
   6 -16   5   29.00    5.50
  -6  16   5   25.70    5.90
  -6  16  -5   22.90    6.60
   6 -16  -5   37.00    6.00
  -6 -16   5   30.80    6.20
  -6 -16   5   36.90    6.30
  -6 -16   5   31.30    9.20
   6 -16  -5   38.40    8.30
  -7 -16  -5    1.00    5.40
  -7 -16  -5    1.40    2.60
  -7 -16  -5    8.40    3.30
  -7  16   5    4.30    3.50
   7 -16   5    8.10    3.50
  -7  16  -5   11.30    3.40
  -7 -16   5    6.10    3.70
  -7 -16   5    8.30    3.40
   7 -16  -5    8.60    3.20
  -7 -16   5   11.00    7.60
   7 -16  -5   12.10    3.60
  -8  16   5   17.00    4.00
  -8 -16  -5   33.80    5.10
   8 -16   5   19.60    3.70
  -8 -16  -5   18.90    3.90
   8 -16  -5   21.90    3.80
  -8 -16   5   17.20    3.80
   8 -16  -5   20.50    3.80
  -8  16  -5   26.40    4.60
  -8 -16   5   21.70    3.80
   9 -16   5   46.90    5.20
  -9 -16  -5   63.99    6.90
   9 -16   5   46.80    5.70
  -9  16   5   64.89    5.80
  -9 -16   5   50.79    5.60
  -9 -16   5   53.19    6.00
  -9  16  -5   53.99    6.10
   0  17   5   26.30    7.30
   0 -17   5   30.70    6.10
   0 -17  -5   28.60    5.20
   0 -17   5   39.90    6.40
   0  17  -5   37.20    5.20
   0  17   5   33.00    4.60
   0 -17  -5   39.20    6.70
   0  17   5   16.20    6.60
   1 -17   5   27.90    5.50
  -1  17   5   26.50    7.40
  -1  17   5   21.60    4.20
  -1  17   5   24.70    8.00
  -1 -17  -5   20.10    4.50
  -1 -17  -5   33.20    6.10
  -1 -17  -5   31.10    5.90
   1  17  -5   26.60    5.10
  -1 -17   5   24.90    5.00
  -1 -17   5   29.00    6.90
  -1 -17   5   26.80    4.40
  -1  17  -5   22.50    4.40
   1 -17  -5   19.30    5.10
  -1 -17   5   14.70    5.70
   1  17   5   28.10    4.80
   1 -17  -5   24.90    4.80
   1  17   5   18.30    6.80
  -2  17   5    3.70    2.60
  -2  17   5    0.60    7.70
  -2 -17  -5   -0.20    3.10
  -2  17   5    4.80    6.00
   2  17   5    2.20    5.20
   2  17   5    4.10    3.30
  -2 -17   5    8.70    3.70
   2 -17  -5    7.20    3.60
  -2 -17   5   -0.70    2.70
  -2  17  -5    5.30    3.60
  -3 -17  -5   48.60    8.20
  -3 -17  -5   56.89    7.20
   3 -17   5   54.09    6.40
  -3 -17  -5   60.59    8.10
  -3  17   5   47.90    7.90
  -3 -17   5   81.39   13.50
  -3 -17   5   59.29    7.30
  -3 -17   5   55.89    7.50
   3 -17  -5   52.99    8.30
   3  17   5   62.29    9.70
   3  17   5   39.50    9.30
  -3  17  -5   52.89    8.80
   4 -17   5   18.80    4.50
  -4 -17  -5   15.10    5.10
  -4 -17  -5   15.40    4.20
  -4 -17  -5   14.90    4.60
  -4  17   5   15.30    4.90
   4  17   5   11.40    7.20
  -4 -17   5   14.20    4.10
   4 -17  -5    7.90    4.10
  -4 -17   5   12.60    6.30
   4 -17  -5   11.50    3.60
  -4 -17   5   10.70    4.40
   5 -17   5    9.10    3.40
  -5  17   5    5.60    3.80
  -5 -17  -5   -2.40    3.60
  -5 -17  -5    8.20    3.90
  -5 -17  -5    5.60    3.10
   5  17   5   10.60    7.60
   5 -17  -5    8.00    3.30
  -5 -17   5    4.20    3.10
  -5  17  -5    4.00    3.20
  -5 -17   5   16.20    6.90
  -5 -17   5    1.60    3.40
   5 -17  -5    3.60    3.50
   6 -17   5    2.00    2.70
  -6 -17  -5   11.30    4.60
  -6  17   5    2.70    3.60
  -6 -17  -5    4.10    3.30
  -6 -17  -5    0.70    2.70
  -6  17   5    2.60    3.20
  -6 -17   5    2.90    3.60
   6 -17  -5    6.40    3.30
  -6  17  -5    5.80    2.80
  -6 -17   5    7.20    3.20
  -6 -17   5    3.80    5.90
   6 -17  -5    6.50    3.40
  -7 -17  -5   15.40    4.20
  -7  17   5   11.50    3.80
  -7 -17  -5   15.90    4.10
   7 -17   5   18.60    4.00
  -7  17   5   21.20    4.80
  -7 -17   5    7.20    8.50
   7 -17  -5   18.30    4.20
  -7  17  -5   16.00    4.00
   7 -17  -5   17.00    3.90
  -7 -17   5   22.50    5.10
  -7 -17   5   15.80    3.80
  -8 -17  -5   67.59    6.40
  -8  17   5   61.89    6.70
  -8 -17  -5   55.09    6.10
   8 -17  -5   56.49    6.10
  -8  17  -5   56.59    6.20
  -8 -17   5   47.00    7.50
   0 -18   5   59.49   10.70
   0 -18  -5   56.39    7.80
   0  18  -5   52.49    6.30
   0  18   5   60.59   11.90
   0  18  -5   33.90   10.90
   0  18   5   56.39    6.20
  -1 -18  -5   69.39    8.50
  -1 -18  -5   52.09    6.80
   1 -18   5   34.30    6.70
   1  18  -5   41.50    6.00
  -1  18   5   49.30    5.90
  -1  18   5   31.70    9.50
  -1  18  -5   54.19    5.90
   1  18   5   48.30   10.40
   1 -18  -5   51.29    7.30
   1 -18  -5   40.30    8.90
  -1 -18   5   62.49    7.60
  -1 -18   5   47.80    9.60
  -1 -18   5   44.60    6.30
   1  18   5   59.89    6.00
  -1 -18   5   44.70    7.60
  -2  18   5    3.50    9.80
  -2 -18  -5    4.00    3.30
  -2  18   5   -0.40    2.30
  -2 -18  -5   -3.10    2.10
  -2 -18  -5    4.50    3.60
   2 -18   5    4.70    1.90
   2 -18   5    8.80    4.20
  -2  18   5    9.10    9.30
  -2 -18   5    6.30    4.90
  -2  18  -5    1.20    2.00
   2  18   5    5.50    2.90
   2  18   5   -7.30    5.60
   2 -18  -5   -1.30    3.40
  -2 -18   5    2.30    2.70
  -2 -18   5   -1.70    2.90
  -3 -18  -5   10.70    3.90
  -3  18   5   16.20    5.20
  -3 -18  -5   22.10    5.30
  -3 -18  -5   12.80    4.60
   3 -18   5   15.60    3.50
   3 -18  -5   18.10    5.30
  -3 -18   5    8.10    4.40
  -3 -18   5   19.40    4.40
  -3 -18   5   16.50    6.50
  -3  18  -5   12.40    5.70
   3  18   5   21.10    4.70
   3  18   5   20.90    8.10
  -4 -18  -5   86.19    9.60
  -4 -18  -5   83.29    9.80
  -4  18   5   98.69   10.20
  -4 -18  -5   74.59    8.60
   4 -18   5   91.99    8.20
   4  18   5   81.39   14.50
  -4 -18   5   92.99   14.80
  -4 -18   5   70.79    8.90
   4  18   5   65.99    8.30
  -4 -18   5   75.79    8.60
   4 -18  -5   71.89    9.10
  -5  18   5    2.00    4.10
  -5 -18  -5   -2.60    3.60
  -5 -18  -5    0.90    4.30
  -5 -18   5   -1.10    5.10
   5  18   5   -0.50    9.00
  -6 -18  -5   52.19    7.10
  -6  18   5   39.90    6.90
  -6 -18  -5   39.30    6.60
  -6 -18  -5   58.19    7.20
   6 -18   5   60.79    6.80
  -6 -18   5   67.89    8.20
  -6 -18   5   51.69    6.70
   6 -18  -5   57.59    7.60
  -6  18  -5   54.09    8.30
  -6 -18   5   38.10    9.20
  -7 -18  -5    0.90    2.40
  -7  18   5    1.80    2.80
  -7 -18  -5   -1.50    3.20
   7 -18   5    0.40    2.00
   7 -18  -5    0.70    2.20
  -7 -18   5   -3.10    1.80
  -7 -18   5    5.50    3.20
  -7 -18   5   -6.00    8.80
  -7  18  -5    2.50    2.50
  -8  18   5   27.40    5.00
   8 -18   5   22.80    4.10
   8  18  -5   37.90    4.80
  -8 -18  -5   35.00    4.60
   8 -18   5   27.30    3.90
  -8 -18   5   33.70    4.60
   8 -18  -5   30.30    4.40
  -8 -18   5   33.80    4.60
   0  19   5   -6.50    7.50
   0  19   5   15.90    3.60
   0 -19   5   13.70    5.00
   0 -19  -5   12.90    4.80
   0 -19   5    9.40    4.00
   0  19  -5    5.30    3.00
   0 -19  -5    7.40    3.80
   0  19   5    7.90    5.70
  -1 -19  -5   36.30    6.80
  -1  19   5   41.00   10.20
  -1  19   5   49.80    6.00
   1  19  -5   33.50    5.40
  -1 -19  -5   36.50    6.00
   1 -19   5   39.00    6.20
   1  19   5   32.00    9.40
  -1 -19   5   36.30    6.80
   1  19   5   34.20    9.20
  -1 -19   5   39.90    5.80
   1 -19  -5   26.20    4.90
  -1  19  -5   42.20    5.20
   1 -19  -5   49.30    7.70
   1  19   5   35.50    5.20
  -1 -19   5   32.00    6.20
   2  19  -5   23.40    4.50
  -2  19   5   17.60    4.80
  -2  19   5   13.20    3.30
  -2 -19  -5   17.60    5.40
  -2 -19  -5   11.40    4.20
   2 -19   5   13.30    4.70
  -2 -19  -5   22.10    5.60
  -2 -19   5   16.00    4.70
   2  19   5   31.30    9.20
   2 -19  -5   21.90    5.40
  -2 -19   5   14.10    6.20
  -2  19  -5   13.00    2.50
  -3 -19  -5  105.89   11.20
  -3 -19  -5   83.29   10.10
   3  19  -5   91.59    9.20
  -3 -19  -5   91.19    9.70
  -3  19   5   97.99   10.70
   3 -19   5  106.39   11.00
  -3 -19   5   94.39   10.30
   3 -19  -5   94.39   10.60
   3  19   5   67.69   12.60
   3  19   5  102.59    9.30
  -3 -19   5  102.99    9.60
  -3 -19   5  120.49   15.00
  -4 -19  -5   29.50    5.90
   4 -19   5   29.80    5.10
  -4 -19  -5   27.40    6.20
  -4 -19  -5   37.30    9.70
  -4  19   5   28.00    6.40
   4  19   5   31.50    5.90
   4 -19  -5   34.80    6.80
   4  19   5   22.20   10.90
  -4 -19   5   34.80    6.40
  -4 -19   5   33.70   10.50
   5 -19   5    8.30    3.10
  -5 -19  -5    2.90    3.10
  -5 -19  -5    4.50    3.20
  -5  19   5   -0.90    3.40
  -5 -19  -5   -1.10    3.20
  -5 -19   5    7.80    3.40
  -5 -19   5    6.40    6.50
   5 -19  -5    0.50    3.20
   5  19   5    0.40    3.50
  -5 -19   5    3.10    3.60
  -6 -19  -5    9.00    3.60
  -6 -19  -5   22.00    4.60
   6 -19   5    8.00    2.80
  -6 -19  -5    0.70    4.20
  -6  19   5   16.80    4.40
  -6 -19   5   18.60   10.80
   6 -19  -5   16.80    4.10
  -6 -19   5   19.50    4.80
  -6 -19   5   11.00    3.40
  -7  19   5   15.40    3.50
   7  19  -5   25.80    4.40
   7 -19   5   22.70    4.70
   7 -19   5   28.90    5.70
  -7 -19  -5   20.80    4.00
  -7 -19  -5   28.10    5.10
   7 -19  -5   32.60    4.70
  -7 -19   5   20.70    4.00
  -7 -19   5   18.60    3.90
  -8 -19  -5   10.00    2.90
   8 -19   5   14.00    2.60
   8 -19   5   10.90    3.00
  -8 -19   5   17.10    3.40
  -8 -19   5   16.20    3.70
   8 -19  -5   11.80    2.60
   0 -20  -5   18.50    4.60
   0 -20   5   15.60    4.60
   0  20   5    8.00    9.80
   0  20  -5   18.90    3.80
   0  20   5    8.30    6.30
   0 -20  -5   18.20    5.10
   0  20   5   24.10    4.40
  -1 -20  -5  111.89   11.00
  -1 -20  -5  108.59   10.30
   1 -20   5  125.09   10.90
  -1  20   5  101.19   19.10
  -1  20   5  129.29   16.90
   1  20  -5  107.89    9.30
   1 -20  -5   96.79    9.60
  -1 -20   5   90.69   10.30
   1  20   5   85.49    8.90
   1 -20  -5  107.29   11.00
  -1 -20   5  109.59    9.70
  -1 -20   5  112.09   10.70
  -1  20  -5  110.29    8.70
   2 -20   5   16.30    4.70
  -2 -20  -5   33.60    5.50
   2  20  -5   29.30    5.00
  -2  20   5   25.50    3.90
  -2 -20  -5   20.90    5.50
  -2  20   5   25.60    5.80
   2  20   5   29.50    8.90
  -2 -20   5   21.50    4.20
   2  20   5   29.70    5.10
   2 -20  -5   25.60    5.80
  -2 -20   5   21.80    5.20
   2  20   5   33.20   10.00
   3 -20   5    8.80    4.50
  -3  20   5   17.40    5.40
   3  20  -5   16.50    5.80
  -3 -20  -5   13.80    5.80
  -3 -20  -5   18.10    4.30
  -3 -20  -5   24.70    5.90
  -3 -20   5   13.00    4.30
   3 -20  -5   24.30    5.90
  -3 -20   5   17.70   11.40
   3  20   5    6.20   10.20
  -4 -20  -5   57.69    7.80
   4  20  -5   71.69    7.50
  -4  20   5   70.69    8.90
   4 -20   5   76.39    9.40
   4 -20   5   54.89    5.90
  -4 -20  -5   59.99    7.70
  -4 -20  -5   72.89    9.00
   4  20   5   68.69    7.20
   4 -20  -5   65.39    8.70
  -4 -20   5   85.19   12.50
  -4 -20   5   66.89    8.80
  -4 -20   5   76.29    8.10
  -5 -20  -5   15.90    4.60
   5  20  -5   20.70    3.90
  -5 -20  -5   26.00    5.30
   5 -20   5   24.10    5.50
   5 -20   5   14.90    3.10
  -5  20   5   21.60    4.80
  -5 -20  -5    9.00    3.70
   5 -20  -5   18.80    4.90
  -5 -20   5   18.80    3.90
   5  20   5   15.40    3.60
  -5 -20   5   14.90    4.60
   6 -20   5   42.10    6.30
  -6 -20  -5   35.80    5.70
  -6 -20  -5   47.70    6.30
   6  20  -5   52.49    5.80
   6 -20   5   41.80    4.80
  -6  20   5   36.60    6.90
  -6 -20   5   55.39    6.80
   6 -20  -5   42.50    6.10
  -6 -20   5   41.10    5.70
   7 -20   5    2.00    2.60
  -7  20   5   -1.80    2.80
   7  20  -5    0.00    3.70
   7 -20   5    1.00    1.80
  -7 -20  -5    0.50    1.80
  -7 -20   5    0.90    2.50
   7  20   5    8.70    3.80
  -7 -20   5    1.50    2.10
   7 -20  -5    1.70    2.30
   0 -21  -5   63.59    8.70
   0  21   5   73.39    7.30
   0  21  -5   72.09    7.20
   1  21  -5   64.89    6.90
  -1 -21  -5   89.99    9.10
  -1 -21  -5   76.19   11.90
  -1  21   5   74.29    7.10
   1  21   5   55.49    7.00
  -1 -21   5   78.39    9.00
  -1 -21   5   67.09   10.00
   1  21   5   45.80   13.50
  -1  21  -5   66.29    7.20
   1 -21  -5   73.19    9.20
   2 -21   5   14.50    5.00
  -2  21   5   11.70    2.60
  -2  21   5   19.50    7.10
  -2 -21  -5    8.70    6.10
  -2 -21  -5   14.50    4.80
  -2 -21   5    9.80    5.60
   2  21   5   16.20    4.40
   2  21   5   27.20   10.10
  -2  21  -5   10.40    4.10
   2 -21  -5   15.90    6.50
  -2 -21   5   11.10    3.20
   2  21   5    5.50    9.60
   3 -21   5   73.69    8.70
  -3 -21  -5   72.69    8.80
   3  21  -5   80.99    8.00
  -3  21   5   71.39    8.90
  -3 -21  -5   64.39    7.90
  -3 -21   5   75.49    7.70
   3  21   5   78.39    7.60
   3  21   5   91.89   13.50
   3 -21  -5   81.09    9.20
  -3 -21   5   65.09    8.30
   4 -21   5   33.10    5.90
  -4 -21  -5   34.00    5.90
  -4  21   5   36.50    6.40
   4  21  -5   46.80    5.80
  -4 -21  -5   28.10    6.00
  -4 -21  -5   29.70    5.50
  -4 -21   5   31.70    5.80
   4 -21  -5   27.90    5.80
   4  21   5   38.00    5.20
  -5 -21  -5    4.30    3.30
  -5  21   5   -0.50    2.90
   5  21  -5    0.50    2.40
  -5 -21  -5    2.80    2.80
  -5 -21  -5    2.50    3.00
   5 -21   5    2.00    2.90
   5 -21  -5   -0.50    2.60
  -5 -21   5    1.20    2.30
  -5 -21   5    3.00    3.30
   5  21   5    0.80    6.20
   5  21   5    8.10    2.90
  -6  21   5   10.00    3.10
   6  21  -5   10.60    2.90
   6 -21   5   10.90    4.70
  -6 -21  -5   12.20    4.90
   6  21   5   13.60    3.20
  -6 -21   5   13.40    3.80
  -6 -21   5   12.50    5.20
   6 -21  -5    9.80    3.40
  -7 -21  -5    3.90    2.10
   7  21  -5    0.50    2.40
   7 -21   5    2.80    2.40
  -7 -21   5    2.60    1.80
   7 -21  -5    5.90    2.20
  -7 -21   5    3.90    2.50
   0 -22  -5   -4.80    2.30
   0 -22  -5   -0.40    2.90
   0  22   5    1.10    2.40
   0  22   5   11.00   10.40
   0  22  -5    1.70    2.20
   0 -22   5   -0.50    3.30
  -1 -22  -5   72.49    8.00
  -1 -22  -5   68.09    8.60
  -1  22   5   73.89    6.80
   1 -22   5   57.49    7.50
   1  22  -5   78.49    7.50
   1  22   5   78.69    7.60
  -1  22  -5   64.69    6.00
   1 -22  -5   80.09    9.10
   2  22  -5    0.00    2.20
   2 -22   5   -1.20    2.90
  -2 -22  -5    1.40    3.00
  -2  22   5    1.90    3.60
  -2 -22  -5    2.40    2.80
  -2 -22   5   -1.30    3.00
  -2  22  -5   -0.10    3.40
  -2 -22   5   -4.70    2.10
   2  22   5   -0.10    7.10
   2  22   5    0.70    2.20
   2 -22  -5   -3.00    3.20
  -3 -22  -5   15.70    4.10
   3  22  -5   22.90    4.10
   3 -22   5   25.70    5.10
  -3 -22  -5   15.40    4.30
  -3  22   5   22.20    4.80
   3 -22  -5   28.60    5.70
   3  22   5   27.50    4.50
  -3 -22   5   17.40    4.80
  -3 -22   5   16.50    3.70
   3  22   5   34.80    9.90
   4  22  -5   34.70    4.90
  -4  22   5   28.40    5.00
  -4 -22  -5   30.50    5.20
   4 -22   5   27.10    5.40
  -4 -22  -5   33.70    7.60
   4  22   5   18.00    8.50
   4  22   5   41.00    4.90
  -4 -22   5   42.50    6.40
   4 -22  -5   32.80    5.60
  -4 -22   5   23.50    3.90
   5 -22   5   15.10    4.40
  -5 -22  -5   15.20    3.70
  -5 -22  -5   20.50    5.00
   5  22  -5   16.70    3.50
   5 -22  -5   14.80    4.30
  -5 -22   5   14.00    4.30
   5  22   5   15.60    3.00
  -5 -22   5    8.60    3.40
  -6 -22  -5   22.80    3.80
   6 -22   5   15.10    3.20
  -6  22   5   12.80    3.40
  -6 -22   5   21.20    4.20
  -6 -22   5   19.00    3.50
   6  22   5   23.20    4.20
   6 -22  -5   19.50    3.60
   0  23  -5    8.40    2.50
   0 -23  -5    4.40    3.60
   0 -23   5    5.70    3.30
  -1 -23  -5   13.00    4.20
  -1 -23  -5   15.10    3.40
   1  23  -5   20.00    3.90
   1 -23   5   10.20    3.40
  -1  23   5   15.20    2.70
  -1  23   5   14.60    4.60
   1  23   5   14.00   13.10
   1 -23  -5   10.20    4.00
   2  23  -5    5.10    2.60
  -2  23   5    7.40    3.40
   2 -23   5    3.10    3.00
  -2 -23  -5    7.70    3.60
  -2 -23  -5    5.30    2.60
   2  23   5   23.90   10.50
  -2  23  -5    0.60    4.50
  -2 -23   5   12.00    4.30
   2 -23  -5    9.50    4.00
  -3 -23  -5    0.80    3.00
  -3  23   5    3.30    2.90
  -3 -23  -5    2.80    2.60
   3  23  -5    8.00    2.80
   3 -23   5    3.10    2.70
  -3 -23   5    3.60    2.90
  -3 -23   5    8.00    2.70
   3 -23  -5    3.10    3.10
   3  23   5    9.00    2.80
  -4 -23  -5   38.70    6.30
  -4  23   5   25.00    5.00
   4 -23   5   34.40    6.40
  -4 -23   5   44.10    5.80
   4 -23  -5   41.40    5.80
   4  23   5   39.50    4.90
   5 -23   5   -2.60    2.10
  -5  23   5   -3.10    2.00
   5  23  -5    3.30    2.00
  -5 -23  -5   -1.60    1.90
  -5 -23   5    1.20    2.40
   5 -23  -5    0.60    2.10
  -5 -23   5    3.90    1.80
   0  24  -5    2.70    1.70
   0 -24  -5    0.20    2.40
   0  24   5    6.90    2.30
   0 -24   5   -2.80    2.80
   0  24   5    2.40    2.70
   1  24  -5   23.80    3.80
  -1 -24  -5   31.80    5.20
  -1  24   5   25.10    5.00
  -1 -24  -5   27.90    5.00
   1 -24   5   22.90    6.10
   1 -24  -5   27.80    5.20
   1  24   5   36.90    4.60
  -1  24  -5   23.60    4.40
  -2 -24  -5   29.80    5.60
  -2  24   5   27.50    4.80
   2 -24   5   34.00    6.20
   2  24  -5   31.00    4.30
  -2 -24  -5   28.10    5.80
   2 -24  -5   26.10    4.80
  -3  24   5    6.80    3.70
   3  24  -5   10.50    3.10
  -3 -24  -5   10.40    3.20
  -3 -24  -5   11.70    3.10
   3 -24   5    8.70    3.20
  -3 -24   5    6.00    2.70
   3  24   5   11.30    3.80
   3 -24  -5   11.30    3.50
   4 -24   5    3.60    2.10
   4  24  -5    0.40    1.60
  -4 -24  -5   -1.90    2.90
  -4 -24  -5   -3.00    1.60
  -4  24   5   -0.70    1.80
   4  24   5    2.50    1.90
  -4 -24   5    2.60    2.10
   4 -24  -5    3.80    2.60
  -4 -24   5   -2.00    1.90
   0 -25  -5    6.50    3.70
   0  25   5    1.90    1.80
   0  25   5   -2.70    2.20
  -1 -25  -5    4.50    2.60
   1  25  -5    6.30    2.00
  -1  25   5    1.30    3.60
   1 -25  -5    8.00    4.40
  -1  25  -5    7.40    3.40
  -2 -25  -5    1.50    2.20
  -2 -25  -5   -0.20    1.70
   2 -25   5    1.00    2.20
  -2  25   5   -1.80    1.70
   2 -25  -5   -2.60    2.20
   2  25   5    0.90    1.60
  -3 -25  -5    1.40    2.20
  -3  25   5   -0.90    1.90
   3 -25   5   -0.20    2.00
  -3 -25  -5    1.90    2.00
   3  25  -5    3.60    2.00
   3 -25  -5    2.30    2.50
   0  26  -5    2.30    2.30
   0 -26  -5    2.70    2.20
   0  26   5    2.20    2.10
  -1 -26  -5    8.00    2.60
   1 -26   5   -0.50    2.80
  -1  26   5    2.60    2.40
   1 -26  -5    5.70    2.30
   1  26   5    6.60    2.30
   1  26   5    5.10    2.50
  -2 -26  -5    9.90    3.40
  -2  26   5   15.50    3.30
   2 -26   5    8.10    2.30
   2  26  -5   13.80    2.50
   2 -26  -5   13.00    2.90
   2  26   5   12.40    3.10
   0   0   6 9999.00  567.24
   0   0   6 9595.34  567.04
   1   0   6    1.40    1.70
   1   0   6    1.80    1.50
  -1   0   6    1.00    2.00
  -1   0   6    0.60    1.90
   2   0   6  365.46   23.60
  -2   0   6  403.76   25.00
   2   0   6  365.56   23.60
  -2   0   6  368.66   24.80
  -3   0   6    2.80    2.50
  -3   0   6    2.70    2.70
   3   0   6    4.60    1.70
   4   0   6   35.70    4.40
  -4   0   6   37.80    6.60
  -4   0   6   47.70    6.60
  -5   0   6  217.28   17.80
  -5   0   6  217.18   17.90
   5   0   6  214.68   15.20
  -6   0   6   31.20    5.60
  -6   0   6   37.20    8.10
   6   0   6   25.50    5.80
  -6   0  -6   24.20    5.00
  -6   0  -6   26.60    5.30
  -6   0   6   42.80    8.40
  -6   0   6   31.10    6.10
  -7   0  -6   24.90    5.10
  -7   0   6   25.10    4.60
  -7   0  -6   31.70    5.60
  -7   0   6   15.10    4.20
  -7   0   6   20.70    5.10
  -7   0   6   32.70    8.10
  -7   0   6   23.40    8.20
  -8   0   6    3.80    4.10
  -8   0   6    1.90    6.10
  -8   0   6    7.50    3.30
  -8   0   6    9.60    4.20
  -8   0  -6    5.00    3.20
  -8   0  -6   10.60    3.40
  -8   0   6    9.00    8.60
  -9   0  -6   -0.80    4.70
  -9   0   6    7.30    3.50
  -9   0   6    3.20    3.60
  -9   0  -6   -1.40    2.70
 -10   0  -6   35.10    6.20
 -10   0  -6   20.70    4.60
 -10   0   6   32.80    6.60
 -10   0   6   27.00    4.90
 -11   0   6    1.80    2.50
 -11   0   6   -1.30    2.70
 -11   0  -6   -2.10    2.00
   0  -1   6 1547.55   91.79
   0   1   6 1555.74   92.09
   0  -1   6 1495.75   91.69
   0   1   6 1614.64   91.99
   1  -1   6  422.66   27.40
   1  -1   6  420.56   27.50
  -1   1   6  439.36   28.40
  -1  -1   6  485.95   28.50
   1   1   6  451.15   28.00
  -1  -1   6  447.16   28.30
   1   1   6  448.36   27.90
  -2   1   6   58.79    6.20
   2  -1   6   60.49    5.40
  -2   1   6   53.99    6.10
  -2  -1   6   50.99    6.00
   2   1   6   45.10    5.10
  -2  -1   6   53.59    6.00
   3  -1   6  295.87   19.00
  -3   1   6  290.57   21.00
   3  -1   6  270.77   20.00
  -3   1   6  330.07   21.40
   3   1   6  297.27   19.80
  -3  -1   6  322.37   21.40
  -3  -1   6  291.07   21.00
   4  -1   6   82.59    7.30
  -4   1   6   84.19    9.70
  -4   1   6   95.99    9.80
  -4  -1   6  114.99   10.30
   4   1   6  114.19    8.80
  -4  -1   6  123.39   10.70
  -5   1   6   54.59    7.70
   5  -1   6   56.59    5.30
  -5   1   6   58.59    8.20
   5   1   6   55.39    6.30
  -5  -1   6   65.09    9.90
  -5  -1   6   56.29    7.90
  -6   1   6   29.20    6.70
  -6  -1  -6   42.80    6.30
  -6  -1  -6   33.90    5.50
  -6   1   6   34.20    7.40
  -6   1  -6   29.80    6.40
  -6  -1   6   37.10    8.20
   6   1   6   27.80    5.20
  -6   1  -6   26.20    4.80
  -6  -1   6   34.80    6.00
  -6  -1   6   33.80    7.50
  -7   1   6   48.30    6.70
  -7   1   6   38.60    6.90
  -7   1   6   35.40    7.70
  -7   1   6   42.90    6.60
  -7  -1  -6   47.30    7.20
  -7  -1  -6   36.30    6.00
  -7   1   6   43.10    9.00
  -7   1  -6   42.70    6.50
  -7   1  -6   46.50    7.40
  -7  -1   6   32.50    5.60
  -7  -1   6   44.10    7.10
  -7  -1   6   39.80    6.40
  -7  -1   6   42.90    9.30
  -7  -1   6   47.40    9.50
  -8   1   6   93.39   10.40
  -8   1   6   93.49    9.60
  -8   1   6   60.89   13.10
  -8   1   6   85.19   10.20
  -8  -1  -6   83.49    9.00
  -8  -1  -6   86.79    9.80
  -8   1  -6   91.19   10.20
  -8  -1   6   93.89   10.20
  -8  -1   6   95.89   15.50
  -8  -1   6   99.99    9.50
  -8  -1   6   90.39   12.90
  -8  -1   6   72.89    9.00
  -8   1  -6   72.09    8.60
  -9   1   6   42.10    7.50
  -9   1   6   42.80    7.80
  -9  -1  -6   35.00    7.30
  -9  -1   6   38.50    6.70
  -9   1  -6   37.00    7.70
  -9  -1   6   35.50    7.20
  -9   1  -6   41.00    7.50
 -10  -1  -6   -0.60    3.10
 -10   1   6    6.30    3.80
 -10  -1  -6    2.50    3.00
 -10   1   6    1.90    2.80
 -10  -1   6    8.60    4.20
 -10  -1   6    4.20    3.10
 -10   1  -6    2.80    3.10
 -10   1  -6    6.30    3.10
 -11  -1  -6    3.80    2.40
 -11   1   6    3.60    3.10
 -11   1   6   10.40    3.30
 -11  -1   6    8.40    3.10
 -11  -1   6    3.40    2.60
 -11   1  -6   10.30    3.30
   0  -2   6 3076.29  185.28
   0   2   6 3210.18  185.78
   0   2   6 3313.27  185.88
   0  -2   6 3108.49  185.38
   1  -2   6  241.58   16.20
  -1   2   6  245.58   16.80
   1  -2   6  226.88   16.00
   1   2   6  242.68   16.50
   1   2   6  238.78   16.40
  -1  -2   6  252.77   16.80
  -1  -2   6  239.68   16.60
  -2   2   6 1094.69   67.69
   2  -2   6 1206.28   65.99
   2  -2   6 1048.20   65.89
  -2   2   6 1261.17   68.19
  -2  -2   6 1088.09   67.79
  -2  -2   6 1113.49   67.79
   2   2   6 1020.30   66.89
  -3   2   6   63.89    7.10
   3  -2   6   63.29    4.90
  -3   2   6   76.19    7.60
   3   2   6   52.49    6.20
  -3  -2   6   60.79    7.50
  -3  -2   6   65.29    7.30
  -4   2   6   24.40    5.40
   4  -2   6   17.00    2.40
  -4  -2   6   27.80    5.60
  -4  -2   6   20.50    5.20
  -5   2   6  573.84   39.60
  -5   2   6  572.84   39.60
  -5  -2   6  552.64   39.60
  -5  -2   6  680.03   40.70
  -6  -2  -6   45.20    6.40
  -6   2   6   42.00    6.50
  -6   2   6   37.00    7.40
  -6   2   6   33.70    7.10
  -6  -2  -6   40.40    6.20
  -6  -2   6   44.20    8.70
  -6  -2   6   37.90    6.20
  -6   2  -6   42.30    8.00
   6   2   6   36.40    6.70
  -6  -2   6   33.20    7.30
  -6  -2   6   27.10    6.90
  -6  -2   6   48.70    6.00
  -7   2   6   29.70    5.60
  -7  -2  -6   22.70    4.90
  -7  -2  -6   31.90    5.90
  -7   2   6   18.00    5.70
  -7   2   6   16.50    6.40
  -7   2   6   30.80    6.10
  -7   2   6   23.20    7.00
  -7   2  -6   31.60    6.30
  -7   2  -6   28.10    5.20
  -7  -2   6   22.80    4.70
  -7  -2   6   25.40    7.70
  -7  -2   6   31.40    7.50
  -7  -2   6   28.20    5.10
  -7  -2   6   27.10    5.60
  -8  -2  -6   -1.20    2.70
  -8   2   6   -0.50    3.10
  -8   2   6   -0.40    2.80
  -8  -2  -6   -1.10    2.60
  -8  -2   6    0.00    3.40
  -8  -2   6    2.00    2.70
  -8  -2   6   -1.00    5.00
  -8   2  -6    0.60    2.40
  -8   2  -6    1.20    3.00
  -8  -2   6    8.90    8.00
  -9   2   6   29.50    6.90
  -9   2   6   43.10    9.60
  -9  -2  -6   29.70    6.40
  -9  -2   6   25.20    7.70
  -9  -2   6   24.60    5.70
  -9   2  -6   22.50    5.40
  -9  -2   6   32.10    8.70
 -10   2   6   43.10    7.20
 -10  -2  -6   42.50    6.20
 -10   2   6   45.20    6.30
 -10  -2   6   60.79    6.70
 -10   2  -6   44.70    6.40
 -10  -2   6   42.70    7.00
 -10   2  -6   46.10    7.30
 -11   2   6   15.30    3.80
 -11   2   6    9.50    3.10
 -11  -2  -6    9.80    3.40
 -11  -2   6    6.90    2.60
 -11  -2   6   12.10    3.50
 -11   2  -6    9.90    3.20
   0  -3   6   92.29    7.50
   0   3   6   91.49    7.90
   0  -3   6   85.89    7.30
   0   3   6   86.49    7.80
  -1   3   6  231.38   16.00
   1  -3   6  208.38   14.60
  -1   3   6  214.48   15.80
   1   3   6  238.68   16.00
  -1  -3   6  239.08   15.90
  -1  -3   6  224.18   15.80
  -2   3   6  385.06   24.90
  -2   3   6  366.56   24.70
   2  -3   6  367.66   22.60
  -2  -3   6  371.76   24.90
  -3   3   6   91.19    9.30
  -3   3   6  109.79    9.80
  -3  -3   6  117.39   10.00
  -3  -3   6   93.89    9.70
  -4   3   6  806.32   49.99
  -4   3   6  809.32   49.90
  -4  -3   6  764.22   49.99
  -4  -3   6  742.43   49.80
  -5   3   6   65.29    8.70
  -5   3   6   81.99    9.40
  -5  -3   6   71.69    9.00
  -6   3   6   55.29    7.10
  -6  -3  -6   46.40    6.80
  -6   3   6   43.60    7.80
  -6   3   6   49.00    6.60
  -6  -3  -6   48.20    6.80
  -6   3   6   44.80    8.40
  -6  -3   6   42.30    6.60
  -6  -3   6   67.49   10.90
  -6  -3   6   63.89   10.40
  -6  -3   6   45.50    5.90
  -6   3  -6   51.69    6.80
  -6   3  -6   48.70    6.80
  -6  -3   6   53.19    6.40
  -7  -3  -6   70.79    8.40
  -7  -3  -6   65.69    7.50
  -7   3   6   46.80    9.30
  -7   3   6   62.49    7.50
  -7   3   6   43.10   10.90
  -7   3   6   56.69    8.10
  -7  -3   6   74.09    7.60
  -7  -3   6   79.59   12.50
   7   3   6   81.79   10.50
  -7   3  -6   79.79    8.90
  -7  -3   6   55.89    6.90
  -7  -3   6   61.29    8.00
  -7  -3   6   58.99   11.10
  -7   3  -6   57.39    7.10
  -8  -3  -6   56.29    8.30
  -8   3   6   59.99    8.80
  -8  -3  -6   54.89    8.30
  -8   3   6   61.49    8.10
  -8  -3   6   58.89    7.50
  -8   3  -6   54.59    7.40
  -8  -3   6   56.19    7.50
  -8  -3   6   58.59    8.50
  -8   3  -6   60.49    8.40
  -9  -3  -6   44.30    7.60
  -9  -3  -6   57.19    7.40
  -9   3   6   70.39    9.90
  -9  -3   6   75.09   12.00
  -9   3  -6   59.79   10.50
  -9  -3   6   38.00    6.10
 -10  -3  -6   53.69    6.70
 -10  -3  -6   42.60    6.50
 -10   3   6   66.59    8.40
 -10   3   6   54.39    6.50
 -10   3  -6   58.09    6.90
 -10  -3   6   57.29    7.40
 -10   3  -6   58.19    7.70
 -10  -3   6   60.09    7.00
 -11  -3  -6   20.70    6.10
 -11   3   6   11.40    3.40
 -11   3   6   20.40    4.50
 -11   3  -6   16.80    4.00
 -11  -3   6   15.50    3.40
   0   4   6  598.54   38.60
   0  -4   6  633.94   38.10
   0  -4   6  622.64   38.00
  -1   4   6   79.89    7.80
   1  -4   6   87.49    6.80
  -1   4   6   93.59    8.20
   1   4   6   81.79    7.90
  -1  -4   6   95.59    8.00
  -1  -4   6   90.09    7.90
  -2   4   6  127.09   10.80
  -2   4   6  115.39   11.30
   2  -4   6  120.19    8.40
   2   4   6  149.79   11.10
  -2  -4   6  159.98   11.40
  -3   4   6  239.08   16.90
  -3   4   6  200.08   16.30
  -3  -4   6  214.58   16.80
  -3  -4   6  234.08   17.00
  -4   4   6    3.70    2.80
  -4   4   6   -0.30    2.60
  -4  -4   6    0.50    2.80
  -4  -4   6    6.40    3.20
  -5   4   6  333.17   24.60
  -5   4   6  348.27   24.90
  -5  -4   6  329.87   25.10
  -5  -4   6  325.57   25.20
  -6   4   6    9.40    3.30
  -6   4   6   -0.40    2.60
  -6  -4  -6    4.00    4.10
  -6   4   6    3.10    3.90
  -6  -4   6    7.40    2.80
  -6  -4   6    2.90    3.40
  -6   4  -6    3.50    2.40
  -6   4  -6    2.70    3.10
  -6  -4   6   10.30    3.50
  -7  -4  -6  104.69   10.40
  -7   4   6   90.39    9.40
  -7  -4  -6   83.19    9.40
  -7   4   6   91.69   12.00
  -7   4   6  100.49   10.40
  -7  -4   6  112.29    9.90
  -7  -4   6   92.19   10.30
  -7  -4   6   92.69    8.90
  -7   4  -6  103.39    9.60
  -7   4  -6   96.69   10.80
   7   4   6   96.49   11.80
  -7  -4   6  100.59   13.40
  -7  -4   6   89.99   12.70
  -8   4   6   10.00    4.80
  -8   4   6   14.50    4.60
  -8  -4  -6    9.70    4.00
  -8  -4   6    5.30    7.40
  -8  -4   6   10.60    3.70
  -8  -4   6    7.70    4.10
  -8   4  -6   16.20    4.00
  -8  -4   6   12.80    4.10
  -8  -4   6   13.20    6.50
  -8   4  -6   13.20    4.80
  -9  -4  -6   12.70    3.90
  -9   4   6   17.00    5.00
  -9  -4  -6   12.70    4.10
  -9   4   6   20.80    6.70
  -9  -4   6   13.80    4.70
  -9  -4   6   17.90    4.40
  -9   4  -6   19.10    5.20
  -9  -4   6    2.00    8.20
  -9  -4   6   20.50    5.10
  -9   4  -6   19.90    6.50
 -10  -4  -6   49.80    6.80
 -10   4   6   66.79    8.40
 -10   4   6   58.59    6.90
 -10  -4   6   62.89    7.30
 -10   4  -6   58.09    7.00
 -10   4  -6   59.19    7.80
 -11   4   6   12.20    3.60
 -11   4   6   16.00    3.60
 -11  -4   6    9.20    3.10
 -11   4  -6   12.20    3.60
   0  -5   6  448.26   29.30
   0   5   6  510.35   30.50
   0   5   6  462.05   30.20
   0  -5   6  454.35   29.30
   1  -5   6   75.59    6.80
   1  -5   6   84.29    8.10
  -1   5   6   69.29    7.30
  -1   5   6   75.29    7.60
  -1  -5   6   80.69    7.30
  -1  -5   6   77.19    7.30
   1   5   6   74.99    7.60
  -2   5   6  160.88   12.20
  -2   5   6  155.28   12.10
   2  -5   6  132.59    8.80
  -2  -5   6  150.98   12.10
  -2  -5   6  141.89   11.80
  -3   5   6   11.90    4.10
  -3   5   6   16.50    4.50
  -3  -5   6   23.30    4.90
  -3  -5   6   23.10    4.80
  -4   5   6  161.68   14.40
  -4   5   6  171.58   14.60
  -4  -5   6  177.08   15.00
  -4  -5   6  167.88   14.70
  -5   5   6   72.49    9.10
  -5   5   6   57.49    8.40
  -5  -5   6   68.09    9.10
  -5  -5   6   63.69    8.80
  -6  -5  -6   70.09    8.50
  -6   5   6   58.79   10.10
  -6   5   6   60.79    6.90
  -6   5   6   59.79    7.30
  -6  -5  -6   45.60   10.60
  -6  -5  -6   59.49    7.70
  -6   5  -6   60.29    7.00
  -6  -5   6   62.59    8.10
  -6   5  -6   61.89    7.80
  -6  -5   6   72.49    7.00
  -6  -5   6   61.49   10.60
  -6  -5   6   57.69    6.90
  -7   5   6   60.69    9.70
  -7  -5  -6   52.09    7.30
  -7   5   6   60.19    7.30
  -7  -5  -6   59.49    7.70
  -7  -5  -6   55.19    6.80
  -7  -5   6   53.79   10.60
   7   5   6   39.70    8.00
  -7  -5   6   56.29    7.00
  -7   5  -6   43.20    8.50
  -7   5  -6   46.20    6.40
  -7  -5   6   67.09   11.90
  -7  -5   6   53.79    6.40
  -7  -5   6   39.60    7.30
  -8  -5  -6    3.00    3.50
  -8   5   6    0.70    3.10
  -8   5   6    3.10    4.00
  -8  -5  -6    0.70    3.10
  -8  -5   6    8.00    3.10
  -8   5  -6    3.10    3.70
  -8  -5   6    9.10    8.60
  -8  -5   6    0.80    2.70
  -8   5  -6    7.60    3.30
  -8  -5   6   10.80    6.40
  -8  -5   6    5.20    3.80
  -9   5   6   34.60    6.50
  -9  -5  -6   27.60    5.20
  -9  -5  -6   24.80    5.10
  -9   5   6   30.90    6.60
  -9  -5   6   42.00    6.60
  -9   5  -6   26.00    5.30
  -9  -5   6   44.80   11.00
  -9  -5   6   34.40    6.50
  -9   5  -6   37.80    7.00
  -9  -5   6   26.70    5.40
 -10   5   6   26.10    5.40
 -10   5   6   29.10    6.10
 -10  -5   6   22.30    4.90
 -10  -5   6   23.40    4.90
  10  -5  -6   32.30    5.50
 -10   5  -6   34.90    5.50
 -10   5  -6   34.40    6.10
 -11   5   6    3.50    2.50
 -11   5  -6    5.50    2.90
 -11  -5   6    6.50    3.20
   0  -6   6 1005.70   55.09
   0   6   6  792.12   55.29
   0  -6   6  915.81   54.79
   0   6   6  907.91   55.79
   1  -6   6   96.59    7.40
   1  -6   6  101.59    7.60
  -1   6   6   97.09    9.10
  -1   6   6  103.99    9.20
   1   6   6   95.19    9.10
  -1  -6   6  100.69    8.80
  -2   6   6  163.28   13.00
  -2   6   6  173.88   13.10
  -2  -6   6  144.19   12.70
  -3   6   6    5.10    3.20
  -3   6   6    5.40    3.70
  -3  -6   6    6.30    3.50
  -3  -6   6    8.50    3.50
  -4   6   6   87.19   10.10
  -4   6   6   87.39    9.90
  -4  -6  -6  117.69   10.80
  -4  -6   6  103.49   10.80
  -4  -6   6   94.99   10.40
  -5   6   6   71.59    7.60
  -5   6   6   50.39    8.40
  -5   6   6   63.39    8.30
  -5   6   6   64.29    8.70
  -5  -6   6   62.79   10.10
  -5  -6   6   48.30    6.10
  -5  -6   6   66.49    6.60
  -5  -6   6   61.89    8.90
  -5   6  -6   70.49    7.90
  -5   6  -6   48.10    6.20
  -6   6   6   10.10    5.40
  -6  -6  -6   12.20    4.30
  -6  -6  -6   19.50    4.80
  -6   6   6   16.10    4.50
  -6   6   6   12.50    4.00
  -6   6  -6   17.70    4.10
  -6  -6   6   19.70    4.30
  -6   6  -6   12.50    4.10
  -6  -6   6   17.70    3.90
  -6  -6   6   23.00    6.50
  -6  -6   6   22.40    6.20
  -7  -6  -6   34.90    6.30
  -7   6   6   22.90    6.30
  -7  -6  -6   27.10    4.70
  -7  -6  -6   21.20    4.50
  -7  -6   6   33.10    7.80
  -7  -6   6   23.80    6.50
   7   6   6   15.70    7.80
  -7  -6   6   19.90    5.30
  -7   6  -6   28.20    6.00
  -7  -6   6   26.60    5.70
  -8  -6  -6   15.30    4.60
  -8  -6  -6   18.30    4.90
  -8   6   6   27.30    6.30
  -8   6   6   21.30    5.50
  -8   6  -6   19.20    5.30
  -8  -6   6   27.60    5.20
  -8  -6   6   11.30    5.00
  -8   6  -6   28.90    5.70
  -8  -6   6   45.80   10.30
  -8  -6   6   21.50    4.70
  -8  -6   6   36.70   11.00
  -9  -6  -6    9.10    3.60
  -9  -6  -6   -1.10    4.00
  -9   6   6    9.00    4.30
  -9   6   6    2.30    3.50
   9  -6  -6   14.10    4.00
  -9  -6   6    7.20    3.20
  -9  -6   6    0.30    7.60
  -9  -6   6   -0.10    3.80
  -9   6  -6    6.20    3.60
  -9   6  -6    6.50    3.90
  -9  -6   6    1.10    2.90
 -10   6   6   36.20    6.30
 -10   6   6   32.30    5.90
 -10  -6   6   27.00    4.70
 -10   6  -6   47.90    6.80
 -10  -6   6   40.00    5.40
  10  -6  -6   38.30    5.60
 -10   6  -6   29.30    5.20
 -11   6   6   24.90    4.70
 -11  -6   6   14.20    3.70
 -11   6  -6   20.70    4.30
   0   7   6  210.18   15.60
   0  -7   6  213.38   14.50
   0  -7   6  185.38   14.10
   1  -7   6   60.69    5.40
  -1   7   6   61.99    7.20
  -1   7   6   63.39    7.10
   1  -7   6   63.69    5.40
  -1  -7   6   66.69    6.80
  -1  -7   6   54.99    6.60
  -2   7   6  263.77   17.60
  -2   7   6  233.78   17.30
  -2  -7   6  213.78   17.10
  -2  -7   6  211.38   17.00
  -3   7   6   14.70    4.50
  -3   7   6   17.60    4.50
  -3  -7   6   19.00    4.90
  -3  -7   6   23.00    5.50
  -4  -7  -6  102.79   11.20
[truncated: 1,047,499 more chars]
