# Supplementary material for: Ultramicroporous Lonsdaleite Topology MOF with High Propane Uptake and Propane/Methane Selectivity for Propane Capture from Simulated Natural Gas
Source: ACS Mater Lett. 2023 Dec 1;6(1):56–65. doi: 10.1021/acsmaterialslett.3c01157 (PMC10762655; doi:10.1021/acsmaterialslett.3c01157)
Supplement: Supplementary file 7 — tz3c01157_si_007.cif [file tz3c01157_si_007.cif]

data_3_sq
_audit_creation_date               2023-02-11
_audit_creation_method
;
Olex2 1.3
(compiled 2020.11.12 svn.r5f609507 for OlexSys, GUI svn.r6408)
;
_shelx_SHELXL_version_number       '2018/3'
_audit_contact_author_address      ?
_audit_contact_author_email        ?
_audit_contact_author_name         ''
_audit_contact_author_phone        ?
_publ_contact_author_id_orcid      ?
_publ_section_references
;
Dolomanov, O.V., Bourhis, L.J., Gildea, R.J, Howard, J.A.K. & Puschmann, H.
 (2009), J. Appl. Cryst. 42, 339-341.

Sheldrick, G.M. (2015). Acta Cryst. A71, 3-8.

Sheldrick, G.M. (2015). Acta Cryst. C71, 3-8.
;
_chemical_name_common              ?
_chemical_name_systematic          ?
_chemical_formula_moiety           'C40 H32 N8 Ni2 O4 S2'
_chemical_formula_sum              'C40 H32 N8 Ni2 O4 S2'
_chemical_formula_weight           870.27
_chemical_absolute_configuration   rm
_chemical_melting_point            ?
loop_
  _atom_type_symbol
  _atom_type_description
  _atom_type_scat_dispersion_real
  _atom_type_scat_dispersion_imag
  _atom_type_scat_source
 'C' 'C' 0.0181 0.0091 'International Tables Vol C Tables 4.2.6.8 and 6.1.1.4'
 'H' 'H' 0.0000 0.0000 'International Tables Vol C Tables 4.2.6.8 and 6.1.1.4'
 'N' 'N' 0.0311 0.0180 'International Tables Vol C Tables 4.2.6.8 and 6.1.1.4'
 'Ni' 'Ni' -3.0029 0.5091
 'International Tables Vol C Tables 4.2.6.8 and 6.1.1.4'
 'O' 'O' 0.0492 0.0322 'International Tables Vol C Tables 4.2.6.8 and 6.1.1.4'
 'S' 'S' 0.3331 0.5567 'International Tables Vol C Tables 4.2.6.8 and 6.1.1.4'

_shelx_space_group_comment
;
The symmetry employed for this shelxl refinement is uniquely defined
by the following loop, which should always be used as a source of
symmetry information in preference to the above space-group names.
They are only intended as comments.
;
_space_group_crystal_system        'orthorhombic'
_space_group_IT_number             19
_space_group_name_H-M_alt          'P 21 21 21'
_space_group_name_Hall             'P 2ac 2ab'
loop_
  _space_group_symop_operation_xyz
 'x, y, z'
 '-x+1/2, -y, z+1/2'
 '-x, y+1/2, -z+1/2'
 'x+1/2, -y+1/2, -z'

_cell_length_a                     9.7963(2)
_cell_length_b                     22.3383(5)
_cell_length_c                     24.1559(5)
_cell_angle_alpha                  90
_cell_angle_beta                   90
_cell_angle_gamma                  90
_cell_volume                       5286.10(19)
_cell_formula_units_Z              4
_cell_measurement_reflns_used      7797
_cell_measurement_temperature      150.0
_cell_measurement_theta_max        65.29
_cell_measurement_theta_min        4.16
_shelx_estimated_absorpt_T_max     0.901
_shelx_estimated_absorpt_T_min     0.744
_exptl_absorpt_coefficient_mu      1.943
_exptl_absorpt_correction_T_max    0.7531
_exptl_absorpt_correction_T_min    0.5532
_exptl_absorpt_correction_type     multi-scan
_exptl_absorpt_process_details
;
SADABS-2016/2 (Bruker,2016/2) was used for absorption correction.
wR2(int) was 0.1220 before and 0.1107 after correction.
The Ratio of minimum to maximum transmission is 0.7346.
The \l/2 correction factor is Not present.
;
_exptl_absorpt_special_details     ?
_exptl_crystal_colour              'clear light blue'
_exptl_crystal_colour_lustre       clear
_exptl_crystal_colour_modifier     light
_exptl_crystal_colour_primary      blue
_exptl_crystal_density_diffrn      1.094
_exptl_crystal_density_meas        ?
_exptl_crystal_density_method      ?
_exptl_crystal_description         needle
_exptl_crystal_F_000               1792
_exptl_crystal_size_max            0.162
_exptl_crystal_size_mid            0.087
_exptl_crystal_size_min            0.055
_exptl_transmission_factor_max     ?
_exptl_transmission_factor_min     ?
_diffrn_reflns_av_R_equivalents    0.1358
_diffrn_reflns_av_unetI/netI       0.0855
_diffrn_reflns_Laue_measured_fraction_full  0.993
_diffrn_reflns_Laue_measured_fraction_max  0.991
_diffrn_reflns_limit_h_max         11
_diffrn_reflns_limit_h_min         -11
_diffrn_reflns_limit_k_max         25
_diffrn_reflns_limit_k_min         -26
_diffrn_reflns_limit_l_max         28
_diffrn_reflns_limit_l_min         -29
_diffrn_reflns_number              54547
_diffrn_reflns_point_group_measured_fraction_full  0.989
_diffrn_reflns_point_group_measured_fraction_max  0.986
_diffrn_reflns_theta_full          67.679
_diffrn_reflns_theta_max           68.268
_diffrn_reflns_theta_min           2.694
_diffrn_ambient_temperature        150.0
_diffrn_detector_area_resol_mean   ?
_diffrn_measured_fraction_theta_full  0.993
_diffrn_measured_fraction_theta_max  0.991
_diffrn_measurement_device_type    'Bruker APEX-II CCD'
_diffrn_measurement_method         '\f and \w scans'
_diffrn_radiation_type             CuK\a
_diffrn_radiation_wavelength       1.54178
_diffrn_source                     ?
_diffrn_source_current             1.0
_diffrn_source_power               0.05
_diffrn_source_voltage             50.0
_diffrn_standards_number           0
_reflns_Friedel_coverage           0.789
_reflns_Friedel_fraction_full      0.985
_reflns_Friedel_fraction_max       0.981
_reflns_number_gt                  5930
_reflns_number_total               9571
_reflns_special_details
;
 Reflections were merged by SHELXL according to the crystal
 class for the calculation of statistics and refinement.
 
 Structure factors included contributions from the .fab file.
 
 _reflns_Friedel_fraction is defined as the number of unique
 Friedel pairs measured divided by the number that would be
 possible theoretically, ignoring centric projections and
 systematic absences.
;
_reflns_threshold_expression       'I > 2\s(I)'
_computing_cell_refinement         'SAINT V8.40B (?, 2016)'
_computing_data_collection         ?
_computing_data_reduction          'SAINT V8.40B (?, 2016)'
_computing_molecular_graphics      'Olex2 1.3 (Dolomanov et al., 2009)'
_computing_publication_material    'Olex2 1.3 (Dolomanov et al., 2009)'
_computing_structure_refinement    'SHELXL 2018/3 (Sheldrick, 2015)'
_computing_structure_solution      'SHELXT 2018/2 (Sheldrick, 2018)'
_refine_diff_density_max           0.638
_refine_diff_density_min           -0.391
_refine_diff_density_rms           0.067
_refine_ls_abs_structure_details
;
 Flack x determined using 2046 quotients [(I+)-(I-)]/[(I+)+(I-)]
 (Parsons, Flack and Wagner, Acta Cryst. B69 (2013) 249-259).
;
_refine_ls_abs_structure_Flack     0.060(19)
_refine_ls_extinction_coef         .
_refine_ls_extinction_method       none
_refine_ls_goodness_of_fit_ref     1.004
_refine_ls_hydrogen_treatment      constr
_refine_ls_matrix_type             full
_refine_ls_number_parameters       505
_refine_ls_number_reflns           9571
_refine_ls_number_restraints       0
_refine_ls_R_factor_all            0.1027
_refine_ls_R_factor_gt             0.0564
_refine_ls_restrained_S_all        1.004
_refine_ls_shift/su_max            0.001
_refine_ls_shift/su_mean           0.000
_refine_ls_structure_factor_coef   Fsqd
_refine_ls_weighting_details      
 'w=1/[\s^2^(Fo^2^)+(0.0901P)^2^] where P=(Fo^2^+2Fc^2^)/3'
_refine_ls_weighting_scheme        calc
_refine_ls_wR_factor_gt            0.1427
_refine_ls_wR_factor_ref           0.1717
_refine_special_details            ?
_olex2_refinement_description
;
1. Fixed Uiso
 At 1.2 times of:
  All C(H) groups, All C(H,H) groups, All N(H) groups
2.a Ternary CH refined with riding coordinates:
 N1(H1), N2(H2), C2(H2A), C11(H11)
2.b Secondary CH2 refined with riding coordinates:
 C3(H3A,H3B), C12(H12A,H12B)
2.c Aromatic/amide H refined with riding coordinates:
 C21(H21), C32(H32), C37(H37), C38(H38), C26(H26), C31(H31), C19(H19),
 C17(H17), C25(H25), C27(H27), C29(H29), C28(H28), C6(H6), C20(H20), C15(H15),
 C16(H16), C30(H30), C22(H22), C35(H35), C9(H9), C36(H36), C7(H7), C14(H14),
 C8(H8)
;
_atom_sites_solution_hydrogens     geom
_atom_sites_solution_primary       dual
_atom_sites_solution_secondary     ?
loop_
  _atom_site_label
  _atom_site_type_symbol
  _atom_site_fract_x
  _atom_site_fract_y
  _atom_site_fract_z
  _atom_site_U_iso_or_equiv
  _atom_site_adp_type
  _atom_site_occupancy
  _atom_site_site_symmetry_order
  _atom_site_calc_flag
  _atom_site_refinement_flags_posn
  _atom_site_refinement_flags_adp
  _atom_site_refinement_flags_occupancy
  _atom_site_disorder_assembly
  _atom_site_disorder_group
 Ni2 Ni 0.77585(10) 0.28398(5) 0.47856(5) 0.0366(3) Uani 1 1 d . . . . .
 Ni1 Ni 0.62803(11) 0.21277(5) 0.02334(5) 0.0363(3) Uani 1 1 d . . . . .
 S1 S 0.6776(3) 0.25403(19) -0.16779(10) 0.1005(12) Uani 1 1 d . . . . .
 S2 S 0.7339(3) 0.2649(3) 0.67803(11) 0.145(2) Uani 1 1 d . . . . .
 O005 O 0.5871(4) 0.3235(2) 0.4783(2) 0.0386(11) Uani 1 1 d . . . . .
 O006 O 0.4705(4) 0.2508(2) 0.5178(2) 0.0406(11) Uani 1 1 d . . . . .
 O007 O 0.4344(5) 0.1834(2) 0.03617(19) 0.0436(12) Uani 1 1 d . . . . .
 O008 O 0.3209(4) 0.2585(2) -0.00663(18) 0.0370(11) Uani 1 1 d . . . . .
 N3 N 0.6588(6) 0.2147(3) 0.1087(2) 0.0398(14) Uani 1 1 d . . . . .
 N1 N 0.0923(5) 0.1921(2) -0.0220(3) 0.0359(13) Uani 1 1 d . . . . .
 H1 H 0.008179 0.185676 0.000683 0.043 Uiso 1 1 calc R U . . .
 N7 N 0.5995(6) 0.2159(3) -0.0628(2) 0.0375(14) Uani 1 1 d . . . . .
 N2 N 0.2290(5) 0.3112(3) 0.5153(2) 0.0376(14) Uani 1 1 d . . . . .
 H2 H 0.154507 0.315004 0.487199 0.045 Uiso 1 1 calc R U . . .
 N8 N 0.7651(6) 0.2830(3) 0.5639(2) 0.0349(13) Uani 1 1 d . . . . .
 N4 N 0.7676(6) 0.2790(3) 0.3921(2) 0.0411(15) Uani 1 1 d . . . . .
 N6 N 1.2971(6) 0.6239(3) 0.4788(3) 0.0408(14) Uani 1 1 d . . . . .
 N5 N 0.8715(6) 0.3681(3) 0.4753(3) 0.0390(13) Uani 1 1 d . . . . .
 C10 C 0.4783(7) 0.3009(3) 0.4946(3) 0.0381(18) Uani 1 1 d . . . . .
 C1 C 0.3295(7) 0.2063(4) 0.0133(3) 0.0421(18) Uani 1 1 d . . . . .
 C21 C 0.7835(8) 0.2327(4) 0.1269(3) 0.052(2) Uani 1 1 d . . . . .
 H21 H 0.855602 0.238758 0.101201 0.062 Uiso 1 1 calc R U . . .
 C32 C 0.9381(7) 0.4597(3) 0.5175(3) 0.0452(18) Uani 1 1 d . . . . .
 H32 H 0.926102 0.488206 0.546340 0.054 Uiso 1 1 calc R U . . .
 C33 C 1.0391(7) 0.4683(3) 0.4769(3) 0.0405(16) Uani 1 1 d . . . . .
 C34 C 1.1322(8) 0.5218(3) 0.4786(3) 0.0477(18) Uani 1 1 d . . . . .
 C2 C 0.2083(7) 0.1636(3) 0.0095(3) 0.0414(18) Uani 1 1 d . . . . .
 H2A H 0.177313 0.152036 0.047420 0.050 Uiso 1 1 calc R U . . .
 C37 C 1.1545(8) 0.5540(3) 0.5269(3) 0.0459(18) Uani 1 1 d . . . . .
 H37 H 1.113880 0.541993 0.560832 0.055 Uiso 1 1 calc R U . . .
 C38 C 1.2368(8) 0.6038(3) 0.5243(4) 0.0474(19) Uani 1 1 d . . . . .
 H38 H 1.251583 0.625457 0.557620 0.057 Uiso 1 1 calc R U . . .
 C26 C 0.8559(7) 0.2452(3) 0.3638(3) 0.0398(17) Uani 1 1 d . . . . .
 H26 H 0.932970 0.230184 0.383232 0.048 Uiso 1 1 calc R U . . .
 C11 C 0.3536(7) 0.3409(3) 0.4903(3) 0.0412(19) Uani 1 1 d . . . . .
 H11 H 0.335540 0.350262 0.450545 0.049 Uiso 1 1 calc R U . . .
 C31 C 0.8564(8) 0.4091(3) 0.5149(3) 0.0450(18) Uani 1 1 d . . . . .
 H31 H 0.787657 0.403409 0.542149 0.054 Uiso 1 1 calc R U . . .
 C19 C 0.5599(7) 0.2067(4) 0.1453(3) 0.0478(19) Uani 1 1 d . . . . .
 H19 H 0.472871 0.193657 0.132747 0.057 Uiso 1 1 calc R U . . .
 C5 C 0.0765(9) 0.1565(3) -0.0714(3) 0.0459(19) Uani 1 1 d . . . . .
 C24 C 0.7280(7) 0.2527(4) 0.2803(3) 0.0404(18) Uani 1 1 d . . . . .
 C17 C 0.0746(8) 0.3357(4) 0.5962(3) 0.049(2) Uani 1 1 d . . . . .
 H17 H 0.014358 0.303037 0.590355 0.058 Uiso 1 1 calc R U . . .
 C18 C 0.1876(8) 0.3471(3) 0.5623(3) 0.0452(19) Uani 1 1 d . . . . .
 C25 C 0.8437(8) 0.2306(4) 0.3085(3) 0.047(2) Uani 1 1 d . . . . .
 H25 H 0.910119 0.206674 0.290224 0.057 Uiso 1 1 calc R U . . .
 C27 C 0.6334(8) 0.2864(4) 0.3096(3) 0.051(2) Uani 1 1 d . . . . .
 H27 H 0.552626 0.300765 0.292341 0.062 Uiso 1 1 calc R U . . .
 C29 C 0.9718(8) 0.3757(4) 0.4376(3) 0.0457(19) Uani 1 1 d . . . . .
 H29 H 0.984914 0.345433 0.410474 0.055 Uiso 1 1 calc R U . . .
 C28 C 0.6598(8) 0.2982(4) 0.3641(3) 0.048(2) Uani 1 1 d . . . . .
 H28 H 0.595591 0.322227 0.383526 0.058 Uiso 1 1 calc R U . . .
 C6 C -0.0199(10) 0.1666(4) -0.1127(3) 0.058(2) Uani 1 1 d . . . . .
 H6 H -0.083695 0.198467 -0.109319 0.070 Uiso 1 1 calc R U . . .
 C20 C 0.5797(8) 0.2169(4) 0.2024(3) 0.0463(18) Uani 1 1 d . . . . .
 H20 H 0.507300 0.210225 0.227783 0.056 Uiso 1 1 calc R U . . .
 C15 C 0.1371(10) 0.4239(5) 0.6471(4) 0.067(3) Uani 1 1 d . . . . .
 H15 H 0.117988 0.450230 0.676955 0.080 Uiso 1 1 calc R U . . .
 C4 C 0.1670(9) 0.1103(4) -0.0755(3) 0.053(2) Uani 1 1 d . . . . .
 C16 C 0.0583(10) 0.3762(4) 0.6390(4) 0.064(2) Uani 1 1 d . . . . .
 H16 H -0.014180 0.369521 0.664368 0.076 Uiso 1 1 calc R U . . .
 C30 C 1.0573(8) 0.4256(4) 0.4364(3) 0.0477(19) Uani 1 1 d . . . . .
 H30 H 1.125489 0.429924 0.408779 0.057 Uiso 1 1 calc R U . . .
 C13 C 0.2701(8) 0.3961(4) 0.5695(3) 0.050(2) Uani 1 1 d . . . . .
 C22 C 0.8065(8) 0.2425(4) 0.1843(3) 0.059(2) Uani 1 1 d . . . . .
 H22 H 0.895054 0.253229 0.196904 0.070 Uiso 1 1 calc R U . . .
 C35 C 1.2018(11) 0.5400(4) 0.4325(3) 0.062(3) Uani 1 1 d . . . . .
 H35 H 1.193740 0.518308 0.398785 0.074 Uiso 1 1 calc R U . . .
 C23 C 0.7041(8) 0.2366(4) 0.2210(3) 0.048(2) Uani 1 1 d . . . . .
 C40 C 0.7527(7) 0.2753(5) 0.6110(3) 0.065(3) Uani 1 1 d . . . . .
 C3 C 0.2493(8) 0.1052(4) -0.0250(4) 0.066(3) Uani 1 1 d . . . . .
 H3A H 0.348005 0.105025 -0.033711 0.079 Uiso 1 1 calc R U . . .
 H3B H 0.226264 0.068314 -0.004286 0.079 Uiso 1 1 calc R U . . .
 C9 C 0.1671(11) 0.0726(4) -0.1203(4) 0.071(3) Uani 1 1 d . . . . .
 H9 H 0.230135 0.040300 -0.122095 0.085 Uiso 1 1 calc R U . . .
 C36 C 1.2832(10) 0.5897(4) 0.4353(3) 0.058(2) Uani 1 1 d . . . . .
 H36 H 1.333472 0.600185 0.403085 0.069 Uiso 1 1 calc R U . . .
 C7 C -0.0217(13) 0.1280(5) -0.1607(4) 0.081(3) Uani 1 1 d . . . . .
 H7 H -0.086213 0.133878 -0.189492 0.098 Uiso 1 1 calc R U . . .
 C14 C 0.2458(10) 0.4356(4) 0.6129(4) 0.065(2) Uani 1 1 d . . . . .
 H14 H 0.302501 0.469487 0.618663 0.077 Uiso 1 1 calc R U . . .
 C39 C 0.6282(9) 0.2296(4) -0.1066(3) 0.060(2) Uani 1 1 d . . . . .
 C8 C 0.0736(13) 0.0818(5) -0.1636(4) 0.082(3) Uani 1 1 d . . . . .
 H8 H 0.075395 0.056381 -0.195072 0.098 Uiso 1 1 calc R U . . .
 C12 C 0.3749(8) 0.4001(4) 0.5229(5) 0.064(3) Uani 1 1 d . . . . .
 H12A H 0.468792 0.402654 0.537881 0.077 Uiso 1 1 calc R U . . .
 H12B H 0.357525 0.435300 0.499059 0.077 Uiso 1 1 calc R U . . .

loop_
  _atom_site_aniso_label
  _atom_site_aniso_U_11
  _atom_site_aniso_U_22
  _atom_site_aniso_U_33
  _atom_site_aniso_U_23
  _atom_site_aniso_U_13
  _atom_site_aniso_U_12
 Ni2 0.0293(6) 0.0496(7) 0.0308(6) -0.0003(6) 0.0009(6) -0.0029(5)
 Ni1 0.0313(5) 0.0489(7) 0.0287(6) -0.0007(6) 0.0002(6) 0.0018(5)
 S1 0.0506(14) 0.201(4) 0.0502(14) 0.0405(18) 0.0004(12) 0.0061(18)
 S2 0.0694(19) 0.321(6) 0.0444(15) 0.044(2) 0.0014(14) -0.011(3)
 O005 0.031(2) 0.038(3) 0.047(3) 0.000(2) 0.001(3) 0.000(2)
 O006 0.030(2) 0.049(3) 0.043(3) -0.003(3) 0.001(2) 0.003(2)
 O007 0.033(3) 0.056(3) 0.041(3) 0.005(2) -0.003(2) 0.000(2)
 O008 0.029(2) 0.051(3) 0.032(3) -0.002(2) -0.005(2) -0.002(2)
 N3 0.037(3) 0.050(4) 0.033(3) -0.001(3) -0.004(3) 0.000(3)
 N1 0.031(3) 0.039(3) 0.037(3) -0.003(3) 0.000(3) -0.009(2)
 N7 0.041(3) 0.038(3) 0.034(3) -0.002(3) -0.012(3) -0.003(3)
 N2 0.027(3) 0.043(3) 0.043(3) -0.006(3) 0.000(3) 0.002(2)
 N8 0.041(3) 0.044(4) 0.020(3) 0.003(3) 0.010(3) 0.001(3)
 N4 0.036(3) 0.047(4) 0.041(3) 0.008(3) 0.002(3) -0.002(3)
 N6 0.038(3) 0.053(4) 0.031(3) 0.001(3) -0.001(3) -0.010(3)
 N5 0.034(3) 0.048(4) 0.035(3) -0.001(3) 0.000(3) -0.001(3)
 C10 0.024(3) 0.051(5) 0.039(4) 0.008(3) -0.003(3) -0.002(3)
 C1 0.033(3) 0.066(6) 0.027(4) -0.012(4) -0.002(3) 0.005(4)
 C21 0.035(4) 0.081(7) 0.041(4) -0.001(4) -0.005(4) 0.005(4)
 C32 0.040(4) 0.047(5) 0.049(4) 0.000(4) 0.008(4) -0.001(3)
 C33 0.040(4) 0.047(4) 0.035(4) 0.005(4) -0.008(4) 0.002(3)
 C34 0.046(4) 0.054(5) 0.043(4) 0.002(4) 0.006(4) 0.001(4)
 C2 0.026(3) 0.046(5) 0.052(5) 0.007(3) -0.005(3) 0.000(3)
 C37 0.050(4) 0.055(5) 0.033(4) 0.007(4) 0.005(4) -0.002(4)
 C38 0.058(5) 0.039(5) 0.045(4) 0.000(4) -0.009(5) -0.012(4)
 C26 0.023(3) 0.062(5) 0.034(4) -0.009(4) 0.000(3) -0.004(3)
 C11 0.030(4) 0.045(5) 0.049(5) 0.011(3) 0.007(4) 0.004(3)
 C31 0.046(4) 0.044(5) 0.045(5) -0.002(4) 0.003(4) 0.001(3)
 C19 0.032(4) 0.076(6) 0.035(4) 0.007(4) 0.003(3) -0.005(4)
 C5 0.057(5) 0.044(5) 0.037(4) -0.006(3) 0.000(4) -0.008(4)
 C24 0.025(3) 0.071(5) 0.025(3) -0.013(3) 0.001(3) 0.003(4)
 C17 0.037(4) 0.072(6) 0.037(4) 0.008(4) 0.006(4) 0.006(4)
 C18 0.039(4) 0.048(5) 0.049(5) 0.002(4) -0.003(4) 0.009(4)
 C25 0.035(4) 0.065(6) 0.042(4) -0.010(4) -0.001(4) 0.001(4)
 C27 0.038(4) 0.066(5) 0.050(5) -0.001(4) 0.005(4) 0.011(4)
 C29 0.039(4) 0.061(5) 0.037(4) -0.004(4) 0.000(4) -0.004(4)
 C28 0.042(4) 0.071(6) 0.031(4) 0.001(4) 0.007(4) 0.009(4)
 C6 0.077(6) 0.064(6) 0.034(4) -0.003(4) -0.009(5) -0.007(5)
 C20 0.041(4) 0.062(5) 0.036(4) 0.003(4) 0.003(3) -0.001(4)
 C15 0.066(6) 0.067(7) 0.068(6) -0.013(5) -0.006(6) 0.012(5)
 C4 0.049(5) 0.057(5) 0.054(5) -0.007(4) 0.001(4) -0.009(4)
 C16 0.061(6) 0.062(6) 0.068(6) -0.007(5) -0.004(5) 0.018(5)
 C30 0.040(4) 0.062(5) 0.041(4) -0.004(4) 0.007(4) -0.001(4)
 C13 0.033(4) 0.059(6) 0.060(5) 0.000(4) -0.006(4) 0.003(4)
 C22 0.038(4) 0.106(7) 0.032(4) 0.001(4) -0.007(4) -0.008(5)
 C35 0.096(7) 0.052(6) 0.038(4) -0.004(4) 0.017(5) -0.020(5)
 C23 0.037(4) 0.079(6) 0.026(4) -0.003(3) 0.001(3) -0.009(4)
 C40 0.030(4) 0.116(8) 0.049(5) 0.005(5) 0.007(4) -0.010(5)
 C3 0.042(4) 0.057(6) 0.099(7) -0.028(5) -0.004(6) 0.001(4)
 C9 0.069(6) 0.070(7) 0.074(7) -0.013(5) 0.021(6) -0.003(5)
 C36 0.078(6) 0.058(6) 0.038(4) -0.005(4) 0.025(5) -0.014(5)
 C7 0.118(10) 0.077(8) 0.049(6) 0.000(5) 0.006(6) -0.019(7)
 C14 0.063(6) 0.057(6) 0.074(6) -0.016(5) -0.005(6) 0.004(5)
 C39 0.058(5) 0.096(7) 0.025(4) 0.006(4) -0.005(4) 0.015(5)
 C8 0.116(9) 0.068(7) 0.061(6) -0.008(5) 0.025(7) -0.019(7)
 C12 0.039(4) 0.045(5) 0.110(7) 0.004(5) 0.038(5) 0.007(4)

_geom_special_details
;
 All esds (except the esd in the dihedral angle between two l.s. planes)
 are estimated using the full covariance matrix.  The cell esds are taken
 into account individually in the estimation of esds in distances, angles
 and torsion angles; correlations between esds in cell parameters are only
 used when they are defined by crystal symmetry.  An approximate (isotropic)
 treatment of cell esds is used for estimating esds involving l.s. planes.
;
loop_
  _geom_bond_atom_site_label_1
  _geom_bond_atom_site_label_2
  _geom_bond_distance
  _geom_bond_site_symmetry_2
  _geom_bond_publ_flag
 Ni2 O005 2.049(4) . ?
 Ni2 O006 2.061(5) 4_556 ?
 Ni2 N2 2.181(6) 4_556 ?
 Ni2 N8 2.063(5) . ?
 Ni2 N4 2.094(6) . ?
 Ni2 N5 2.102(6) . ?
 Ni1 O007 2.031(5) . ?
 Ni1 O008 2.036(5) 4 ?
 Ni1 N3 2.083(6) . ?
 Ni1 N1 2.153(5) 4 ?
 Ni1 N7 2.101(6) . ?
 Ni1 N6 2.117(6) 3_745 ?
 S1 C39 1.649(8) . ?
 S2 C40 1.646(9) . ?
 O005 C10 1.243(8) . ?
 O006 C10 1.254(8) . ?
 O007 C1 1.274(8) . ?
 O008 C1 1.266(9) . ?
 N3 C21 1.360(9) . ?
 N3 C19 1.324(9) . ?
 N1 H1 1.0000 . ?
 N1 C2 1.508(9) . ?
 N1 C5 1.444(9) . ?
 N7 C39 1.136(9) . ?
 N2 H2 1.0000 . ?
 N2 C11 1.514(9) . ?
 N2 C18 1.448(9) . ?
 N8 C40 1.158(9) . ?
 N4 C26 1.335(9) . ?
 N4 C28 1.326(9) . ?
 N6 C38 1.326(10) . ?
 N6 C36 1.306(9) . ?
 N5 C31 1.332(9) . ?
 N5 C29 1.350(9) . ?
 C10 C11 1.516(9) . ?
 C1 C2 1.525(10) . ?
 C21 H21 0.9500 . ?
 C21 C22 1.422(10) . ?
 C32 H32 0.9500 . ?
 C32 C33 1.406(10) . ?
 C32 C31 1.388(10) . ?
 C33 C34 1.504(10) . ?
 C33 C30 1.378(10) . ?
 C34 C37 1.387(11) . ?
 C34 C35 1.369(11) . ?
 C2 H2A 1.0000 . ?
 C2 C3 1.598(11) . ?
 C37 H37 0.9500 . ?
 C37 C38 1.376(10) . ?
 C38 H38 0.9500 . ?
 C26 H26 0.9500 . ?
 C26 C25 1.382(9) . ?
 C11 H11 1.0000 . ?
 C11 C12 1.553(11) . ?
 C31 H31 0.9500 . ?
 C19 H19 0.9500 . ?
 C19 C20 1.412(10) . ?
 C5 C6 1.391(11) . ?
 C5 C4 1.363(11) . ?
 C24 C25 1.412(10) . ?
 C24 C27 1.389(10) . ?
 C24 C23 1.494(9) . ?
 C17 H17 0.9500 . ?
 C17 C18 1.400(11) . ?
 C17 C16 1.382(11) . ?
 C18 C13 1.372(11) . ?
 C25 H25 0.9500 . ?
 C27 H27 0.9500 . ?
 C27 C28 1.368(10) . ?
 C29 H29 0.9500 . ?
 C29 C30 1.394(11) . ?
 C28 H28 0.9500 . ?
 C6 H6 0.9500 . ?
 C6 C7 1.446(12) . ?
 C20 H20 0.9500 . ?
 C20 C23 1.371(10) . ?
 C15 H15 0.9500 . ?
 C15 C16 1.330(13) . ?
 C15 C14 1.372(13) . ?
 C4 C3 1.467(12) . ?
 C4 C9 1.373(12) . ?
 C16 H16 0.9500 . ?
 C30 H30 0.9500 . ?
 C13 C14 1.390(11) . ?
 C13 C12 1.526(12) . ?
 C22 H22 0.9500 . ?
 C22 C23 1.345(10) . ?
 C35 H35 0.9500 . ?
 C35 C36 1.369(11) . ?
 C3 H3A 0.9900 . ?
 C3 H3B 0.9900 . ?
 C9 H9 0.9500 . ?
 C9 C8 1.404(15) . ?
 C36 H36 0.9500 . ?
 C7 H7 0.9500 . ?
 C7 C8 1.392(15) . ?
 C14 H14 0.9500 . ?
 C8 H8 0.9500 . ?
 C12 H12A 0.9900 . ?
 C12 H12B 0.9900 . ?

loop_
  _geom_angle_atom_site_label_1
  _geom_angle_atom_site_label_2
  _geom_angle_atom_site_label_3
  _geom_angle
  _geom_angle_site_symmetry_1
  _geom_angle_site_symmetry_3
  _geom_angle_publ_flag
 O005 Ni2 O006 176.0(2) . 4_556 ?
 O005 Ni2 N2 103.3(2) . 4_556 ?
 O005 Ni2 N8 87.8(2) . . ?
 O005 Ni2 N4 89.1(2) . . ?
 O005 Ni2 N5 90.9(2) . . ?
 O006 Ni2 N2 79.9(2) 4_556 4_556 ?
 O006 Ni2 N8 90.0(2) 4_556 . ?
 O006 Ni2 N4 93.3(2) 4_556 . ?
 O006 Ni2 N5 85.8(2) 4_556 . ?
 N8 Ni2 N2 84.9(2) . 4_556 ?
 N8 Ni2 N4 173.7(2) . . ?
 N8 Ni2 N5 94.0(2) . . ?
 N4 Ni2 N2 90.4(2) . 4_556 ?
 N4 Ni2 N5 91.5(2) . . ?
 N5 Ni2 N2 165.6(2) . 4_556 ?
 O007 Ni1 O008 177.3(2) . 4 ?
 O007 Ni1 N3 89.5(2) . . ?
 O007 Ni1 N1 99.8(2) . 4 ?
 O007 Ni1 N7 92.2(2) . . ?
 O007 Ni1 N6 91.4(2) . 3_745 ?
 O008 Ni1 N3 93.2(2) 4 . ?
 O008 Ni1 N1 80.6(2) 4 4 ?
 O008 Ni1 N7 85.2(2) 4 . ?
 O008 Ni1 N6 88.2(2) 4 3_745 ?
 N3 Ni1 N1 91.0(2) . 4 ?
 N3 Ni1 N7 176.8(2) . . ?
 N3 Ni1 N6 89.6(2) . 3_745 ?
 N7 Ni1 N1 86.0(2) . 4 ?
 N7 Ni1 N6 93.0(2) . 3_745 ?
 N6 Ni1 N1 168.8(2) 3_745 4 ?
 C10 O005 Ni2 126.7(4) . . ?
 C10 O006 Ni2 114.3(4) . 4_456 ?
 C1 O007 Ni1 123.9(5) . . ?
 C1 O008 Ni1 115.3(4) . 4_455 ?
 C21 N3 Ni1 117.2(5) . . ?
 C19 N3 Ni1 123.5(5) . . ?
 C19 N3 C21 118.7(6) . . ?
 Ni1 N1 H1 106.5 4_455 . ?
 C2 N1 Ni1 107.6(4) . 4_455 ?
 C2 N1 H1 106.5 . . ?
 C5 N1 Ni1 123.3(5) . 4_455 ?
 C5 N1 H1 106.5 . . ?
 C5 N1 C2 105.3(6) . . ?
 C39 N7 Ni1 153.9(6) . . ?
 Ni2 N2 H2 106.4 4_456 . ?
 C11 N2 Ni2 106.5(4) . 4_456 ?
 C11 N2 H2 106.4 . . ?
 C18 N2 Ni2 123.0(5) . 4_456 ?
 C18 N2 H2 106.4 . . ?
 C18 N2 C11 107.3(6) . . ?
 C40 N8 Ni2 171.5(7) . . ?
 C26 N4 Ni2 121.0(5) . . ?
 C28 N4 Ni2 121.4(5) . . ?
 C28 N4 C26 116.1(6) . . ?
 C38 N6 Ni1 119.4(5) . 3_755 ?
 C36 N6 Ni1 124.4(5) . 3_755 ?
 C36 N6 C38 115.0(6) . . ?
 C31 N5 Ni2 122.5(5) . . ?
 C31 N5 C29 118.7(6) . . ?
 C29 N5 Ni2 117.5(5) . . ?
 O005 C10 O006 123.8(6) . . ?
 O005 C10 C11 115.5(6) . . ?
 O006 C10 C11 120.4(6) . . ?
 O007 C1 C2 113.8(7) . . ?
 O008 C1 O007 126.1(7) . . ?
 O008 C1 C2 120.1(6) . . ?
 N3 C21 H21 119.9 . . ?
 N3 C21 C22 120.3(7) . . ?
 C22 C21 H21 119.9 . . ?
 C33 C32 H32 120.5 . . ?
 C31 C32 H32 120.5 . . ?
 C31 C32 C33 119.0(7) . . ?
 C32 C33 C34 121.0(7) . . ?
 C30 C33 C32 119.4(7) . . ?
 C30 C33 C34 119.5(7) . . ?
 C37 C34 C33 122.1(7) . . ?
 C35 C34 C33 121.0(7) . . ?
 C35 C34 C37 116.9(7) . . ?
 N1 C2 C1 110.7(6) . . ?
 N1 C2 H2A 110.0 . . ?
 N1 C2 C3 105.8(6) . . ?
 C1 C2 H2A 110.0 . . ?
 C1 C2 C3 110.2(6) . . ?
 C3 C2 H2A 110.0 . . ?
 C34 C37 H37 120.9 . . ?
 C38 C37 C34 118.3(7) . . ?
 C38 C37 H37 120.9 . . ?
 N6 C38 C37 124.9(7) . . ?
 N6 C38 H38 117.5 . . ?
 C37 C38 H38 117.5 . . ?
 N4 C26 H26 117.5 . . ?
 N4 C26 C25 124.9(7) . . ?
 C25 C26 H26 117.5 . . ?
 N2 C11 C10 111.5(5) . . ?
 N2 C11 H11 109.4 . . ?
 N2 C11 C12 106.2(6) . . ?
 C10 C11 H11 109.4 . . ?
 C10 C11 C12 111.0(6) . . ?
 C12 C11 H11 109.4 . . ?
 N5 C31 C32 121.9(7) . . ?
 N5 C31 H31 119.0 . . ?
 C32 C31 H31 119.0 . . ?
 N3 C19 H19 119.0 . . ?
 N3 C19 C20 122.0(7) . . ?
 C20 C19 H19 119.0 . . ?
 C6 C5 N1 125.1(8) . . ?
 C4 C5 N1 114.0(7) . . ?
 C4 C5 C6 120.9(7) . . ?
 C25 C24 C23 120.3(7) . . ?
 C27 C24 C25 118.6(6) . . ?
 C27 C24 C23 121.0(7) . . ?
 C18 C17 H17 122.9 . . ?
 C16 C17 H17 122.9 . . ?
 C16 C17 C18 114.2(9) . . ?
 C17 C18 N2 125.5(7) . . ?
 C13 C18 N2 112.0(7) . . ?
 C13 C18 C17 122.5(8) . . ?
 C26 C25 C24 117.0(7) . . ?
 C26 C25 H25 121.5 . . ?
 C24 C25 H25 121.5 . . ?
 C24 C27 H27 121.0 . . ?
 C28 C27 C24 118.0(7) . . ?
 C28 C27 H27 121.0 . . ?
 N5 C29 H29 118.3 . . ?
 N5 C29 C30 123.4(7) . . ?
 C30 C29 H29 118.3 . . ?
 N4 C28 C27 125.3(7) . . ?
 N4 C28 H28 117.3 . . ?
 C27 C28 H28 117.3 . . ?
 C5 C6 H6 120.5 . . ?
 C5 C6 C7 119.0(9) . . ?
 C7 C6 H6 120.5 . . ?
 C19 C20 H20 120.2 . . ?
 C23 C20 C19 119.7(7) . . ?
 C23 C20 H20 120.2 . . ?
 C16 C15 H15 119.5 . . ?
 C16 C15 C14 120.9(9) . . ?
 C14 C15 H15 119.5 . . ?
 C5 C4 C3 110.9(7) . . ?
 C5 C4 C9 121.5(8) . . ?
 C9 C4 C3 127.4(9) . . ?
 C17 C16 H16 117.7 . . ?
 C15 C16 C17 124.5(10) . . ?
 C15 C16 H16 117.7 . . ?
 C33 C30 C29 117.5(7) . . ?
 C33 C30 H30 121.2 . . ?
 C29 C30 H30 121.2 . . ?
 C18 C13 C14 120.0(8) . . ?
 C18 C13 C12 110.5(7) . . ?
 C14 C13 C12 129.4(8) . . ?
 C21 C22 H22 119.7 . . ?
 C23 C22 C21 120.6(7) . . ?
 C23 C22 H22 119.7 . . ?
 C34 C35 H35 120.3 . . ?
 C34 C35 C36 119.3(8) . . ?
 C36 C35 H35 120.3 . . ?
 C20 C23 C24 122.1(6) . . ?
 C22 C23 C24 119.4(7) . . ?
 C22 C23 C20 118.6(7) . . ?
 N8 C40 S2 179.5(9) . . ?
 C2 C3 H3A 111.1 . . ?
 C2 C3 H3B 111.1 . . ?
 C4 C3 C2 103.4(7) . . ?
 C4 C3 H3A 111.1 . . ?
 C4 C3 H3B 111.1 . . ?
 H3A C3 H3B 109.1 . . ?
 C4 C9 H9 120.1 . . ?
 C4 C9 C8 119.7(10) . . ?
 C8 C9 H9 120.1 . . ?
 N6 C36 C35 125.1(7) . . ?
 N6 C36 H36 117.4 . . ?
 C35 C36 H36 117.4 . . ?
 C6 C7 H7 120.8 . . ?
 C8 C7 C6 118.4(10) . . ?
 C8 C7 H7 120.8 . . ?
 C15 C14 C13 117.8(9) . . ?
 C15 C14 H14 121.1 . . ?
 C13 C14 H14 121.1 . . ?
 N7 C39 S1 175.1(9) . . ?
 C9 C8 H8 119.7 . . ?
 C7 C8 C9 120.6(10) . . ?
 C7 C8 H8 119.7 . . ?
 C11 C12 H12A 111.1 . . ?
 C11 C12 H12B 111.1 . . ?
 C13 C12 C11 103.5(6) . . ?
 C13 C12 H12A 111.1 . . ?
 C13 C12 H12B 111.1 . . ?
 H12A C12 H12B 109.0 . . ?

loop_
  _geom_torsion_atom_site_label_1
  _geom_torsion_atom_site_label_2
  _geom_torsion_atom_site_label_3
  _geom_torsion_atom_site_label_4
  _geom_torsion
  _geom_torsion_site_symmetry_1
  _geom_torsion_site_symmetry_2
  _geom_torsion_site_symmetry_3
  _geom_torsion_site_symmetry_4
  _geom_torsion_publ_flag
 Ni2 O005 C10 O006 5.4(10) . . . . ?
 Ni2 O005 C10 C11 179.1(4) . . . . ?
 Ni2 O006 C10 O005 -164.7(6) 4_456 . . . ?
 Ni2 O006 C10 C11 21.9(8) 4_456 . . . ?
 Ni2 N2 C11 C10 -17.4(7) 4_456 . . . ?
 Ni2 N2 C11 C12 -138.4(5) 4_456 . . . ?
 Ni2 N2 C18 C17 -57.6(9) 4_456 . . . ?
 Ni2 N2 C18 C13 124.6(6) 4_456 . . . ?
 Ni2 N4 C26 C25 167.7(6) . . . . ?
 Ni2 N4 C28 C27 -166.4(7) . . . . ?
 Ni2 N5 C31 C32 168.2(5) . . . . ?
 Ni2 N5 C29 C30 -170.0(6) . . . . ?
 Ni1 O007 C1 O008 -21.9(9) . . . . ?
 Ni1 O007 C1 C2 156.2(5) . . . . ?
 Ni1 O008 C1 O007 -166.2(5) 4_455 . . . ?
 Ni1 O008 C1 C2 15.9(8) 4_455 . . . ?
 Ni1 N3 C21 C22 172.0(6) . . . . ?
 Ni1 N3 C19 C20 -170.5(6) . . . . ?
 Ni1 N1 C2 C1 -17.9(7) 4_455 . . . ?
 Ni1 N1 C2 C3 -137.3(5) 4_455 . . . ?
 Ni1 N1 C5 C6 -56.5(10) 4_455 . . . ?
 Ni1 N1 C5 C4 123.0(6) 4_455 . . . ?
 Ni1 N6 C38 C37 162.6(6) 3_755 . . . ?
 Ni1 N6 C36 C35 -160.6(8) 3_755 . . . ?
 O005 C10 C11 N2 -175.5(6) . . . . ?
 O005 C10 C11 C12 -57.4(9) . . . . ?
 O006 C10 C11 N2 -1.6(9) . . . . ?
 O006 C10 C11 C12 116.6(8) . . . . ?
 O007 C1 C2 N1 -175.5(5) . . . . ?
 O007 C1 C2 C3 -58.8(8) . . . . ?
 O008 C1 C2 N1 2.7(9) . . . . ?
 O008 C1 C2 C3 119.4(7) . . . . ?
 N3 C21 C22 C23 -2.9(14) . . . . ?
 N3 C19 C20 C23 1.0(13) . . . . ?
 N1 C2 C3 C4 7.2(8) . . . . ?
 N1 C5 C6 C7 178.5(8) . . . . ?
 N1 C5 C4 C3 5.8(10) . . . . ?
 N1 C5 C4 C9 -179.1(7) . . . . ?
 N2 C11 C12 C13 6.9(8) . . . . ?
 N2 C18 C13 C14 -179.7(7) . . . . ?
 N2 C18 C13 C12 3.9(9) . . . . ?
 N4 C26 C25 C24 -0.6(12) . . . . ?
 N5 C29 C30 C33 1.6(12) . . . . ?
 C10 C11 C12 C13 -114.4(7) . . . . ?
 C1 C2 C3 C4 -112.5(7) . . . . ?
 C21 N3 C19 C20 0.8(12) . . . . ?
 C21 C22 C23 C24 -174.3(8) . . . . ?
 C21 C22 C23 C20 4.6(14) . . . . ?
 C32 C33 C34 C37 20.8(11) . . . . ?
 C32 C33 C34 C35 -160.8(8) . . . . ?
 C32 C33 C30 C29 0.9(11) . . . . ?
 C33 C32 C31 N5 0.5(11) . . . . ?
 C33 C34 C37 C38 -177.4(7) . . . . ?
 C33 C34 C35 C36 178.5(8) . . . . ?
 C34 C33 C30 C29 177.7(7) . . . . ?
 C34 C37 C38 N6 0.2(12) . . . . ?
 C34 C35 C36 N6 -2.8(15) . . . . ?
 C2 N1 C5 C6 179.8(7) . . . . ?
 C2 N1 C5 C4 -0.7(8) . . . . ?
 C37 C34 C35 C36 -3.1(13) . . . . ?
 C38 N6 C36 C35 7.0(13) . . . . ?
 C26 N4 C28 C27 -0.2(12) . . . . ?
 C11 N2 C18 C17 178.7(7) . . . . ?
 C11 N2 C18 C13 0.8(8) . . . . ?
 C31 N5 C29 C30 -2.9(11) . . . . ?
 C31 C32 C33 C34 -178.7(7) . . . . ?
 C31 C32 C33 C30 -1.9(11) . . . . ?
 C19 N3 C21 C22 0.2(12) . . . . ?
 C19 C20 C23 C24 175.2(8) . . . . ?
 C19 C20 C23 C22 -3.6(13) . . . . ?
 C5 N1 C2 C1 115.3(6) . . . . ?
 C5 N1 C2 C3 -4.2(7) . . . . ?
 C5 C6 C7 C8 0.2(13) . . . . ?
 C5 C4 C3 C2 -7.9(9) . . . . ?
 C5 C4 C9 C8 1.0(14) . . . . ?
 C24 C27 C28 N4 -1.7(13) . . . . ?
 C17 C18 C13 C14 2.3(12) . . . . ?
 C17 C18 C13 C12 -174.0(7) . . . . ?
 C18 N2 C11 C10 116.0(6) . . . . ?
 C18 N2 C11 C12 -5.0(7) . . . . ?
 C18 C17 C16 C15 3.0(13) . . . . ?
 C18 C13 C14 C15 -0.7(12) . . . . ?
 C18 C13 C12 C11 -6.8(9) . . . . ?
 C25 C24 C27 C28 2.4(12) . . . . ?
 C25 C24 C23 C20 132.2(9) . . . . ?
 C25 C24 C23 C22 -49.0(12) . . . . ?
 C27 C24 C25 C26 -1.3(11) . . . . ?
 C27 C24 C23 C20 -43.6(12) . . . . ?
 C27 C24 C23 C22 135.1(9) . . . . ?
 C29 N5 C31 C32 1.8(11) . . . . ?
 C28 N4 C26 C25 1.4(11) . . . . ?
 C6 C5 C4 C3 -174.6(8) . . . . ?
 C6 C5 C4 C9 0.4(13) . . . . ?
 C6 C7 C8 C9 1.2(15) . . . . ?
 C4 C5 C6 C7 -1.0(13) . . . . ?
 C4 C9 C8 C7 -1.8(15) . . . . ?
 C16 C17 C18 N2 179.0(7) . . . . ?
 C16 C17 C18 C13 -3.3(11) . . . . ?
 C16 C15 C14 C13 0.3(14) . . . . ?
 C30 C33 C34 C37 -156.0(8) . . . . ?
 C30 C33 C34 C35 22.4(11) . . . . ?
 C35 C34 C37 C38 4.2(11) . . . . ?
 C23 C24 C25 C26 -177.2(7) . . . . ?
 C23 C24 C27 C28 178.3(8) . . . . ?
 C3 C4 C9 C8 175.1(9) . . . . ?
 C9 C4 C3 C2 177.4(8) . . . . ?
 C36 N6 C38 C37 -5.7(12) . . . . ?
 C14 C15 C16 C17 -1.6(15) . . . . ?
 C14 C13 C12 C11 177.3(8) . . . . ?
 C12 C13 C14 C15 174.9(9) . . . . ?

_smtbx_masks_special_details       ?
loop_
  _smtbx_masks_void_nr
  _smtbx_masks_void_average_x
  _smtbx_masks_void_average_y
  _smtbx_masks_void_average_z
  _smtbx_masks_void_volume
  _smtbx_masks_void_count_electrons
  _smtbx_masks_void_content
 1 -0.162 0.000 0.684 1035.8 187.1 ?
 2 -0.838 0.500 -0.830 1035.8 187.5 ?

_smtbx_masks_void_probe_radius     1.2
_smtbx_masks_void_truncation_radius  1.2
_shelx_res_file
;
TITL 3_a.res in P2(1)2(1)2(1)
    3_sq.res
    created by SHELXL-2018/3 at 02:54:42 on 11-Feb-2023
REM Old TITL 3 in P2(1)2(1)2(1)
REM SHELXT solution in P2(1)2(1)2(1): R1 0.207, Rweak 0.009, Alpha 0.006
REM <I/s> 0.202 for 31 systematic absences, Orientation as input
REM Flack x = 0.085 ( 0.017 ) from 2228 Parsons' quotients
REM Formula found by SHELXT: C40 N8 O6 S2 Ni2
CELL 1.54178 9.7963 22.3383 24.1559 90 90 90
ZERR 4 0.0002 0.0005 0.0005 0 0 0
LATT -1
SYMM 0.5-X,-Y,0.5+Z
SYMM -X,0.5+Y,0.5-Z
SYMM 0.5+X,0.5-Y,-Z
SFAC C H N Ni O S
UNIT 160 128 32 8 16 8

L.S. 5 0 137
PLAN  26
SIZE 0.162 0.087 0.055
TEMP -123.15
CONF
BOND
MORE -1
BOND $H
ABIN
fmap 2 53
acta
REM <olex2.extras>
REM <HklSrc "%.\\3.hkl">
REM </olex2.extras>

WGHT    0.090100
FVAR       0.24286
NI2   4    0.775849    0.283977    0.478560    11.00000    0.02928    0.04960 =
         0.03082   -0.00032    0.00088   -0.00295
NI1   4    0.628034    0.212772    0.023341    11.00000    0.03135    0.04891 =
         0.02866   -0.00069    0.00022    0.00180
S1    6    0.677643    0.254032   -0.167795    11.00000    0.05064    0.20050 =
         0.05023    0.04048    0.00039    0.00613
S2    6    0.733900    0.264878    0.678034    11.00000    0.06937    0.32135 =
         0.04438    0.04407    0.00140   -0.01134
O005  5    0.587075    0.323517    0.478272    11.00000    0.03074    0.03836 =
         0.04655   -0.00001    0.00068    0.00008
O006  5    0.470474    0.250815    0.517822    11.00000    0.03041    0.04877 =
         0.04266   -0.00310    0.00079    0.00334
O007  5    0.434449    0.183358    0.036168    11.00000    0.03337    0.05587 =
         0.04149    0.00457   -0.00335    0.00007
O008  5    0.320925    0.258546   -0.006631    11.00000    0.02857    0.05068 =
         0.03187   -0.00151   -0.00494   -0.00211
N3    3    0.658774    0.214698    0.108653    11.00000    0.03694    0.04970 =
         0.03277   -0.00131   -0.00448   -0.00021
N1    3    0.092331    0.192134   -0.021975    11.00000    0.03127    0.03909 =
         0.03741   -0.00253   -0.00029   -0.00864
AFIX  13
H1    2    0.008179    0.185676    0.000683    11.00000   -1.20000
AFIX   0
N7    3    0.599517    0.215893   -0.062819    11.00000    0.04064    0.03774 =
         0.03409   -0.00182   -0.01232   -0.00289
N2    3    0.228985    0.311245    0.515295    11.00000    0.02705    0.04265 =
         0.04324   -0.00572   -0.00039    0.00228
AFIX  13
H2    2    0.154507    0.315004    0.487199    11.00000   -1.20000
AFIX   0
N8    3    0.765103    0.282984    0.563866    11.00000    0.04085    0.04435 =
         0.01958    0.00261    0.00955    0.00064
N4    3    0.767638    0.278981    0.392069    11.00000    0.03560    0.04669 =
         0.04100    0.00786    0.00192   -0.00191
N6    3    1.297089    0.623889    0.478789    11.00000    0.03808    0.05322 =
         0.03112    0.00078   -0.00098   -0.00952
N5    3    0.871466    0.368146    0.475263    11.00000    0.03435    0.04778 =
         0.03496   -0.00078    0.00009   -0.00096
C10   1    0.478324    0.300911    0.494606    11.00000    0.02428    0.05083 =
         0.03926    0.00794   -0.00279   -0.00230
C1    1    0.329500    0.206261    0.013290    11.00000    0.03308    0.06647 =
         0.02690   -0.01162   -0.00247    0.00491
C21   1    0.783529    0.232692    0.126909    11.00000    0.03479    0.08060 =
         0.04069   -0.00121   -0.00452    0.00473
AFIX  43
H21   2    0.855602    0.238758    0.101201    11.00000   -1.20000
AFIX   0
C32   1    0.938149    0.459750    0.517525    11.00000    0.03972    0.04681 =
         0.04912   -0.00045    0.00838   -0.00080
AFIX  43
H32   2    0.926102    0.488206    0.546340    11.00000   -1.20000
AFIX   0
C33   1    1.039073    0.468329    0.476899    11.00000    0.04000    0.04667 =
         0.03469    0.00529   -0.00754    0.00207
C34   1    1.132221    0.521811    0.478637    11.00000    0.04604    0.05361 =
         0.04337    0.00193    0.00612    0.00071
C2    1    0.208308    0.163615    0.009458    11.00000    0.02611    0.04597 =
         0.05223    0.00654   -0.00516   -0.00044
AFIX  13
H2A   2    0.177313    0.152036    0.047420    11.00000   -1.20000
AFIX   0
C37   1    1.154453    0.554013    0.526885    11.00000    0.05022    0.05475 =
         0.03280    0.00686    0.00494   -0.00240
AFIX  43
H37   2    1.113880    0.541993    0.560832    11.00000   -1.20000
AFIX   0
C38   1    1.236799    0.603817    0.524299    11.00000    0.05792    0.03941 =
         0.04489   -0.00024   -0.00938   -0.01162
AFIX  43
H38   2    1.251583    0.625457    0.557620    11.00000   -1.20000
AFIX   0
C26   1    0.855936    0.245245    0.363822    11.00000    0.02318    0.06177 =
         0.03447   -0.00945    0.00023   -0.00441
AFIX  43
H26   2    0.932970    0.230184    0.383232    11.00000   -1.20000
AFIX   0
C11   1    0.353627    0.340853    0.490348    11.00000    0.03024    0.04472 =
         0.04862    0.01107    0.00681    0.00445
AFIX  13
H11   2    0.335540    0.350262    0.450545    11.00000   -1.20000
AFIX   0
C31   1    0.856368    0.409065    0.514894    11.00000    0.04643    0.04352 =
         0.04498   -0.00196    0.00349    0.00114
AFIX  43
H31   2    0.787657    0.403409    0.542149    11.00000   -1.20000
AFIX   0
C19   1    0.559853    0.206690    0.145280    11.00000    0.03175    0.07610 =
         0.03545    0.00710    0.00303   -0.00527
AFIX  43
H19   2    0.472871    0.193657    0.132747    11.00000   -1.20000
AFIX   0
C5    1    0.076478    0.156479   -0.071441    11.00000    0.05656    0.04390 =
         0.03735   -0.00630   -0.00017   -0.00820
C24   1    0.728048    0.252736    0.280252    11.00000    0.02458    0.07138 =
         0.02512   -0.01294    0.00099    0.00333
C17   1    0.074620    0.335745    0.596235    11.00000    0.03690    0.07181 =
         0.03746    0.00767    0.00561    0.00608
AFIX  43
H17   2    0.014358    0.303037    0.590355    11.00000   -1.20000
AFIX   0
C18   1    0.187565    0.347098    0.562332    11.00000    0.03865    0.04775 =
         0.04919    0.00236   -0.00324    0.00861
C25   1    0.843712    0.230579    0.308466    11.00000    0.03503    0.06455 =
         0.04216   -0.00997   -0.00143    0.00137
AFIX  43
H25   2    0.910119    0.206674    0.290224    11.00000   -1.20000
AFIX   0
C27   1    0.633358    0.286394    0.309607    11.00000    0.03793    0.06615 =
         0.04993   -0.00146    0.00540    0.01145
AFIX  43
H27   2    0.552626    0.300765    0.292341    11.00000   -1.20000
AFIX   0
C29   1    0.971843    0.375694    0.437594    11.00000    0.03941    0.06092 =
         0.03667   -0.00403   -0.00028   -0.00401
AFIX  43
H29   2    0.984914    0.345433    0.410474    11.00000   -1.20000
AFIX   0
C28   1    0.659779    0.298238    0.364112    11.00000    0.04233    0.07132 =
         0.03148    0.00112    0.00725    0.00941
AFIX  43
H28   2    0.595591    0.322227    0.383526    11.00000   -1.20000
AFIX   0
C6    1   -0.019948    0.166622   -0.112655    11.00000    0.07664    0.06415 =
         0.03408   -0.00291   -0.00936   -0.00746
AFIX  43
H6    2   -0.083695    0.198467   -0.109319    11.00000   -1.20000
AFIX   0
C20   1    0.579740    0.216933    0.202383    11.00000    0.04104    0.06171 =
         0.03604    0.00302    0.00271   -0.00113
AFIX  43
H20   2    0.507300    0.210225    0.227783    11.00000   -1.20000
AFIX   0
C15   1    0.137150    0.423884    0.647077    11.00000    0.06585    0.06665 =
         0.06795   -0.01298   -0.00559    0.01226
AFIX  43
H15   2    0.117988    0.450230    0.676955    11.00000   -1.20000
AFIX   0
C4    1    0.167002    0.110336   -0.075493    11.00000    0.04880    0.05683 =
         0.05382   -0.00666    0.00055   -0.00910
C16   1    0.058327    0.376216    0.638997    11.00000    0.06113    0.06171 =
         0.06816   -0.00699   -0.00444    0.01783
AFIX  43
H16   2   -0.014180    0.369521    0.664368    11.00000   -1.20000
AFIX   0
C30   1    1.057260    0.425564    0.436433    11.00000    0.03986    0.06222 =
         0.04093   -0.00412    0.00661   -0.00095
AFIX  43
H30   2    1.125489    0.429924    0.408779    11.00000   -1.20000
AFIX   0
C13   1    0.270077    0.396133    0.569487    11.00000    0.03254    0.05874 =
         0.06011   -0.00022   -0.00612    0.00288
C22   1    0.806508    0.242463    0.184331    11.00000    0.03788    0.10588 =
         0.03191    0.00128   -0.00717   -0.00795
AFIX  43
H22   2    0.895054    0.253229    0.196904    11.00000   -1.20000
AFIX   0
C35   1    1.201824    0.539989    0.432459    11.00000    0.09590    0.05234 =
         0.03780   -0.00405    0.01669   -0.01999
AFIX  43
H35   2    1.193740    0.518308    0.398785    11.00000   -1.20000
AFIX   0
C23   1    0.704098    0.236608    0.221006    11.00000    0.03749    0.07917 =
         0.02592   -0.00327    0.00078   -0.00917
C40   1    0.752716    0.275328    0.611020    11.00000    0.02981    0.11580 =
         0.04871    0.00469    0.00718   -0.01039
C3    1    0.249270    0.105217   -0.024974    11.00000    0.04162    0.05741 =
         0.09945   -0.02821   -0.00394    0.00141
AFIX  23
H3A   2    0.348005    0.105025   -0.033711    11.00000   -1.20000
H3B   2    0.226264    0.068314   -0.004286    11.00000   -1.20000
AFIX   0
C9    1    0.167100    0.072561   -0.120327    11.00000    0.06923    0.06976 =
         0.07357   -0.01308    0.02051   -0.00329
AFIX  43
H9    2    0.230135    0.040300   -0.122095    11.00000   -1.20000
AFIX   0
C36   1    1.283185    0.589714    0.435287    11.00000    0.07776    0.05758 =
         0.03805   -0.00462    0.02504   -0.01442
AFIX  43
H36   2    1.333472    0.600185    0.403085    11.00000   -1.20000
AFIX   0
C7    1   -0.021668    0.127950   -0.160657    11.00000    0.11774    0.07712 =
         0.04931    0.00049    0.00616   -0.01876
AFIX  43
H7    2   -0.086213    0.133878   -0.189492    11.00000   -1.20000
AFIX   0
C14   1    0.245784    0.435564    0.612872    11.00000    0.06259    0.05719 =
         0.07389   -0.01602   -0.00471    0.00424
AFIX  43
H14   2    0.302501    0.469487    0.618663    11.00000   -1.20000
AFIX   0
C39   1    0.628171    0.229570   -0.106589    11.00000    0.05825    0.09596 =
         0.02483    0.00610   -0.00451    0.01489
C8    1    0.073604    0.081821   -0.163565    11.00000    0.11643    0.06768 =
         0.06142   -0.00781    0.02500   -0.01857
AFIX  43
H8    2    0.075395    0.056381   -0.195072    11.00000   -1.20000
AFIX   0
C12   1    0.374901    0.400074    0.522909    11.00000    0.03864    0.04458 =
         0.10986    0.00355    0.03752    0.00672
AFIX  23
H12A  2    0.468792    0.402654    0.537881    11.00000   -1.20000
H12B  2    0.357525    0.435300    0.499059    11.00000   -1.20000
AFIX   0
HKLF 4


REM  3_a.res in P2(1)2(1)2(1)
REM wR2 = 0.1717, GooF = S = 1.004, Restrained GooF = 1.004 for all data
REM R1 = 0.0564 for 5930 Fo > 4sig(Fo) and 0.1027 for all 9571 data
REM 505 parameters refined using 0 restraints

END

WGHT      0.0898      0.0000

REM Highest difference peak  0.638,  deepest hole -0.391,  1-sigma level  0.067
Q1    1   0.4210  0.2827 -0.0192  11.00000  0.05    0.64
Q2    1  -0.1231  0.2030 -0.1774  11.00000  0.05    0.45
Q3    1   0.7256  0.2169  0.6576  11.00000  0.05    0.43
Q4    1   0.3617  0.2812  0.0201  11.00000  0.05    0.37
Q5    1   0.7304  0.2807  0.6779  11.00000  0.05    0.37
Q6    1   0.6773  0.1999 -0.1715  11.00000  0.05    0.34
Q7    1   1.2597  0.6753  0.4802  11.00000  0.05    0.34
Q8    1   0.7040  0.2775  0.4818  11.00000  0.05    0.32
Q9    1   0.2728  0.3005  0.4427  11.00000  0.05    0.30
Q10   1   0.6703  0.3364  0.4820  11.00000  0.05    0.30
Q11   1   0.3380  0.2471 -0.0181  11.00000  0.05    0.30
Q12   1   0.1357  0.1397 -0.0207  11.00000  0.05    0.30
Q13   1   0.3283  0.2769 -0.0177  11.00000  0.05    0.29
Q14   1   0.4806  0.2848  0.4813  11.00000  0.05    0.29
Q15   1   0.7851  0.2179 -0.1405  11.00000  0.05    0.29
Q16   1   0.2852  0.3570  0.5201  11.00000  0.05    0.28
Q17   1   0.2640  0.2805  0.4842  11.00000  0.05    0.28
Q18   1   0.0461  0.1429  0.0217  11.00000  0.05    0.28
Q19   1  -0.0406  0.2608  0.5625  11.00000  0.05    0.28
Q20   1   1.0423  0.2019  0.3197  11.00000  0.05    0.27
Q21   1   0.4533  0.3561  0.5202  11.00000  0.05    0.27
Q22   1   0.3035  0.1404 -0.0188  11.00000  0.05    0.26
Q23   1   0.5627  0.3547  0.4840  11.00000  0.05    0.26
Q24   1   0.5774  0.3391  0.4804  11.00000  0.05    0.25
Q25   1   0.0036  0.1995 -0.0148  11.00000  0.05    0.25
Q26   1   0.2453  0.2579 -0.0058  11.00000  0.05    0.24
;
_shelx_res_checksum                71301
_shelx_hkl_file
;
   1   0   0    1.70    1.10
   1   0   0   -0.10    1.00
  -1   0   0    0.30    1.00
   2   0   0 4137.99  234.78
  -2   0   0 4182.58  234.48
  -3   0   0   -7.70    3.90
  -3   0   0   -1.40    2.80
   3   0   0   -0.30    2.50
   4   0   0    4.90    3.50
  -4   0   0    4.60    4.30
   5   0   0   -2.20    3.30
   5   0   0   -0.40    3.10
  -5   0   0    1.00    3.80
  -6   0   0   75.09   13.80
   6   0   0   82.99   11.70
   6   0   0  105.49   14.60
   6   0   0  105.09   12.70
   7   0   0   -4.30    5.10
  -7   0   0   -4.30    6.30
  -7   0   0  -10.80    4.50
   7   0   0   -7.00    7.30
  -8   0   0   48.70   12.90
   8   0   0   52.09   11.10
   8   0   0   44.90    9.50
  -8   0   0   50.19   12.90
   9   0   0   -4.00    3.30
  -9   0   0    1.20    5.50
   9   0   0   -4.50    6.20
  10   0   0  102.49   12.90
 -10   0   0   68.99   13.80
  10   0   0   85.99   13.80
  11   0   0  -11.90    6.50
 -11   0   0   -4.50    6.60
  11   0   0   -0.90    4.10
  11   0   0    0.80    4.30
   1   1   0  196.48   13.80
   1  -1   0  202.98   12.40
  -1   1   0  205.28   13.40
   1  -1   0  193.48   13.00
   1   1   0  210.08   13.00
  -1  -1   0  209.08   13.20
   2  -1   0 1508.25   84.59
  -2   1   0 1478.95   85.39
  -2  -1   0 1541.25   85.39
  -2   1   0 1345.47   86.59
  -3  -1   0   90.89   11.80
   3  -1   0   72.29    9.10
   3   1   0   81.89   10.00
  -3  -1   0   88.69   10.00
  -3   1   0   77.59    9.70
   4  -1   0   85.39    9.30
   4   1   0   76.39   10.20
   4  -1   0   86.89   10.20
  -4   1   0   68.69   14.70
   4   1   0   83.39   11.30
  -5   1   0   43.30    9.20
   5   1   0   46.70   10.30
   5  -1   0   39.10    7.30
   5   1   0   36.90    6.80
   5  -1   0   39.60    7.00
  -5  -1   0   41.30    8.40
   6  -1   0  338.47   27.80
   6  -1   0  385.76   27.80
   6   1   0  356.06   28.20
  -6  -1   0  352.16   32.50
  -6   1   0  439.06   34.80
   6   1   0  344.47   27.30
   6   1   0  366.36   31.40
   7   1   0    6.20    7.90
   7  -1   0   -4.80    7.10
   7   1   0    2.20    5.10
  -7   1   0   -5.80    5.70
  -7  -1   0    6.70    6.40
  -7  -1   0    9.10    7.20
  -7   1   0   -2.40    6.60
   7  -1   0    6.90    5.60
  -8   1   0   22.90    9.90
   8   1   0   13.40    5.90
   8   1   0   12.30    6.30
   8  -1   0   22.80    7.50
  -8  -1   0   22.40    9.40
   8  -1   0   10.60    6.40
  -8  -1   0   15.80    9.40
   9   1   0   11.40    5.50
   9  -1   0   17.30    5.80
  -9  -1   0   20.90    8.70
   9   1   0    9.10    7.40
  -9   1   0   14.00    7.90
   9  -1   0   10.50    6.20
  10  -1   0   54.19    9.40
 -10  -1   0   40.40   11.40
  10   1   0   52.59    9.80
 -10   1   0   55.49   12.50
  10   1   0   49.60   11.10
  10  -1   0   50.29   11.30
  11  -1   0   -7.90    6.90
 -11  -1   0   10.30    7.40
  11   1   0   -3.50    3.70
  11   1   0    2.20    7.60
 -11   1   0    0.70    8.00
  11  -1   0    3.80    4.20
  11  -1   0    2.40    5.10
  -1  -2   0  119.69    9.00
   1   2   0  112.49    9.50
   1  -2   0  113.69    7.10
   1  -2   0  112.89    8.80
  -1   2   0  115.79    7.10
  -2  -2   0 2937.21  161.08
   2  -2   0 2777.82  160.48
   2   2   0 2791.22  162.28
   2  -2   0 2808.02  159.08
   3   2   0    2.40    3.20
  -3  -2   0   -0.60    2.70
   3  -2   0   -1.40    2.00
   4  -2   0   20.40    4.70
   4   2   0   22.00    6.30
  -4  -2   0   16.80    5.60
   4  -2   0   21.70    4.50
  -5  -2   0   -0.40    3.80
   5  -2   0    1.10    2.90
   5   2   0    0.50    4.20
   5  -2   0   -1.10    3.50
   5   2   0   -2.70    3.20
   6   2   0   20.10    5.90
  -6  -2   0   31.00   10.40
   6   2   0   15.60    5.40
   6  -2   0   22.10    5.30
   6   2   0   17.10    7.90
   6  -2   0    9.40    5.60
   6  -2   0   17.40    6.10
  -6   2   0   31.20    9.20
  -6  -2   0   13.70    7.40
   7  -2   0   30.60    8.80
   7   2   0   29.30   10.40
  -7  -2   0   29.70   10.20
  -7   2   0   45.60   11.20
  -7   2   0   37.60   11.60
   7  -2   0   35.50    8.30
  -7  -2   0   32.40   10.20
  -7  -2   0   32.90   10.70
   7   2   0   41.90    9.00
   8   2   0   32.10    8.50
   8   2   0   44.70    9.50
  -8  -2   0   36.40   11.30
  -8   2   0   35.60   10.90
   8   2   0    7.40   12.50
  -8  -2   0   40.70   13.10
   8  -2   0   45.40    9.80
   8  -2   0   35.90    9.20
  -9   2   0   -2.60    5.70
  -9  -2   0    4.60    5.60
   9  -2   0   -0.60    3.90
   9   2   0    0.80    3.80
 -10  -2   0    4.50    6.00
 -10   2   0    5.50    6.50
  10   2   0   -1.70    3.80
  10   2   0    1.00    6.00
  10  -2   0    5.20    4.30
  10  -2   0   -3.40    6.30
  11  -2   0   30.20    6.00
  11   2   0   21.40    5.70
  11  -2   0    6.40    8.60
  11   2   0   25.30    8.90
 -11  -2   0   26.00    8.20
   0  -3   0    0.00    1.70
   1   3   0   68.79    8.70
   1  -3   0   56.29    6.40
  -1  -3   0   59.69    6.70
   2  -3   0  576.14   37.40
   2   3   0  644.94   38.70
   2   3   0  578.04   39.30
  -2  -3   0  614.54   38.00
   2  -3   0  600.74   34.70
   3  -3   0  335.27   20.40
   3   3   0  293.17   24.60
  -3  -3   0  313.87   23.50
   4  -3   0   16.50    3.40
  -4   3   0   22.10    6.90
  -4  -3   0   15.10    4.80
   4  -3   0   12.90    3.60
   4   3   0   22.10    6.20
  -5   3   0  126.89   15.90
  -5  -3   0  138.39   15.90
   5  -3   0  142.09   12.70
   5   3   0  131.79   16.80
   6   3   0  806.62   51.19
  -6  -3   0  757.82   55.49
  -6   3   0  737.93   52.39
   6   3   0  844.52   56.79
   6  -3   0  730.23   50.39
  -6  -3   0  691.33   52.59
  -6   3   0  657.93   51.19
   6  -3   0  803.32   49.70
   7   3   0   24.50    7.10
   7  -3   0   25.30    8.00
   7  -3   0   16.00    6.10
   7   3   0   18.60    6.80
  -7   3   0   20.20    7.60
  -7  -3   0   18.90    7.90
   7   3   0   27.60   10.80
  -7  -3   0   13.50    8.10
  -7  -3   0   10.90    8.80
   8   3   0   -2.00    4.30
   8  -3   0    1.60    5.00
   8   3   0   14.60    6.50
  -8  -3   0    6.60    7.50
   8  -3   0   17.30    6.90
  -8   3   0    2.70    6.70
  -8  -3   0    8.50    8.00
   8   3   0   -4.20   11.90
   9   3   0   10.60    9.90
   9   3   0    1.30    4.60
   9  -3   0    4.70    5.00
  -9  -3   0    5.60    6.40
  -9   3   0    4.30    7.10
 -10  -3   0    6.20    5.70
  10  -3   0   -4.80    6.20
  10   3   0   -5.80    5.40
 -10   3   0    7.50    7.00
  10   3   0    7.20    8.50
  10  -3   0    0.60    4.30
  11   3   0    1.40    3.80
  11   3   0   -8.90    8.80
  11  -3   0   -2.70    5.50
 -11  -3   0   -0.20    5.00
  11  -3   0   -6.60   10.30
  11  -3   0    5.60    4.40
   0  -4   0 3533.75  200.08
   1  -4   0    9.70    3.00
  -1  -4   0    4.70    2.80
   1   4   0    7.50    3.80
   2   4   0 1515.15   96.29
   2  -4   0 1615.74  101.49
  -2  -4   0 1784.02   97.69
   2   4   0 1724.93   99.29
  -3   4   0  768.62   48.70
  -3  -4   0  711.63   46.70
   3  -4   0  745.23   41.40
   3   4   0  705.63   44.40
   3   4   0  680.73   48.40
   3  -4   0  732.93   44.90
  -4   4   0    1.60    5.20
   4  -4   0   -0.70    2.90
  -4  -4   0    3.10    3.80
   4  -4   0   -1.80    1.90
   4   4   0    2.40    4.10
   5  -4   0   -0.80    3.20
   5  -4   0   -1.60    2.90
   5   4   0    2.80    3.30
   5   4   0    3.60    4.80
  -5   4   0   -0.60    5.50
  -5  -4   0    6.60    4.50
  -6   4   0   -4.60    4.20
   6   4   0   -3.80    6.00
  -6  -4   0    1.90    5.30
  -6  -4   0   -0.30    6.10
   6   4   0    0.10    3.00
   6  -4   0   -8.10    4.60
   6  -4   0   -1.50    3.30
  -6   4   0    5.40    7.00
  -7  -4   0   22.80    9.50
  -7  -4   0   14.20    9.60
   7  -4   0   22.60    6.40
   7   4   0   32.80    7.20
   7  -4   0   21.90    7.10
  -7   4   0   21.90    9.30
  -7  -4   0   23.20    8.50
   7   4   0   16.00    9.20
   7   4   0   22.20    6.70
   8   4   0    7.30   12.30
  -8  -4   0   21.30   10.50
  -8  -4   0    9.00    8.30
   8   4   0    7.20    5.60
  -8  -4   0   12.80    8.30
  -8   4   0    8.30    7.90
   8   4   0    9.80    5.40
   8  -4   0   13.90    6.10
   8  -4   0    9.50    7.00
  -9  -4   0   76.39   15.40
   9  -4   0   47.60   10.00
   9  -4   0   69.49   12.50
   9   4   0   54.99   10.60
  -9   4   0   95.29   17.20
  -9  -4   0   69.49   14.10
   9   4   0   54.79   11.50
 -10  -4   0    7.20    5.40
  10  -4   0    7.50    7.00
 -10   4   0   -0.80    6.60
  10   4   0   -2.90    6.90
 -11  -4   0   33.30    8.80
  11  -4   0   38.30   12.40
  11  -4   0   38.50    7.30
  11   4   0   28.80    6.40
  11  -4   0   20.10   10.70
  11   4   0   31.60   15.60
   0  -5   0   -2.50    2.50
   1   5   0  267.07   19.70
   1  -5   0  236.28   18.20
  -1  -5   0  237.38   18.30
   2   5   0    3.90    3.70
   2  -5   0   -4.70    2.90
  -2  -5   0    3.00    3.20
   2   5   0   -2.70    3.10
  -3  -5   0 1182.18   75.99
   3  -5   0 1216.58   73.99
   3   5   0 1336.97   79.19
   4  -5   0   58.59    8.30
   4   5   0   35.30    8.50
  -4  -5   0   51.79    9.60
  -4   5   0   48.10   10.00
   4   5   0   72.89    9.00
   5  -5   0  817.52   53.19
   5   5   0  772.62   58.19
   5   5   0  841.62   52.29
   5  -5   0  772.62   51.79
  -5  -5   0  846.62   57.39
   5   5   0  824.82   53.19
  -5   5   0  855.11   57.69
  -6  -5   0  174.38   19.40
   6   5   0  183.38   17.90
   6  -5   0  185.08   17.60
   6   5   0  167.88   17.70
  -6   5   0  187.48   19.20
  -6  -5   0  153.68   21.10
   6  -5   0  178.48   18.10
  -6   5   0  186.48   21.30
  -6  -5   0  176.48   23.00
   6   5   0  180.48   22.10
  -7  -5   0   37.00   10.80
  -7  -5   0   42.30   11.00
   7   5   0   43.30    8.70
   7  -5   0   39.30    9.00
  -7   5   0   37.80   10.00
  -7   5   0   34.50   11.60
   7   5   0   35.20    8.50
   7  -5   0   39.00    8.50
  -7  -5   0   16.60    9.70
   7   5   0   23.20   11.00
  -8  -5   0   53.49   12.50
   8  -5   0   48.00   10.80
   8  -5   0   56.69   12.00
  -8  -5   0   64.09   15.50
   8   5   0   48.40   11.20
   8   5   0   40.00    9.30
  -8   5   0   52.09   13.90
   8   5   0   30.90   14.10
   9   5   0   25.00    7.90
   9  -5   0   37.40    9.00
   9  -5   0   21.80    8.00
  -9  -5   0   27.50    9.10
   9  -5   0   41.50    9.30
  -9  -5   0   48.20   12.50
  -9   5   0   45.50   12.20
   9   5   0   36.10    7.90
  10   5   0    1.10    4.10
  10  -5   0    4.50    6.10
  10  -5   0    1.50    4.50
  10   5   0   -6.70    7.20
 -10  -5   0    8.00    5.90
  10  -5   0    4.60    6.70
  11   5   0   22.40   12.20
 -11  -5   0    7.40    5.70
  11   5   0   15.00    5.40
  11  -5   0   -5.10   11.70
  11  -5   0   15.00    4.60
   0   6   0 6633.74  335.07
   0  -6   0 5205.08  335.97
   1   6   0  543.85   36.40
  -1  -6   0  469.35   34.60
   1  -6   0  577.44   35.80
   2   6   0 2405.96  143.29
   2  -6   0 2323.17  139.29
   2  -6   0 2665.53  141.69
  -2   6   0 2437.26  143.39
  -2  -6   0 2317.17  141.09
   2   6   0 2511.05  139.29
  -2   6   0 2307.77  135.59
  -3   6   0   67.29   11.90
   3  -6   0   73.79    9.30
  -3  -6   0   81.29   10.80
   3   6   0   80.89    9.60
   4   6   0   66.39    9.20
   4   6   0   62.79   12.30
   4  -6   0   44.60    7.60
  -4   6   0   59.29   11.50
  -4  -6   0   49.10   10.00
   5   6   0    8.60    7.10
  -5   6   0   -1.10    7.20
   5  -6   0   -1.80    3.80
   5  -6   0    8.90    4.50
   5   6   0    6.70    4.10
  -5  -6   0   13.60    5.90
  -6   6   0   47.00   11.70
   6  -6   0   37.70    8.20
  -6  -6   0   37.00   11.20
   6  -6   0   35.10    7.90
   6   6   0   39.10    8.50
   6   6   0   30.20    9.80
   6   6   0   24.00    6.70
  -6   6   0   37.80    9.80
  -6  -6   0   30.70   13.20
  -6  -6   0   26.50    9.60
   7  -6   0   50.29    9.70
   7   6   0   39.10    8.80
  -7  -6   0   49.30   12.30
  -7  -6   0   33.80   12.60
  -7   6   0   34.90   12.50
  -7   6   0   51.19   12.20
  -7  -6   0   62.79   12.80
   7  -6   0   37.90    8.80
   7   6   0   30.50    8.10
   7   6   0   30.10   12.00
   8  -6   0   22.60    7.90
  -8  -6   0   21.30   14.60
   8   6   0   27.40    8.20
  -8  -6   0   32.30   11.60
   8   6   0   13.00    6.20
  -8  -6   0   17.10    8.80
  -8   6   0   23.40   10.20
   8  -6   0   20.30    6.60
   9  -6   0   32.40    9.00
  -9  -6   0   61.69   15.00
   9   6   0   43.70    9.50
   9   6   0   49.80   10.80
   9  -6   0   33.10   14.70
  -9   6   0   80.19   15.90
   9  -6   0   42.60    8.90
  -9  -6   0   64.09   16.10
  10   6   0   15.10    6.10
  10  -6   0   11.10    9.40
  10  -6   0   13.30    8.30
 -10  -6   0   24.10    8.20
  10   6   0   12.50    9.10
  10  -6   0   19.00    6.50
 -11  -6   0   73.69   11.70
  11   6   0   82.39   13.60
   0   7   0   -2.10    3.30
   0  -7   0   -2.00    2.60
   0   7   0    1.80    3.10
   1  -7   0   48.00    8.10
  -1   7   0   43.90    8.70
   1  -7   0   62.99    8.40
  -1  -7   0   38.70    7.30
   1   7   0   37.10    6.20
   1   7   0   47.10    8.50
  -2   7   0  133.79   15.10
  -2  -7   0  131.69   14.00
  -2   7   0  131.99    9.70
   2   7   0  127.19   12.40
   2   7   0  146.89   16.20
   2  -7   0  128.59   14.20
   2  -7   0  148.69   13.10
   3  -7   0 1540.05   92.09
  -3   7   0 1485.35   94.49
   3   7   0 1440.16   89.09
   3   7   0 1617.34   95.79
   3  -7   0 1441.86   89.59
   4   7   0   21.10    7.60
   4  -7   0   11.40    4.60
  -4   7   0   22.10    8.10
   4  -7   0   17.20    5.40
  -4  -7   0   18.50    6.60
   5  -7   0  333.67   26.70
  -5   7   0  343.47   31.50
   5  -7   0  336.67   25.00
   5   7   0  305.27   25.70
  -5  -7   0  317.87   29.50
   5   7   0  349.27   25.40
   5   7   0  282.17   30.20
   6   7   0   -0.70    4.60
   6  -7   0    6.40    4.50
  -6  -7   0   13.70    7.70
  -6  -7   0    7.50    7.30
   6   7   0    6.30    6.30
  -6   7   0    3.80    6.50
  -6  -7   0    1.70    6.60
   6  -7   0    4.90    4.10
  -6   7   0    4.10    8.20
  -7  -7   0    4.80    7.10
  -7  -7   0   -3.90    8.10
  -7   7   0    6.30   10.00
   7  -7   0    2.30    4.60
   7   7   0    0.90    7.80
   7   7   0    0.10    4.90
  -7  -7   0    8.20    7.50
  -7   7   0    7.10    6.60
   7  -7   0   -0.30    3.50
  -8  -7   0    4.20    7.20
   8  -7   0    9.60    5.20
   8  -7   0    1.50    5.60
   8   7   0    1.60    4.90
   8   7   0    0.90   12.20
  -8  -7   0   14.20    8.50
   8  -7   0    8.80    8.90
   8   7   0    0.10    5.30
  -8   7   0    2.80    8.00
  -8  -7   0   -9.30   11.50
   9  -7   0    6.70    6.90
   9   7   0   -1.10    4.70
   9   7   0    8.80    6.40
   9  -7   0   17.10    7.20
  -9  -7   0   14.50    8.20
  -9  -7   0    5.30    9.10
   9  -7   0   13.60    6.10
  10  -7   0   15.30    5.50
  10  -7   0    7.50   11.40
  10   7   0   13.70    6.00
 -10  -7   0   15.50    6.90
  11  -7   0    2.80    3.80
 -11  -7   0   11.20    5.70
  11   7   0   10.20    4.50
   0   8   0    2.00    3.60
   0   8   0   -5.80    2.50
   0  -8   0   -0.70    3.70
   0  -8   0   -1.20    6.00
   0   8   0    0.80    3.10
  -1   8   0  375.56   27.00
  -1   8   0  384.56   30.30
  -1  -8   0  388.26   29.10
   1   8   0  436.66   31.00
   1  -8   0  398.56   27.70
   1   8   0  373.16   27.00
   1  -8   0  390.36   31.40
   2  -8   0  448.86   30.10
   2   8   0  404.96   29.30
   2  -8   0  430.66   31.90
  -2  -8   0  392.96   31.50
  -2   8   0  457.95   33.90
  -2   8   0  428.76   26.80
  -3  -8   0  522.45   40.10
   3   8   0  549.95   37.70
   3   8   0  601.44   43.80
   3  -8   0  570.84   38.30
   3  -8   0  585.24   41.60
  -3   8   0  545.55   42.50
  -4  -8   0  163.78   18.60
   4   8   0  172.58   15.40
   4  -8   0  162.78   15.10
   4   8   0  198.88   22.40
   4  -8   0  177.18   16.90
   4   8   0  175.48   16.40
   5   8   0    9.70    4.70
  -5   8   0   12.30    6.70
  -5  -8   0   10.40    8.40
   5  -8   0    2.10    3.60
   5  -8   0   -1.40    4.00
   5   8   0    4.80    5.40
  -5  -8   0    5.00    5.40
  -5   8   0    6.50    7.20
   5   8   0    3.60    3.60
  -6   8   0  167.48   19.70
  -6  -8   0  188.68   24.00
   6   8   0  161.98   22.60
  -6   8   0  131.79   21.50
  -6  -8   0  154.38   18.50
   6   8   0  160.28   16.70
   6  -8   0  129.29   15.50
  -6  -8   0  130.49   17.90
  -7   8   0   -2.20    8.30
   7   8   0   -5.60    7.80
   7  -8   0   10.90    4.90
  -7   8   0    2.40    8.50
  -7  -8   0   15.30    8.70
   7   8   0    4.80    4.70
   7  -8   0   15.70    6.10
  -7  -8   0   12.10    8.90
  -7  -8   0    2.30    8.80
   7  -8   0   -7.40    9.30
   8  -8   0    4.60    5.90
   8  -8   0   10.30    9.00
  -8   8   0  -14.60   17.00
  -8  -8   0  -10.00   12.10
   8  -8   0    0.20    4.70
   8   8   0  -18.30   12.60
  -8  -8   0    4.00    5.60
  -8  -8   0    5.10    6.20
   8   8   0   -1.80    4.00
   8   8   0    0.20    4.70
  -9  -8   0  100.79   17.80
   9   8   0  104.09   16.00
   9  -8   0  113.29   14.80
  -9  -8   0  130.79   17.30
   9   8   0   79.09   13.20
   9  -8   0   97.69   16.30
  10   8   0   -3.50    3.70
  10  -8   0   -7.60    3.60
  10  -8   0  -14.50    7.10
  10   8   0   -1.90    7.80
 -10  -8   0   -0.60    5.40
 -11  -8   0   40.10    7.70
  11  -8   0   37.20    6.60
  11   8   0   35.50    6.40
   0   9   0    3.40    4.10
   0  -9   0    0.10    4.20
   0   9   0   -5.90    3.00
   0   9   0    1.40    4.20
   0  -9   0   -1.60    3.90
  -1   9   0   11.60    4.70
  -1   9   0    4.60    5.30
   1   9   0    7.50    5.60
   1   9   0    8.70    4.00
   1  -9   0   12.30    5.60
   1  -9   0    8.30    4.60
   1   9   0   12.60    5.80
  -1  -9   0   16.10    5.60
  -1   9   0   21.00    5.10
   2  -9   0  770.42   49.60
   2  -9   0  769.32   51.79
  -2   9   0  709.83   46.00
  -2   9   0  737.83   53.39
   2   9   0  725.03   48.70
   2   9   0  859.91   54.99
  -2  -9   0  808.02   52.49
   3   9   0 1211.18   76.59
   3  -9   0 1307.07   77.19
   3   9   0 1309.57   87.29
   3  -9   0 1307.07   88.89
  -3  -9   0 1249.97   81.69
   4   9   0   27.60    9.10
   4  -9   0   22.60    6.00
   4   9   0   32.60    6.50
  -4  -9   0   21.50    7.90
  -4   9   0   32.10   10.70
   4  -9   0   24.90    6.50
  -5  -9   0  203.98   24.20
  -5  -9   0  188.58   20.30
   5   9   0  215.18   19.80
  -5  -9   0  167.38   20.10
   5   9   0  219.48   19.00
   5  -9   0  195.88   17.90
   5   9   0  161.28   23.10
  -5   9   0  220.58   25.60
   5  -9   0  208.68   20.10
  -6  -9   0   97.19   19.70
  -6  -9   0   96.39   17.20
   6   9   0  123.79   21.70
   6  -9   0  121.09   14.40
  -6  -9   0  137.59   18.00
  -6   9   0  117.69   19.60
   6   9   0  133.79   15.50
   6  -9   0  143.29   17.10
   6   9   0  147.19   17.30
  -7  -9   0   -0.10    6.30
  -7  -9   0    2.30    9.70
   7  -9   0   -0.20    4.80
   7   9   0  -11.90    8.10
  -7  -9   0    6.60    7.60
  -7   9   0    5.30    8.90
   7  -9   0   -2.00    3.60
   7   9   0    1.50    5.30
   8  -9   0   31.70    7.30
   8   9   0   24.30    7.90
   8  -9   0   27.00    8.40
  -8  -9   0   22.10    9.50
  -8  -9   0   -0.20   14.10
   8   9   0   18.00    7.00
  -8  -9   0   29.20    9.40
   8   9   0    4.10   14.40
  -8   9   0   13.70   13.70
   9   9   0   14.90    6.20
  -9  -9   0   27.40    9.50
   9   9   0   36.70    9.70
  -9  -9   0   40.20   11.20
   9  -9   0   23.50    8.00
   9  -9   0   23.00    6.80
  10   9   0   -9.20    8.90
  10   9   0    1.00    4.30
 -10  -9   0    0.80    5.80
  10  -9   0   -2.80    8.80
  10  -9   0   -5.50    3.70
  11   9   0    2.80    4.50
 -11  -9   0   17.20    6.10
  11  -9   0   -9.10    5.20
   0  10   0  178.78   16.00
   0 -10   0  165.08   17.50
   0  10   0  145.99   17.40
   0  10   0  164.48   17.40
   1 -10   0  392.46   29.00
  -1  10   0  409.26   29.70
   1  10   0  410.56   30.80
  -1 -10   0  398.46   31.70
  -1  10   0  388.56   32.20
   1  10   0  389.86   28.90
  -1  10   0  411.86   30.90
   1 -10   0  399.16   31.70
   2 -10   0   28.30    5.80
   2 -10   0   16.00    7.30
   2  10   0   10.80    7.10
   2  10   0   27.80    6.00
  -2  10   0   17.60    7.50
   2 -10   0   17.10    5.80
  -2 -10   0   21.70    7.70
   2  10   0   25.40    6.20
   3 -10   0   22.50    6.40
   3  10   0   15.30    5.10
   3  10   0   22.30    5.40
   3  10   0   23.40    7.60
   3 -10   0   19.00    6.10
  -3  10   0   20.60    7.50
  -3 -10   0   28.10    7.80
   4 -10   0    8.40    5.00
  -4  10   0   17.90    8.50
  -4 -10   0    2.70    6.10
   4  10   0    8.50    4.40
   4  10   0    1.70    5.80
   4 -10   0   15.30    5.40
   5  10   0   13.40    6.90
   5 -10   0    9.60    5.20
  -5 -10   0    3.00    6.90
   5  10   0   10.30    5.70
   5 -10   0    7.10    5.30
  -5  10   0    8.70    8.10
  -5 -10   0   19.10    8.30
  -5 -10   0   -1.10    6.20
   5  10   0    5.50    6.40
   6 -10   0  131.09   15.10
  -6  10   0   96.79   20.30
   6  10   0  124.19   15.40
   6  10   0  157.08   18.80
  -6 -10   0  115.69   21.80
  -6 -10   0  142.29   17.90
   6  10   0  121.39   21.60
  -6 -10   0  137.49   18.60
   6 -10   0  151.38   18.10
   7  10   0    7.80   10.20
  -7 -10   0   37.10   11.00
  -7  10   0   23.20   11.30
   7 -10   0   12.70    7.20
   7  10   0   18.10    7.10
  -7 -10   0   29.80    9.70
  -7 -10   0   32.60   13.50
   7 -10   0   26.00    8.20
  -8 -10   0  147.89   18.80
  -8 -10   0  143.19   17.90
   8  10   0   81.59   22.80
  -8  10   0   91.89   21.20
   8  10   0  142.99   15.80
  -8 -10   0  102.89   24.30
   8 -10   0  101.29   18.40
   8  10   0   93.99   16.70
   9  10   0   53.99   10.10
   9 -10   0   49.10    9.40
   9 -10   0   54.19   11.90
   9  10   0   56.09   11.90
  -9 -10   0   55.69   12.80
  -9 -10   0   63.99   12.50
  10  10   0   -0.20    9.70
  10  10   0    7.60    5.00
 -10 -10   0   -0.30    5.50
  10 -10   0    5.50    4.90
   0 -11   0   -6.90    4.50
   0 -11   0   -3.80    4.10
   0  11   0   -3.50    3.50
   0  11   0   -4.80    4.60
   0  11   0   -5.60    3.50
   0  11   0    0.70    3.90
   1 -11   0   13.20    5.30
   1 -11   0   12.50    6.90
  -1  11   0   10.20    5.30
  -1  11   0   16.70    5.40
  -1  11   0   17.50    6.00
   1  11   0    7.10    6.00
   1  11   0   14.30    6.20
  -1 -11   0   12.50    6.80
   1 -11   0   15.80    5.20
   1  11   0   11.40    4.70
  -1  11   0   18.30    7.60
   1  11   0   20.00    6.90
   2  11   0   70.79    9.90
  -2 -11   0   72.49   13.00
   2  11   0   71.39   14.00
   2 -11   0   77.89    9.90
   2 -11   0   61.39   12.70
   2 -11   0   65.49   10.40
   2  11   0   61.69   12.20
   2  11   0   91.69   12.20
  -2  11   0   86.59   15.70
  -3  11   0  789.82   57.99
   3 -11   0  678.43   49.00
   3  11   0  672.63   56.49
   3 -11   0  798.72   52.29
  -3 -11   0  795.92   55.69
   3  11   0  847.72   51.99
  -4  11   0   45.50   12.50
   4 -11   0   36.00    7.90
   4  11   0   38.30    7.50
   4 -11   0   40.30    8.60
  -4 -11   0   25.90    9.20
   4  11   0   28.20   10.10
  -5 -11   0  318.67   31.80
  -5 -11   0  243.48   25.80
  -5 -11   0  258.07   25.30
  -5  11   0  352.56   35.40
   5 -11   0  320.67   29.10
   5 -11   0  286.67   24.10
   5  11   0  320.27   31.90
   5  11   0  264.17   23.80
   5  11   0  307.47   33.90
   6 -11   0  293.07   26.90
   6 -11   0  232.38   22.20
  -6 -11   0  276.27   25.50
   6  11   0  237.38   33.00
  -6 -11   0  250.17   31.90
   6  11   0  238.98   23.00
   6  11   0  288.67   26.60
  -6 -11   0  229.48   25.90
  -6  11   0  290.67   33.20
   7 -11   0   52.59   10.40
   7  11   0   32.60   10.00
  -7  11   0   42.50   12.90
  -7 -11   0   45.50   13.50
   7  11   0   37.30   15.30
   7 -11   0   37.70   10.70
  -7 -11   0   60.59   16.00
  -7 -11   0   59.79   13.30
   8  11   0  124.19   14.90
   8 -11   0  136.19   19.00
  -8  11   0   64.99   18.20
  -8 -11   0   94.49   17.20
  -8 -11   0  121.99   19.70
   8  11   0   85.79   14.60
   9  11   0    7.40    8.10
  -9 -11   0   21.40    7.80
   9 -11   0   15.30    9.20
  -9 -11   0   24.00    8.80
   9 -11   0   14.70    7.00
   9  11   0   17.80    9.60
  10  11   0   -3.60   11.70
  10 -11   0   -7.10    3.90
  10  11   0    0.70    4.20
 -10 -11   0    2.30    5.30
   0  12   0  527.75   38.30
   0  12   0  462.55   32.80
   0  12   0  521.95   34.70
   0  12   0  517.45   38.60
   0 -12   0  439.36   33.40
   0 -12   0  481.75   38.20
   0 -12   0  476.65   32.60
   1  12   0   51.09    8.50
   1 -12   0   40.10    7.70
   1  12   0   55.59    8.70
   1 -12   0   53.09   11.70
  -1  12   0   45.70    9.40
   1  12   0   70.79   11.40
  -1  12   0   46.70   11.70
   1 -12   0   76.09   10.00
   1  12   0   53.69   11.10
  -1 -12   0   58.69   13.30
   2  12   0   14.10    7.40
   2  12   0   19.10    5.60
  -2  12   0   17.70    7.40
   2 -12   0   17.90    5.90
   2  12   0   18.90    5.90
   2 -12   0   -6.60    9.30
   2 -12   0   17.30    5.30
  -2  12   0    9.00    5.70
   2  12   0   19.40    8.60
  -2 -12   0   29.90    9.00
  -3 -12   0   38.00    9.80
   3  12   0   35.20    7.70
   3  12   0   32.10    7.30
   3 -12   0   32.60    8.40
   3  12   0   18.20    7.60
  -3  12   0   50.59   12.50
   3 -12   0   33.80    7.00
  -4  12   0  -10.10    5.80
   4  12   0   -2.60    4.00
   4 -12   0    3.00    4.60
  -4 -12   0   -1.60    6.70
  -4 -12   0   -6.70    6.30
   4 -12   0    2.30    3.90
   4  12   0    5.20    6.60
  -4 -12   0    2.20    5.80
   5  12   0    7.40    7.20
   5 -12   0    4.40    4.30
  -5 -12   0    3.40    8.50
  -5 -12   0   -9.50    7.00
   5  12   0    3.70    5.40
   5 -12   0   11.60    6.30
   5  12   0    4.30    5.20
  -5  12   0    6.90    9.60
  -5 -12   0   -7.00    5.20
   6 -12   0   22.70    7.50
   6  12   0   15.50    6.30
   6 -12   0   11.20    5.60
  -6  12   0   13.60   11.00
  -6 -12   0   13.80    9.40
   6  12   0   23.30   11.50
   6  12   0   20.70    8.20
  -6 -12   0   20.60   12.60
  -7  12   0  -14.60    8.80
   7 -12   0   -3.50    4.50
  -7 -12   0    4.10    5.80
  -7 -12   0   -5.70    6.20
   7  12   0  -13.00   10.70
  -7 -12   0   15.50   14.10
   7 -12   0    7.40    7.00
   7  12   0    2.10    4.30
  -8 -12   0   70.19   14.60
   8  12   0   54.29   20.70
   8  12   0  101.89   13.30
  -8  12   0   64.99   18.00
   8  12   0   71.09   13.10
  -8 -12   0   82.29   15.20
   8 -12   0   95.59   13.20
   8 -12   0   80.99   14.10
   9 -12   0   60.39   10.40
  -9 -12   0   62.09   12.20
   9  12   0   57.79   14.20
   9  12   0   40.60    8.40
  -9 -12   0   63.59   12.90
 -10 -12   0   14.80    6.20
  10 -12   0   -3.20    4.30
  10 -12   0    2.60    4.50
  10  12   0    5.20    4.80
   0 -13   0   -3.40    4.30
   0 -13   0   -1.20    5.70
   0  13   0    1.50    5.10
   0  13   0    3.60    5.30
   0 -13   0   -9.60    6.80
   0  13   0    4.20    4.20
   0  13   0    2.50    6.10
  -1  13   0    0.60    4.40
   1  13   0   -2.10    3.60
  -1  13   0   -0.10    5.00
   1  13   0   -1.60    4.60
   1  13   0    3.10    5.90
   1  13   0    1.70    5.20
   1 -13   0   -0.90    4.20
   1 -13   0  -15.70    7.10
   1 -13   0   -1.70    5.60
  -1  13   0   -8.20    5.10
  -1 -13   0    4.00    6.50
   2 -13   0  199.78   19.20
   2  13   0  206.68   19.00
   2  13   0  229.78   26.90
   2  13   0  258.37   22.70
  -2 -13   0  208.98   24.90
   2 -13   0  225.68   21.70
   2  13   0  244.78   21.80
  -2  13   0  267.27   26.50
   3  13   0  271.17   31.20
   3 -13   0  251.67   25.60
   3 -13   0  329.27   27.50
  -3 -13   0  286.57   29.30
  -3  13   0  344.67   33.30
   4 -13   0   42.10   10.00
   4  13   0   29.60   11.40
  -4 -13   0   50.69   11.20
   4 -13   0   30.50    7.60
  -4 -13   0   31.10    9.40
   4  13   0   39.30   11.70
   4  13   0   33.60    7.70
  -5 -13   0   90.69   18.20
   5  13   0   78.79   13.80
  -5  13   0   96.69   21.50
  -5 -13   0  113.49   14.90
   5 -13   0  116.89   13.60
   5  13   0   81.69   12.90
   5 -13   0   77.59   13.90
  -5 -13   0   81.99   15.90
   5  13   0   84.79   18.40
  -6 -13   0  294.17   29.60
   6 -13   0  285.77   28.90
  -6 -13   0  259.57   26.80
  -6 -13   0  329.97   36.40
   6  13   0  334.97   29.70
  -6  13   0  300.47   35.80
   7  13   0   16.00    6.10
  -7 -13   0   10.30    6.60
   7  13   0    4.40   12.00
   7 -13   0   19.60    6.50
  -7 -13   0   11.30    7.40
   7  13   0   21.80   15.50
  -7  13   0    0.20   19.50
  -7 -13   0   17.00   16.30
   7 -13   0   12.40    8.60
   8  13   0   70.39   13.70
   8 -13   0   69.59   13.30
  -8  13   0   55.49   17.80
  -8 -13   0   79.29   15.40
  -8 -13   0   73.09   14.10
   8 -13   0  108.29   13.50
   9  13   0   -2.40    9.40
  -9 -13   0    0.60    5.40
   9 -13   0  -20.00   11.30
   9 -13   0   -3.80    4.90
   9  13   0   -2.60    3.90
  -9 -13   0  -12.90    7.80
   9 -13   0   -6.00    4.50
  10  13   0   -2.00    4.10
  10 -13   0    0.50    3.60
  10 -13   0  -18.40    7.40
 -10 -13   0   -9.00    4.20
   0 -14   0  166.08   15.90
   0  14   0  220.28   23.20
   0  14   0  196.88   22.00
   0  14   0  197.28   17.10
  -1  14   0   30.40    6.30
  -1  14   0   29.40    9.80
  -1 -14   0   37.70   10.80
   1  14   0   36.30    7.30
   1 -14   0   34.00    7.20
  -1  14   0   22.00    8.80
   1  14   0   31.70   10.50
   1  14   0   45.50   11.00
   1 -14   0   28.80   12.70
   2  14   0   87.89   13.30
   2 -14   0   63.29   11.50
   2  14   0   69.49   15.10
  -2  14   0   70.59   15.20
   2 -14   0   87.89   11.80
   2 -14   0  102.79   20.20
  -2 -14   0   74.29   15.80
   2  14   0   77.29   13.10
   3  14   0   19.10    8.70
  -3 -14   0   17.40   10.50
  -3 -14   0   20.30    9.70
  -3  14   0   24.30   10.20
   3  14   0   11.40    5.50
   3 -14   0   -0.20    7.30
  -3 -14   0   17.20    8.50
   3 -14   0   21.80    7.80
   3 -14   0   16.40    6.30
  -4  14   0   64.39   16.80
   4  14   0   55.99   10.10
   4  14   0   52.09   14.30
  -4 -14   0   80.69   13.50
   4 -14   0   81.19   14.90
   4 -14   0   37.40    9.80
  -4 -14   0   49.00   14.30
   4  14   0   51.59   10.70
   4 -14   0   54.99   10.30
  -4 -14   0   46.00   11.60
  -5 -14   0    5.40   11.00
   5 -14   0   -1.00    5.90
  -5 -14   0   -1.70    7.20
   5  14   0    4.10   10.10
   5 -14   0   -4.40    3.60
   5  14   0   -7.90    4.10
  -5  14   0    0.70    7.00
   5  14   0   -3.50    4.60
  -5 -14   0    5.30    6.80
  -6 -14   0    0.70   14.20
   6  14   0  -11.70   10.50
   6 -14   0    6.50    5.90
  -6  14   0   -5.50    8.00
  -6 -14   0   14.10    7.70
   6  14   0    4.20    5.50
   6 -14   0    4.10    7.50
  -6 -14   0   13.80    8.20
  -7 -14   0   -0.80   23.60
   7  14   0   -4.50    6.50
   7 -14   0    6.00    5.60
  -7 -14   0    0.20    6.70
  -7  14   0   -2.70    9.60
  -7 -14   0   -8.10    8.00
   7  14   0   -5.90    3.90
   7  14   0  -11.10   14.10
   7 -14   0   -4.40    7.10
   8 -14   0   67.09   13.30
   8 -14   0   63.49   13.40
   8 -14   0   63.09   17.10
   8  14   0   62.59   12.00
   8  14   0   48.40   11.70
  -8  14   0   33.80   17.00
  -8 -14   0   64.19   11.90
  -8 -14   0   85.39   13.30
  -9 -14   0    2.00    5.20
  -9 -14   0    1.50    6.00
   9 -14   0    1.40    6.20
   9 -14   0   -5.40    4.50
 -10 -14   0    2.40    8.30
  10 -14   0    3.60    3.80
   0  15   0   -2.30    4.40
   0 -15   0  -10.70    9.20
   0  15   0    1.60    6.80
   0 -15   0   -3.70    7.80
   0  15   0   -3.50    5.40
  -1  15   0    0.00    6.00
   1  15   0   11.30    5.80
  -1 -15   0   21.60    8.30
   1  15   0   18.20    8.30
  -1 -15   0   12.20   10.10
  -1  15   0   17.40    8.80
  -1  15   0   15.20    9.90
   1 -15   0   -1.50    7.60
   2  15   0  182.58   21.90
  -2 -15   0  120.19   21.60
   2 -15   0  168.78   19.50
  -2  15   0  177.88   24.50
  -2 -15   0  136.89   18.70
   2  15   0  216.78   18.70
   2 -15   0  186.88   17.30
   2  15   0  193.38   24.70
  -3  15   0    6.00    5.20
   3 -15   0   -9.30    5.80
   3  15   0    3.40    4.60
  -3 -15   0    0.00    7.80
   3  15   0   -3.60    7.70
   3  15   0   -2.00    4.90
   3 -15   0   13.20    8.40
  -3 -15   0   -8.90   10.00
   3 -15   0    0.10    4.90
   4 -15   0  126.59   14.70
   4 -15   0  125.09   15.90
   4  15   0   92.69   18.60
  -4  15   0  108.79   21.90
  -4 -15   0   61.09   17.30
   4  15   0  150.98   16.30
   4  15   0   89.79   15.50
  -4 -15   0  103.19   16.90
  -4 -15   0  127.39   18.20
   5 -15   0   30.80   10.40
  -5 -15   0   30.60   10.30
   5  15   0   35.70    9.40
   5 -15   0   35.60    9.50
  -5 -15   0    8.00   14.30
  -5  15   0   55.09   17.30
   5 -15   0   39.40   12.00
  -5 -15   0   48.50   12.60
   5  15   0   28.40    9.50
   6 -15   0   37.10   11.30
   6  15   0   47.70   11.40
   6 -15   0   58.39   10.60
  -6 -15   0   59.29   12.30
  -6  15   0   51.49   17.40
  -6 -15   0   57.29   19.40
   6 -15   0   70.99   13.80
  -6 -15   0   69.99   12.60
  -7  15   0   -5.20    9.60
  -7 -15   0    4.00    7.20
   7 -15   0  -17.30    8.60
   7 -15   0    4.80    5.00
   7  15   0  -23.60   17.20
   7  15   0    2.30    4.70
  -7 -15   0   -6.70    6.20
   7 -15   0    3.70    6.50
   7  15   0   -5.70    7.00
   8  15   0   95.19   18.60
   8 -15   0   49.10    8.00
  -8  15   0   65.59   15.00
   8  15   0   51.29    9.40
   8 -15   0   77.69   13.30
  -8 -15   0   50.69    9.70
  -8 -15   0   60.49   11.90
   9 -15   0    4.60    5.10
   9 -15   0   -6.50    4.80
   9  15   0    4.60    4.70
  -9 -15   0   -6.30    5.50
   0  16   0  288.27   28.50
   0 -16   0  247.58   33.10
   0  16   0  266.57   29.20
   0 -16   0  178.08   33.40
   0  16   0  269.77   21.40
   0  16   0  269.57   28.90
  -1 -16   0   95.09   18.60
   1  16   0   70.39   21.70
   1  16   0   74.89   12.40
  -1  16   0   96.69   20.90
   1  16   0   71.99   14.30
  -1 -16   0  101.39   15.70
   2 -16   0  180.98   20.40
  -2 -16   0  183.98   20.30
   2 -16   0  183.88   17.90
   2  16   0  230.38   28.30
   2  16   0  150.78   22.30
  -2 -16   0  168.68   25.90
   2  16   0  181.38   20.50
  -2  16   0  211.68   26.10
   2  16   0  215.88   19.10
   2 -16   0  186.38   23.10
  -3 -16   0  184.58   19.50
   3 -16   0  182.98   20.60
  -3 -16   0  170.08   20.50
   3 -16   0  172.38   17.80
   3  16   0  189.88   18.30
  -3 -16   0  112.39   23.30
  -3  16   0  141.59   25.50
   3  16   0  152.08   19.60
   3  16   0  124.49   23.70
  -4  16   0    9.00    9.90
   4  16   0    5.10    5.50
   4  16   0   14.50   10.70
  -4 -16   0  -20.10   10.20
   4  16   0    3.30    5.90
   4 -16   0   16.70    5.70
  -4 -16   0   10.20   14.20
   4 -16   0    0.70    8.10
   4 -16   0   -6.60    8.30
   5  16   0    4.90    5.50
   5 -16   0    7.10    7.50
   5  16   0  -16.00   11.00
   5 -16   0    3.40    5.60
  -5 -16   0    8.60    7.50
  -5 -16   0    9.20    8.50
  -5  16   0   -2.50    8.10
   5  16   0    6.40    6.20
  -5 -16   0   -7.50   15.60
   5 -16   0   13.50    8.00
  -6  16   0   27.50   13.60
  -6 -16   0   41.00   10.30
   6 -16   0   25.10    7.20
   6 -16   0   20.20   10.10
  -6 -16   0   29.70    9.10
   6  16   0   17.60    9.40
   6 -16   0   41.00   10.70
  -6 -16   0  -32.40   23.40
   6  16   0   -4.70   15.70
  -7 -16   0   -3.80    6.20
   7  16   0  -10.30    8.40
  -7 -16   0   -3.70    5.20
   7 -16   0   -7.30    4.30
  -7  16   0   -3.30   10.20
   7  16   0    0.80    4.70
   7 -16   0   -5.90    4.50
  -8 -16   0   37.70    9.30
   8 -16   0   33.10    8.30
   8  16   0    3.10   12.20
  -8  16   0   11.30   14.40
   8  16   0   27.70    6.80
  -8 -16   0   18.00    7.40
   8 -16   0   34.90    6.90
   9  16   0    7.60    5.30
   9 -16   0    1.70    4.60
   0  17   0    0.10    7.40
   0  17   0    3.20    5.40
   0 -17   0  -13.40    7.60
   1  17   0    4.80    4.80
   1  17   0    5.40    7.80
   1  17   0  -13.50    8.20
  -1  17   0    5.90    8.60
   1  17   0   14.60   10.80
  -1 -17   0   -4.20    7.90
   1 -17   0    7.30    6.90
  -2 -17   0   25.60   10.90
   2  17   0   24.60    8.50
  -2 -17   0   23.90   15.90
  -2  17   0   20.80   11.10
   2 -17   0   31.30    7.40
   2 -17   0   22.00    9.80
   2  17   0   26.50    7.60
   2  17   0   34.10   11.80
  -3 -17   0  108.29   17.50
   3  17   0  103.09   21.50
   3  17   0  132.09   15.30
   3 -17   0  104.79   14.20
   3  17   0   93.09   14.80
   3 -17   0   90.59   14.70
  -3 -17   0   69.09   21.10
  -3  17   0   83.59   18.60
  -3 -17   0  130.79   18.70
   4  17   0   62.49   13.30
   4  17   0   81.09   12.50
  -4 -17   0   77.29   14.70
  -4 -17   0   87.49   15.00
   4 -17   0   89.49   15.50
   4 -17   0   63.59   11.10
   4  17   0   70.09   17.70
  -4  17   0   75.79   19.00
   4 -17   0   38.70   13.20
  -4 -17   0   64.89   24.30
   5 -17   0    2.80    5.00
   5 -17   0   -3.10   12.50
  -5  17   0    5.80    8.90
  -5 -17   0   -6.00    6.30
   5  17   0  -12.90   13.90
   5 -17   0  -10.80    5.30
  -5 -17   0  -31.50   17.80
   5  17   0   -1.80    7.30
   6  17   0   30.30   12.10
  -6  17   0   77.79   18.20
  -6 -17   0   92.59   14.50
   6 -17   0   53.29    9.50
   6 -17   0   22.50   14.40
   6 -17   0   93.19   15.20
   6  17   0   58.29   10.90
   6  17   0   73.39   20.30
  -7 -17   0  -11.50    6.60
  -7  17   0   -1.80   10.30
  -7 -17   0   11.90    6.70
   7 -17   0   -7.20    4.60
   7  17   0    4.30    4.70
   7 -17   0   -4.40    5.90
  -8 -17   0   28.90    8.40
   8 -17   0   37.70    7.90
   8 -17   0   58.39   10.50
  -8  17   0   36.20   15.50
   8  17   0   27.80    6.90
   0  18   0   28.10   17.20
   0 -18   0   57.69   12.30
   0  18   0   41.40   12.80
  -1  18   0   31.80   11.30
   1 -18   0   30.10    9.80
   1  18   0   16.10    5.60
  -1 -18   0   21.20    9.20
   1  18   0    8.40   13.00
   1  18   0    9.30    9.10
   2  18   0   85.69   21.00
   2 -18   0   65.09    9.90
   2  18   0   80.69   14.10
  -2  18   0  100.09   18.20
  -2 -18   0   78.49   22.90
  -3 -18   0   56.79   20.20
   3 -18   0   56.99   13.80
   3  18   0   59.89   11.60
  -3 -18   0   58.39   22.70
  -3  18   0   45.70   14.70
  -3 -18   0   72.29   13.60
   3 -18   0   72.49   14.30
   3  18   0   54.39   19.30
   4 -18   0    3.60    6.00
  -4 -18   0   19.60   23.50
  -4 -18   0   -8.70    7.10
   4  18   0   -5.50    8.20
   4  18   0  -10.00   13.30
   4 -18   0    0.40    5.80
  -4 -18   0   -6.60    7.90
  -4  18   0   -1.50    8.20
   5 -18   0    9.30    7.80
   5  18   0  -23.80    8.50
   5  18   0  -39.30   15.50
   5 -18   0   -6.20    5.00
  -5  18   0   -2.30    8.70
  -5 -18   0  -16.70    7.60
   6  18   0    6.30   12.00
  -6  18   0   25.50   13.50
   6  18   0   30.30    7.70
  -6 -18   0   41.50    9.70
  -6 -18   0   13.70    7.80
   6 -18   0   30.30    9.00
   7  18   0    6.70    4.80
  -7  18   0   -1.10   11.60
  -7 -18   0  -18.10    6.60
   7 -18   0  -10.20    5.20
   7 -18   0   -0.10    7.10
  -7 -18   0    8.70    7.20
  -8 -18   0   22.40   10.10
   8  18   0    7.40    5.50
   8 -18   0   14.00    5.80
   0 -19   0    5.50    7.60
   1  19   0    2.40   16.10
  -1 -19   0    6.10    8.60
   1 -19   0  -13.90    7.40
   1  19   0  -10.10   10.40
  -1  19   0    0.20    8.80
   2 -19   0   18.00    9.10
  -2  19   0   24.10   10.60
   2  19   0   29.00   15.30
  -2 -19   0   25.50    9.60
  -3 -19   0  157.18   18.20
   3 -19   0  178.68   19.20
   3  19   0  108.99   17.90
  -4 -19   0   -4.00   17.20
   4 -19   0   15.10    6.60
  -4  19   0   11.20    9.10
   4  19   0  -25.90   13.00
  -4 -19   0   13.40    7.60
   4 -19   0  -13.80    6.20
  -5 -19   0   37.20    9.00
   5  19   0   30.00    7.50
   5  19   0    3.40   14.00
  -5  19   0   33.20   13.40
  -5 -19   0   42.30    9.80
   5 -19   0   49.90   10.10
  -6  19   0    9.70   12.00
   6  19   0   13.50    5.60
  -6 -19   0    4.60    9.80
  -6 -19   0   32.20    7.90
   6 -19   0   15.20    7.60
  -7 -19   0   12.90    7.40
  -7 -19   0   -5.30    7.30
   7  19   0   -4.70    6.00
   7 -19   0    0.10    5.00
  -7  19   0   18.70   13.00
   8 -19   0    5.60    4.40
   0  20   0    6.30    9.30
   0 -20   0    0.90    7.20
  -1 -20   0   31.70    9.40
   1 -20   0   28.90    8.80
  -1  20   0   15.40   11.10
   1  20   0   18.70   12.20
   1  20   0  -28.70   28.70
   2 -20   0   -6.10    6.10
   2  20   0  -15.10   18.80
  -2 -20   0  -12.50    6.90
  -2  20   0  -13.30    7.70
  -3 -20   0   28.50   14.70
   3 -20   0   27.80    8.20
   3  20   0  -29.60   23.80
  -3  20   0   23.30   12.00
   4  20   0   -4.30    5.30
   4 -20   0  -11.80    5.50
  -4  20   0   -5.70    7.30
  -4 -20   0   -0.90    7.00
   5 -20   0   15.80    8.60
  -5 -20   0  -14.00    6.80
  -5  20   0    3.90    9.40
   5  20   0   -0.90    4.80
  -5 -20   0   21.00    8.40
  -6  20   0   17.00   12.40
   6 -20   0   16.60    7.20
  -6 -20   0   39.60    8.60
  -6 -20   0   37.10    8.90
   7 -20   0   -0.60    5.00
  -7  20   0  -26.00   10.20
   0  21   0    3.30   10.00
   0 -21   0    2.90    6.80
   1  21   0    6.90   14.00
  -1 -21   0   29.80    9.80
   1 -21   0   22.90   11.40
  -1  21   0   26.30   12.40
  -2 -21   0    2.00    7.50
   2 -21   0    5.40    6.70
   2  21   0  -26.50   37.00
  -2  21   0    0.50    9.40
  -3  21   0  271.07   31.60
  -3 -21   0  207.08   20.20
   3 -21   0  225.58   21.00
   4 -21   0   -7.00    5.00
   4  21   0    2.00    6.70
  -4  21   0   12.60   11.00
  -4 -21   0   -3.60    7.70
  -5 -21   0   -2.70   12.30
  -5  21   0   16.60   16.10
   5 -21   0   16.00    7.80
   5  21   0  -17.10    8.40
  -6  21   0    9.30    9.50
   6 -21   0   -0.30    5.20
   7 -21   0   -1.30    4.80
   0 -22   0   27.70    8.80
   0  22   0    7.80   13.10
  -1  22   0   71.99   16.80
   1 -22   0   62.09   10.80
  -2  22   0    9.10   10.30
   2 -22   0    8.10    6.50
  -3 -22   0   51.39   10.40
  -3  22   0   46.20   14.70
   3 -22   0   40.90    9.00
  -4  22   0   -6.30   10.10
  -5  22   0   -9.90    8.90
  -6  22   0  -15.30    9.40
   6 -22   0    4.40    5.20
   0  23   0   13.30   20.00
  -1 -23   0   62.49   16.60
   1 -23   0   17.00    7.70
  -1  23   0   12.80   13.10
  -2  23   0   43.80   16.50
   2 -23   0   51.29    9.70
  -3  23   0   31.30   13.00
   3 -23   0   14.90    8.00
  -4  23   0  -11.50    9.60
   4 -23   0    3.90    6.40
   5 -23   0   25.30    7.90
  -5  23   0   14.10   11.10
  -1  24   0   -0.40   15.00
  -2  24   0   -5.50   11.70
  -3  24   0   25.20   12.40
  -2  25   0   23.30   14.90
  -1   0  -1  245.18   15.60
  -1   0   1  241.58   13.80
  -1   0   1  233.68   13.80
   1   0   1  222.68   15.30
   1   0   1  250.27   15.60
   2   0   1 1694.13   98.69
  -2   0   1 1625.44   96.39
  -2   0   1 1653.93   96.19
   2   0  -1 1691.73   97.09
   2   0   1 1730.63   97.69
  -2   0  -1 1716.93   97.79
  -3   0   1  101.29    9.60
   3   0  -1   86.49    9.60
   3   0   1   82.79    9.70
  -3   0  -1   86.39   10.00
  -3   0   1   65.69    9.40
  -4   0   1  325.37   29.70
   4   0  -1  264.47   20.80
  -4   0  -1  246.38   21.70
   4   0   1  240.88   18.90
  -4   0   1  296.37   32.70
   4   0   1  253.17   20.90
   4   0  -1  218.88   17.70
   5   0   1  151.18   16.70
   5   0  -1  149.88   16.20
   5   0   1  151.18   18.50
  -5   0   1  140.19   16.60
  -5   0  -1  137.69   17.30
   5   0  -1  178.68   14.80
   6   0   1   32.10    8.60
  -6   0   1   30.60    9.00
   6   0  -1   21.60    8.30
   6   0  -1   28.60    7.40
   6   0   1   24.20    6.70
   6   0  -1   37.40    7.20
  -6   0  -1   23.80    8.90
   6   0   1   27.50    6.50
  -7   0  -1    4.80    6.60
  -7   0   1    5.00    5.70
   7   0   1    4.40    5.00
   7   0  -1    4.80    7.00
   7   0  -1    0.60    3.80
  -7   0  -1   -6.00    5.90
  -7   0   1    5.20    7.00
   7   0   1   -8.20    7.20
   8   0  -1   14.80    6.00
  -8   0   1    5.10    8.70
   8   0   1   21.20    6.00
   8   0   1   12.90    6.90
   8   0  -1    6.20    5.80
  -8   0   1   15.30    7.70
  -8   0  -1   18.40    7.80
   9   0  -1   11.70    5.60
   9   0   1   13.00    5.90
   9   0  -1    3.40    7.30
   9   0   1   14.10    9.80
  -9   0  -1    8.20    5.90
  -9   0   1   14.70    8.30
 -10   0  -1  274.87   27.20
  10   0  -1  299.67   28.30
  10   0  -1  272.17   24.10
  10   0   1  272.57   24.30
 -10   0   1  295.17   28.10
  10   0   1  275.17   27.80
  11   0   1   -0.30    4.40
 -11   0   1    0.00    4.70
  11   0  -1    2.60    4.40
  11   0   1   -3.40    3.50
  11   0   1  -11.00    8.10
 -11   0  -1    0.90    5.10
  11   0  -1   -0.60    7.00
   0  -1  -1    4.70    1.20
   0  -1   1    4.30    1.20
   0   1   1    5.80    1.30
   0  -1   1    5.30    1.00
  -1   1   1  784.22   46.30
   1  -1   1  791.72   46.90
  -1  -1  -1  804.22   47.50
   1  -1   1  798.02   47.50
  -1   1   1  779.72   46.30
   1   1   1  845.32   47.60
  -1  -1   1  841.82   46.10
  -1  -1   1  800.52   46.10
   1   1   1  854.81   48.10
  -2  -1  -1  245.38   17.20
   2  -1   1  226.98   16.60
   2  -1   1  240.78   16.30
  -2   1   1  222.18   15.90
  -2   1   1  240.28   16.00
   2   1   1  233.28   17.40
   2  -1  -1  230.58   15.50
  -2  -1   1  229.78   15.70
  -2  -1   1  216.38   15.60
  -2   1  -1  225.98   17.10
   3   1  -1  164.58   14.60
  -3   1   1  161.58   13.80
  -3  -1  -1  159.58   14.40
   3  -1   1  176.98   15.30
   3  -1   1  153.08   13.50
   3   1   1  152.08   14.70
   3  -1  -1  187.48   14.80
  -3  -1   1  180.18   13.90
  -3   1  -1  166.58   14.90
  -3  -1   1  128.39   14.20
  -4   1   1 2137.59  112.19
   4   1  -1 1881.91  110.29
   4  -1   1 1764.32  107.19
  -4  -1  -1 1675.73  109.89
   4  -1   1 1817.12  108.69
   4   1   1 1852.71  107.59
  -4   1  -1 1771.82  110.49
   4   1   1 1924.41  110.89
   4  -1  -1 1726.33  106.09
   4  -1  -1 1844.42  107.99
   5  -1   1   46.50    8.10
  -5  -1  -1   49.00   10.50
   5   1  -1   51.29    9.30
  -5   1   1   41.40    9.20
   5   1  -1   69.19    9.20
   5   1   1   48.80   10.70
   5   1   1   50.09    9.10
  -5  -1   1   56.59   10.40
   5  -1  -1   46.80    8.10
   5  -1  -1   69.79    9.00
  -5   1  -1   47.30   10.30
  -6  -1  -1  229.18   25.10
   6  -1   1  203.38   20.00
   6   1  -1  250.27   23.60
   6   1  -1  261.07   21.20
   6  -1   1  202.48   21.20
   6  -1   1  243.08   20.50
  -6   1   1  267.07   23.50
   6   1   1  254.47   20.60
  -6  -1   1  228.08   24.20
   6   1   1  207.78   20.10
   6  -1  -1  236.08   21.30
   6   1   1  209.38   22.80
   6  -1  -1  257.07   20.70
   7   1  -1   15.80    9.00
   7  -1   1   16.00    6.00
  -7  -1  -1   19.40    6.90
   7  -1   1    9.90    7.30
  -7   1   1   14.10    8.20
   7   1  -1   18.00    7.50
  -7  -1  -1   23.30    9.30
  -7   1   1   17.10    8.30
  -7  -1   1    9.10    6.80
   7  -1  -1   13.90    7.90
   7   1   1   11.50    5.50
   7   1   1    8.90    7.70
  -7   1  -1    1.90    7.80
   7  -1  -1   12.90    7.30
  -7   1  -1    5.80    8.10
  -7  -1   1   18.00    8.80
  -7  -1   1   13.30    7.30
  -8  -1  -1   56.29   13.80
  -8   1   1   80.49   15.20
   8  -1   1   76.99   13.90
   8   1  -1   75.69   12.10
   8   1  -1   54.59   10.90
  -8  -1  -1   62.79   15.30
   8  -1   1   61.79   10.60
   8  -1  -1   69.39   11.50
   8   1   1   83.89   14.50
  -8   1  -1   54.29   13.10
  -8  -1   1   53.79   13.90
   8  -1  -1   56.89   11.80
  -8  -1   1   66.29   13.70
   8   1   1   66.29   11.20
  -9   1   1    1.60    6.00
   9  -1   1    3.70    7.90
  -9  -1  -1    2.20    5.90
   9   1  -1    3.30    4.30
   9  -1   1    4.20    4.30
   9   1  -1   -5.00    5.30
  -9  -1   1   10.60    6.30
  -9   1  -1   12.00    6.40
   9   1   1    8.90    5.70
   9  -1  -1    4.10    5.00
   9   1   1   -2.40    5.70
   9  -1  -1   -1.60    5.60
  10  -1   1   33.50    7.50
  10   1  -1   25.40    7.20
 -10   1   1   46.90   12.10
 -10  -1  -1   29.80    9.80
  10  -1   1   39.40    9.80
  10   1  -1   25.80    8.60
  10  -1  -1   46.30   10.40
  10   1   1   26.60    7.50
 -10  -1   1   30.30    9.40
 -10   1  -1   41.30   11.20
  10  -1  -1   19.30    6.00
  10   1   1   44.00   10.70
  11   1  -1    2.20    7.20
  11   1  -1   -0.50    3.70
 -11   1   1    8.70    5.00
  11  -1   1   -3.00    4.00
 -11  -1  -1   -1.10    5.40
  11  -1   1    7.00    4.70
  11  -1   1  -14.80    9.20
  11  -1  -1    4.60    4.70
  11  -1  -1   -7.60    6.90
  11   1   1  -13.20    8.40
  11   1   1   12.00    4.90
  11  -1  -1    7.80    4.80
 -11  -1   1   10.50    6.90
   0  -2   1    0.00    1.10
   0  -2   1    0.70    1.40
   0  -2  -1   -1.10    1.10
   0   2   1    0.40    1.30
  -1  -2  -1   20.90    3.60
   1  -2   1   14.30    3.10
   1  -2   1   16.10    2.40
   1   2   1   21.70    4.00
  -2  -2  -1 2064.39  115.29
   2  -2   1 2047.50  113.49
   2   2  -1 1903.11  115.49
   2  -2   1 1898.31  114.59
   2  -2  -1 1965.90  112.09
   2   2   1 1931.91  115.89
  -2  -2   1 1990.80  114.09
  -2  -2   1 2107.99  113.99
   2   2   1 2002.20  116.29
  -3  -2  -1  300.67   22.80
   3  -2   1  299.27   22.00
   3  -2   1  295.87   21.90
   3   2  -1  282.27   22.80
  -3   2   1  289.17   21.90
  -3  -2   1  291.07   21.50
   3  -2  -1  334.97   20.10
   3   2   1  284.47   23.00
   4   2  -1   15.10    5.40
   4  -2   1   11.70    4.20
  -4  -2  -1   13.20    6.00
   4   2  -1   11.80    3.60
   4  -2   1   13.90    4.10
  -4   2   1   13.40    4.90
   4  -2  -1   14.40    4.00
  -4  -2   1   22.30    8.10
   4   2   1   16.30    4.60
   4   2   1   21.20    6.50
  -4  -2   1   28.60    6.60
   5  -2   1   57.09   10.10
   5   2  -1   61.79   11.00
  -5  -2  -1   75.69   12.20
   5   2  -1   94.19   10.90
  -5   2   1   82.19   11.50
   5  -2   1   91.89   11.40
   5   2   1   73.29   12.30
   5  -2  -1   81.29   10.10
  -5   2  -1  112.59   13.70
   5  -2  -1   86.49   10.60
  -5  -2   1   61.49   11.00
   6   2  -1   43.90    8.30
   6  -2   1   40.60    8.10
   6  -2   1   41.10    7.50
  -6  -2  -1   48.40   12.70
  -6  -2  -1   40.40   10.20
   6   2  -1   41.50   10.00
  -6   2   1   61.39   12.50
   6   2   1   42.00   10.60
   6   2   1   42.90    8.40
   6  -2  -1   40.20    8.20
  -6  -2   1   65.59   12.10
   6  -2  -1   42.10    7.50
  -6  -2   1   52.09   11.20
  -6   2  -1   54.59   12.00
   6   2   1   44.90    8.10
   6  -2  -1   46.80    8.80
  -7  -2  -1   40.90   13.50
  -7   2   1   54.69   12.40
   7   2  -1   50.19   11.10
  -7  -2  -1   51.79   10.70
   7  -2   1   43.30    9.50
  -7  -2  -1   41.50   11.90
   7  -2   1   40.30   10.30
  -7   2   1   51.89   12.00
   7   2  -1   43.10   11.40
  -7   2  -1   47.90   11.60
  -7  -2   1   39.20   11.00
   7   2   1   42.00    9.20
   7   2   1   25.90    9.70
  -7  -2   1   49.60   11.30
  -7  -2   1   54.09   12.80
   7   2   1   46.10   10.70
   7  -2  -1   55.39    9.60
   8   2  -1    2.80    5.30
  -8   2   1   -6.90    5.50
   8  -2   1   21.00    8.00
  -8  -2  -1   -5.10    8.20
   8   2  -1    4.80    4.80
  -8  -2  -1    2.80    7.60
   8  -2   1    0.00    4.40
   8  -2  -1    2.30    4.60
   8   2   1   -5.00    3.80
  -8   2  -1    5.10    6.70
  -8  -2   1    6.40    8.80
   8   2   1   -1.80    4.90
  -8  -2   1    0.70    6.30
   8  -2  -1   -3.90    4.60
  -9   2   1   25.50    9.40
   9  -2   1   21.10    7.10
   9   2  -1   22.50    7.10
  -9  -2  -1   22.20    9.60
  -9   2  -1   18.60    8.90
   9  -2  -1   21.70    6.80
  -9  -2   1   18.10    8.00
   9   2   1   19.20    7.50
 -10   2   1  250.17   24.60
  10   2  -1  250.67   24.30
 -10  -2  -1  169.68   21.10
  10  -2   1  198.08   19.10
  10  -2   1  191.98   23.00
  10   2  -1  156.88   18.90
  10   2   1  192.98   19.60
  10  -2  -1  185.28   19.30
  10  -2  -1  237.78   24.30
 -10   2  -1  193.48   21.70
 -10  -2   1  205.68   22.00
  10   2   1  190.28   23.00
  11   2  -1    5.00    4.50
  11  -2   1    4.50   10.50
  11  -2   1   13.30    5.40
 -11  -2  -1   15.90    7.80
  11  -2   1   29.40    6.60
  11   2  -1    7.50    7.90
  11   2   1   17.00    5.10
 -11  -2   1   19.70   11.30
  11   2   1  -19.00   12.80
  11  -2  -1   10.10    5.00
  11  -2  -1   -4.70    6.80
  11  -2  -1   21.50    6.30
   0  -3   1   18.90    3.30
   0   3   1   18.90    3.30
   0  -3  -1   18.50    3.30
   0  -3   1   16.10    3.30
   1  -3   1  298.77   20.50
  -1  -3  -1  309.47   20.60
   1  -3   1  302.47   18.90
  -1   3   1  302.37   17.50
   2   3  -1 1419.76   88.39
   2  -3   1 1425.26   84.99
   2  -3   1 1625.44   87.89
  -2   3   1 1621.04   88.29
  -2  -3  -1 1440.66   87.49
   2   3   1 1473.75   88.89
  -2  -3   1 1527.05   86.69
   2   3   1 1386.76   86.99
  -3  -3  -1  303.47   23.20
   3  -3   1  323.77   23.00
   3   3  -1  268.87   23.30
   3  -3   1  332.17   21.60
   3  -3   1  311.27   20.20
   3   3   1  278.27   23.80
  -3  -3   1  269.97   21.60
   3  -3  -1  307.17   18.70
   4  -3   1 2331.67  138.09
  -4  -3  -1 2347.67  141.49
   4   3  -1 2672.93  143.49
   4  -3   1 2411.66  136.99
  -4   3   1 2263.97  140.29
   4  -3  -1 2372.86  135.59
  -4   3  -1 2332.27  140.89
   4  -3  -1 2212.98  136.69
   4   3   1 2391.36  138.19
   4   3   1 2516.05  143.19
  -5  -3  -1  333.97   30.30
   5  -3   1  342.57   26.30
   5  -3   1  351.16   26.90
   5   3  -1  403.46   26.90
   5   3  -1  403.36   32.00
  -5   3   1  364.26   29.20
   5  -3   1  367.56   26.10
   5  -3  -1  340.47   26.20
  -5   3  -1  348.17   29.50
   5   3   1  379.76   31.40
  -5  -3   1  373.76   29.80
   5   3   1  381.06   27.80
   6   3  -1  224.88   19.20
  -6  -3  -1  179.08   20.90
  -6  -3  -1  205.58   20.10
   6   3  -1  211.18   22.60
   6   3  -1  186.98   18.90
  -6  -3  -1  204.28   23.50
   6  -3   1  222.48   20.00
   6  -3   1  188.68   18.10
  -6   3   1  149.29   19.50
  -6   3   1  168.78   21.40
   6   3   1  194.88   19.10
  -6  -3   1  200.78   22.40
  -6  -3   1  224.28   21.10
   6  -3  -1  210.18   19.00
   6  -3  -1  224.78   18.50
  -6   3  -1  160.58   18.80
   6   3   1  210.98   23.70
  -6  -3   1  182.88   21.40
   6   3   1  245.88   19.20
  -6   3  -1  224.28   22.70
   7   3  -1  221.48   25.00
   7   3  -1  238.88   20.80
  -7   3   1  205.48   22.10
   7   3  -1  200.78   23.60
   7  -3   1  240.18   21.00
  -7  -3  -1  238.98   27.80
   7  -3   1  278.57   23.90
  -7  -3  -1  189.58   21.50
  -7  -3  -1  212.48   23.70
  -7   3  -1  186.58   22.10
  -7  -3   1  200.68   21.50
   7  -3  -1  217.98   20.40
   7   3   1  230.38   22.00
   7   3   1  243.18   21.10
  -7  -3   1  192.68   23.30
  -7  -3   1  174.48   25.30
   7  -3  -1  219.78   21.90
  -8   3   1   11.10    8.10
  -8  -3  -1   13.20    8.60
  -8  -3  -1   11.90    8.10
   8   3  -1   16.90    6.60
   8   3  -1    1.20   12.40
   8  -3   1   10.60    6.50
   8  -3   1   12.70    6.40
   8   3  -1   14.10    6.70
  -8  -3   1   16.10    7.60
   8   3   1   14.50    6.20
   8   3   1   21.10    6.00
   8  -3  -1   16.60    7.40
  -8   3  -1   18.40    7.40
  -8  -3   1   10.90    7.40
   8  -3  -1   15.90    5.50
   8   3   1    9.20   12.40
   9  -3   1   39.40   14.90
   9   3  -1   44.30    9.60
   9  -3   1   37.70    8.80
  -9   3   1   37.30   12.00
  -9  -3  -1   50.59   12.70
  -9  -3   1   41.30   10.80
   9   3   1   44.60   14.60
   9  -3  -1   42.70    9.20
  -9   3  -1   42.00   12.20
  -9  -3   1   52.99   13.20
   9  -3  -1   30.80   15.40
   9   3   1   33.30    8.30
 -10  -3  -1    5.60    6.60
  10  -3   1   14.00    7.10
 -10   3   1    7.20    5.80
  10  -3   1   -4.50    5.40
  10  -3   1    8.30    4.60
  10   3  -1    1.50    5.80
  10   3  -1    0.30    6.80
 -10  -3   1    6.60    6.00
  10  -3  -1    0.20    7.10
  10   3   1   -0.40    4.00
  10   3   1   -7.90    5.80
  10  -3  -1    1.60    6.70
 -10   3  -1    8.50    6.40
  11  -3   1    1.00    4.10
  11   3  -1   -0.10    4.20
  11  -3   1   -5.10    5.00
 -11  -3  -1    0.10    4.60
  11   3  -1   -6.40    8.00
  11  -3   1   -5.50   10.30
  11  -3  -1    3.90    4.50
 -11  -3   1    6.00    5.80
  11   3   1   -0.50    3.90
  11  -3  -1  -13.70    7.50
  11   3   1   -9.40   10.90
  11  -3  -1   -5.30    7.40
   0   4   1   58.79    7.00
   0  -4  -1   57.59    7.10
   0  -4   1   59.59    7.30
  -1  -4  -1  886.91   54.29
  -1   4   1  895.21   51.59
   1  -4   1  896.91   52.59
   1  -4   1  902.21   54.39
  -1  -4   1  921.51   53.89
   1   4   1  903.91   55.19
   1  -4  -1  887.91   53.79
   2  -4   1   66.69    5.70
   2   4  -1   70.29    9.00
  -2  -4  -1   63.59    8.30
   2  -4   1   79.19    9.00
   2   4   1   62.99    8.00
  -2  -4   1   53.19    7.40
   2   4   1   44.00    8.10
  -3   4   1  407.26   30.20
  -3  -4  -1  405.16   29.50
   3  -4   1  423.26   25.30
   3  -4   1  420.76   34.70
   3  -4   1  431.46   33.20
   3   4  -1  381.96   30.30
   3   4   1  389.66   30.40
  -3   4  -1  409.36   30.50
  -3  -4   1  379.26   28.10
   3  -4  -1  401.66   27.00
  -4  -4  -1  186.78   18.50
   4  -4   1  191.08   16.60
  -4   4   1  175.08   18.50
   4  -4   1  201.98   14.40
   4   4  -1  192.38   15.50
   4   4  -1  171.88   19.20
   4   4   1  190.98   16.20
   4  -4  -1  184.68   15.70
  -4   4  -1  213.38   20.20
   4   4   1  183.98   19.90
  -4  -4   1  197.98   18.10
  -5  -4  -1  117.49   15.40
  -5   4   1  105.99   14.60
   5  -4   1   98.09   11.80
   5   4  -1   82.89   14.00
   5  -4   1  103.89   12.30
  -5  -4   1  118.69   14.40
   5   4   1  108.79   11.90
   5  -4  -1  102.79   13.20
   5   4   1   93.09   14.80
  -5   4  -1   86.39   14.50
   5   4   1  123.59   13.10
   6  -4   1    6.10    4.20
   6   4  -1    7.70    5.40
   6   4  -1    1.10    3.80
  -6  -4  -1    1.40    7.40
  -6  -4  -1    3.00    6.80
   6  -4   1    3.60    4.20
  -6   4   1   -1.10    5.50
  -6  -4  -1   18.60    8.70
   6   4  -1   -0.70    5.20
  -6   4   1    7.70    6.90
   6  -4  -1    4.00    4.60
   6  -4  -1    3.10    3.70
  -6  -4   1    1.10    6.30
  -6  -4   1    1.50    5.60
  -6   4  -1    7.60    7.50
   6   4   1    9.30    6.90
  -6   4  -1   -1.00    4.10
   6   4   1    2.30    3.80
  -6  -4   1   10.00    7.20
   7   4  -1  163.48   17.80
   7  -4   1  198.88   18.90
   7   4  -1  193.48   24.60
   7   4  -1  181.48   19.40
  -7  -4  -1  168.98   20.70
   7  -4   1  199.68   20.50
  -7  -4  -1  197.18   26.60
  -7  -4  -1  160.38   19.50
  -7   4   1  143.29   19.20
   7   4   1  202.98   24.30
  -7  -4   1  175.58   23.80
   7  -4  -1  194.08   20.00
  -7   4  -1  180.88   20.70
   7  -4  -1  182.78   18.80
   7   4   1  221.28   21.20
  -7  -4   1  167.48   21.20
   7   4   1  171.98   18.30
  -7  -4   1  152.28   18.60
   8  -4   1   41.90   10.00
  -8  -4  -1   42.30   13.50
   8   4  -1   23.80   13.60
   8   4  -1   26.80    7.50
   8  -4   1   30.10    7.70
  -8  -4  -1   33.20   11.10
   8   4  -1   29.80    8.90
  -8  -4  -1   36.90   13.30
  -8   4   1   38.30   11.00
   8  -4  -1   27.10    8.10
  -8  -4   1   27.30   10.20
  -8  -4   1   36.00   11.20
   8   4   1   38.00    8.30
  -8   4  -1   37.70   10.80
  -8  -4   1   38.50   13.70
   8   4   1   30.70   14.80
   8  -4  -1   41.80    9.10
   8   4   1   23.40    8.40
   9   4  -1   70.89   13.30
   9   4  -1   64.69   11.40
  -9  -4  -1   72.09   15.20
   9  -4   1   66.09   12.20
  -9   4   1   55.69   12.90
   9  -4   1   52.69   10.30
  -9   4  -1   92.69   16.80
   9   4   1   47.70   10.00
   9  -4  -1   45.00   10.00
   9   4   1   59.49   12.50
  -9  -4   1   66.79   15.00
   9  -4  -1   58.69   12.10
  -9  -4   1   70.79   14.20
  10  -4   1   -0.40    5.70
  10  -4   1   15.70    7.70
 -10   4   1    8.10    6.90
  10   4  -1    5.10    6.70
  10   4  -1   11.30    9.50
 -10  -4  -1   10.20    6.50
  10  -4  -1    6.00    7.00
 -10  -4   1    9.90    7.00
 -10   4  -1   19.70    9.30
  10  -4  -1    9.20    6.70
  10  -4  -1   -2.60    7.30
  10   4   1   -0.70    7.30
  11  -4   1   10.20    4.60
  11   4  -1    0.90    8.30
  11   4  -1    9.00    4.30
 -11  -4  -1    4.40    5.50
  11  -4   1   18.20   15.30
  11  -4   1   -7.60    6.20
  11   4   1    4.10    4.60
  11  -4  -1    5.90    8.60
  11   4   1   -4.50   12.70
  11  -4  -1    5.40    4.30
 -11  -4   1    9.20    6.20
  11  -4  -1   -9.00    9.70
   0  -5   1   27.60    5.60
   0  -5  -1   27.70    5.30
   0   5   1   25.90    5.40
  -1  -5  -1 1262.57   76.39
   1  -5   1 1269.97   74.59
  -1   5   1 1297.87   73.79
   1  -5   1 1327.27   76.69
   1   5   1 1234.58   77.09
   1  -5  -1 1405.56   76.49
  -1  -5   1 1179.78   75.69
   2  -5   1   73.69    6.50
   2  -5   1   75.39    8.90
   2  -5   1   74.89    9.70
  -2   5   1   67.99   11.80
   2   5  -1   51.19    9.10
   2   5   1   83.59   10.60
   2  -5  -1   61.09    8.50
  -2  -5   1   68.79    8.80
   2   5   1   86.89    8.90
  -2   5  -1   77.09   12.40
  -3  -5  -1   20.50    5.60
  -3   5   1   23.80    8.10
   3  -5   1   24.60    9.10
   3  -5   1   15.20    4.20
   3   5  -1   26.10    6.90
   3  -5   1   16.50    2.70
   3   5  -1   15.50    3.90
   3   5   1   20.60    8.40
  -3  -5   1   22.70    5.70
  -3   5  -1   15.60    7.40
   3   5   1   17.70    6.00
  -4   5   1 1248.78   79.99
   4  -5   1 1325.97   70.99
   4   5  -1 1168.98   80.29
   4   5  -1 1276.07   75.09
   4  -5   1 1262.17   76.29
  -4  -5  -1 1239.18   79.39
  -4   5  -1 1292.87   80.69
   4  -5  -1 1228.28   75.29
   4   5   1 1261.07   75.89
  -4  -5   1 1191.08   78.09
   4   5   1 1219.48   81.09
  -5  -5  -1  608.84   45.50
  -5   5   1  641.34   45.40
   5  -5   1  562.54   40.10
   5   5  -1  591.44   46.60
   5  -5   1  616.94   41.80
  -5  -5   1  640.24   45.10
   5  -5  -1  584.44   40.80
   5   5   1  612.24   41.70
   5   5   1  543.95   46.00
   5   5   1  569.64   42.40
  -5   5  -1  635.04   46.10
   5  -5  -1  693.03   43.20
   6   5  -1  274.37   23.40
  -6   5   1  253.47   25.00
   6   5  -1  265.67   28.70
  -6  -5  -1  239.18   25.60
   6   5  -1  307.17   23.20
   6  -5   1  280.67   24.10
  -6  -5  -1  235.18   23.90
  -6   5   1  314.67   28.00
   6  -5   1  295.07   23.40
  -6  -5  -1  298.77   29.80
  -6   5  -1  261.57   27.50
   6   5   1  262.87   28.80
  -6  -5   1  267.77   24.50
   6   5   1  291.57   24.60
   6  -5  -1  289.87   23.10
   6  -5  -1  269.07   23.40
  -6   5  -1  263.67   25.40
  -6  -5   1  239.68   25.50
  -6  -5   1  285.77   27.30
   7  -5   1  545.05   39.50
  -7  -5  -1  445.16   37.20
   7   5  -1  470.85   37.40
   7   5  -1  479.35   43.60
  -7   5   1  431.46   38.30
  -7  -5  -1  541.45   45.90
   7  -5   1  494.05   36.10
  -7  -5  -1  451.15   39.50
   7   5   1  572.94   39.40
   7  -5  -1  446.16   37.00
   7  -5  -1  512.95   36.30
  -7  -5   1  502.45   43.40
   7   5   1  529.65   37.00
  -7  -5   1  436.36   37.70
   7   5   1  468.05   42.50
  -7  -5   1  471.05   40.10
  -7   5  -1  431.76   38.10
  -8  -5  -1    7.60    7.70
   8   5  -1    6.10    5.00
   8  -5   1   14.70    6.90
  -8  -5  -1   12.60   18.10
   8   5  -1    7.50    5.20
  -8  -5  -1   12.30    8.50
   8   5  -1   -0.40   11.70
  -8   5   1   18.30   10.30
   8   5   1   -3.50   12.10
   8  -5  -1    9.40    5.50
  -8   5  -1   12.70    7.90
  -8  -5   1   10.40    7.60
   8  -5  -1   10.40    6.90
   8   5   1    7.10    6.00
   8   5   1    5.00    5.30
  -9   5   1  112.69   19.10
   9  -5   1  131.19   15.20
   9   5  -1  117.29   14.80
   9   5  -1   98.29   15.60
   9  -5   1   81.99   15.80
   9  -5   1   99.59   17.80
  -9  -5  -1   99.29   18.40
  -9  -5  -1  143.39   17.30
  -9   5  -1  111.59   19.30
   9  -5  -1   77.39   14.30
  -9  -5   1   91.29   17.90
   9   5   1  133.69   18.60
   9   5   1   99.89   13.50
  -9  -5   1   75.89   16.10
   9  -5  -1  108.69   13.90
  10  -5   1    4.90    6.10
  10  -5   1   10.40    5.20
  10   5  -1    1.40    7.60
 -10  -5  -1    1.00    5.20
  10   5  -1    0.00    5.40
  10  -5   1    2.90    7.40
 -10  -5   1   16.40    8.20
  10   5   1   -2.00    4.20
  10   5   1    8.10    7.50
  10  -5  -1    1.10    6.20
  10  -5  -1   -5.60    6.50
  10  -5  -1   10.70    5.00
  11  -5   1   12.80    6.40
 -11  -5  -1    4.00    5.50
  11   5  -1   -1.30    8.20
  11  -5   1  -12.20    7.80
  11   5  -1    4.10    3.80
 -11  -5   1    6.00    5.40
  11   5   1    3.40    4.00
  11  -5  -1   11.60    4.60
  11  -5  -1    3.00    8.60
   0  -6  -1  412.86   28.50
   0  -6   1  413.16   28.50
  -1   6   1 2986.40  166.48
  -1  -6  -1 2803.92  168.88
   1  -6   1 2865.01  168.98
   1   6   1 3148.78  170.48
  -1  -6   1 2864.61  168.68
   2  -6   1  620.84   39.60
   2  -6   1  568.24   37.40
  -2   6   1  562.74   40.40
   2   6  -1  634.14   41.30
  -2  -6  -1  543.35   38.80
   2   6  -1  662.83   37.00
   2   6   1  532.25   36.80
   2   6   1  572.54   40.40
  -2  -6   1  561.74   38.50
   2  -6  -1  569.94   37.00
  -2   6  -1  555.94   40.70
   2  -6  -1  600.54   40.30
   3  -6   1   35.70    7.60
  -3   6   1   41.50    9.30
   3  -6   1   30.50    5.90
   3   6  -1   29.90    5.30
  -3  -6  -1   28.40    7.10
   3  -6  -1   37.30    6.20
   3   6   1   22.40    8.90
  -3  -6   1   39.80    7.20
  -3   6  -1   43.10    9.60
   3   6   1   35.30    6.00
   4   6  -1   19.50    6.70
  -4  -6  -1   13.90    6.00
  -4   6   1   14.70    6.20
   4  -6   1   16.30    4.40
   4   6  -1   12.60    4.50
   4   6   1   19.90    7.50
  -4   6  -1   12.90    7.00
   4  -6  -1   17.10    4.60
  -4  -6   1   18.40    6.10
   5  -6   1   22.90    6.20
  -5  -6  -1   35.40    8.90
   5  -6   1   32.60    7.10
   5   6  -1   39.90    8.00
  -5   6   1   19.50    9.60
   5   6  -1   26.50    8.70
   5  -6  -1   26.10    6.30
   5   6   1   46.80    7.30
  -5  -6   1   29.40    8.60
  -5   6  -1   22.00    9.50
   5   6   1   24.50    6.40
   5   6   1   30.00    9.30
  -6  -6  -1    0.70    6.90
   6   6  -1   -1.80    2.90
  -6   6   1   12.80    8.30
   6   6  -1    6.90    6.70
  -6   6   1   15.30    8.20
  -6  -6  -1   -7.50    5.40
   6   6  -1    4.60    5.00
   6  -6   1    4.00    4.40
  -6  -6  -1   16.00    7.60
  -6   6  -1   -7.40    6.80
   6   6   1    8.30    4.60
   6   6   1   -0.50    6.60
   6  -6  -1    2.40    3.50
  -6  -6   1    9.00    5.50
   6  -6  -1    5.90    4.90
  -6   6  -1    6.90    5.60
   7   6  -1  210.88   27.10
   7   6  -1  233.78   22.50
  -7  -6  -1  167.08   23.00
  -7  -6  -1  234.28   28.90
   7  -6   1  182.28   19.20
  -7  -6  -1  215.48   22.60
  -7   6   1  162.58   24.10
  -7   6   1  177.08   22.50
   7  -6   1  243.78   23.20
   7  -6  -1  222.08   22.00
  -7  -6   1  237.78   24.60
  -7   6  -1  231.88   27.40
  -7  -6   1  199.58   22.10
   7   6   1  255.87   23.60
   7   6   1  191.18   27.30
  -7   6  -1  204.08   22.90
  -7  -6   1  222.28   27.80
   7  -6  -1  218.98   20.50
   7   6   1  228.98   20.90
  -8  -6  -1    0.20    7.00
   8  -6   1    0.00    4.50
  -8  -6  -1  -19.40   11.10
  -8   6   1    0.10    7.20
  -8  -6  -1    4.50    6.80
   8  -6   1   -0.90    5.30
   8   6  -1  -17.10    7.50
   8   6  -1    2.50    4.70
   8   6   1    2.50    4.40
   8  -6  -1    0.30    5.50
  -8  -6   1    2.60    5.80
  -8  -6   1    2.80    6.50
   8   6   1    1.20    4.70
  -8   6  -1   -4.30    7.00
   8  -6  -1    3.80    5.10
  -8  -6   1    2.30    9.50
  -9  -6  -1   30.20   10.90
   9  -6   1   21.80   11.50
  -9   6   1   27.30   10.10
   9   6  -1   17.40    8.30
   9  -6   1   20.80    8.30
   9   6  -1   14.20    6.70
   9  -6   1   23.50    7.20
  -9  -6  -1   32.90   11.50
  -9   6  -1   32.90   11.00
   9  -6  -1   29.10    8.30
   9   6   1   31.00    8.40
   9  -6  -1   21.40    8.70
   9  -6  -1   24.50    7.20
   9   6   1   21.50    7.00
  -9  -6   1   29.50   10.70
  -9  -6   1   25.90   10.40
  10   6  -1    9.90    7.80
  10  -6   1   -6.90   11.30
  10   6  -1    7.80    4.90
  10  -6   1    4.90    8.50
  10  -6   1   -1.20    4.60
 -10  -6  -1   -2.40    5.60
  10   6   1   -3.50    7.40
  10   6   1    8.70    5.20
  10  -6  -1    4.90    4.50
 -10  -6   1    7.20    5.90
  10  -6  -1   -4.70    6.60
  10  -6  -1   25.90   11.30
 -11  -6  -1    7.90    5.90
  11   6  -1    2.00    6.50
  11  -6  -1   11.00    7.40
  11   6   1    7.60    7.20
 -11  -6   1    7.30    5.10
   0   7  -1    0.00    3.00
   0   7   1    6.20    3.80
   0  -7   1    2.50    3.30
  -1   7   1  811.82   54.09
   1  -7   1  911.31   52.09
   1   7  -1  818.72   50.89
  -1   7   1  815.92   50.69
  -1  -7  -1  876.21   53.79
   1  -7   1  936.21   54.19
  -1  -7   1  724.73   52.29
   1  -7  -1  821.52   51.59
   1   7   1  874.71   54.59
  -1   7  -1  777.32   54.19
   1  -7  -1  876.51   53.29
   1   7   1  789.82   51.09
  -2  -7  -1  271.17   23.10
  -2   7   1  285.77   24.90
   2  -7   1  291.87   21.90
   2  -7   1  312.57   24.10
   2   7  -1  315.97   25.50
   2   7  -1  280.57   20.80
   2   7   1  325.27   25.50
   2  -7  -1  290.47   21.50
   2  -7  -1  275.97   24.50
  -2  -7   1  271.47   22.70
   2   7   1  311.37   21.80
  -2   7  -1  268.77   24.30
  -3  -7  -1    5.80    5.00
  -3   7   1    4.00    5.90
   3  -7   1    8.90    6.10
   3   7  -1   10.40    5.40
   3   7  -1    4.80    3.40
   3  -7   1    3.40    3.30
   3   7   1    0.50    3.00
   3   7   1    6.60    4.50
  -3  -7   1    4.20    3.80
  -3   7  -1    7.10    5.50
   3  -7  -1    7.60    3.50
   3   7   1    8.60    7.60
   4   7  -1   12.00    6.00
   4   7  -1   11.00    4.20
  -4  -7  -1    8.30    4.50
  -4   7   1   23.20    8.20
   4  -7   1   11.00    4.50
   4  -7   1   17.40    4.70
   4  -7  -1   15.40    6.70
  -4  -7   1   13.60    5.20
  -4   7  -1   19.30    8.20
   4   7   1   11.90    4.80
   4   7   1   14.10    6.70
   5  -7   1  352.06   26.80
   5   7  -1  361.36   34.10
  -5   7   1  357.46   33.20
  -5  -7  -1  379.56   32.90
   5   7  -1  325.17   28.10
   5   7   1  354.96   27.20
   5   7   1  373.66   28.80
   5  -7  -1  342.57   27.90
   5  -7  -1  395.26   27.70
   5   7   1  358.56   33.70
  -5   7  -1  403.66   34.70
  -5  -7   1  364.96   31.80
  -6   7   1   -2.30    6.60
  -6   7   1    6.40    6.90
   6  -7   1    0.90    4.10
  -6  -7  -1    3.30    7.40
   6   7  -1    7.60    5.60
   6   7  -1   19.70    9.00
  -6  -7  -1   11.40    9.10
   6   7  -1    1.20    4.00
   6  -7   1    3.40    4.00
  -6  -7  -1    6.60    6.00
  -6  -7   1    1.80    6.30
  -6  -7   1    2.50    6.00
   6  -7  -1   -0.60    4.30
  -6   7  -1    2.50    7.80
   6   7   1    1.60    7.00
  -6   7  -1    3.70    5.70
  -6  -7   1   -0.40    6.50
   6   7   1    6.00    4.50
   7   7  -1  367.66   37.50
   7   7  -1  323.97   29.10
   7  -7   1  333.67   29.70
  -7   7   1  299.07   29.70
  -7  -7  -1  310.47   30.20
  -7  -7  -1  392.66   38.30
  -7  -7  -1  319.17   28.60
   7  -7   1  292.27   26.00
   7  -7   1  380.26   30.90
   7  -7  -1  388.16   30.80
   7   7   1  353.46   30.00
   7  -7  -1  300.07   26.40
  -7  -7   1  280.27   28.30
   7   7   1  293.17   25.90
  -7  -7   1  302.17   34.20
  -7   7  -1  299.37   29.30
  -7  -7   1  340.57   30.80
   7   7   1  310.47   36.50
   8  -7   1   64.19   13.50
   8   7  -1   55.49   10.40
   8  -7   1   45.20    9.30
  -8  -7  -1   53.99   12.60
  -8  -7  -1   57.19   13.90
  -8   7   1   70.39   15.00
   8   7  -1   49.00   11.20
  -8  -7  -1   16.80   15.60
   8  -7   1   38.50    9.50
   8   7  -1   35.80   14.50
  -8  -7   1   50.99   11.80
  -8   7  -1   76.99   16.20
   8  -7  -1   58.79   13.10
   8  -7  -1   44.80    9.70
  -8  -7   1   79.79   15.40
   8   7   1   25.40   16.20
   8   7   1   50.49   10.60
  -8  -7   1   43.40   16.00
   8   7   1   42.60   10.20
   8  -7  -1   50.09   10.70
   9  -7   1   17.70    7.70
   9  -7   1   20.50    8.80
   9  -7   1   10.10    5.50
  -9  -7  -1   18.50    8.40
   9   7  -1    5.10    5.80
   9  -7  -1   10.50    5.40
   9  -7  -1    8.40    7.90
   9   7   1   11.70    5.50
   9  -7  -1    8.40    7.10
  -9  -7   1   -2.20   16.40
  -9  -7   1    2.10    7.00
   9   7   1    9.50    7.50
  10   7  -1    5.00    4.40
  10   7  -1    3.70   12.40
  10  -7   1  -11.90    7.60
  10  -7   1    1.30    4.40
  10  -7   1   -7.70    7.00
 -10  -7  -1    5.60    6.20
  10  -7  -1   -0.80    4.50
  10   7   1  -15.50   12.50
 -10  -7   1    4.40    5.20
  10  -7  -1   -7.10    8.80
  10   7   1   -5.70    3.70
  11   7  -1    8.00    4.20
 -11  -7  -1    3.20    5.00
  11  -7   1    2.70    4.00
  11  -7  -1    0.70    3.80
 -11  -7   1    3.10    5.30
  11   7   1   10.60    4.80
   0  -8  -1  266.77   20.50
   0   8  -1  237.98   21.70
   0   8   1  266.77   19.70
   0   8  -1  261.47   20.00
   0   8   1  253.77   21.90
   0  -8  -1  281.77   22.40
   0  -8   1  288.77   22.60
  -1  -8  -1 2301.27  127.29
  -1   8   1 2139.49  123.79
   1  -8   1 2141.39  124.29
   1   8  -1 2283.27  128.09
  -1   8   1 2020.20  127.09
   1   8  -1 2042.50  123.59
   1  -8   1 2183.28  126.69
  -1   8  -1 2083.99  123.69
   1   8   1 2261.47  127.99
   1   8   1 2140.79  123.99
  -1  -8   1 1941.31  125.59
   1  -8  -1 2067.79  124.19
  -1   8  -1 2075.39  127.59
   1  -8  -1 2175.48  126.29
  -2   8   1  242.68   15.10
  -2   8   1  298.57   24.30
  -2  -8  -1  247.68   21.90
   2  -8   1  261.47   22.00
   2   8  -1  236.58   19.10
   2  -8   1  256.77   20.20
  -2   8  -1  270.77   23.50
   2  -8  -1  234.88   21.40
   2  -8  -1  232.18   19.40
  -2  -8   1  225.78   21.00
   2   8   1  229.28   19.20
   3  -8   1  373.16   29.30
   3   8  -1  330.87   25.50
   3  -8   1  342.57   26.50
  -3   8   1  334.77   30.30
   3   8  -1  359.56   31.40
  -3  -8  -1  378.16   29.60
   3  -8   1  413.16   26.30
   3   8   1  326.27   25.70
   3  -8  -1  330.67   26.00
   3   8   1  381.86   31.80
  -3   8  -1  352.46   30.60
   3   8   1  359.56   29.30
  -3  -8   1  324.57   28.00
   4  -8   1    2.50    4.20
  -4   8   1   14.50    7.90
  -4  -8  -1   -5.80    5.00
   4   8  -1    6.40    6.00
   4   8  -1    3.00    4.60
   4   8  -1    4.20    3.80
   4  -8   1    4.50    4.10
   4  -8  -1    8.00    4.00
   4  -8  -1    9.40    4.90
   4   8   1    8.00    5.90
  -4   8  -1    5.50    7.60
  -4  -8   1    8.00    5.60
   4   8   1    8.90    6.50
  -5  -8  -1   18.20    8.10
   5  -8   1   11.80    5.60
   5  -8   1    5.50    4.10
  -5   8   1   14.90    8.60
   5   8  -1    8.90    7.40
   5   8  -1   10.40    5.40
  -5  -8  -1    9.10    6.30
   5   8   1   11.70    5.50
  -5   8  -1   32.40    9.70
   5   8   1   17.00    7.60
  -5  -8   1   16.30    6.90
  -5   8  -1   28.60   10.90
   5  -8  -1   16.50    6.00
  -5  -8   1   14.80    6.70
   5  -8  -1   14.60    5.10
   5   8   1   11.10    4.80
  -6  -8  -1   10.80    7.10
   6  -8   1    1.70    4.60
   6  -8   1   35.40   12.20
   6   8  -1    1.20    4.40
  -6  -8  -1    8.60    7.30
   6   8  -1   16.30    9.20
  -6   8   1   14.90    7.50
   6   8  -1    7.80    6.30
  -6   8   1   -3.50    7.20
  -6  -8  -1   23.40   10.00
  -6   8  -1   19.30    7.50
  -6  -8   1   13.80    7.00
  -6  -8   1    3.50    7.00
   6   8   1    3.80    8.80
   6  -8  -1   12.30    5.80
  -6   8  -1   20.10    9.10
  -6  -8   1    7.90    7.50
  -7  -8  -1   83.89   17.20
   7   8  -1   79.29   17.70
  -7   8   1   80.29   17.10
  -7  -8  -1   72.29   17.80
   7  -8   1  122.89   17.40
   7  -8   1   85.29   12.20
   7   8  -1  114.89   14.90
  -7  -8  -1   82.09   24.40
   7  -8   1  128.49   17.20
   7   8   1   80.69   14.10
   7  -8  -1  113.29   13.10
   7   8   1  110.19   13.90
  -7   8  -1   65.29   16.30
  -7   8  -1   94.99   19.60
   7   8   1   70.79   17.70
  -7  -8   1   97.39   18.90
   8   8  -1   15.10    6.30
  -8   8   1   -8.90   15.10
  -8  -8  -1   14.00    8.40
   8  -8   1   15.30    7.30
  -8  -8  -1  -12.80   15.00
  -8  -8  -1   11.60    7.20
  -8   8   1   26.80   10.80
   8   8  -1    6.50   13.00
   8  -8   1   29.30    9.70
   8   8  -1   13.70    6.60
   8  -8   1    6.60    5.10
  -8  -8   1   20.50    8.40
   8  -8  -1   14.10    6.80
  -8  -8   1   23.10   10.90
  -8  -8   1    9.70   13.70
   8  -8  -1   19.40    6.50
   8   8   1   23.40   14.20
   8   8   1    6.20    5.90
   8   8   1   13.00    5.10
  -9  -8  -1   16.70    8.80
  -9  -8  -1   35.00   10.20
   9  -8   1   21.50    7.30
   9   8  -1   15.40    6.50
   9   8  -1   11.90    7.60
   9  -8   1    1.30    7.70
   9   8   1   19.10    6.50
   9  -8  -1   11.80    5.80
   9  -8  -1   31.30    9.50
  -9  -8   1   24.30    9.60
  -9  -8   1   28.40    9.80
   9   8   1   22.10    8.40
  10   8  -1   -9.30    7.00
  10  -8   1    1.40    8.40
 -10  -8  -1   -1.40    5.10
  10  -8   1   -5.40    4.10
  10   8  -1    7.10    4.20
  10  -8  -1    0.40    4.00
  10   8   1  -17.70    8.10
  10   8   1   -6.40    3.50
 -10  -8   1   -4.80    5.20
  10  -8  -1  -14.10    6.70
  11  -8   1   -2.80    4.70
  11   8  -1    1.10    3.40
 -11  -8  -1    9.10    5.60
 -11  -8   1   -6.50    4.20
  11   8   1    0.20    4.40
  11  -8  -1    3.70    3.90
   0   9   1   37.80    7.80
   0  -9   1   45.20    8.60
   0  -9  -1   37.80    8.20
   0   9  -1   41.80    8.30
   0   9  -1   33.40    6.60
   0   9   1   43.00    8.10
   0  -9  -1   31.90    6.40
   0   9  -1   45.10    8.70
  -1   9   1  333.37   24.50
   1  -9   1  345.27   27.20
   1   9  -1  343.67   27.60
  -1   9   1  337.97   27.50
   1   9  -1  306.37   25.20
  -1  -9  -1  363.26   27.10
   1   9  -1  333.77   24.10
   1  -9   1  331.67   24.30
   1   9   1  292.97   23.60
   1  -9  -1  328.77   24.60
  -1   9  -1  320.17   27.20
  -1  -9   1  325.17   26.20
  -1   9  -1  320.17   24.40
   1   9   1  350.36   27.70
  -1   9  -1  313.27   23.90
   1  -9  -1  327.47   26.10
   1   9   1  269.47   24.30
   2  -9   1  566.34   43.60
   2   9  -1  554.54   37.40
   2   9  -1  572.14   42.60
  -2  -9  -1  582.04   41.20
   2  -9   1  575.74   38.50
  -2   9   1  535.05   41.80
   2  -9  -1  552.64   38.10
  -2   9  -1  544.95   42.30
   2   9   1  620.64   43.10
   2   9   1  537.75   37.50
   2  -9  -1  538.75   39.90
  -3  -9  -1  152.08   17.20
   3   9  -1  132.99   17.30
   3  -9   1  120.59   16.00
   3  -9   1   93.39   14.40
  -3   9  -1  136.79   19.50
   3   9   1  143.89   18.40
   3   9   1  126.29   14.10
   3  -9  -1  144.09   15.70
   3  -9  -1  100.29   12.20
  -3  -9   1  126.99   15.70
   3   9   1  138.09   12.70
  -4   9   1  103.49   17.50
   4   9  -1   83.69   15.60
   4  -9   1  103.39   11.90
   4   9  -1  119.79   12.80
   4  -9   1  126.29   14.40
   4   9  -1  100.09   12.50
  -4  -9  -1  103.49   16.00
   4   9   1   88.99   11.30
   4  -9  -1  127.09   14.00
   4   9   1   96.09   16.70
  -4  -9   1   83.19   14.10
  -4   9  -1  149.88   19.80
   4  -9  -1   84.79   11.50
   5  -9   1  152.48   16.90
  -5   9   1  107.09   18.70
  -5  -9  -1  133.59   16.70
   5  -9   1  133.89   14.30
   5   9  -1  128.29   15.00
  -5  -9  -1  113.89   18.90
   5   9  -1  115.59   19.50
  -5   9   1  118.99   17.60
  -5  -9   1  121.99   15.60
   5   9   1  117.39   19.20
   5   9   1  160.78   17.00
  -5   9  -1  117.89   19.70
   5   9   1  134.99   14.80
  -5  -9   1  115.89   17.00
  -5  -9   1  101.49   17.30
   5  -9  -1  149.49   14.50
   5  -9  -1  140.09   15.30
   6   9  -1   35.60   11.60
  -6  -9  -1   46.40   12.60
   6  -9   1   -1.70   17.60
  -6  -9  -1   48.20   11.40
  -6   9   1   37.80   10.80
  -6   9   1   23.80   10.10
  -6  -9  -1   23.10    9.60
   6   9  -1   35.00    8.00
   6  -9   1   36.20    8.60
   6  -9   1   28.00    7.10
   6   9  -1   26.40    7.50
   6   9   1   22.20    7.00
   6   9   1   26.00    9.90
   6  -9  -1   31.60    7.40
  -6  -9   1   36.20    9.00
  -6  -9   1   35.70   10.90
   6  -9  -1   30.60    7.70
  -6  -9   1   37.40   11.10
  -6   9  -1   37.90   10.50
   7  -9   1  138.29   18.00
  -7  -9  -1  125.99   18.90
   7  -9   1  151.58   20.90
  -7   9   1   98.69   20.00
  -7  -9  -1  125.89   20.70
  -7  -9  -1   96.19   23.10
   7   9  -1  184.38   19.90
   7  -9   1  146.29   16.50
   7   9  -1  119.09   21.90
   7  -9  -1  129.59   15.60
   7   9   1  142.19   18.60
  -7  -9   1  139.39   18.90
   7   9   1  134.39   15.80
   7  -9  -1  138.29   18.10
  -7  -9   1  130.89   17.60
   7   9   1   78.89   20.30
  -7  -9   1   96.59   20.80
  -7   9  -1  101.49   20.70
   8   9  -1   14.80    6.00
  -8   9   1   22.00   13.60
   8   9  -1  -23.60   11.80
  -8  -9  -1  -12.50   14.60
   8  -9   1    8.70    5.90
   8   9  -1    6.70    6.50
  -8  -9  -1   -0.50    8.00
   8  -9   1   -2.10    5.90
  -8  -9  -1    4.80    6.30
   8  -9  -1   11.70    5.80
  -8  -9   1    5.80    6.50
  -8  -9   1   10.60    8.30
  -8  -9   1   22.50   14.80
  -8   9  -1   -6.20   13.30
   8   9   1    9.50    6.60
   8  -9  -1   12.60    6.20
   8   9   1    5.90    5.00
   8   9   1   -0.80   13.00
   9  -9   1   -4.40    6.40
  -9  -9  -1   27.60    8.80
   9  -9   1   -0.50    4.70
   9   9  -1   -1.20    6.20
  -9  -9  -1   13.30    7.80
   9   9  -1    7.00    4.40
   9  -9  -1   15.70    6.40
   9  -9  -1    7.80    7.10
  -9  -9   1    9.90    7.60
   9   9   1    5.40    7.80
  -9  -9   1    8.80    7.50
   9   9   1    1.90    4.90
  10   9  -1    6.60    4.70
  10   9  -1   -6.20    8.00
  10  -9   1    4.50    4.80
 -10  -9  -1    0.20   11.00
  10  -9   1  -19.00   10.40
  10  -9  -1    0.70    8.00
  10  -9  -1    0.20    4.20
  10   9   1  -10.30    8.40
  10   9   1   -1.60    4.00
 -10  -9   1    1.00    5.50
  11   9  -1   -1.70    4.20
  11   9   1   -1.00    5.10
 -11  -9   1   -1.70    5.20
  11  -9  -1   -6.00    4.00
   0  10   1  113.39   13.50
   0 -10  -1  127.19   15.40
   0  10  -1  100.09   12.00
   0  10  -1   81.19   13.30
   0 -10  -1  113.49   12.90
   0  10  -1   78.19   12.70
   0  10   1  102.19   14.10
   0 -10   1   97.09   13.50
   0  10   1  115.39   12.40
  -1  10   1 2650.43  155.38
  -1  10   1 2517.65  158.68
   1  10  -1 2783.62  157.08
   1 -10   1 2559.64  158.08
   1  10  -1 2520.25  154.48
  -1 -10  -1 2805.02  158.98
   1 -10   1 2537.15  154.48
   1  10   1 2674.23  154.68
   1  10   1 2796.82  157.08
  -1 -10   1 2712.73  158.38
   1 -10  -1 2586.84  154.98
   1  10   1 3007.10  161.08
  -1  10  -1 2580.94  159.08
  -1  10  -1 2689.43  154.58
  -1  10  -1 2533.25  155.58
   2 -10   1  320.07   28.90
  -2  10   1  317.07   22.10
  -2 -10  -1  325.37   28.40
   2 -10   1  328.27   24.30
  -2  10   1  329.37   29.90
   2  10  -1  345.97   33.00
   2  10  -1  342.37   25.70
   2  10  -1  362.36   30.90
   2 -10  -1  351.76   26.60
   2  10   1  327.77   25.50
   2  10   1  289.67   23.60
  -2  10  -1  328.57   24.10
  -2 -10   1  406.56   29.90
   2 -10  -1  322.27   24.70
   2  10   1  354.46   26.60
   2 -10  -1  372.96   28.90
  -2  10  -1  310.87   29.50
   2  10   1  344.97   30.80
   3 -10   1  134.09   13.80
  -3 -10  -1  141.29   17.90
   3 -10   1  159.98   16.40
  -3  10   1  161.58   20.00
   3 -10   1  167.28   20.70
   3  10  -1  147.69   19.30
   3  10  -1  134.89   14.30
   3 -10  -1  115.09   13.60
   3  10   1  120.39   13.40
  -3 -10   1  118.19   16.10
   3 -10  -1  129.49   14.90
  -3  10  -1  138.99   18.80
   3  10   1  171.78   20.70
   4 -10   1   51.09    8.50
   4 -10   1   43.30    8.40
   4  10  -1   35.90    7.50
  -4  10   1   53.79   12.60
  -4 -10  -1   50.39   11.90
   4  10  -1   40.30   10.00
   4  10  -1   58.09    9.00
   4  10   1   48.70    8.90
  -4 -10   1   41.30   10.40
   4  10   1   49.99    8.60
  -4  10  -1   58.19   13.50
   4 -10  -1   54.89    8.90
   4  10   1   32.80   11.10
   5  10  -1   29.70    8.30
   5 -10   1   33.70    7.80
  -5 -10  -1   26.60    9.60
   5 -10   1   23.40    6.70
  -5 -10  -1   31.40    9.90
  -5  10   1   39.90   12.60
   5  10  -1   24.10   11.30
  -5 -10  -1   36.40   10.10
   5  10   1   36.20    8.20
   5  10   1   26.70    7.50
  -5 -10   1   30.80    8.00
   5 -10  -1   33.10    6.80
   5 -10  -1   31.00    7.60
   5  10   1   25.10    9.30
  -5  10  -1   41.60   12.40
   6  10  -1    4.10    8.70
  -6  10   1   -0.90    9.00
  -6 -10  -1   10.50    7.40
   6 -10   1    7.90    5.40
  -6 -10  -1    4.60    6.30
  -6 -10  -1    1.20    7.60
   6  10  -1    2.80    4.60
   6 -10   1    6.00    4.40
   6  10  -1    0.10    4.90
   6  10   1  -15.40    6.50
   6 -10  -1    0.60    5.00
  -6 -10   1    3.20    6.30
  -6 -10   1   -2.60    6.90
   6  10   1    8.70    5.10
   6 -10  -1   11.20    4.50
  -6 -10   1    7.70    8.20
  -6  10  -1    1.20    8.20
  -7 -10  -1   75.69   16.50
   7  10  -1   64.49   23.50
  -7 -10  -1   90.89   21.20
   7 -10   1   57.49   11.70
  -7 -10  -1  107.99   17.90
   7  10  -1   73.29   12.40
   7 -10   1   76.39   14.50
  -7  10   1   72.49   17.00
  -7 -10   1  106.59   23.40
  -7  10  -1   75.99   17.60
  -7 -10   1   98.49   16.80
   7  10   1   68.59   15.90
   7  10   1   78.59   19.40
   7 -10  -1   83.29   16.30
   7  10   1   71.99   13.20
   8  10  -1   23.90    8.80
  -8 -10  -1   14.50    8.20
   8  10  -1   20.90    7.50
   8 -10   1   33.50   10.00
  -8 -10  -1   20.10    9.40
   8 -10   1   32.60    7.90
  -8 -10  -1   18.50   18.20
   8  10  -1   23.20   16.80
  -8  10   1   30.30   16.50
  -8 -10   1   42.00   11.30
  -8 -10   1  -10.90   13.30
   8  10   1   38.90    9.10
   8 -10  -1   21.60   10.10
   8  10   1   38.10   17.00
  -8 -10   1   46.60   12.40
   8  10   1   21.70    9.10
   8 -10  -1   37.90    8.90
  -8  10  -1    9.40   15.00
   9 -10   1   21.50   10.00
   9  10  -1   21.60    6.70
   9  10  -1   25.00    7.90
   9 -10   1   23.60    6.50
  -9 -10  -1   27.70    8.80
  -9 -10  -1   26.70    9.00
   9 -10  -1   27.00    7.50
   9 -10  -1   23.80    9.30
   9  10   1   19.90    9.60
  -9 -10   1   19.10    7.80
  -9 -10   1   41.10   12.40
   9  10   1   25.90    6.60
  10  10  -1   33.00    9.90
  10 -10   1   15.30    5.60
 -10 -10  -1    7.60    7.40
  10 -10   1   -9.60   17.50
  10  10  -1   13.20    5.10
  10  10   1   20.10    6.20
  10  10   1   10.80   10.70
  10 -10  -1   15.20    5.10
 -10 -10   1   13.80    7.20
   0  11  -1   54.99    8.40
   0  11   1   51.99   10.00
   0 -11  -1   54.99    8.60
   0 -11  -1   62.19   10.90
   0  11   1   51.99    9.90
   0  11  -1   56.89   10.70
   0  11  -1   49.80   10.80
   0  11  -1   59.99    9.30
   0 -11  -1   60.99    8.80
   0 -11   1   57.59   10.70
   0  11   1   41.30    8.00
   0  11   1   76.69    9.40
  -1 -11  -1   19.20    7.60
   1 -11   1   14.70    6.40
  -1  11   1   20.60    5.80
   1 -11   1   15.10    5.80
   1  11  -1   19.80    6.10
   1 -11   1   22.80    6.20
   1  11  -1   23.00    7.00
   1  11  -1   14.10    5.80
   1  11  -1   24.30    6.50
  -1  11   1   30.50    8.50
  -1  11  -1   23.10    8.60
   1  11   1   32.20    7.00
   1 -11  -1   22.70    5.90
   1  11   1   29.00    8.10
  -1  11  -1   19.40    5.90
  -1  11  -1   21.90    6.00
   1  11   1   20.70    6.30
  -1  11  -1   21.50    5.80
   1 -11  -1    7.70    7.40
   1  11   1   25.40    7.10
   1 -11  -1   26.20    7.30
   2 -11   1   83.09   10.60
  -2  11   1   83.59   11.00
   2  11  -1   67.29    9.70
  -2  11   1   87.29   15.40
   2 -11   1   61.49   10.60
   2  11  -1   91.49   11.60
  -2 -11  -1   79.79   14.40
   2 -11   1   81.99   14.00
   2  11  -1   75.29   14.20
   2  11   1   90.09   10.80
   2 -11  -1   77.29   10.40
  -2  11  -1   81.69   15.40
   2 -11  -1   60.29   13.20
   2 -11  -1  108.29   13.20
   2  11   1   86.09   11.80
  -2  11  -1  102.59   11.80
  -2 -11   1   96.89   14.70
   2  11   1   79.59   13.70
   3  11  -1   19.30    7.70
  -3 -11  -1   15.50    7.90
   3 -11   1   18.50    6.30
  -3  11   1   23.40    8.40
   3  11  -1   15.60    5.00
   3 -11   1    8.30    4.60
   3  11  -1   17.80    5.80
  -3  11  -1   18.50    7.60
   3  11   1   15.10    4.90
   3  11   1   20.50    9.00
   3 -11  -1   17.50    5.30
   3 -11  -1   15.30    5.90
  -3 -11   1   25.10    8.10
  -4 -11  -1  424.16   38.80
  -4  11   1  527.25   42.50
   4  11  -1  412.26   40.80
   4  11  -1  390.46   31.60
   4 -11   1  489.65   35.80
   4  11  -1  405.46   33.40
   4 -11   1  435.66   32.40
   4  11   1  421.56   31.90
  -4 -11   1  394.06   37.60
   4  11   1  440.76   41.00
   4 -11  -1  521.15   36.20
   4 -11  -1  438.36   32.70
  -4  11  -1  470.35   41.60
   4  11   1  528.65   35.70
  -5 -11  -1  145.29   17.50
  -5  11   1  137.79   23.20
   5  11  -1  122.09   14.70
  -5 -11  -1  121.39   17.00
  -5 -11  -1   96.49   20.10
   5 -11   1  138.19   17.20
   5  11  -1   96.29   19.50
   5 -11   1  160.48   15.60
  -5  11  -1  116.49   21.10
   5 -11  -1  122.69   14.80
   5  11   1  111.99   14.80
  -5 -11   1  107.99   16.30
   5  11   1   96.19   19.20
  -5 -11   1  133.69   17.30
  -5 -11   1  171.08   22.80
  -6  11   1    7.00    9.00
   6 -11   1   10.20    4.90
   6  11  -1    8.80    5.40
   6  11  -1   14.50   10.60
  -6 -11  -1   18.20   12.60
   6 -11   1   10.70    6.50
  -6 -11  -1   15.30    8.20
  -6 -11  -1   10.80    7.70
   6  11  -1   11.60    5.20
   6  11   1   10.50    9.40
  -6 -11   1    1.10    8.70
   6 -11  -1    9.30    4.80
  -6 -11   1    1.80    6.50
  -6 -11   1   10.70    8.10
   6  11   1   11.70    6.50
   6 -11  -1   14.60    6.70
  -6  11  -1    6.20    8.60
  -7 -11  -1  118.39   19.70
   7 -11   1  161.68   17.30
   7  11  -1  110.39   21.90
   7 -11   1  131.29   18.60
   7  11  -1  140.29   18.20
  -7 -11  -1   88.49   22.70
  -7 -11  -1  154.18   19.50
  -7  11   1  102.59   20.10
  -7 -11   1  152.78   19.40
  -7 -11   1  137.29   24.20
   7  11   1   95.29   23.70
   7  11   1   98.79   16.20
   7  11   1  140.99   16.30
  -7 -11   1  147.69   19.30
   7 -11  -1  145.59   19.30
  -7  11  -1   89.19   20.50
   7 -11  -1  124.29   15.80
  -8  11   1   28.50   14.10
   8  11  -1   12.60    6.20
   8 -11   1   18.10    6.70
   8  11  -1   19.30    8.00
  -8 -11  -1   17.50    6.80
   8 -11   1   13.10    8.40
  -8 -11  -1    0.00    8.70
  -8 -11   1   17.70    7.90
   8 -11  -1   19.50    7.10
   8  11   1   18.80    6.00
  -8  11  -1   -5.50   11.80
   8  11   1    4.20    7.00
  -8 -11   1   32.80    9.80
   8 -11  -1   -1.00    7.90
  -9 -11  -1    5.60    6.70
  -9 -11  -1   10.00    7.10
   9  11  -1   14.50    7.60
   9 -11   1   -2.40   14.10
   9 -11   1   -1.70    4.80
   9  11  -1   -0.20    4.80
   9 -11  -1    0.10    7.30
   9  11   1    2.50    8.10
   9  11   1    4.30    5.30
   9 -11  -1   -0.80    5.20
  -9 -11   1    4.70    6.90
  -9 -11   1    4.20    7.00
 -10 -11  -1   -5.30    4.50
  10 -11   1   -5.50    6.10
  10  11  -1    4.30   11.90
  10  11  -1    4.80    4.40
  10  11   1   -2.10    4.20
 -10 -11   1    9.50    5.50
  10 -11  -1  -45.30   18.60
  10 -11  -1    1.10    4.50
   0 -12   1   55.59   11.10
   0  12  -1   50.69    8.70
   0  12  -1   45.90   10.50
   0  12   1   46.30   10.70
   0 -12  -1   73.39    9.50
   0  12  -1   51.29   10.40
   0  12  -1   56.79    8.50
   0 -12  -1   41.80    7.90
   0  12   1   46.30   10.20
   0 -12  -1   56.29   11.20
   1  12  -1  419.16   31.70
   1  12  -1  381.16   27.60
   1  12  -1  365.76   32.60
   1  12  -1  456.55   30.80
   1 -12   1  354.86   26.80
   1 -12   1  324.37   28.40
   1 -12   1  414.76   33.10
  -1 -12  -1  400.86   32.90
  -1  12   1  358.56   29.50
  -1  12   1  389.86   33.70
   1  12   1  405.86   34.40
  -1 -12   1  412.46   33.60
  -1  12  -1  379.86   30.40
   1 -12  -1  405.56   33.70
   1  12   1  440.16   32.20
  -1  12  -1  349.87   28.50
   1 -12  -1  353.76   27.20
  -1  12  -1  381.26   27.00
   1  12   1  373.56   27.10
  -1  12  -1  347.97   32.90
  -2  12   1  373.96   33.50
   2  12  -1  336.07   26.30
  -2 -12  -1  384.86   32.50
   2  12  -1  340.97   32.90
   2 -12   1  359.36   28.40
   2  12  -1  351.06   28.70
   2 -12   1  343.97   26.40
   2 -12   1  371.16   33.00
   2  12  -1  380.86   28.90
  -2  12  -1  370.16   33.20
   2 -12  -1  380.26   27.00
   2  12   1  319.27   28.00
  -2  12  -1  321.37   27.50
   2  12   1  378.66   26.70
   2 -12  -1  377.16   29.40
  -2 -12   1  395.26   32.60
   2  12   1  346.47   33.20
   3  12  -1   32.20    6.90
   3  12  -1   24.40    9.70
   3  12  -1   30.50    7.70
   3 -12   1   35.70    7.20
   3 -12   1   39.90    8.30
  -3  12   1   46.60   11.70
  -3 -12  -1   36.20    9.50
   3 -12  -1   37.20    8.00
  -3 -12   1   27.20    9.20
  -3  12  -1   45.70   11.60
   3  12   1   34.50   11.00
   3  12   1   33.90    6.90
   3 -12  -1   27.20    7.00
  -4 -12  -1    5.70    7.60
   4  12  -1    1.00    4.50
  -4  12   1    2.40    7.00
  -4 -12  -1    3.30    6.30
   4 -12   1    4.70    4.60
  -4 -12  -1   18.40    9.60
   4  12  -1    0.60    6.10
   4 -12   1    0.60    3.70
   4 -12  -1   -3.70    3.70
  -4 -12   1    7.60    6.80
  -4 -12   1    3.10    6.30
  -4 -12   1   -2.50    6.20
   4  12   1   -3.10    3.60
   4  12   1    1.40    3.90
   4  12   1   11.70    7.10
   4 -12  -1   -5.00    4.00
  -4  12  -1   -2.60    6.40
   5  12  -1   49.30   10.10
  -5 -12  -1   63.79   12.70
   5  12  -1   35.60    8.60
   5 -12   1   54.89    9.60
   5 -12   1   48.30   10.60
  -5 -12  -1   56.29   11.90
  -5  12   1   49.10   15.50
   5  12  -1   42.80   12.50
  -5 -12  -1   31.10   13.60
   5 -12  -1   45.70    9.90
   5  12   1   41.40    9.10
  -5 -12   1   62.79   12.50
  -5  12  -1   56.19   15.30
  -5 -12   1   45.20   13.30
  -5 -12   1   50.89   11.70
   5  12   1   36.40    8.00
   5  12   1   26.20    9.00
   5 -12  -1   42.80    8.50
  -6 -12  -1    8.60    7.60
   6  12  -1    1.60    4.50
  -6  12   1    1.70    8.90
  -6 -12  -1   27.30   13.20
   6 -12   1    1.00    5.80
   6  12  -1   -1.80    4.30
   6 -12   1    8.30    5.60
   6  12  -1   10.30    9.10
   6 -12  -1    6.40    6.10
   6 -12  -1    1.60    5.10
   6  12   1    7.70    5.40
  -6 -12   1    2.00    8.60
   6  12   1   -4.90    8.50
  -6 -12   1  -13.10    8.90
  -6  12  -1    3.60    9.40
  -6 -12   1    1.70    6.40
  -7 -12  -1   16.20   15.80
   7 -12   1   37.50    9.80
  -7 -12  -1   44.20   12.00
   7  12  -1   20.10   14.40
   7  12  -1   23.80    8.40
  -7 -12  -1   49.00   11.50
   7 -12   1   40.40    9.20
  -7  12   1   23.90   12.40
   7  12   1   16.70   14.00
   7 -12  -1   29.20    8.20
  -7 -12   1   55.29   12.50
  -7  12  -1   24.60   13.20
  -7 -12   1   33.50   10.20
   7  12   1   31.40    8.00
   7  12   1   26.60    8.30
  -7 -12   1   73.29   18.60
   7 -12  -1   29.80    7.70
   8  12  -1   50.39    9.80
  -8 -12  -1   56.29   11.10
   8 -12   1   43.50   12.10
   8  12  -1   21.50   20.40
  -8 -12  -1   48.00   12.60
   8 -12   1   59.29   10.70
  -8  12   1   77.69   18.00
   8  12  -1   62.99   11.70
  -8  12  -1   45.30   15.40
  -8 -12   1   42.90   22.10
  -8 -12   1   57.49   13.90
   8  12   1   55.19   12.10
   8  12   1   41.90   19.10
   8 -12  -1   40.00    9.20
  -8 -12   1   76.09   14.10
   8  12   1   63.89   11.00
   8 -12  -1   57.49   11.70
  -9 -12  -1   27.20    8.90
   9  12  -1   20.40    6.80
   9  12  -1   29.60   12.40
  -9 -12  -1   18.30    7.30
   9 -12   1   31.70    7.40
   9 -12   1   -4.40   10.90
   9  12   1   21.60    5.90
   9 -12  -1   30.20    7.40
  -9 -12   1   33.50    9.30
  -9 -12   1   41.60   10.30
   9  12   1   18.40   10.50
   9 -12  -1   13.60    9.90
 -10 -12  -1    3.80    5.70
  10  12  -1   19.60    6.90
  10 -12   1   11.00    5.30
  10 -12   1    8.50    5.10
  10 -12  -1   17.00    6.10
  10  12   1    8.70    5.30
  10 -12  -1    2.80    4.90
 -10 -12   1   15.40    6.10
   0 -13  -1   -1.90    4.20
   0  13  -1   -0.40    5.10
   0  13  -1   -5.90    3.40
   0 -13  -1    3.50    5.60
   0  13   1    2.10    5.80
   0  13   1   -4.80    3.40
   0  13  -1   -1.90    4.00
   0 -13  -1    1.40    6.90
   0  13   1   -7.60    4.80
   0  13  -1    1.50    5.50
  -1  13   1    0.00    5.60
  -1  13   1   -3.40    5.00
   1  13  -1    7.30    6.60
   1  13  -1    8.40    6.40
  -1 -13  -1   -0.50    7.50
   1  13  -1    6.70    5.50
   1 -13   1    2.20    6.20
   1  13  -1    7.20    5.20
   1 -13   1    6.90    7.40
  -1  13   1   -4.30    5.00
   1 -13   1    9.70    4.90
  -1  13  -1    7.50    4.80
  -1  13  -1   14.90    6.20
   1 -13  -1   11.00    5.30
   1  13   1    5.40    4.40
   1  13   1   19.60    8.00
  -1  13  -1    3.00    6.00
   1  13   1   12.70    6.10
   1 -13  -1    3.50    5.10
   1 -13  -1    1.80    9.20
  -1 -13   1    5.20    5.90
  -2  13   1  310.27   30.60
  -2 -13  -1  316.67   30.30
   2  13  -1  288.37   24.20
   2  13  -1  345.17   27.80
   2 -13   1  285.67   23.90
   2 -13   1  353.76   32.70
   2  13  -1  359.56   27.20
   2 -13   1  296.37   26.40
   2  13  -1  291.37   30.60
   2  13   1  297.17   24.20
  -2 -13   1  353.26   31.90
  -2  13  -1  322.47   31.30
   2 -13  -1  311.07   24.60
   2 -13  -1  357.46   27.90
  -2  13  -1  310.77   25.50
   2  13   1  309.87   27.20
   2  13   1  318.27   31.40
   3 -13   1   22.40    9.00
   3 -13   1   32.00    8.70
   3  13  -1   16.30    9.70
   3  13  -1   23.70    6.70
  -3 -13  -1   16.30    9.70
  -3  13   1   31.30   10.20
   3  13   1   25.80    9.80
  -3 -13   1   24.20    9.50
  -3  13  -1   30.80   10.30
   3  13   1   17.60    6.70
  -3 -13   1   27.00   10.30
   3 -13  -1   34.10   12.80
   3  13   1   19.90    6.80
   3 -13  -1   17.10    7.10
   3 -13  -1   20.00    6.60
   4  13  -1  576.24   42.50
  -4 -13  -1  652.53   49.00
  -4 -13  -1  523.75   46.20
   4 -13   1  654.73   43.40
  -4 -13  -1  678.43   52.99
   4  13  -1  592.24   53.39
   4 -13   1  616.84   45.70
   4  13   1  667.53   43.20
   4 -13  -1  594.64   42.80
   4  13   1  604.14   53.49
  -4 -13   1  567.64   50.39
  -4 -13   1  584.14   44.10
   4 -13  -1  648.74   46.50
   4  13   1  621.04   45.60
  -4 -13   1  624.14   45.40
  -5 -13  -1   26.90   11.10
   5  13  -1   40.60    8.80
  -5  13   1   56.69   16.60
   5 -13   1   36.30    9.50
  -5 -13  -1   21.70   13.00
   5  13  -1   45.30    9.40
   5 -13   1   47.80    9.20
  -5 -13  -1   33.10   10.40
   5  13  -1   46.40   14.20
   5 -13  -1   57.29   12.10
   5  13   1   30.30    8.20
   5  13   1   30.50    9.30
  -5  13  -1   48.80   15.50
   5 -13  -1   51.59    9.90
  -5 -13   1   46.10   13.90
   5  13   1   37.80   12.30
  -5 -13   1   51.59   11.90
  -5 -13   1   53.29   12.80
  -6 -13  -1   32.00   10.90
   6  13  -1   26.70    8.70
   6 -13   1   28.80    8.10
  -6  13   1   27.60   11.40
  -6 -13  -1   51.39   12.40
  -6 -13  -1   47.60   17.80
   6 -13   1   34.00   11.30
  -6 -13   1    6.60   13.10
   6 -13  -1   25.50    7.90
   6  13   1   26.00    8.10
  -6 -13   1   29.40    9.90
  -6  13  -1   23.00   11.20
  -6 -13   1   50.29   12.00
   7  13  -1   13.50   13.50
  -7 -13  -1   37.80   10.90
  -7 -13  -1   37.60   19.90
   7  13  -1   10.40   10.80
   7 -13   1   39.60    8.50
  -7 -13  -1   35.10   10.00
  -7 -13   1   43.90   12.40
   7  13   1   18.70   16.90
   7  13   1   44.90    9.70
  -7  13  -1   41.90   20.30
   7 -13  -1   30.50   13.60
  -7 -13   1   36.20   10.90
   7 -13  -1   39.60    9.20
  -7 -13   1   20.10   17.60
   8  13  -1    2.40    7.20
   8 -13   1   16.60    5.60
   8  13  -1    8.20    5.50
  -8 -13  -1    5.40    6.70
  -8 -13  -1    1.10    6.70
  -8  13   1   -0.50   13.10
   8 -13   1    7.10    8.70
  -8  13  -1   -2.40   13.70
  -8 -13   1   10.40    6.60
   8  13   1   11.80    8.30
  -8 -13   1   14.00    6.50
   8 -13  -1    7.00    5.10
   8 -13  -1    0.40    7.50
   8  13   1    6.60    5.00
   9 -13   1   -2.60    5.10
  -9 -13  -1    6.10    7.60
   9  13  -1   -2.40    8.10
   9 -13   1   -5.70   20.40
   9 -13   1    4.80    5.20
   9  13  -1   -3.00    3.80
   9  13   1    3.30    4.10
  -9 -13   1    2.70    4.90
   9  13   1  -20.10   10.60
   9 -13  -1   -4.20    9.90
  -9 -13   1    0.80    5.40
   9 -13  -1   -7.70    4.80
   9 -13  -1    5.10    5.30
  10  13  -1    0.10    4.20
  10 -13   1    7.80    4.40
  10 -13  -1    4.90    4.70
 -10 -13   1    6.80    5.10
  10 -13  -1   -2.70    4.50
  10  13   1    4.60    4.90
   0  14  -1   48.60   11.50
   0  14  -1   65.29   12.50
   0 -14  -1   47.00   12.00
   0 -14   1   50.29   11.60
   0 -14  -1   51.79    8.10
   0  14   1   58.09    8.50
   0  14   1   55.29   12.30
   0  14  -1   57.09    9.20
   0  14  -1   47.10    9.20
   0  14   1   57.29   10.80
   1 -14   1   31.00    7.10
  -1  14   1   36.00   11.60
  -1  14   1   43.30   10.10
   1 -14   1   36.00    9.30
   1 -14   1   35.30   12.40
   1  14  -1   36.60    7.70
   1  14  -1   28.50    9.60
  -1 -14  -1   42.30   11.90
   1  14  -1   38.50    8.00
   1  14  -1   36.40   11.60
  -1  14   1   48.30   11.40
  -1 -14   1   49.00   11.70
   1  14   1   49.70    8.70
   1  14   1   36.90    9.80
   1 -14  -1   -1.00   13.50
  -1  14  -1   39.80   11.10
   1 -14  -1   31.90    8.50
   1  14   1   33.70    9.90
  -1  14  -1   27.30    9.50
   1  14   1   31.50    8.00
   1 -14  -1   57.49    9.10
  -1  14  -1   43.20    7.80
   2  14  -1  346.27   29.50
   2 -14   1  399.86   27.50
   2  14  -1  368.26   36.30
   2  14  -1  376.66   29.80
   2 -14   1  322.77   29.30
   2  14  -1  404.36   31.80
   2 -14   1  305.07   28.90
  -2 -14  -1  358.06   34.20
  -2  14   1  361.26   34.90
   2  14   1  373.76   29.60
   2  14   1  328.67   28.70
  -2 -14   1  333.87   33.70
  -2  14  -1  335.97   34.40
   2  14   1  336.67   30.30
   2  14   1  376.86   35.30
   2 -14  -1  371.46   30.30
   3 -14   1   81.59   14.50
  -3 -14  -1   86.99   14.30
  -3 -14  -1   66.39   14.80
   3 -14   1   77.99   12.40
   3  14  -1   93.09   12.20
  -3  14   1  104.69   19.60
   3  14  -1   75.59   17.00
  -3  14  -1  111.59   20.50
  -3 -14   1   92.79   16.30
  -3 -14   1   57.79   12.80
   3  14   1   93.49   18.90
   3  14   1  111.39   13.00
   3  14   1  122.69   15.40
   3 -14  -1   77.29   13.50
   3 -14  -1  102.59   13.10
  -4 -14  -1    2.50    7.60
   4  14  -1    9.20    5.10
  -4  14   1   11.40    8.90
   4 -14   1   13.40    8.20
   4  14  -1    1.40    8.60
  -4 -14  -1   16.60    9.10
   4 -14   1   14.70    5.60
  -4 -14  -1   12.80   11.00
  -4 -14   1   -9.30    7.10
   4  14   1    7.90    9.20
  -4 -14   1   11.50    8.50
   4  14   1    7.70    5.70
   4 -14  -1   29.50   10.00
   4 -14  -1   10.00    5.20
  -4 -14   1   16.80    8.50
  -4  14  -1   14.20   10.20
   4 -14  -1    6.50    6.10
   4  14   1   17.90    6.60
   5 -14   1    8.70    7.30
   5  14  -1   20.90    7.40
  -5 -14  -1   13.80    8.40
   5 -14   1   13.30    7.40
  -5 -14  -1    0.80   11.60
   5  14  -1   14.00    9.60
  -5  14   1    7.10    8.20
   5 -14   1   16.70    6.10
   5  14  -1   16.90    6.60
  -5 -14  -1    7.00   10.10
   5  14   1   29.20   11.80
  -5 -14   1   20.80   11.80
   5 -14  -1   19.70    7.00
   5  14   1   23.60    7.10
  -5  14  -1   27.60   10.70
   5  14   1   13.80    6.80
  -5 -14   1   34.60   12.60
   5 -14  -1   21.80    7.10
  -6 -14  -1   10.60    9.80
   6  14  -1   -4.60   11.80
   6  14  -1    9.10    6.50
   6 -14   1   -2.10    6.80
   6  14  -1    4.10    5.60
  -6 -14  -1   25.10    9.60
  -6  14   1   11.90    9.30
   6 -14   1    9.80    5.80
  -6 -14  -1   18.60   16.00
   6 -14  -1   11.50    6.60
   6 -14  -1    5.10    5.40
  -6  14  -1   12.50    9.80
   6  14   1    9.70    6.90
  -6 -14   1   10.00    7.90
  -6 -14   1    7.20    8.20
  -6 -14   1   -1.50   12.50
   6  14   1    2.10   10.50
   7  14  -1   15.60    8.20
   7 -14   1   19.10    9.80
  -7 -14  -1   11.50    8.20
   7 -14   1   17.70    6.50
   7  14  -1   18.30   16.80
   7 -14   1   17.20    8.50
  -7  14   1   20.50   11.80
  -7 -14  -1   13.20   11.80
  -7 -14   1   12.30    8.30
   7  14   1   15.70    7.10
  -7  14  -1   12.20   11.00
   7 -14  -1   35.90    8.70
   7  14   1  -13.20   19.50
   7  14   1    6.10    7.70
  -7 -14   1   23.60    8.60
   7 -14  -1    8.80    8.30
  -8 -14  -1   47.30   11.30
  -8 -14  -1   78.09   12.00
   8  14  -1   33.30   10.50
   8 -14   1   43.40   13.40
   8 -14   1   60.59   12.20
   8  14  -1   51.49    9.80
   8 -14   1   26.40   14.40
  -8  14   1   50.49   17.30
   8 -14  -1   42.20   10.80
   8  14   1   56.69   11.20
  -8 -14   1   53.19   11.10
  -8 -14   1   53.69   11.70
   8 -14  -1   54.99   11.60
   8  14   1   57.79   15.20
  -8  14  -1   30.00   15.80
   8 -14  -1   75.79   12.40
  -9 -14  -1   15.80    7.90
   9  14  -1   11.80    5.10
   9 -14   1    9.60    6.40
   9 -14   1    0.40    6.20
  -9 -14   1    1.00    5.90
   9 -14  -1   -0.80    4.30
   9 -14  -1    3.80    6.10
  -9 -14   1    8.40    5.80
   9  14   1    4.40    4.40
   9 -14  -1   13.00   21.50
   9  14   1   22.70   25.20
  10 -14   1   30.90    7.10
  10  14  -1   19.00    5.90
  10 -14  -1   20.50    6.00
 -10 -14   1   20.60    5.60
   0  15   1  -11.10   11.50
   0  15  -1    7.70    5.80
   0  15  -1   -9.70    7.20
   0 -15   1   -7.00    6.90
   0  15   1    4.70    5.80
   0 -15  -1   -4.90   10.40
   0  15   1   15.30    5.70
   0 -15   1   -1.40    8.90
   0 -15  -1    6.10    5.70
   0  15   1    3.60    7.90
  -1 -15  -1   31.80   11.40
  -1  15   1   11.50    9.50
   1  15  -1   12.40    6.60
   1  15  -1   28.50    7.00
   1 -15   1   12.20   16.50
   1  15  -1   24.40    9.60
   1 -15   1    5.60    7.30
  -1  15   1   15.20   10.10
   1  15  -1   13.90    9.50
   1 -15   1    9.40    6.20
  -1  15  -1   26.70   10.30
   1  15   1   26.80    6.40
  -1 -15   1   11.50    9.70
   1  15   1   34.10    9.90
   1 -15  -1   15.00    7.30
  -1  15  -1   17.30    5.80
   1  15   1   17.30    7.10
  -1 -15   1   31.70    9.10
  -1  15  -1   10.30    9.10
   1  15   1   24.40    9.40
  -2  15   1  290.17   33.20
   2 -15   1  284.17   28.70
   2 -15   1  291.67   24.70
  -2 -15  -1  314.87   27.00
   2 -15   1  356.66   29.20
  -2 -15  -1  314.17   33.90
   2  15  -1  343.77   29.80
   2  15  -1  299.77   33.80
   2  15  -1  322.17   25.70
   2 -15  -1  335.37   28.80
  -2  15  -1  320.97   34.20
   2  15   1  348.17   30.40
  -2 -15   1  294.67   32.80
   2 -15  -1  349.87   29.30
   2  15   1  308.77   27.60
   2  15   1  352.26   26.40
   2  15   1  347.87   34.90
   2 -15  -1  348.57   26.50
   3 -15   1    9.90    8.00
   3 -15   1   23.90    9.70
   3  15  -1    9.10    8.50
  -3  15   1   30.50    8.80
   3 -15   1   17.20    6.50
   3  15  -1   19.00    6.40
  -3 -15  -1    9.70    9.70
  -3 -15  -1    0.00   10.90
   3 -15  -1   22.00    9.40
  -3  15  -1   20.80    8.10
  -3 -15   1   30.80   11.80
   3  15   1    9.60    9.90
  -3 -15   1   25.10    8.50
  -3 -15   1   33.00    9.70
   3 -15  -1   24.60    7.60
   3 -15  -1    6.20    7.00
   3  15   1   20.50    6.50
  -4 -15  -1  209.68   22.00
   4  15  -1  212.18   22.80
  -4 -15  -1  195.38   22.80
  -4 -15  -1  172.08   29.10
   4 -15   1  176.78   22.20
   4  15  -1  240.58   21.10
   4 -15   1  236.48   22.90
   4 -15   1  230.28   20.80
  -4  15   1  251.97   31.40
   4  15   1  248.08   21.50
  -4 -15   1  161.58   25.90
   4 -15  -1  234.18   24.70
  -4 -15   1  213.48   22.50
  -4  15  -1  269.37   32.40
   4 -15  -1  255.57   21.90
   4  15   1  216.98   23.10
   4  15   1  146.49   26.70
  -4 -15   1  196.78   22.50
   4 -15  -1  220.68   23.00
   5  15  -1   41.60   15.70
   5 -15   1   19.10    8.80
  -5  15   1   40.80   14.50
  -5 -15  -1   40.30   16.30
   5  15  -1   25.90    9.00
   5 -15   1   44.10   11.50
  -5 -15  -1   50.29   11.50
   5 -15   1   44.40   12.20
  -5 -15  -1   28.00   11.40
  -5 -15   1   53.39   12.60
   5 -15  -1   35.30   10.40
   5 -15  -1   39.40   11.60
  -5 -15   1   67.89   17.30
  -5 -15   1   42.00   11.90
   5 -15  -1   29.40    9.80
   5  15   1   37.40   10.40
  -5  15  -1   34.00   13.70
  -6 -15  -1   11.80   18.40
   6 -15   1    7.00    5.20
   6  15  -1   -5.30    5.60
   6 -15   1  -11.40    8.30
   6  15  -1   -0.30   13.30
  -6  15   1    4.20    9.20
  -6 -15  -1    4.70    6.90
  -6 -15  -1   10.40    7.80
   6 -15   1   10.30    7.30
   6 -15  -1    3.10    7.40
   6 -15  -1    1.80    7.20
  -6 -15   1  -15.10   14.60
  -6  15  -1  -15.40    7.50
   6  15   1    2.80    6.60
  -6 -15   1    4.10    6.80
  -6 -15   1  -14.00    6.70
   6  15   1    9.40    5.50
   6  15   1   -8.40   12.00
   6 -15  -1    4.50    6.00
  -7 -15  -1    0.90    6.20
   7  15  -1   -6.60   16.00
  -7 -15  -1   -1.40    5.00
   7 -15   1    2.70    4.60
  -7  15   1  -10.20    9.40
   7  15  -1   -0.50    4.30
   7  15  -1  -18.10    6.80
   7 -15   1   -0.10    6.00
   7  15   1  -10.20    7.50
   7  15   1    5.00    5.10
   7 -15  -1   -0.10    4.50
   7 -15  -1    7.50    6.90
   7 -15  -1  -12.60    7.80
  -7 -15   1    1.60    5.80
  -7  15  -1    1.10    9.80
  -7 -15   1   -2.30    6.20
   8 -15   1   17.30    5.70
   8  15  -1   13.30    5.50
   8  15  -1   -0.10   13.80
  -8 -15  -1   24.10    8.20
  -8 -15  -1   14.70    7.70
  -8  15   1   21.10   12.20
   8 -15   1   17.40    7.10
  -8 -15   1    6.70    6.30
   8  15   1    8.20    5.70
  -8  15  -1    3.80   11.80
   8 -15  -1   23.60    8.20
   8  15   1   15.00   10.70
  -8 -15   1   16.80    7.50
   8 -15  -1   11.50    5.60
  -9 -15  -1   -7.40    6.00
   9  15  -1   -6.40    4.00
   9  15  -1  -18.00   10.40
   9 -15   1   11.40    5.90
  -9 -15   1    9.70    6.00
  -9 -15   1    4.00    6.10
   9 -15  -1   -1.00    4.90
   9 -15  -1   13.00    8.00
   9  15   1   12.00    8.50
   0  16   1    7.20    8.50
   0  16  -1   22.60   10.40
   0  16  -1   14.60   10.20
   0  16   1   19.70    6.00
   0  16   1    9.50   10.90
   0 -16  -1   21.50    9.00
   0 -16   1   13.20   11.70
   0 -16   1   16.80    8.00
   0  16  -1   10.20    6.20
   0 -16  -1    1.00    6.20
   1  16  -1    6.30    7.60
  -1  16   1  -21.80   11.80
  -1 -16  -1   24.90   14.10
   1  16  -1   22.20    7.10
   1 -16   1   22.40    8.80
   1 -16   1    5.70    9.80
  -1  16   1   13.80    8.50
  -1 -16  -1  -21.80   12.10
   1  16  -1    9.10    8.50
  -1 -16   1   22.50    8.30
   1  16   1   18.40    6.60
  -1  16  -1    3.80    9.10
   1  16   1    1.70    8.20
   1  16   1   11.60   13.50
   1  16   1   25.70    9.20
  -1 -16   1    7.60   11.00
  -1  16  -1   15.40   11.00
   1 -16  -1    8.80    8.80
   1 -16  -1   11.70   10.20
  -1  16  -1    1.30   11.10
   1 -16  -1   19.40    6.20
  -2 -16  -1  263.67   33.50
   2  16  -1  266.57   25.80
  -2  16   1  260.67   29.60
   2 -16   1  199.58   19.30
   2  16  -1  259.57   21.90
   2 -16   1  241.28   23.50
  -2 -16  -1  233.88   22.60
   2 -16  -1  221.58   23.20
  -2  16  -1  260.07   29.70
   2  16   1  228.28   23.60
   2  16   1  224.38   25.30
   2 -16  -1  189.88   22.50
  -2 -16   1  208.58   22.20
   2  16   1  233.78   29.40
  -2 -16   1  206.18   25.90
   2  16   1  273.87   21.90
  -3 -16  -1  -20.90    8.00
   3 -16   1    9.20    7.60
  -3  16   1  -10.10    6.30
   3  16  -1   -0.50    8.20
  -3 -16  -1   -2.90    9.00
  -3 -16  -1  -14.60   12.50
   3  16  -1    6.10    5.50
   3  16  -1    5.40    4.40
   3 -16   1   -0.30    5.40
   3 -16   1  -13.40    8.90
   3  16   1   -1.00    4.60
   3 -16  -1   -6.90    8.00
  -3 -16   1   -8.50   10.20
   3 -16  -1    1.90    4.80
   3 -16  -1  -13.50    6.20
  -3  16  -1   10.10    9.10
  -3 -16   1   -0.70    8.00
  -3 -16   1   -2.40    7.00
   3  16   1   -1.00    9.80
   3  16   1   -5.20    5.40
   4  16  -1   23.50    7.90
  -4 -16  -1   31.80   14.10
   4  16  -1   33.40    8.30
   4 -16   1   34.30   11.70
  -4  16   1   31.40   12.80
   4  16  -1   23.20   12.50
  -4 -16  -1   28.70   16.60
  -4 -16  -1   53.69   15.70
   4 -16   1   24.60   10.70
   4 -16   1   29.40    7.70
   4  16   1   29.80    8.30
  -4 -16   1   24.70    9.50
   4 -16  -1   35.40    8.80
   4 -16  -1   26.00    9.00
  -4 -16   1   28.20   14.20
   4  16   1   19.20    8.40
   4  16   1   26.90   13.30
  -4  16  -1   52.09   15.90
   4 -16  -1   20.20    9.40
   5  16  -1   25.50    8.30
   5 -16   1    6.90    9.50
   5  16  -1   37.30   14.40
  -5  16   1   32.60   12.90
  -5 -16  -1  -21.90   17.90
  -5 -16  -1   14.20   10.00
   5 -16   1   24.20   10.00
   5  16  -1   32.10    8.40
   5 -16   1   22.60    7.10
  -5 -16   1   33.50    9.40
   5 -16  -1   11.00    8.10
   5  16   1    3.30    6.60
  -5  16  -1   19.30   11.00
  -5 -16   1   19.80   16.60
   5 -16  -1   14.00    6.50
   5  16   1    3.10   14.30
   5 -16  -1   35.10   10.40
  -5 -16   1   11.70    8.00
  -6 -16  -1  -23.80   26.50
   6 -16   1    3.70    5.70
   6  16  -1  -31.40   12.00
  -6 -16  -1   -7.00    6.60
   6  16  -1   -2.80    6.40
   6 -16   1   -7.70   10.90
   6 -16   1   -3.90    4.90
  -6 -16  -1    6.80    7.60
  -6  16   1    5.60   10.40
  -6 -16   1    1.20    6.60
   6  16   1    3.50    4.90
   6 -16  -1   -1.20    5.90
  -6 -16   1  -48.20   17.30
   6 -16  -1   -1.20    4.10
  -6 -16   1   -4.90    6.40
  -6  16  -1  -16.30    7.70
   6  16   1   -9.90    7.50
   6  16   1  -14.50   14.70
   6 -16  -1  -13.30    7.50
  -7  16   1   20.10   13.30
   7  16  -1   16.60    7.00
   7  16  -1   22.90    9.90
  -7 -16  -1   16.90    8.00
  -7 -16  -1    6.50    6.60
   7 -16   1   19.30    7.40
   7 -16   1   16.20    6.60
  -7 -16   1   27.60    8.10
   7 -16  -1   27.60    8.30
  -7  16  -1   27.20   12.50
  -7 -16   1   22.60    8.50
   7  16   1    2.30    9.70
   7  16   1   23.70    6.70
   7 -16  -1   -7.30    9.70
   7 -16  -1   13.60    5.90
   8 -16   1   25.10    6.60
   8  16  -1   40.60   11.40
   8 -16   1   37.50    8.60
  -8 -16  -1   46.40   10.40
   8  16  -1   39.20    7.90
  -8 -16  -1   22.30    7.80
  -8  16   1   37.30   15.40
  -8 -16   1   44.00    9.70
  -8 -16   1   40.00   10.60
   8 -16  -1   37.80    8.40
   8  16   1   -2.70   16.70
   8 -16  -1   25.60    6.30
   8  16   1   35.20    7.10
   9  16  -1   13.90    4.60
   9 -16   1   12.50    6.10
  -9 -16   1    1.90    5.30
   9  16   1   -0.90    6.40
   9 -16  -1    5.70    4.90
   0 -17  -1    3.50    7.80
   0  17  -1    1.00    4.80
   0 -17   1   -6.90    6.50
   0  17  -1    7.90   11.80
   0  17   1  -13.40   16.80
   0  17  -1   -4.10    6.50
   0  17   1   -7.70    6.20
   1  17  -1    2.50    6.60
   1  17  -1  -11.80    7.10
  -1 -17  -1    0.30    8.10
   1 -17   1   13.00    7.30
  -1  17   1   -1.40    7.00
   1  17  -1    7.20   10.10
   1  17  -1    8.30    5.00
  -1  17  -1   12.40    9.60
   1  17   1  -25.40   17.20
  -1 -17   1    6.40   13.50
   1  17   1    3.50    9.50
   1 -17  -1  -10.50    7.30
   1  17   1   -1.90    7.30
   1  17   1   14.10    5.90
   1 -17  -1   12.70    6.10
  -1 -17   1   -0.90    7.00
  -2 -17  -1   53.09   11.50
   2  17  -1   43.10    9.40
   2 -17   1   28.90    8.10
   2  17  -1   55.29    9.80
   2  17  -1   42.10   14.80
  -2  17   1   44.50   13.90
  -2 -17  -1   10.30   18.80
   2 -17   1   59.19   12.40
   2  17   1   41.00   13.90
   2  17   1   33.30   10.70
   2 -17  -1   53.99    9.00
   2  17   1   30.70   11.40
   2  17   1   38.10    8.70
  -2 -17   1   46.60   17.40
   2 -17  -1   67.99   12.50
  -2  17  -1   45.20   14.00
   2 -17  -1   35.70   11.30
  -3  17   1   26.20   10.80
   3  17  -1   31.00   13.30
   3 -17   1    5.40    6.20
  -3 -17  -1    2.10    9.30
   3  17  -1   10.50    7.80
   3 -17   1   16.60   10.20
  -3 -17  -1   38.70   19.10
   3  17  -1   21.30    7.00
  -3 -17   1   15.90   10.20
  -3  17  -1   12.90    9.60
  -3 -17   1    2.20   15.30
   3  17   1   14.40    6.90
   3 -17  -1   22.40    7.60
   3  17   1   16.00    7.90
   3 -17  -1   20.00    9.90
   3  17   1   13.80   12.40
  -4  17   1   10.30    8.40
   4  17  -1   19.20    7.30
  -4 -17  -1   34.70   11.40
   4  17  -1   21.60   10.90
   4 -17   1  -23.40   17.80
  -4 -17  -1   20.60    9.80
   4 -17   1   30.70   10.30
  -4 -17  -1   46.90   22.30
   4 -17   1   19.50    9.90
   4  17  -1   15.80    8.30
  -4 -17   1   14.50    9.40
   4 -17  -1   15.10    8.90
  -4 -17   1   28.50    9.80
   4 -17  -1   37.60   10.90
   4  17   1   14.40    7.90
   4  17   1   25.60   12.90
  -4  17  -1    5.90    9.90
   4 -17  -1   17.00    7.00
   5  17  -1   -3.50    4.50
   5  17  -1  -11.80   12.00
   5  17  -1   -6.80    7.30
   5 -17   1   -1.40    6.50
  -5  17   1   -1.50    7.90
   5 -17   1   -9.80    4.20
  -5 -17  -1   -3.50    6.20
  -5 -17  -1  -14.80   23.10
   5 -17  -1    5.10    5.20
  -5 -17   1    0.30    6.40
   5 -17  -1   -9.00    6.40
  -5  17  -1   -6.10    7.50
   5  17   1  -17.10   14.90
   5 -17  -1  -23.20    9.90
   5  17   1  -14.90    8.00
  -5 -17   1   -4.60    6.50
  -5 -17   1  -38.50   18.20
   6 -17   1   31.70    9.80
  -6 -17  -1   26.50    8.00
  -6 -17  -1    8.50    7.30
   6  17  -1    0.60    8.40
  -6  17   1   44.30   14.10
   6 -17   1   12.80    5.90
   6  17  -1    7.60   18.50
   6 -17  -1   15.20    5.80
  -6  17  -1   13.50   10.00
   6 -17  -1   -8.60   11.40
   6  17   1   18.20    6.90
   6  17   1    2.80   17.40
  -6 -17   1   27.10    9.30
   6 -17  -1   14.00    7.10
  -6 -17   1   18.20    8.60
   6  17   1   -2.90   10.40
   7 -17   1   24.90    7.00
   7 -17   1   53.09   11.80
  -7 -17  -1   26.10    9.90
  -7  17   1   28.20   13.50
   7  17  -1   27.10   12.30
  -7 -17  -1   55.29   11.00
   7  17  -1   31.20    7.40
  -7 -17   1   39.60   10.00
   7 -17  -1   45.40   10.50
   7 -17  -1   31.00   17.20
   7  17   1   33.80    7.50
  -7  17  -1   25.20   11.30
   7 -17  -1   21.10    6.40
  -7 -17   1   57.09   11.10
  -8 -17  -1  -13.10    7.20
   8  17  -1    6.40    4.90
  -8  17   1   25.20   14.90
   8 -17   1    3.20    7.70
  -8  17  -1   -6.50   11.70
   8 -17  -1    6.40    5.90
  -8 -17   1   -8.30    5.40
   8 -17  -1    8.90    8.10
   8  17   1   10.30    5.40
  -8 -17   1   20.00    7.20
   9 -17   1    6.70    5.10
   9  17  -1  -11.20    7.60
   9 -17  -1    0.10    4.00
   0  18  -1   -3.90    8.40
   0  18  -1   -1.00   14.60
   0  18  -1   -0.80    5.60
   0  18   1  -31.20   15.80
   0 -18  -1  -12.50    8.30
   0  18   1   14.40    9.30
   0 -18   1   -1.20    7.20
   1 -18   1   71.29   15.50
  -1 -18  -1   44.50   11.90
   1  18  -1   65.09   10.10
   1  18  -1   21.50   12.90
   1  18  -1   54.99   13.20
  -1  18   1   53.09   14.10
   1 -18  -1   18.90   13.90
  -1 -18   1   64.09   12.50
   1  18   1   54.89   14.70
   1  18   1   37.50   15.70
   1 -18  -1   49.10   12.40
  -1  18  -1   58.79   14.20
  -2  18   1   38.40   11.50
   2  18  -1   27.00   14.10
   2 -18   1   56.29   11.90
   2  18  -1   52.49    9.70
   2  18  -1   19.30    8.50
  -2 -18  -1   58.89   18.40
   2  18   1   12.60   16.10
   2  18   1   30.20   14.70
  -2 -18   1   18.40   17.50
  -2  18  -1   47.40   12.90
   2 -18  -1   34.10   11.40
  -2 -18   1   50.89   11.40
   2 -18  -1   26.70    7.30
   3 -18   1   -2.60    6.60
   3 -18   1    1.50    7.90
   3  18  -1    1.80   18.30
   3  18  -1   -3.60    5.10
  -3 -18  -1  -11.90    8.70
  -3  18   1  -10.70    6.60
   3  18  -1  -17.00    6.60
  -3 -18   1  -13.40    7.60
  -3 -18   1  -14.50    8.30
  -3 -18   1   19.20   18.70
   3  18   1    0.80    9.60
   3 -18  -1   -0.80   22.40
   3 -18  -1   -7.30    7.40
   3  18   1  -22.80   12.10
  -3  18  -1  -12.50    8.00
   4  18  -1   55.19   10.60
   4 -18   1   67.69   13.90
  -4  18   1   40.60   14.30
   4 -18   1   34.30    7.50
   4  18  -1   55.49   12.90
   4  18  -1   41.50   15.50
  -4 -18  -1   43.10   11.60
  -4 -18  -1   81.59   12.70
  -4  18  -1   42.00   14.40
   4 -18  -1   15.80   13.10
   4  18   1   42.70   16.60
   4 -18  -1   53.79   10.00
  -4 -18   1   53.09   12.00
  -4 -18   1   64.19   23.30
  -4 -18   1   81.29   13.40
   4  18   1   21.90   11.40
   4 -18  -1   61.19   13.20
  -5  18   1    0.20    9.00
   5  18  -1  -13.90    7.80
  -5 -18  -1    1.70    9.90
   5 -18   1    6.70    7.50
   5 -18   1   11.00    5.40
   5  18  -1  -27.00   22.30
  -5 -18  -1   -5.50   14.30
  -5  18  -1   -4.50    9.30
   5  18   1   -9.50   10.50
  -5 -18   1   -4.50   13.10
  -5 -18   1  -70.09   26.00
   5  18   1   -1.90   15.50
   5 -18  -1  -16.40   13.10
   5 -18  -1    0.20    5.60
   5 -18  -1   11.90   12.60
   5  18   1   -4.20    4.10
  -6 -18  -1   14.40    8.70
   6 -18   1    3.00    6.00
   6  18  -1   10.60    9.80
   6  18  -1    8.60    6.00
   6 -18   1    5.60    7.40
  -6 -18  -1    6.80    6.70
  -6  18   1    3.70   10.50
   6 -18  -1   -1.10    8.40
  -6 -18   1    3.10    6.00
  -6  18  -1   -4.20   10.30
  -6 -18   1    1.00    7.10
   6 -18  -1    3.50    6.90
   6  18   1    6.40    4.90
  -7  18   1   27.40   13.30
   7  18  -1   24.80    6.90
  -7 -18  -1   12.10    8.20
  -7 -18  -1   23.90   10.90
   7 -18   1   25.30    8.10
  -7 -18   1    8.30    8.00
  -7 -18   1   30.40    8.70
   7  18   1   11.90    6.10
  -7  18  -1   15.20   13.20
   7 -18  -1   18.10    7.60
   7 -18  -1   19.20    5.90
   8 -18   1   11.70    5.40
   8 -18  -1    6.60    5.70
  -8 -18   1  -10.00    7.30
  -8 -18   1   11.70    5.80
   0  19   1    1.80    8.50
   0 -19   1  -17.40    7.00
   0  19  -1  -11.80    7.80
   0 -19  -1  -11.20    7.10
   1 -19   1   58.99   12.90
  -1 -19  -1   73.49   12.80
  -1  19   1   63.89   15.10
   1  19  -1   67.69   16.10
   1  19   1   23.10   19.40
  -1 -19   1   56.49   12.20
  -1  19  -1   63.79   16.70
   1  19   1   53.29   14.30
   1 -19  -1   57.69   12.20
  -2  19   1   30.30   11.00
   2  19  -1   40.90   12.30
   2 -19   1   49.30   10.90
  -2 -19  -1   64.69   12.50
   2  19  -1   24.70   16.00
   2  19   1    1.50   14.90
   2 -19  -1    8.60   12.00
  -2 -19   1   41.00   12.20
   2 -19  -1   55.29   11.90
  -2  19  -1   34.20   12.00
   3 -19   1    4.60    7.40
   3  19  -1   23.60   10.90
  -3  19   1   22.00   10.30
   3  19  -1   -2.30   13.90
   3  19  -1    6.30    5.80
   3  19   1   -3.00   14.30
  -3 -19   1    9.90   12.30
   3 -19  -1   10.50    6.60
  -3  19  -1   16.80   10.80
   3 -19  -1   -0.90    6.80
  -3 -19   1   26.20    8.60
   4  19  -1   32.10   16.60
   4 -19   1   31.20    9.30
  -4  19   1   27.00   11.30
  -4 -19  -1   21.20   14.40
   4  19  -1    7.00   10.00
   4  19   1   15.40    6.00
   4 -19  -1   39.90    8.70
  -4 -19   1   32.40    8.80
   4 -19  -1   15.60    5.90
  -4 -19   1    4.90   13.00
  -4  19  -1   31.60   12.20
   4  19   1   22.70   19.40
  -5 -19  -1   22.70    8.10
   5  19  -1   27.60   12.50
   5 -19   1   40.50   10.40
  -5  19   1   40.70   13.30
  -5 -19  -1   26.70    8.40
  -5  19  -1   29.30   12.90
   5 -19  -1   49.20    9.90
   5  19   1  -27.00   22.60
   5 -19  -1   29.60    7.50
   5  19   1   24.30    6.40
  -5 -19   1   39.00    8.10
  -5 -19   1   28.20    8.40
  -6  19   1   25.90   14.50
  -6 -19  -1   39.10   11.00
   6  19  -1    9.60   14.00
   6 -19   1   46.80   10.40
   6  19  -1   30.40    7.00
  -6 -19  -1   21.80    9.10
  -6 -19   1   46.60    9.30
   6 -19  -1   24.40    8.00
  -6  19  -1   21.30   12.60
   6  19   1   33.00    7.40
  -6 -19   1   41.70    9.60
   6 -19  -1   22.20    6.40
   7 -19   1   49.00    9.40
   7  19  -1   47.40    8.10
  -7  19   1   29.70   14.70
   7 -19  -1   56.49    9.20
   7  19   1   69.29   12.60
  -7  19  -1   54.69   15.80
  -7 -19   1   50.59    9.40
   8 -19   1   -2.40    4.50
   8 -19  -1   -6.60    4.30
   0  20  -1   -7.60    8.70
   0 -20   1    2.40    7.10
   0  20   1    4.90    9.20
   1  20  -1   22.50   12.50
  -1  20   1   27.10   11.80
   1 -20   1   34.30   10.20
  -1 -20  -1   36.50   10.50
   1  20  -1   11.90   26.10
   1  20   1   37.40   12.70
  -1 -20   1   56.79   10.40
  -1  20  -1   30.30   12.20
   1 -20  -1   27.60    8.60
  -2 -20  -1   14.80    8.90
   2  20  -1  -28.60   18.00
   2 -20   1   14.20    6.70
  -2  20   1   -0.30    9.10
  -2 -20   1    9.10    6.30
  -2  20  -1  -12.30   10.20
   2  20   1   -1.30   21.30
   2 -20  -1   -1.60    7.80
   3 -20   1   -4.80    5.10
   3  20  -1   -9.00   17.10
   3  20  -1   -8.70   16.70
  -3  20   1    3.60    9.10
  -3 -20  -1   -6.70   12.30
   3  20   1  -11.20    5.20
  -3  20  -1  -16.50    8.50
  -3 -20   1  -17.20    9.10
   3  20   1   -1.10   21.10
   3 -20  -1   -5.30    7.60
  -4  20   1   85.49   18.60
   4 -20   1   60.99   12.80
  -4 -20  -1   58.79   11.00
   4  20  -1   49.30   16.60
  -4 -20   1   67.29   11.70
   4  20   1   59.09   29.40
  -4  20  -1   67.89   16.20
   4 -20  -1   74.59   12.80
  -4 -20   1   70.99   11.00
   5  20  -1   -5.00    6.70
  -5  20   1   -0.30   10.00
   5 -20   1   14.00    6.80
   5  20  -1   -9.60   27.30
  -5  20  -1    1.50    9.70
   5 -20  -1   14.10    6.60
   5  20   1    0.10    5.60
  -5 -20   1   11.10    7.70
  -5 -20   1  -13.00    6.50
   6  20  -1    6.30    5.30
  -6  20   1   -8.60    9.40
   6 -20   1    6.10    6.20
   6 -20  -1    2.20    5.30
  -6  20  -1    2.90    9.80
  -6 -20   1    2.20    6.70
  -6 -20   1   18.20    7.40
  -7  20   1   46.50   17.60
   7  20  -1   -3.90    6.00
   7 -20   1   17.90    6.30
  -7 -20   1    7.70   10.10
   7 -20  -1    9.30    7.00
  -7  20  -1    9.40   13.90
   0  21   1   35.70   12.40
   0  21  -1   29.90   11.80
   0 -21  -1   73.79   14.60
  -1  21   1   -0.80   10.60
   1  21  -1   -2.30   13.50
   1 -21   1    4.10    7.00
  -1 -21  -1    5.20   12.20
  -1  21  -1   -2.00   10.00
   1 -21  -1  -14.90   10.30
  -1 -21   1   -8.90    7.40
  -2  21   1   -2.60    9.80
   2 -21   1    6.60    8.90
   2  21  -1   -3.40   28.20
   2  21  -1  -18.60    6.70
   2 -21  -1   -4.10    6.90
  -2 -21   1    5.30    7.50
  -2  21  -1   -9.50    8.90
  -3  21   1   27.20   11.20
   3 -21   1   35.50    8.40
   3 -21  -1   32.50    9.10
  -3 -21   1   13.90    7.70
  -3  21  -1   40.10   13.70
   4  21  -1   -6.60    6.00
   4 -21   1  -11.10    5.20
  -4  21   1    1.40   10.60
  -4  21  -1   -4.10    8.90
   4 -21  -1    0.20    7.70
  -4 -21   1   -5.20    7.30
   5  21  -1   25.00    6.40
   5 -21   1   17.50    6.50
  -5  21   1   30.40   16.80
   5 -21  -1   20.80    8.60
  -5  21  -1   34.70   15.90
  -5 -21   1   17.50    8.50
   6 -21   1    4.20    5.40
  -6  21   1   -6.40    8.70
   6 -21  -1    1.80    6.10
  -6  21  -1    5.10   10.40
   7 -21   1   20.00    6.00
   7 -21  -1   25.90   10.30
   0  22  -1   -1.50   12.70
   0 -22  -1    9.10    7.40
   0 -22   1    5.00    6.80
   0  22   1   15.30   12.60
   1 -22   1  169.68   17.30
  -1  22   1  197.88   28.00
  -1 -22   1  160.58   17.40
  -1  22  -1  222.98   26.40
   2 -22   1    5.30    6.10
  -2  22   1    3.90    9.80
  -2  22  -1    7.50    8.70
   2 -22  -1  -11.20    6.80
  -2 -22   1   27.20    8.90
   3 -22   1    0.00    6.30
  -3  22   1    7.30   10.40
  -3 -22   1    4.20    7.30
   3 -22  -1  -10.60    7.10
  -3  22  -1    2.10    9.90
  -4  22   1   11.80   12.40
   4 -22   1  -13.50    5.60
  -4  22  -1   11.60   13.50
  -4 -22   1    0.60    6.80
   4 -22  -1   -8.40    6.00
   5 -22   1   -8.80    5.10
  -5  22   1   -8.90    8.60
  -5  22  -1    4.20    9.70
  -6  22   1   -6.90   10.10
  -6  22  -1    5.90   10.20
   0  23   1  -11.10   16.30
   0  23  -1   24.00   15.50
   0 -23   1   -6.50    6.60
  -1  23   1   23.90   16.50
   1 -23   1   -5.40    6.20
  -1  23  -1  -14.50   11.70
  -1 -23   1   14.70    7.60
   2 -23   1   15.30    6.50
  -2  23   1   30.50   14.70
  -2  23  -1   29.70   15.90
  -2 -23   1    4.80    8.20
   3 -23   1    0.00    8.10
  -3  23   1   -0.50    9.70
  -3 -23   1   12.90    7.50
  -3  23  -1    2.90   10.80
   4 -23   1    3.30    5.40
  -4  23   1    1.30    9.60
  -4  23  -1   -9.20    9.50
  -5  23   1   -5.40    8.60
   5 -23   1    7.30    6.50
  -5  23  -1    3.00   11.40
   0 -24   1   -0.40    6.90
   1 -24   1   76.29   10.80
  -1  24  -1   40.10   19.40
  -2  24   1   42.50   13.20
   2 -24   1   16.70    6.90
  -2  24  -1   10.90   12.00
   3 -24   1   -6.40    7.60
  -3  24   1  -20.40   10.70
  -3  24  -1   -6.00   10.10
  -4  24   1  -19.20   13.80
   4 -24   1   -8.40    5.50
  -4  24  -1  -28.70   13.20
  -2  25   1   12.20   15.00
   1   0   2   33.30    4.50
  -1   0   2   35.10    4.30
  -1   0  -2   26.10    4.20
   1   0   2   40.80    4.60
   2   0   2  696.83   42.70
  -2   0  -2  689.33   42.80
  -2   0   2  709.43   39.90
  -2   0   2  646.04   39.80
   2   0   2  684.33   44.00
   3   0   2  460.95   31.00
   3   0   2  490.15   29.60
  -3   0  -2  426.36   31.00
   3   0  -2  429.36   29.70
  -3   0   2  408.66   28.90
   3   0   2  436.46   30.80
  -3   0   2  461.35   28.90
   4   0   2   79.89   10.00
  -4   0   2  111.49   11.40
   4   0  -2   80.99   10.80
   4   0   2  107.29   12.50
  -4   0  -2   89.29   12.40
   5   0   2    9.60    4.00
   5   0  -2    6.80    3.40
   5   0   2    7.50    4.40
   5   0  -2    6.30    4.40
  -5   0   2   10.30    5.10
   5   0   2    4.60    4.30
  -5   0  -2    2.70    5.20
   6   0   2  111.89   13.20
  -6   0   2   82.59   14.30
  -6   0   2  132.69   15.70
   6   0  -2  114.09   12.80
   6   0   2   90.29   12.60
   6   0  -2  103.69   14.00
  -7   0   2    9.40    7.70
   7   0   2   10.30    6.10
   7   0  -2    9.90    6.90
   7   0  -2   11.60    7.50
  -7   0  -2   -5.00    6.30
   7   0   2   15.10    5.90
  -7   0   2   15.00    8.30
  -7   0  -2    7.20    8.00
   7   0   2    1.90    8.40
   7   0  -2    7.00    4.70
  -8   0   2   97.49   18.40
  -8   0   2  107.39   18.40
  -8   0  -2  131.79   17.80
   8   0   2  107.79   14.90
   8   0  -2  116.09   14.90
   8   0   2  127.19   17.90
   8   0  -2  124.89   16.90
   9   0  -2   -2.90    4.40
   9   0   2    1.80    4.50
  -9   0   2    6.90    6.00
   9   0   2   -3.20    6.00
  -9   0  -2   -1.00    6.90
 -10   0   2   17.90    8.30
  10   0  -2   16.30    6.80
 -10   0  -2   21.00    8.40
  10   0   2   16.50    8.90
  10   0  -2    6.00    5.80
  10   0   2   14.40    4.90
  11   0   2   -3.50    4.20
 -11   0   2    0.60    8.20
  11   0  -2    0.40    7.20
  11   0   2    4.50    4.80
  11   0  -2   -3.90    3.50
   0  -1  -2   91.69    6.00
   0  -1   2   77.89    5.80
   0  -1   2   83.89    6.80
   0   1   2   80.89    6.70
   1  -1   2  285.87   18.70
   1  -1   2  282.47   18.90
  -1   1   2  281.97   17.60
  -1  -1  -2  278.07   18.80
  -1  -1   2  293.07   19.20
   1   1   2  282.47   18.80
   1   1   2  299.77   19.50
   2  -1   2   23.20    4.70
  -2   1   2   19.00    3.20
   2  -1   2   23.60    4.50
  -2  -1  -2   18.60    4.40
  -2   1   2   19.90    3.10
  -2   1  -2   21.30    4.90
   2   1   2   21.10    4.50
   2   1   2   16.50    4.60
  -2  -1   2   23.80    3.20
  -2  -1   2   29.40    3.70
   3  -1   2  143.19   13.00
  -3  -1  -2  133.69   13.70
   3   1  -2  136.89   13.10
   3  -1   2  120.49   11.80
  -3   1   2  143.89   12.10
  -3   1   2  128.19   12.10
   3  -1   2  145.99   13.90
  -3   1  -2  137.09   13.80
  -3  -1   2  138.89   12.30
   3   1   2  135.49   13.70
   3  -1  -2  166.88   15.20
   3   1   2  170.88   14.70
   3   1   2  148.09   12.50
  -3  -1   2  154.98   12.10
  -4   1   2  296.37   22.00
   4  -1   2  295.77   22.20
   4  -1   2  251.67   20.30
  -4  -1  -2  248.08   22.80
   4   1  -2  278.27   22.30
  -4   1   2  223.88   21.60
  -4   1  -2  241.48   22.70
   4   1   2  279.87   20.70
  -4  -1   2  248.78   21.60
  -4  -1   2  318.97   22.00
   4   1   2  298.07   23.80
   4  -1  -2  269.27   20.80
   5  -1   2   14.30    4.80
   5   1  -2    6.90    3.40
   5   1  -2   10.20    4.80
  -5   1   2    9.80    4.20
  -5  -1  -2    8.90    6.60
  -5   1   2  -25.20   13.70
   5  -1   2   11.30    4.90
   5  -1   2    4.90    4.50
   5   1   2   13.30    4.50
   5  -1  -2   12.60    4.80
   5   1   2    5.20    4.30
  -5  -1   2   11.30    5.30
   5  -1  -2    9.10    3.80
   5   1   2    2.90    4.70
   6  -1   2  732.53   50.19
  -6   1   2  733.23   51.29
  -6  -1  -2  686.53   55.19
   6  -1   2  676.03   50.69
   6   1  -2  681.63   51.49
   6  -1   2  828.82   49.40
   6   1  -2  725.23   48.60
   6  -1  -2  762.22   48.70
   6   1   2  734.43   53.29
   6   1   2  708.43   49.70
   6  -1  -2  744.43   48.60
  -6  -1   2  775.82   52.19
   6  -1  -2  707.63   49.00
   6   1   2  809.82   49.50
  -6  -1   2  704.83   52.99
   7   1  -2    4.70    6.90
  -7  -1  -2   -1.90    6.50
  -7   1   2    8.40    7.10
   7  -1   2   -1.80    4.50
   7  -1   2    3.40    4.50
  -7   1   2    8.10    6.40
   7   1  -2   -0.60    4.50
  -7  -1  -2    3.10    7.40
   7  -1   2   -9.70    7.20
   7   1  -2   11.80    8.90
   7   1   2    1.80    5.10
   7   1   2    4.20    5.30
  -7  -1   2    6.70    7.20
   7   1   2   -9.50    7.10
  -7   1  -2    1.60    7.30
   7  -1  -2    2.30    7.90
  -7  -1   2    5.30    6.50
   7  -1  -2    5.10    4.70
  -7  -1   2   10.20    6.10
  -8   1   2   -3.60    6.80
   8  -1   2    1.20    4.20
  -8  -1  -2   15.30    8.60
   8   1  -2    6.70    5.20
  -8   1   2   -1.40    5.90
   8  -1   2   -3.90    4.70
   8   1  -2    1.90    4.70
  -8  -1   2    2.00    5.70
   8   1   2    4.60    5.10
  -8   1  -2    5.30    5.50
   8   1   2    1.70    4.90
  -8  -1   2    6.00    7.80
   8  -1  -2    6.10    5.70
   8  -1  -2   -0.30    4.80
  -9   1   2   13.70    8.10
  -9  -1  -2   39.40   10.50
   9  -1   2   15.70    6.20
   9  -1   2   20.60   14.00
   9   1  -2   27.50    6.70
  -9  -1   2   28.20    9.00
   9   1   2   20.60    6.80
   9   1   2   15.80   10.00
   9  -1  -2   24.30    7.40
  -9   1  -2   18.90    8.90
  10  -1   2   23.40    5.90
  10  -1   2   15.60    8.90
  10   1  -2    8.80    6.50
  10   1  -2   14.80    7.70
 -10   1   2   16.10    8.70
 -10  -1  -2   15.60    7.50
 -10  -1   2   28.00    9.20
  10   1   2   15.10    8.80
  10   1   2   22.80    6.20
 -10   1  -2   25.90    8.90
  10  -1  -2   28.00    8.30
  10  -1  -2   12.00    6.70
 -11  -1  -2   31.90    8.50
  11  -1   2   29.00    8.10
  11  -1   2   -1.90   16.30
  11   1  -2   30.50    6.90
  11  -1   2   30.00    6.60
 -11   1   2   37.50    9.90
  11   1  -2   26.90    9.20
  11  -1  -2   40.30    7.70
  11   1   2   39.90    8.10
  11   1   2   30.50    6.60
  11  -1  -2   26.10    6.10
 -11  -1   2   46.60   11.50
  11  -1  -2   35.00    9.00
  11   1   2   16.40   12.80
   0   2   2 3273.17  176.78
   0   2   2 3213.48  176.78
   0  -2  -2 2974.50  177.08
   0  -2   2 3122.39  177.08
   0  -2   2 3100.09  176.18
  -1   2   2   50.09    4.40
  -1   2   2   54.49    5.10
   1  -2   2   58.49    6.60
   1  -2   2   55.99    6.00
  -1  -2  -2   56.89    6.80
   1   2   2   53.89    6.60
  -1  -2   2   54.69    6.50
  -1  -2   2   54.59    4.50
   2  -2   2  252.67   17.80
  -2   2   2  267.47   17.50
   2  -2   2  259.77   19.10
  -2  -2  -2  258.07   19.20
  -2   2   2  242.08   17.30
   2   2   2  241.58   19.30
  -2  -2   2  248.18   16.80
  -2  -2   2  282.87   17.00
   2   2   2  245.78   18.80
   3  -2   2  262.17   18.80
   3  -2   2  262.47   20.40
  -3   2   2  237.38   19.00
   3   2  -2  229.68   20.00
  -3   2   2  271.17   19.00
  -3  -2  -2  249.97   20.40
   3  -2   2  286.17   19.40
   3  -2  -2  255.37   17.30
  -3  -2   2  228.08   18.50
  -3  -2   2  256.97   18.30
   3   2   2  260.57   20.50
   3   2   2  248.18   18.40
   3   2   2  223.78   20.50
   4  -2   2    2.40    2.80
  -4  -2  -2   -0.10    3.40
   4   2  -2    3.40    3.90
   4  -2   2   -0.90    3.10
  -4   2   2   -2.30    2.90
  -4  -2   2    1.70    3.20
   4   2   2    3.10    4.40
   4  -2  -2   -1.70    2.60
  -4  -2   2   -5.30    4.10
   4   2   2   -0.40    2.40
   5  -2   2  113.79   13.10
   5  -2   2  118.59   13.30
  -5  -2  -2  103.09   18.10
   5   2  -2  121.89   15.40
   5  -2   2  119.89   12.50
  -5   2   2  156.48   17.00
   5   2   2  122.39   13.40
   5  -2  -2  141.29   12.80
  -5  -2   2  139.39   15.20
   5   2   2  132.69   16.50
   5  -2  -2  104.59   12.20
   5   2   2   88.89   12.40
   6   2  -2   49.20    8.40
   6  -2   2   46.60    8.70
  -6   2   2   81.29   13.20
  -6  -2  -2   47.20   10.80
   6  -2   2   57.09    9.60
   6  -2   2   40.10   10.50
  -6  -2  -2   33.10   10.70
   6   2  -2   46.40   10.70
   6   2  -2   41.10    9.00
  -6   2   2   42.00   19.30
  -6   2  -2   73.29   13.60
  -6   2  -2   46.80   11.70
   6  -2  -2   45.30    8.10
   6  -2  -2   31.90    7.50
   6   2   2   51.19    8.60
   6   2   2   55.89    9.50
  -6  -2   2   41.70   10.30
   6   2   2   54.89   11.30
  -6  -2   2   39.80    9.90
   7   2  -2   66.29   12.60
  -7   2   2   74.19   15.00
   7  -2   2   62.69   10.90
  -7  -2  -2   83.09   14.80
  -7  -2  -2   82.29   15.90
   7   2  -2   80.09   17.70
  -7   2   2   89.69   16.00
  -7  -2  -2   83.89   17.90
   7  -2   2   64.79   12.20
   7   2  -2   69.39   13.30
   7   2   2   72.09   12.00
  -7   2  -2   97.39   15.90
  -7  -2   2   89.69   15.10
  -7  -2   2   81.19   15.40
   7   2   2   67.69   15.30
   7   2   2   66.39   11.40
  -7  -2   2   79.09   15.70
  -8  -2  -2   70.89   15.00
  -8   2   2   68.79   14.30
   8  -2   2   64.09   11.50
  -8  -2  -2   65.39   14.80
   8  -2   2   68.39   13.10
   8   2  -2   66.59   11.70
   8   2  -2   64.09   10.70
   8   2   2   44.10   10.20
  -8   2  -2   72.19   15.20
  -8  -2   2   59.59   14.00
  -8  -2   2   64.99   14.10
   8  -2  -2   68.59   11.30
   8   2   2   70.79   13.10
   8  -2  -2   61.89   11.50
   9  -2   2    5.20    4.70
  -9  -2  -2   12.40    7.30
   9   2  -2    1.10    4.90
  -9   2   2    6.40    7.10
  -9  -2   2   13.20    7.70
  -9  -2   2   12.10    7.90
   9   2   2   10.70    4.60
  -9   2  -2    8.70    7.60
   9  -2  -2    3.20    5.00
  10  -2   2    6.30    6.90
  10   2  -2    9.60    7.70
  10  -2   2   14.10    6.10
  10   2  -2    5.70    6.60
 -10   2   2    7.60    6.90
 -10  -2  -2    8.20    7.10
 -10  -2   2   22.30    8.50
  10  -2  -2   19.50    7.90
  10   2   2    9.00    5.30
 -10   2  -2   13.70    7.50
  10   2   2   17.20    8.20
  11  -2   2  -14.90   13.80
  11   2  -2   15.20    8.50
  11   2  -2   26.70    5.80
  11  -2   2   25.10    6.00
 -11  -2  -2   18.70    7.70
  11  -2   2   12.60    5.00
  11  -2  -2   14.30    8.00
  11  -2  -2   25.40    6.40
  11   2   2  -24.90   14.50
  11   2   2   21.80    5.60
 -11  -2   2   23.50    8.70
   0  -3  -2  175.08   12.60
   0   3   2  165.88   12.50
   0  -3   2  171.38   12.40
   0  -3   2  171.38   13.10
   1  -3   2  142.29   10.80
  -1   3   2  136.59    9.10
   1  -3   2  133.79   11.80
  -1  -3  -2  130.89   11.80
   1   3   2  141.79   12.20
  -1  -3   2  154.58   10.70
   2  -3   2  219.98   15.70
   2  -3   2  243.08   17.80
  -2  -3  -2  205.58   17.40
  -2   3   2  221.28   16.50
  -2  -3   2  218.48   15.60
   2   3   2  232.88   18.40
   2   3   2  215.28   17.10
   3  -3   2   70.29    9.50
  -3  -3  -2   51.49    9.10
   3  -3   2   69.69    9.60
   3   3  -2   52.69    8.80
   3   3   2   83.09   10.20
   3  -3  -2   83.59    5.90
   3   3   2   79.89    8.90
  -3  -3   2   91.09    9.20
   3   3   2   59.39    9.70
  -4   3   2  203.48   19.20
  -4  -3  -2  218.08   22.60
   4   3  -2  237.68   21.10
   4  -3   2  210.28   17.10
   4  -3   2  205.08   17.90
   4   3   2  219.68   23.10
  -4   3  -2  205.08   20.10
   4   3   2  236.88   18.10
   4  -3  -2  201.68   16.00
   4  -3  -2  232.38   15.10
  -5  -3  -2  272.27   26.00
   5   3  -2  327.57   27.80
   5  -3   2  283.87   23.20
   5  -3   2  283.87   22.10
   5  -3   2  247.18   22.90
  -5   3   2  289.77   25.20
   5   3   2  282.87   23.10
   5  -3  -2  252.67   20.10
   5  -3  -2  301.17   21.60
  -5   3  -2  316.77   26.20
   5   3   2  320.37   27.60
  -6   3   2 1158.68   81.19
  -6   3   2 1189.68   81.39
   6  -3   2 1353.96   81.59
   6   3  -2 1425.76   79.89
   6  -3   2 1263.57   78.89
  -6  -3  -2 1275.57   86.99
  -6  -3  -2 1163.88   82.19
   6   3  -2 1298.87   84.99
   6   3  -2 1304.07   78.49
  -6   3  -2 1213.88   81.99
  -6  -3   2 1159.78   80.99
   6   3   2 1433.66   87.89
   6  -3  -2 1420.86   79.89
  -6  -3   2 1208.18   82.29
  -6  -3   2 1374.56   85.29
  -6   3  -2 1208.58   81.79
   7  -3   2    2.60    4.30
   7   3  -2   -5.30    6.50
  -7  -3  -2  -10.20    7.20
  -7  -3  -2    8.40    6.50
   7  -3   2    1.50    4.80
  -7   3   2    4.80    6.60
  -7  -3  -2    2.20    6.00
   7   3   2   -2.50    4.00
   7   3   2  -11.20    6.90
  -7  -3   2    6.80    7.00
  -7  -3   2   -3.20    5.60
   7  -3  -2    7.40    5.70
  -7  -3   2    1.80    5.20
   7   3   2   -6.40    4.20
  -7   3  -2   -4.00    5.70
   7  -3  -2   -1.00    5.00
   8  -3   2   41.40    9.10
  -8  -3  -2   50.09   13.30
   8   3  -2   33.60    8.50
  -8   3   2   35.40   11.10
  -8  -3  -2   29.50   10.70
   8   3  -2   24.60   13.70
   8   3  -2   36.30    8.30
   8  -3   2   39.40    9.50
   8  -3  -2   31.20    8.50
   8   3   2   11.60   12.90
  -8  -3   2   49.40   12.40
  -8   3  -2   44.10   12.00
   8   3   2   31.40    8.70
  -8  -3   2   45.60   12.50
   8  -3  -2   43.10    9.20
   8   3   2   33.80    8.80
  -8  -3   2   34.40   10.70
  -9  -3  -2   49.99   13.10
   9   3  -2   23.30    9.00
   9  -3   2   30.00    8.10
   9  -3   2   37.20    9.70
   9   3  -2   33.20    9.50
  -9   3   2   29.80    9.80
   9   3   2   27.50    8.00
   9  -3  -2   36.40    9.20
  -9   3  -2   29.30    9.50
   9   3   2   32.20   16.40
   9  -3  -2   26.60   10.20
  -9  -3   2   32.90    9.70
  -9  -3   2   18.30    9.50
 -10  -3  -2    6.70    5.80
  10  -3   2    7.90    7.10
 -10   3   2    6.10    5.90
  10   3  -2    5.10    6.60
  10  -3   2    9.60    8.00
  10  -3   2    6.80    6.10
  10   3  -2  -12.80    7.40
 -10   3  -2    9.10    6.30
  10  -3  -2    3.90    6.20
  10   3   2   -4.70    7.00
 -10  -3   2    5.80    5.00
 -11  -3  -2   19.40    7.50
  11  -3   2   22.50    5.40
  11   3  -2   12.00    4.50
  11   3  -2    9.90    8.10
  11  -3   2   13.50    5.90
  11  -3  -2   17.80    8.30
  11  -3  -2   -4.00    7.40
 -11  -3   2   24.40    9.40
  11   3   2   16.00    5.40
  11  -3  -2   24.60    6.40
  11   3   2   -7.90   18.90
   0  -4  -2  307.07   21.50
   0  -4   2  316.67   21.50
   0   4   2  327.67   21.60
  -1   4   2  102.69    7.80
   1  -4   2  110.49    9.30
  -1  -4  -2  112.29   10.60
   1  -4   2  104.69   10.50
   1   4   2  110.39   11.20
  -1  -4   2  107.89    9.60
   1  -4  -2   95.19    9.10
   2  -4   2  902.51   56.89
  -2   4   2  977.20   60.39
   2  -4   2  979.20   59.59
  -2  -4  -2  858.21   59.19
   2   4   2  985.50   61.09
   2   4   2 1004.50   59.59
  -2  -4   2 1062.39   58.29
  -3  -4  -2 1008.20   67.39
   3  -4   2 1113.99   64.19
  -3   4   2 1007.40   67.69
   3  -4   2 1054.19   65.39
   3  -4   2 1127.09   67.69
   3   4  -2 1039.40   68.49
   3   4   2 1085.19   65.39
   3   4   2 1164.98   67.89
  -3   4  -2 1061.39   68.59
  -3  -4   2 1154.58   66.09
   4   4  -2   22.80    6.00
  -4  -4  -2   19.40    6.50
   4  -4   2   34.50    9.80
   4  -4   2   21.10    5.10
   4  -4   2   22.60    4.60
  -4   4   2   27.60    7.80
   4   4  -2   26.50    7.30
   4   4   2   24.30    6.20
   4   4   2   24.60    5.60
  -4  -4   2   32.90    6.60
  -4   4  -2   24.40    7.60
   4  -4  -2   21.50    4.40
  -5   4   2  284.07   26.30
   5  -4   2  335.17   25.40
   5   4  -2  354.36   23.70
   5   4  -2  298.87   36.20
  -5  -4  -2  299.37   27.80
   5  -4   2  283.77   23.50
  -5  -4   2  307.87   26.50
   5   4   2  301.57   28.30
   5  -4  -2  352.66   31.30
   5   4   2  309.17   24.90
  -5   4  -2  284.77   27.10
   6  -4   2  103.09   13.30
  -6  -4  -2   74.39   13.60
  -6   4   2   75.59   13.60
  -6  -4  -2   73.39   13.60
   6   4  -2   88.09   15.10
   6   4  -2   84.99   11.70
   6   4  -2   55.69   10.60
  -6  -4  -2   69.39   14.00
   6  -4   2   82.89   11.20
   6  -4  -2   68.69   10.50
   6   4   2  105.09   13.10
  -6   4  -2   57.79   14.00
   6  -4  -2   92.59   11.60
  -6   4  -2   86.69   13.90
  -6  -4   2  107.79   14.40
  -6  -4   2   64.89   12.10
   6   4   2   93.79   12.20
   6   4   2   65.19   14.10
  -6  -4   2   86.69   14.40
  -7  -4  -2   23.00    8.40
  -7   4   2   13.40    8.60
   7  -4   2   27.70    7.70
   7  -4   2   31.00    7.80
   7   4  -2   21.90   10.00
  -7  -4  -2   37.30   10.70
   7   4  -2   30.60    7.80
  -7  -4  -2   12.40   10.80
   7   4   2   15.80    9.20
   7   4   2   27.00    7.00
  -7  -4   2   20.30    8.50
  -7   4  -2   32.10    9.70
   7  -4  -2   11.90    5.80
   7   4   2   27.90    7.70
  -7  -4   2   19.20    9.10
   7  -4  -2   21.40    7.30
  -7  -4   2   36.20   11.20
   8   4  -2   77.69   13.20
  -8  -4  -2   84.09   16.70
  -8   4   2   87.29   16.50
   8   4  -2   78.69   12.20
   8  -4   2   78.59   13.40
  -8  -4  -2  107.29   18.50
   8  -4   2   85.49   14.90
   8   4  -2   47.30   16.60
  -8  -4   2   84.39   16.80
  -8  -4   2   80.49   15.60
   8  -4  -2  114.59   15.60
  -8   4  -2   94.29   17.50
   8  -4  -2   90.39   13.50
   8   4   2   75.69   12.90
   8   4   2   61.99   18.40
   8   4   2  124.99   16.30
  -8  -4   2   83.49   21.00
   9   4  -2   63.79   11.90
   9  -4   2   60.39   12.70
  -9  -4  -2   74.89   14.40
   9  -4   2   80.19   12.60
  -9   4   2   72.79   15.90
   9   4  -2   72.29   11.80
   9   4   2   77.09   14.90
   9  -4  -2   70.69   11.40
  -9   4  -2   85.69   15.70
  -9  -4   2   60.19   14.50
  -9  -4   2   72.39   14.80
   9   4   2   74.09   12.40
   9  -4  -2   54.79   11.90
  10   4  -2    3.90    5.00
  10   4  -2    5.80    6.50
 -10  -4  -2    2.30    5.40
  10  -4   2   10.10    8.80
 -10   4   2    7.60    5.50
  10  -4   2    0.00    7.60
  10  -4  -2    1.40    4.90
  10   4   2   13.50    7.30
  10  -4  -2    4.30    6.10
 -10  -4   2    1.10    5.50
  10   4   2    4.00    5.60
  10  -4  -2   -4.60    6.30
  11  -4   2   41.90    8.30
  11   4  -2   46.10   10.80
 -11  -4  -2   65.79   11.50
  11   4  -2   50.69    8.30
  11   4   2   51.69    8.20
  11  -4  -2   76.09   10.20
 -11  -4   2   55.19   10.10
  11  -4  -2   37.10   12.00
   0  -5  -2 1351.96   78.99
   0  -5   2 1321.27   79.19
   0  -5   2 1328.07   78.89
   1  -5   2  127.19   11.20
  -1   5   2  129.69    9.90
  -1  -5  -2  116.99   12.30
   1   5   2  149.19   13.90
  -1  -5   2  132.99   11.80
   2  -5   2  447.86   27.30
   2  -5   2  439.36   30.20
  -2   5   2  439.16   31.20
  -2  -5  -2  386.36   29.60
   2  -5   2  407.66   28.30
  -2   5  -2  420.66   30.80
   2   5   2  401.56   31.10
  -2  -5   2  452.85   29.00
   3  -5   2  376.96   26.40
   3   5  -2  407.16   30.50
   3  -5   2  412.66   28.80
  -3   5   2  365.26   28.80
  -3  -5  -2  352.06   28.20
   3  -5   2  390.46   24.20
   3  -5  -2  339.67   24.50
   3   5   2  362.06   27.70
  -3   5  -2  359.96   29.60
   3   5   2  351.86   25.70
   3   5   2  348.07   29.20
  -4   5   2  374.36   30.70
   4  -5   2  427.26   31.30
   4   5  -2  355.06   31.20
  -4  -5  -2  369.06   30.60
   4   5  -2  391.36   26.40
   4  -5   2  381.36   25.10
   4  -5   2  368.16   27.70
  -4   5  -2  391.06   31.80
   4  -5  -2  395.86   26.70
   4   5   2  353.16   31.60
   4   5   2  386.86   27.90
  -5   5   2  675.83   47.60
  -5  -5  -2  650.13   48.30
   5   5  -2  646.94   49.10
   5  -5   2  623.04   42.90
   5  -5   2  647.74   44.40
   5  -5   2  654.73   41.10
   5  -5  -2  618.74   42.70
   5   5   2  608.24   48.80
  -5  -5   2  658.43   46.50
  -5   5  -2  661.53   48.50
   5   5   2  706.23   45.00
   6  -5   2  448.26   32.10
   6   5  -2  364.56   34.70
   6   5  -2  425.06   30.00
   6  -5   2  409.86   29.70
  -6  -5  -2  398.56   36.90
  -6   5   2  346.77   32.50
   6   5  -2  362.16   28.50
  -6   5   2  341.67   31.30
  -6  -5  -2  313.77   30.10
  -6  -5   2  424.46   37.20
   6   5   2  357.56   28.50
   6   5   2  394.36   36.30
   6   5   2  402.16   31.10
   6  -5  -2  403.46   29.10
  -6   5  -2  378.36   34.00
  -6  -5   2  377.66   34.60
   6  -5  -2  366.46   29.30
   7   5  -2   -1.00    7.20
  -7  -5  -2    9.40    5.90
  -7   5   2   10.20   10.10
   7  -5   2    1.10    4.10
  -7  -5  -2    6.10    7.80
   7   5  -2    4.80    4.40
  -7  -5  -2    8.20    9.20
   7  -5   2    5.40    5.50
  -7   5   2    3.60    6.30
   7   5   2    0.60    4.10
  -7   5  -2    5.00    6.90
  -7  -5   2  -10.40    5.70
   7  -5  -2    4.40    5.90
  -7  -5   2   14.90    6.80
   7   5   2    5.90    4.40
  -7  -5   2   -3.30    6.00
   7  -5  -2    8.00    5.30
  -7   5  -2   -4.20   10.70
   7   5   2   10.30    8.20
   8  -5   2   73.59   12.70
  -8   5   2   84.59   16.60
  -8  -5  -2   81.29   16.10
   8   5  -2   78.39   12.80
  -8  -5  -2   96.59   16.50
  -8  -5  -2   66.09   19.50
   8   5  -2   68.49   12.10
   8  -5  -2   76.39   14.10
   8   5   2   57.09   18.20
  -8  -5   2   81.39   16.60
   8  -5  -2   54.19   11.10
  -8   5  -2   95.49   17.60
   8   5   2   76.29   13.40
  -8  -5   2   64.99   13.50
   9  -5   2  180.68   19.50
   9  -5   2  175.28   21.70
   9   5  -2  158.58   19.20
  -9  -5  -2  185.48   20.30
   9   5  -2  199.48   20.10
  -9   5   2  204.58   23.60
  -9  -5   2  146.09   21.50
   9   5   2  200.48   23.50
  -9   5  -2  199.98   22.90
   9  -5  -2  167.68   21.10
  -9  -5   2  147.99   20.20
   9  -5  -2  160.38   18.30
   9   5   2  180.78   18.90
  10   5  -2   10.10    5.00
 -10  -5  -2    3.70    6.20
 -10   5   2   11.10    7.60
  10  -5   2    6.90    5.50
  10   5  -2   -5.00    6.40
  10  -5   2    4.20    4.60
  10  -5  -2   25.00   11.40
  10   5   2    6.60    4.30
  10   5   2    3.70    8.30
 -10  -5   2    8.40    6.00
  10  -5  -2    3.30    6.60
  10  -5  -2    3.90    5.00
  11  -5   2   18.50    8.20
  11   5  -2    7.60    4.40
  11  -5   2   14.60    6.50
 -11  -5  -2    3.00    5.10
  11   5  -2   -8.20    8.00
 -11  -5   2   27.80    7.70
  11   5   2   11.60    7.60
  11  -5  -2   15.90   12.80
  11  -5  -2   21.10    5.40
   0  -6  -2  616.54   41.80
   0   6   2  691.53   42.20
  -1   6   2   82.99   12.20
   1  -6   2   68.99    8.30
  -1  -6  -2   70.19    9.70
  -1   6   2   76.59    7.50
   1  -6   2   56.89    8.70
  -1   6  -2   80.49   12.10
  -1  -6   2   62.29    8.60
   1  -6  -2   73.59    9.20
   1   6   2   55.99    9.10
  -2  -6  -2  262.17   22.20
   2  -6   2  274.47   22.20
   2  -6   2  268.37   20.70
   2  -6   2  282.17   19.40
  -2  -6   2  300.57   21.60
   2  -6  -2  281.37   20.00
   2   6   2  285.27   23.90
   3  -6   2  355.96   22.60
   3  -6   2  356.76   25.50
  -3  -6  -2  343.17   28.00
   3   6  -2  348.57   31.30
  -3   6   2  319.67   27.80
   3  -6   2  329.97   27.10
  -3   6  -2  341.07   29.10
   3   6   2  397.86   28.50
   3   6   2  380.46   29.70
  -3  -6   2  364.56   27.30
   3  -6  -2  308.77   23.90
   4   6  -2   49.50    7.40
   4  -6   2   41.50   11.40
  -4  -6  -2   53.49   10.00
   4  -6   2   47.10    7.90
   4  -6   2   49.20    8.40
   4   6  -2   43.90    9.80
   4  -6   2   57.79    5.90
  -4   6   2   42.50   10.30
   4   6   2   64.69    9.00
  -4  -6   2   41.40    8.40
  -4   6  -2   47.60   11.00
   4   6   2   42.50   10.10
   4  -6  -2   69.59    8.50
   4   6   2   36.70    7.20
  -5  -6  -2  122.49   16.10
   5   6  -2   65.09   13.50
  -5   6   2   82.99   14.50
   5  -6   2   85.79   11.80
   5  -6   2   74.29   10.60
   5   6  -2   94.79   11.60
   5   6   2   70.39   10.60
   5   6   2   98.79   12.30
  -5   6  -2   53.09   13.10
   5   6   2   56.39   12.30
   5  -6  -2   86.59   10.80
  -5  -6   2   73.59   12.30
   5  -6  -2   87.29   11.60
  -6  -6  -2   50.39   12.70
  -6  -6  -2   60.89   12.90
  -6   6   2   47.50   11.80
   6  -6   2   51.39    9.60
   6   6  -2   51.99   12.30
  -6   6   2   63.89   13.20
   6   6  -2   65.49    9.60
   6  -6   2   56.49   10.00
   6   6  -2   54.29    9.10
  -6  -6  -2   56.89   11.60
   6  -6  -2   59.99    9.60
  -6  -6   2   45.60   10.90
  -6  -6   2   58.29   12.30
  -6   6  -2   64.29   13.90
   6  -6  -2   44.60    8.60
  -6   6  -2   64.09   12.80
  -6  -6   2   68.99   13.00
   6   6   2   50.79   12.80
   7  -6   2    8.50    5.00
  -7  -6  -2   20.10   10.20
  -7  -6  -2   24.80    9.50
   7   6  -2   20.00   10.20
   7   6  -2   19.60    6.50
  -7   6   2    6.50   10.30
   7  -6   2   12.10    6.00
  -7  -6  -2    6.40    8.90
  -7   6   2   22.80    9.40
  -7  -6   2   22.70    9.40
  -7   6  -2    7.70   11.90
  -7   6  -2   29.70    8.30
   7   6   2   37.30   11.30
   7  -6  -2   20.30    6.60
   7   6   2   27.10    7.50
   7   6   2   12.90    4.90
   7  -6  -2   23.40    7.80
  -7  -6   2   16.40    9.90
  -7  -6   2   31.10    9.50
  -8  -6  -2  102.29   23.70
   8  -6   2  154.38   21.10
   8  -6   2  143.29   19.80
   8  -6   2  143.29   16.30
  -8  -6  -2  137.39   19.00
  -8   6   2  146.39   20.00
  -8  -6  -2  128.19   21.20
   8   6  -2  125.39   22.40
   8   6  -2  150.68   18.60
  -8  -6   2  126.69   21.30
  -8   6  -2  150.18   20.40
   8  -6  -2  153.18   18.70
  -8  -6   2  102.59   21.70
   8  -6  -2  153.58   19.00
   8   6   2  126.09   16.40
   8   6   2  156.68   19.60
  -8  -6   2  118.89   19.40
   9  -6   2   36.90   13.60
   9   6  -2   44.80   10.50
  -9  -6  -2   74.19   18.40
   9  -6   2   61.29   10.90
   9  -6   2   49.99   11.30
  -9   6   2   77.49   19.70
   9   6   2   59.39   10.60
  -9  -6   2   45.40   13.70
   9  -6  -2   51.59   11.10
   9   6   2   44.40   10.60
   9  -6  -2   57.19   11.60
   9  -6  -2   54.69   11.00
  -9  -6   2   52.49   15.50
  10   6  -2   25.50    7.30
  10  -6   2   26.90    6.90
 -10  -6  -2   35.80    9.40
  10  -6   2   20.20    6.80
  10   6  -2   20.80    9.00
  10  -6   2   24.00   12.80
  10  -6  -2   24.10    6.20
  10   6   2   23.10   14.90
  10  -6  -2   13.10    7.30
 -10  -6   2   26.30    9.00
  10   6   2   11.20    5.80
  11  -6   2   99.89   11.60
  11   6  -2   66.19   12.10
  11   6  -2  108.29   14.40
  11   6   2   99.09   11.50
   0  -7  -2  220.98   18.20
   0   7   2  234.18   18.30
   0  -7  -2  224.08   17.30
   0   7  -2  184.38   16.00
   0  -7   2  198.28   17.70
  -1   7   2   16.60    4.00
   1   7  -2   20.10    4.60
   1  -7   2   16.60    5.40
  -1   7   2   24.60    6.90
  -1  -7  -2   16.80    5.60
   1  -7  -2   15.70    4.40
   1  -7  -2   16.40    4.90
   1   7   2   12.50    4.30
  -1   7  -2   17.30    4.50
  -1   7  -2   22.30    6.80
  -1  -7   2   14.50    4.60
   1   7   2   22.00    6.00
   2  -7   2  204.68   17.00
  -2  -7  -2  207.18   18.70
  -2   7   2  179.18   19.20
  -2  -7   2  208.18   18.10
   2   7   2  213.08   20.40
   2  -7  -2  199.58   16.30
  -2   7  -2  205.98   19.60
  -3   7   2  730.53   51.19
  -3  -7  -2  767.22   50.59
   3  -7   2  719.93   49.99
   3  -7   2  743.53   47.50
   3   7  -2  812.92   52.99
   3   7  -2  703.13   45.60
  -3  -7   2  664.23   48.00
  -3   7  -2  727.83   51.69
   3  -7  -2  702.23   46.30
   3   7   2  749.62   52.29
   3   7   2  713.93   49.60
   4  -7   2    2.20    4.30
   4   7  -2   -1.60    3.00
   4   7  -2   -0.50    2.80
  -4  -7  -2   -1.50    5.00
   4  -7   2  -10.30   10.30
   4  -7   2    4.30    3.20
  -4   7   2   -5.00    5.30
  -4   7  -2   -5.40    5.80
  -4  -7   2   -2.10    3.40
   4   7   2   -6.30    3.70
   4   7   2   -2.50    2.80
   4   7   2    0.90    4.10
   5   7  -2  209.88   24.30
   5   7  -2  208.98   18.60
   5   7  -2  196.78   17.70
  -5  -7  -2  173.08   22.40
  -5   7   2  214.98   23.40
   5  -7   2  198.08   17.60
   5  -7   2  214.38   19.60
   5   7   2  194.38   17.80
   5   7   2  182.98   22.60
   5   7   2  212.18   19.90
  -5  -7   2  193.08   21.30
   5  -7  -2  187.48   17.30
  -5   7  -2  190.18   23.20
   5  -7  -2  173.18   17.60
   6  -7   2   58.59   11.70
  -6  -7  -2   41.00   11.40
  -6   7   2   53.99   12.80
   6  -7   2   42.90    8.40
   6   7  -2   49.80    9.10
   6  -7   2   51.69   10.10
  -6   7   2   60.09   12.60
   6   7  -2   66.59   10.50
   6   7  -2   40.30   12.50
  -6  -7   2   49.50   11.70
  -6   7  -2   47.30   12.90
   6  -7  -2   36.70    8.40
   6   7   2   42.30    8.60
   6  -7  -2   30.80    8.80
  -6  -7   2   43.10   10.90
   6   7   2   55.09   13.00
  -6   7  -2   58.99   12.30
  -6  -7   2   45.20   11.40
   7   7  -2   -6.70    8.80
   7   7  -2    4.40    5.60
  -7  -7  -2    4.30    6.60
   7  -7   2    2.80    5.70
   7  -7   2    3.40    8.60
  -7   7   2    4.80    6.70
  -7  -7  -2   -7.70    9.60
   7  -7   2   13.80    5.00
   7   7  -2    0.00    3.70
  -7  -7  -2    9.30    7.00
   7  -7  -2    8.40    5.00
  -7  -7   2    6.70    6.90
  -7  -7   2    8.90    7.90
  -7  -7   2   10.40    7.90
   7  -7  -2    0.90    4.60
   7   7   2   -9.10    9.70
   7   7   2    4.60    4.20
  -7   7  -2   -6.10    6.30
   7   7   2    5.70    4.80
   8   7  -2   71.89   11.30
   8   7  -2   37.60    9.90
   8  -7   2   76.29   12.40
   8  -7   2   55.29   12.30
  -8  -7  -2   55.39   12.90
  -8  -7  -2   59.49   13.20
   8  -7   2   54.49   13.50
  -8   7   2   58.89   13.20
   8   7  -2   52.49   17.10
   8   7   2   36.00   14.60
   8  -7  -2   55.19   17.70
  -8  -7   2   60.19   14.60
   8  -7  -2   48.20   10.60
   8   7   2   57.19   10.90
   8  -7  -2   64.89   11.30
  -8  -7   2   56.79   12.90
  -8  -7   2   71.19   17.30
   8   7   2   42.00   10.90
   9   7  -2   33.20    9.70
   9  -7   2   50.79    9.50
   9   7  -2   39.90    9.20
   9  -7   2   65.69   12.10
   9  -7   2   55.79   10.00
  -9  -7  -2   39.90   10.80
  -9   7   2   52.59   15.70
  -9  -7   2   28.70   12.50
   9   7   2   46.40   11.00
   9   7   2   31.30    7.90
   9  -7  -2   25.80    7.70
   9  -7  -2   34.90    8.70
  -9  -7   2   56.39   17.90
  -9  -7   2   29.70   16.00
 -10  -7  -2    9.30    6.10
  10  -7   2    9.60    7.40
  10   7  -2    4.90   10.00
  10  -7   2    8.00    8.80
  10   7  -2   19.00    5.10
  10  -7   2   14.10    6.00
  10  -7  -2    6.60   12.30
  10   7   2    5.50    4.80
 -10  -7   2   23.30    8.00
  10  -7  -2   10.40    5.00
  10   7   2   -3.10    9.80
 -11  -7  -2   26.30    6.30
  11  -7   2   13.30    5.90
  11   7  -2   11.40    5.10
  11   7   2    6.50    4.50
 -11  -7   2   18.40    6.10
  11  -7  -2    5.60    4.20
   0   8  -2  510.45   34.00
   0   8  -2  484.75   36.10
   0   8   2  510.65   36.20
   0  -8  -2  529.95   36.50
   0  -8  -2  526.35   34.80
   0  -8   2  534.05   36.30
  -1  -8  -2  392.36   26.60
   1  -8   2  392.26   26.30
  -1   8   2  353.46   28.30
   1  -8   2  397.76   28.70
  -1   8   2  365.66   25.50
   1   8  -2  343.97   25.30
  -1  -8  -2  379.06   28.40
   1  -8  -2  355.46   26.10
   1   8   2  396.26   29.40
   1  -8  -2  365.26   27.90
  -1   8  -2  348.07   28.40
  -1  -8   2  343.17   27.40
  -1   8  -2  337.67   25.80
   2   8  -2  111.59   14.10
   2   8  -2  111.09   11.10
   2  -8   2   98.09   13.20
  -2  -8  -2  101.19   13.10
   2  -8   2   81.39   11.50
  -2   8   2   79.69   13.30
  -2   8  -2  107.99   14.60
   2  -8  -2  110.39   11.50
   2   8   2  140.49   18.10
  -2  -8   2   97.69   12.50
   2  -8  -2  103.29   14.30
   3   8  -2 1131.79   73.39
   3  -8   2 1112.79   73.09
   3   8  -2 1254.47   80.69
   3  -8   2 1193.68   75.09
  -3  -8  -2 1328.57   83.59
  -3   8   2 1221.58   79.89
   3  -8  -2 1149.08   74.19
  -3   8  -2 1183.38   80.09
   3   8   2 1300.67   79.29
  -3  -8   2 1142.19   76.69
   3   8   2 1310.57   81.49
   3   8   2 1352.56   73.99
  -4   8   2   -3.90    6.10
   4  -8   2    8.10    4.50
   4  -8   2   -4.00    3.50
   4   8  -2   -3.40    3.10
  -4  -8  -2    0.30    4.80
   4   8  -2    1.40    5.00
   4   8   2    5.20    4.80
   4  -8  -2    3.40    3.20
   4  -8  -2   -0.30    3.80
   4   8   2    2.20    3.50
   4   8   2    5.80    3.90
  -4   8  -2   -1.10    6.70
  -4  -8   2    0.60    3.50
   5  -8   2    7.20    4.50
  -5  -8  -2    6.60    7.90
   5   8  -2    6.00    6.30
   5   8  -2    2.60    3.70
   5   8  -2   12.10    5.20
  -5   8   2    8.40    7.10
   5  -8   2    2.90    4.40
  -5  -8  -2    6.70    6.80
  -5  -8   2    2.90    6.30
  -5   8  -2    9.90    7.10
   5   8   2   16.20    8.20
  -5   8  -2    6.10    7.10
   5  -8  -2    1.70    4.40
   5   8   2    5.80    4.70
  -5  -8   2    4.40    5.70
   5   8   2    0.10    3.30
   6   8  -2   38.30   12.00
  -6   8   2   60.49   13.30
   6   8  -2   34.20    8.30
  -6  -8  -2   41.80   11.20
   6  -8   2   62.89   12.30
  -6  -8  -2   31.20   12.40
  -6  -8  -2   54.39   13.00
   6  -8   2   49.99    9.10
  -6   8   2   58.29   11.90
   6   8   2   40.50   11.20
  -6   8  -2   58.59   13.60
  -6  -8   2   50.39   12.50
  -6   8  -2   51.19   13.10
  -6  -8   2   49.70   11.20
  -6  -8   2   53.69   12.00
   7   8  -2   23.40   11.60
  -7  -8  -2   14.20    8.30
  -7  -8  -2   22.00    7.90
   7   8  -2   20.70    6.80
   7  -8   2   22.10    7.00
  -7   8   2   16.70   12.30
   7  -8   2   14.60   10.30
  -7   8   2   15.20   10.20
   7  -8   2   19.50    6.50
   7   8  -2   19.20    6.70
  -7  -8  -2   24.50   12.40
  -7  -8   2   29.50   11.60
   7  -8  -2    9.70    5.60
  -7   8  -2   15.50   10.60
   7   8   2   18.80   12.20
   7   8   2   11.80    5.50
   7  -8  -2   18.20    6.10
  -7  -8   2   28.70   11.00
   7   8   2   17.00    7.20
  -8  -8  -2    0.60    7.00
   8  -8   2   16.40    6.50
   8   8  -2    5.10    6.10
   8   8  -2   17.00    7.00
   8   8  -2    6.60   13.90
   8  -8   2   25.60    9.20
   8  -8   2   23.80    8.20
  -8   8   2   11.80    7.90
  -8  -8  -2   10.70    8.40
  -8  -8  -2  -13.80   14.10
   8  -8  -2    8.90    5.50
  -8  -8   2    1.60   10.70
   8  -8  -2   15.80    6.00
  -8  -8   2    7.20    7.70
  -8   8  -2   -8.00   15.10
   8   8   2   10.40    7.00
  -8  -8   2    8.80    6.60
   8   8   2   -3.40   11.60
   8   8   2    9.40    5.00
   9  -8   2   96.99   13.00
   9   8  -2   75.49   12.70
   9  -8   2   48.80   11.40
   9  -8   2   51.19   12.50
  -9  -8  -2   97.79   17.30
   9   8  -2   64.49   12.80
  -9  -8  -2   91.79   14.60
  -9  -8   2   78.09   13.80
   9  -8  -2   71.79   13.00
   9   8   2   98.29   12.80
  -9  -8   2   93.79   16.50
   9  -8  -2   71.49   11.40
   9   8   2   87.29   14.50
  10   8  -2   -0.50    7.60
  10  -8   2   -9.00   10.10
  10   8  -2    6.40    4.90
  10  -8   2    4.50    4.80
 -10  -8  -2   -0.80    6.10
  10   8   2  -22.40    8.70
 -10  -8   2   14.50    7.20
  10  -8  -2   -2.00    7.40
  10  -8  -2    4.60    5.40
  10   8   2    5.30    5.00
  11   8  -2   38.30    6.60
  11   8   2   33.00    6.20
  11  -8  -2   41.10    6.20
   0   9   2  181.48   17.20
   0   9   2  176.58   17.80
   0   9  -2  179.88   18.10
   0  -9  -2  182.98   18.40
   0  -9   2  197.48   18.40
   0  -9  -2  185.88   17.10
   0   9  -2  186.08   16.30
   1  -9   2   77.29   10.00
   1  -9   2   61.29   10.20
   1   9  -2   61.59    8.70
  -1   9   2   51.49   10.20
   1   9  -2   52.29    9.30
  -1   9   2   57.09    8.20
  -1  -9  -2   55.39   10.20
  -1  -9   2   60.19   10.20
   1  -9  -2   44.30    9.00
   1  -9  -2   51.59    8.30
   1   9   2   56.29   10.60
  -1   9  -2   83.59   10.20
   1   9   2   59.89    9.30
  -1   9  -2   49.90   10.30
   2  -9   2  166.98   16.20
  -2  -9  -2  171.68   17.70
   2   9  -2  174.78   19.00
  -2   9   2  179.38   19.30
   2   9  -2  169.88   15.30
   2  -9   2  152.98   18.30
   2   9   2  195.68   20.30
  -2  -9   2  146.09   16.60
   2  -9  -2  158.18   18.50
   2  -9  -2  168.88   16.00
  -2   9  -2  172.08   19.50
  -3   9   2  660.43   48.40
   3   9  -2  700.93   49.50
  -3  -9  -2  657.43   46.80
   3  -9   2  665.23   46.80
   3  -9   2  618.44   43.30
   3  -9   2  583.34   42.60
   3  -9  -2  623.84   42.90
  -3  -9   2  547.15   44.30
   3  -9  -2  557.84   40.60
  -3   9  -2  641.44   48.70
  -3   9  -2  663.73   37.80
   3   9   2  681.73   47.30
   3   9   2  716.43   49.90
   4   9  -2    1.10    3.80
   4  -9   2    0.40    3.60
  -4  -9  -2    2.80    5.20
   4  -9   2    1.90    3.80
   4   9  -2    2.10    3.40
  -4   9   2   12.30    8.20
   4   9   2    6.80    4.90
  -4  -9   2    3.70    4.60
   4  -9  -2    0.40    4.20
   4   9   2    8.50    5.50
  -4   9  -2   -5.00    5.50
   4   9   2    1.80    4.00
   4  -9  -2    4.80    4.20
   5   9  -2   78.69   11.50
   5   9  -2   80.89   11.60
   5   9  -2   71.89   15.70
  -5   9   2   91.59   15.10
  -5   9   2   78.59   15.90
  -5  -9  -2   79.29   13.60
  -5  -9  -2   68.19   13.50
   5  -9   2   63.39   11.30
   5  -9  -2   91.69   11.70
  -5   9  -2   82.89   17.00
  -5  -9   2   85.29   14.80
   5  -9  -2  105.29   13.20
   5   9   2   84.19   13.00
  -5  -9   2   81.09   14.50
   5   9   2   65.89   16.10
   5   9   2   94.49   13.20
  -5  -9   2   76.49   13.50
   6  -9   2   36.50    9.20
  -6  -9  -2   32.00   11.30
   6   9  -2   46.40    9.30
   6  -9   2   32.90   12.40
  -6   9   2   44.90   11.50
  -6  -9  -2   58.69   11.60
   6   9  -2   36.10    8.70
   6   9  -2   33.70   12.10
  -6  -9  -2   48.20   12.10
   6  -9   2   53.99    9.50
  -6   9   2   43.60   12.40
  -6  -9   2   30.50    9.80
  -6   9  -2   46.30   13.20
   6  -9  -2   39.70    8.60
   6   9   2   27.00   12.10
  -6  -9   2   30.40   11.10
  -6  -9   2   38.40   11.20
   6  -9  -2   43.40    9.20
   6   9   2   33.50    8.80
  -7  -9  -2   82.29   15.30
   7  -9   2   92.69   15.80
  -7  -9  -2   39.50   15.00
  -7  -9  -2   71.89   14.70
   7   9  -2   61.69   12.10
   7   9  -2   79.79   11.80
   7  -9   2   94.89   12.70
  -7   9   2   42.30   15.30
   7   9  -2   31.70   14.00
   7  -9   2   52.39   11.50
  -7   9  -2   69.89   16.80
  -7  -9   2   65.49   15.20
   7   9   2   66.39   11.70
  -7  -9   2   62.59   14.20
   7   9   2   37.10   16.00
   7   9   2   70.79   12.60
  -7  -9   2   62.59   13.00
   7  -9  -2   62.39   11.50
  -8  -9  -2    0.70    6.20
  -8  -9  -2    6.20   16.50
   8   9  -2  -18.30   13.20
   8   9  -2   11.00    7.60
   8  -9   2    9.60    5.60
   8   9  -2    0.40    5.20
   8  -9   2   -4.00    6.10
  -8  -9  -2    7.90    7.70
   8  -9  -2    4.90    5.40
  -8  -9   2    0.70    5.60
   8   9   2   -3.20   12.70
  -8  -9   2   -5.70   12.30
   8  -9  -2    4.50    5.00
   8   9   2   -2.60    4.10
  -8   9  -2  -13.60   15.00
  -8  -9   2    6.40    6.80
   8   9   2   -8.20    5.10
   9   9  -2   -3.50    5.20
   9  -9   2  -10.50    3.90
   9   9  -2    1.10    4.40
  -9  -9  -2   -2.30    5.30
   9  -9   2   -4.20    7.70
  -9  -9  -2    5.80    7.40
   9   9   2    3.40    4.50
   9  -9  -2   -5.90    5.40
   9   9   2    2.90    8.00
   9  -9  -2    7.20    5.50
  -9  -9   2    3.80    6.40
  -9  -9   2   -2.80    5.50
  10   9  -2  -12.20    6.90
  10   9  -2    1.60    4.10
  10  -9   2    2.60    4.30
 -10  -9  -2   -6.10    7.20
  10  -9  -2   -6.60    4.20
  10  -9  -2   11.00    7.80
  10   9   2   -1.20    3.90
  10   9   2   -0.70   10.60
 -10  -9   2    9.70    6.60
 -11  -9  -2   17.10    5.20
  11  -9   2    9.20    4.40
  11   9  -2    6.30    4.90
  11  -9  -2    8.80    4.90
 -11  -9   2    0.90    5.60
   0 -10   2  859.01   56.79
   0  10  -2  816.42   56.29
   0 -10  -2  819.42   53.59
   0 -10  -2  879.21   56.99
   0  10  -2  830.42   53.39
   0  10   2  805.12   55.99
   0  10   2  870.01   56.19
   1 -10   2  352.36   28.80
   1  10  -2  391.66   29.90
  -1 -10  -2  428.26   31.80
   1  10  -2  366.96   27.50
  -1 -10  -2  361.16   27.60
  -1  10   2  341.47   27.50
   1 -10   2  407.56   31.40
  -1  10   2  340.57   29.90
  -1  10  -2  384.46   27.90
  -1 -10   2  371.16   32.70
   1  10   2  366.26   31.50
   1  10   2  393.36   29.70
  -1  10  -2  364.66   30.90
   1  10   2  456.95   28.20
   1 -10  -2  348.87   27.90
   1 -10  -2  398.06   30.50
   2  10  -2  646.94   44.80
   2 -10   2  531.75   41.50
  -2 -10  -2  575.44   42.00
   2  10  -2  565.74   40.30
   2  10  -2  622.04   39.10
   2 -10   2  526.95   36.40
  -2  10   2  541.55   32.90
   2 -10   2  561.74   38.40
  -2  10   2  521.05   46.10
   2  10   2  489.45   36.20
  -2  10  -2  541.15   37.70
   2 -10  -2  474.65   43.60
   2 -10  -2  526.65   36.80
   2 -10  -2  555.84   41.10
   2  10   2  628.54   44.70
  -2 -10   2  521.55   40.50
   2  10   2  642.64   39.10
   3 -10   2  244.58   25.80
   3 -10   2  226.68   19.90
   3  10  -2  290.37   27.70
  -3  10   2  245.68   25.90
  -3 -10  -2  263.27   24.70
   3 -10   2  252.17   22.10
   3  10  -2  241.48   20.90
  -3 -10   2  233.28   23.30
   3  10   2  250.47   21.30
   3 -10  -2  226.08   21.10
  -3  10  -2  240.18   26.30
   3  10   2  300.37   28.50
   3 -10  -2  234.88   19.50
   3  10   2  234.68   19.60
  -4  10   2   12.00    7.80
   4 -10   2    7.30    4.50
   4  10  -2    1.60    4.00
   4  10  -2   -2.00    4.50
   4  10  -2   10.50    6.50
   4 -10   2    2.80    5.10
  -4 -10  -2   17.00    9.00
   4  10   2    7.80    6.50
   4 -10  -2   14.00    5.30
  -4 -10   2    3.70    5.50
   4  10   2    7.90    4.70
   4 -10  -2    9.40    4.70
   4  10   2   13.00    4.70
  -4  10  -2   13.00    7.80
  -5  10   2   35.20   12.10
   5  10  -2   19.60    9.50
   5  10  -2   32.50    7.30
  -5 -10  -2   45.20   10.10
  -5 -10  -2   21.70   10.00
  -5 -10  -2   32.40   11.00
   5 -10   2   26.70    6.60
   5  10  -2   20.40    6.60
   5 -10   2   28.20    7.30
  -5 -10   2   33.80    9.90
  -5 -10   2   26.10    8.70
   5 -10  -2   20.00    7.70
  -5  10  -2   38.10   13.10
   5  10   2   32.20    8.40
   5 -10  -2   21.90    6.90
   5  10   2   35.60    8.20
   5  10   2   18.60   10.10
  -5 -10   2   39.50   10.70
  -6 -10  -2   67.39   15.50
   6 -10   2   90.59   12.30
   6  10  -2   60.69   11.60
   6 -10   2   56.09   14.30
  -6 -10  -2  104.29   15.60
   6  10  -2   78.79   12.20
  -6  10   2   89.79   17.80
   6 -10   2  113.39   15.30
   6  10  -2   61.29   15.30
   6 -10  -2   64.99   11.50
  -6  10  -2   70.59   16.70
  -6 -10   2   85.49   14.50
   6  10   2   75.69   13.20
  -6 -10   2   67.89   15.20
   6 -10  -2   83.69   11.60
   6  10   2   69.79   16.60
  -6 -10   2   68.39   14.10
  -7 -10  -2   14.20    7.90
   7 -10   2    4.80    6.40
  -7 -10  -2    1.50    6.60
   7  10  -2   -3.00   10.30
   7  10  -2   13.30    6.60
  -7 -10  -2    2.80   12.90
   7  10  -2    5.60    6.60
  -7  10   2    9.10   10.10
  -7 -10   2   20.10   14.20
  -7 -10   2   14.00    9.30
   7  10   2    9.50    6.80
  -7 -10   2   13.90    7.60
   7 -10  -2   13.50    6.20
   7 -10  -2    8.90    6.00
   7  10   2   14.60   13.60
  -7  10  -2    7.80    9.30
   8  10  -2   57.89   19.90
  -8  10   2   56.79   19.70
   8  10  -2  104.99   13.40
  -8 -10  -2   89.19   15.80
   8 -10   2   94.59   14.40
   8  10  -2   77.29   14.10
   8 -10   2   93.69   15.70
  -8 -10  -2   92.49   17.30
   8 -10   2  128.29   15.20
  -8 -10  -2   79.09   24.00
   8 -10  -2   86.49   14.70
  -8 -10   2  100.69   17.80
  -8  10  -2   72.29   18.70
   8  10   2   43.50   19.70
  -8 -10   2   88.79   15.10
  -8 -10   2   71.89   19.80
   8  10   2   79.29   16.70
   9 -10   2   31.50   11.50
  -9 -10  -2   50.99   12.40
  -9 -10  -2   70.79   12.80
   9  10  -2   65.19   12.30
   9 -10   2   65.49   11.20
   9  10  -2   57.09   12.90
   9  10   2   47.20   12.40
  -9 -10   2   98.89   16.80
   9 -10  -2   61.99   10.70
   9 -10  -2   47.90   11.90
  -9 -10   2   52.49   12.20
   9  10   2   51.89    9.90
  10  10  -2    3.90    9.00
  10 -10   2    4.70    5.10
 -10 -10  -2    1.90    5.10
  10  10  -2   16.70    5.60
  10 -10  -2   11.80    5.70
  10 -10  -2    7.80    8.70
  10  10   2  -38.50   21.40
 -10 -10   2   20.60    9.20
  10  10   2   11.30    5.20
   0  11   2   51.79   11.30
   0  11   2   61.89   11.10
   0 -11   2   78.49   12.60
   0  11  -2   78.39    9.90
   0 -11  -2   61.49   12.20
   0  11   2   90.69   12.50
   0 -11  -2   72.99   10.30
   0  11  -2   61.09   11.10
   0 -11  -2   80.49   11.20
   0  11  -2   62.29   10.90
   0  11  -2   87.49   11.70
   1  11  -2   15.90    6.30
  -1 -11  -2   25.30    5.80
   1 -11   2   23.30    6.70
  -1 -11  -2   13.30    4.80
  -1 -11  -2   11.90    5.70
   1  11  -2   17.10    5.40
   1 -11   2   17.90    5.80
   1  11  -2   22.10    7.00
   1 -11   2   23.80    5.90
  -1  11   2   19.90    7.50
  -1  11   2   13.60    5.20
   1  11  -2   12.60    6.90
   1  11   2   23.30    7.00
  -1 -11   2   21.40    7.40
   1  11   2   14.30    5.20
   1 -11  -2   -1.60    7.40
  -1  11  -2   22.50    7.10
   1 -11  -2   26.30    6.50
   1  11   2   14.70    7.00
  -1  11  -2   10.50    5.30
  -1  11  -2   11.80    5.40
  -1  11  -2   17.70    6.10
   2  11  -2   50.99    8.90
   2 -11   2   59.79    8.90
   2  11  -2   69.19   12.20
   2  11  -2   57.99   12.60
  -2 -11  -2   76.09   14.40
  -2  11   2   56.59   11.70
   2  11  -2   57.99    9.20
   2 -11   2   60.59    9.40
   2 -11   2   72.19   13.10
   2 -11  -2   75.79   10.00
  -2  11  -2   51.89    9.00
  -2  11  -2   47.50    7.80
   2  11   2   55.09   11.70
   2 -11  -2   86.49   11.90
  -2  11  -2   57.09   12.10
  -2 -11   2   70.79   12.50
   2  11   2   64.09    9.10
  -3 -11  -2  349.37   32.10
   3  11  -2  391.56   26.90
   3  11  -2  367.56   34.20
   3 -11   2  320.17   25.80
   3 -11   2  332.07   35.60
   3  11  -2  362.96   27.70
   3 -11   2  394.76   29.40
   3  11   2  292.77   25.20
  -3 -11   2  310.37   29.80
   3 -11  -2  309.67   26.00
   3  11   2  331.67   27.70
   3 -11  -2  421.46   29.90
   3  11   2  355.06   33.40
   4 -11   2   -1.90    4.20
  -4  11   2    7.80    7.20
   4  11  -2   -3.90    5.90
   4  11  -2    2.00    3.70
   4 -11   2    2.00    4.80
   4  11  -2   -3.60    4.50
  -4 -11  -2   12.30    8.40
  -4 -11   2   -2.70    6.40
  -4 -11   2    4.90    6.10
   4  11   2    4.70    4.30
   4 -11  -2   -0.40    4.30
  -4  11  -2   10.20    6.20
   4  11   2    3.00    4.10
  -4 -11   2   -2.70    5.50
   4 -11  -2    3.60    3.60
   4  11   2    9.50    7.20
  -5 -11  -2  182.98   20.40
   5 -11   2  211.88   21.50
   5  11  -2  142.49   24.40
  -5  11   2  225.48   27.40
   5  11  -2  173.08   17.40
   5 -11   2  173.48   17.70
  -5 -11   2  206.18   24.40
   5  11   2  187.08   17.90
  -5 -11   2  136.29   18.60
  -5 -11   2  152.68   18.90
  -5  11  -2  223.98   28.00
   5 -11  -2  146.09   16.60
   5  11   2  184.68   24.80
  -6 -11  -2  137.29   18.40
   6  11  -2  164.38   18.70
  -6 -11  -2  138.29   23.30
  -6  11   2  126.69   22.00
   6  11  -2   96.99   19.30
   6 -11   2  115.69   14.80
  -6 -11  -2  123.49   18.10
   6  11  -2  122.49   14.70
   6 -11   2  124.99   17.90
  -6 -11   2   96.89   16.80
   6  11   2  145.99   18.20
  -6  11  -2  109.19   21.10
  -6 -11   2  113.89   18.50
  -6 -11   2  104.59   20.20
   6  11   2   70.89   18.90
   6 -11  -2  112.39   14.40
   6 -11  -2  147.49   17.80
  -7 -11  -2    6.50    7.30
   7 -11   2   10.80    6.00
  -7 -11  -2   -4.50   14.50
   7  11  -2   10.90    6.00
   7 -11   2    7.40    7.20
  -7  11   2   -8.30    9.70
   7  11  -2   -6.20   10.90
  -7 -11  -2   17.50    7.80
   7  11  -2   11.90    6.30
  -7 -11   2    6.30    7.30
   7  11   2   17.90   12.40
  -7 -11   2    2.90   11.00
  -7  11  -2   -1.90   10.50
   7 -11  -2    1.90    5.50
   7 -11  -2   12.50    5.40
   7  11   2    9.10    4.80
   7  11   2    3.60    5.80
  -7 -11   2   12.30    7.80
   8 -11   2   37.40   11.20
   8  11  -2   29.30    9.70
  -8 -11  -2   11.50   22.60
   8 -11   2   44.50    9.00
   8  11  -2   36.90    8.50
  -8 -11  -2   28.00   10.40
  -8  11   2    3.60   13.50
   8  11  -2   50.99   23.80
   8 -11  -2   30.80    9.70
   8  11   2   -0.70   22.30
   8  11   2   41.50    9.00
  -8 -11   2   47.60   13.70
   8 -11  -2   44.30    9.20
  -8  11  -2   47.20   16.20
  -8 -11   2   41.40   11.70
   8  11   2   40.90   10.70
   9  11  -2    8.10    7.20
   9 -11   2    1.20   12.20
   9  11  -2   -1.70    4.00
  -9 -11  -2   15.80    7.70
   9 -11  -2   -0.50    5.10
   9  11   2    3.20    4.40
  -9 -11   2    6.00    5.80
  -9 -11   2    6.40    6.00
   9 -11  -2   -3.80    6.90
  10  11  -2    7.40   11.40
 -10 -11  -2   -7.30    5.70
  10  11  -2   -2.50    4.00
  10 -11   2   -6.90    4.40
 -10 -11   2    2.30    5.20
  10 -11  -2  -16.80   11.00
  10 -11  -2   -1.60    4.70
  10  11   2   -5.00    4.50
   0  12   2  559.54   41.80
   0 -12  -2  532.85   36.50
   0 -12  -2  560.14   38.10
   0  12  -2  542.45   41.80
   0  12   2  542.15   35.50
   0 -12   2  569.24   45.80
   0 -12  -2  556.14   42.60
   0  12  -2  521.05   36.60
   0  12  -2  570.44   44.80
   0  12   2  506.55   37.00
   0  12  -2  578.74   38.80
   0  12   2  548.65   53.99
   1  12  -2   36.80    9.50
  -1 -12  -2   47.70   10.30
  -1 -12  -2   34.80    7.50
   1  12  -2   40.50    8.00
   1  12  -2   36.30    9.70
   1  12  -2   40.70    7.50
   1 -12   2   34.90    9.10
   1 -12   2   36.00    7.20
  -1  12   2   41.10    9.90
  -1  12   2   35.50    7.60
   1 -12  -2   37.20    8.10
  -1  12  -2   31.30    7.60
  -1  12  -2   31.10    8.70
   1  12   2   47.80    9.90
  -1 -12   2   41.80    9.50
   1 -12  -2   42.00    7.60
   1  12   2   36.70   10.00
  -1  12  -2   47.20   10.60
   1  12   2   44.00    7.30
   1 -12  -2   22.80   10.90
  -1  12  -2   46.60    8.10
   1  12   2   33.70    7.30
   2  12  -2  278.47   24.60
   2  12  -2  397.76   28.30
   2 -12   2  337.87   31.50
   2  12  -2  333.77   32.00
  -2 -12  -2  327.37   29.80
   2  12  -2  330.97   27.80
  -2  12   2  366.46   32.40
   2 -12   2  341.17   26.90
   2 -12   2  314.47   24.70
   2 -12  -2  325.97   25.30
   2  12   2  296.67   24.20
   2  12   2  361.86   27.80
  -2  12  -2  335.77   31.30
  -2  12  -2  321.07   26.40
  -2  12  -2  305.27   23.80
   2  12   2  346.87   32.40
  -2  12  -2  330.27   26.30
  -2 -12   2  356.36   31.10
   2  12   2  340.67   26.70
   2 -12  -2  355.76   28.10
   3  12  -2   61.99   13.80
  -3 -12  -2   76.89   14.10
   3 -12   2   66.29    9.80
   3  12  -2   60.49    9.90
   3  12  -2   50.89    9.30
  -3  12   2   74.79   15.20
   3 -12   2   45.10   10.10
  -3  12  -2   67.69   14.80
  -3 -12   2   55.69   12.30
   3  12   2   60.19   13.00
   3 -12  -2   65.79   10.10
   3  12   2   61.89   10.70
   3 -12  -2   60.99   10.60
   3  12   2   82.69   10.40
  -4  12   2   14.90    8.40
   4  12  -2    8.30    5.00
  -4 -12  -2    4.60    8.90
   4 -12   2   16.90    6.60
   4 -12   2    5.10    5.00
  -4 -12  -2   12.20    7.50
   4  12  -2   10.60    7.30
  -4 -12   2   14.40    9.10
   4  12   2    9.90    5.90
   4  12   2   14.10    5.40
  -4  12  -2   20.50    9.60
   4 -12  -2    7.90    5.70
   4 -12  -2   12.50    6.70
   4  12   2    7.80    7.90
  -5 -12  -2   34.50   10.60
   5 -12   2   19.60    7.60
  -5 -12  -2   50.69   12.40
  -5 -12  -2    3.50   10.00
  -5  12   2   38.10   14.00
   5 -12   2   27.10    7.40
   5  12  -2   22.80    6.70
   5  12  -2   19.00   10.30
   5  12   2   17.70    7.40
   5 -12  -2   21.40    6.80
   5  12   2   12.40   10.60
  -5 -12   2   34.40   10.20
  -5  12  -2   38.10   14.10
   5 -12  -2   25.80    8.20
  -5 -12   2   29.90   11.30
   5  12   2   26.80    7.20
  -5 -12   2   23.60    8.00
  -6 -12  -2    2.00   12.40
  -6  12   2   16.50   10.40
   6  12  -2   -1.80    8.90
   6 -12   2    9.20    7.20
  -6 -12  -2    0.30   12.00
   6  12  -2    5.90    5.70
   6  12  -2   12.40    5.60
   6 -12   2   13.80    6.20
  -6 -12  -2    8.40    7.90
  -6 -12   2  -12.10    9.00
   6  12   2    9.80    6.20
  -6 -12   2   11.00    7.20
   6  12   2   -5.20    9.60
   6 -12  -2   16.80    5.60
  -6  12  -2   13.80   11.10
  -6 -12   2   22.00    9.80
   6 -12  -2   12.20    7.00
  -7 -12  -2    5.90    7.40
   7  12  -2  -19.00   10.70
  -7  12   2   -5.90    9.40
   7 -12   2    2.40    7.20
   7  12  -2   -1.10    5.10
   7 -12   2    3.30    4.50
  -7 -12  -2   -1.80    5.10
   7  12   2   -0.60    4.10
   7 -12  -2    3.60    5.10
  -7 -12   2    0.40    6.70
   7 -12  -2    0.80    5.80
  -7 -12   2  -12.00    5.70
   7  12   2  -11.80   12.20
   7  12   2   -5.40    6.10
  -8  12   2   29.90   15.70
   8 -12   2   57.29   12.10
   8 -12   2   53.69   10.60
  -8 -12  -2   66.69   13.10
   8  12  -2   63.69   12.20
   8  12  -2   51.99   24.40
  -8 -12  -2   66.69   14.00
   8  12  -2   58.29   10.70
   8 -12  -2   49.50   11.60
   8  12   2   48.80    9.40
  -8  12  -2   39.90   16.80
   8 -12  -2   52.29   10.20
  -8 -12   2   25.20   25.10
  -8 -12   2   66.59   14.80
   8  12   2   48.20   11.90
   8  12   2   50.89   28.80
  -8 -12   2   60.99   12.70
   9 -12   2    9.60   17.00
   9  12  -2   32.20   15.90
   9  12  -2   37.20    7.50
  -9 -12  -2   60.19   11.60
   9 -12   2   38.50    7.70
  -9 -12   2   39.70   10.00
   9 -12  -2   40.80    8.00
   9  12   2   26.70    6.70
   9 -12  -2   30.30   10.40
  -9 -12   2   45.00   10.60
 -10 -12  -2   -7.60    7.20
  10 -12   2    8.80    4.80
  10  12  -2    9.10    7.50
 -10 -12   2    2.40    5.00
  10 -12  -2   -0.40    5.00
  10  12   2   -5.10    4.40
  10 -12  -2    7.10    7.00
   0  13  -2   33.60    7.10
   0  13  -2   38.80   10.30
   0  13   2   28.40    6.00
   0  13  -2   35.10    8.40
   0 -13   2   34.30    9.00
   0 -13  -2   38.20    7.30
   0 -13  -2   32.90    9.70
   0  13   2   19.60    7.70
   0  13  -2   37.30    8.40
   0  13   2   38.70    9.70
   0 -13  -2   34.00    8.70
   0  13   2   38.00    9.70
  -1  13   2   18.20    8.80
  -1 -13  -2   28.10    8.70
   1 -13   2   11.70    8.30
   1  13  -2   23.00    6.00
  -1 -13  -2   38.30    9.40
  -1 -13  -2   25.60    6.20
   1  13  -2   23.30    8.70
  -1  13   2   16.30    7.20
   1 -13   2   25.30    6.00
   1  13  -2   21.40    6.80
  -1 -13   2   26.20    8.80
   1 -13  -2   20.30    7.60
   1  13   2   31.60    6.50
   1  13   2   28.10    9.50
  -1  13  -2   26.10    8.30
  -1  13  -2   19.80    9.00
   1 -13  -2   26.10    6.30
  -1  13  -2   15.90    5.70
   2  13  -2   57.19    9.20
   2  13  -2   56.79   12.00
   2 -13   2   45.40   12.60
   2 -13   2   77.99   10.20
  -2 -13  -2   48.80   12.10
  -2  13   2   80.69   15.00
   2  13  -2   75.39   15.10
   2 -13  -2   77.99   10.40
   2  13   2   60.49    9.30
  -2  13  -2   72.29   13.90
  -2  13  -2   52.89   14.80
  -2  13  -2   58.99    8.40
  -2 -13   2   62.39   12.80
   2 -13  -2   62.09   11.00
   2  13   2   85.79   15.80
   2  13   2   63.89   10.70
   2  13   2   71.09   12.50
  -2  13  -2   72.19   11.40
   3 -13   2  224.08   22.60
   3 -13   2  225.28   22.50
   3  13  -2  253.87   22.50
  -3 -13  -2  232.98   25.90
  -3  13   2  240.08   27.70
   3  13   2  264.77   22.90
  -3  13  -2  272.37   29.00
   3  13   2  199.78   28.80
   3 -13  -2  252.77   23.60
   3  13   2  202.78   19.50
  -3 -13   2  213.18   24.80
  -3 -13   2  208.08   23.60
   3 -13  -2  211.38   20.10
  -3 -13   2  199.48   21.00
   4  13  -2   21.20   10.30
   4  13  -2   19.20    6.10
   4 -13   2   25.50    8.00
  -4 -13  -2   24.60   10.40
   4 -13   2   21.90    6.40
   4 -13   2   18.20    7.10
   4  13  -2   15.50    8.10
  -4 -13  -2   15.80    9.30
  -4  13  -2   18.00   11.70
  -4 -13   2   22.80    7.80
  -4 -13   2   28.90    9.30
   4  13   2   20.40    6.90
   4  13   2   25.00   10.20
  -4 -13   2   17.20    8.30
   4  13   2   16.10    6.30
   4 -13  -2   16.50    6.00
  -5 -13  -2   -6.20   10.40
   5  13  -2    3.30    4.90
   5 -13   2    6.10    5.40
  -5 -13  -2    3.90    8.70
   5 -13   2    3.80    6.10
  -5  13   2   11.60    9.60
  -5 -13  -2    6.60    7.60
   5  13   2    5.80    9.80
  -5 -13   2    3.20    6.20
   5 -13  -2   13.60    6.60
   5 -13  -2   14.40    5.30
  -5 -13   2    5.20    9.80
   5  13   2   14.90    6.30
  -5  13  -2   17.00   10.50
   6  13  -2  132.39   17.80
  -6  13   2  110.69   20.80
  -6 -13  -2   93.39   17.30
   6 -13   2   65.49   12.80
  -6 -13  -2  138.69   19.20
  -6 -13  -2   79.09   21.20
  -6 -13   2   86.49   16.00
  -6 -13   2  102.59   17.70
   6  13   2   77.89   14.30
  -6  13  -2  111.29   21.00
   6  13   2   81.09   22.80
  -7 -13  -2   -0.60    6.10
   7  13  -2   15.40   13.20
   7 -13   2   -1.80    4.70
  -7 -13  -2  -33.60   19.90
  -7 -13  -2    0.50    6.30
   7  13   2    1.70    4.20
   7 -13  -2    2.10    4.50
  -7 -13   2   -0.50    6.40
  -7 -13   2   -4.50    4.90
  -7 -13   2   -8.10   13.40
   7  13   2  -12.00   13.30
  -8 -13  -2   33.00    9.50
  -8  13   2   45.90   16.70
   8 -13   2   32.60   11.90
  -8 -13  -2   36.10    9.60
   8 -13   2   30.10    7.50
   8  13  -2   28.40    7.70
   8  13  -2   30.60    8.80
  -8  13  -2   21.20   14.70
  -8 -13   2   26.20    8.50
   8 -13  -2   29.60    7.40
   8  13   2   41.30   11.50
   8  13   2   34.60    7.60
   8 -13  -2   24.40   10.10
  -8 -13   2   41.00   10.40
   9  13  -2   -1.80    3.50
   9 -13   2   -2.20    3.90
   9  13  -2    8.30    8.00
   9 -13   2   -6.40    4.50
  -9 -13  -2    9.00    7.20
   9 -13  -2    8.50    4.90
   9 -13  -2  -10.10    8.60
   9  13   2   -6.20   14.00
   9  13   2   -0.10    4.50
  -9 -13   2    1.10    6.20
  -9 -13   2   -0.70    4.90
   9 -13  -2   -8.20    4.70
  10 -13   2    5.90    3.70
  10  13  -2   -1.00    3.80
  10  13   2  -16.30    8.50
  10 -13  -2    1.20    3.70
  10 -13  -2    0.80    4.10
 -10 -13   2   -4.10    4.50
   0 -14  -2   18.60    5.70
   0  14   2    9.10    7.10
   0  14  -2   14.60    7.90
   0  14   2   18.00    7.30
   0  14  -2    9.40    5.40
   0 -14  -2    2.50   10.90
   0  14  -2    4.90    5.60
   0  14  -2    9.40    6.70
   0 -14   2   -6.70    6.60
   0  14   2   16.00    5.20
   1  14  -2    2.20    4.60
   1  14  -2  -12.60    6.50
  -1  14   2    0.90    4.80
   1  14  -2    5.60    6.70
  -1 -14  -2   -1.20    5.10
   1  14  -2    1.00    4.10
   1 -14   2    2.80    8.00
   1 -14  -2   -3.10    5.00
  -1  14  -2    5.60    5.50
  -1  14  -2    7.50    6.60
   1  14   2    3.60    4.40
   1 -14  -2    3.40    4.80
  -1 -14   2    3.30    7.20
   1  14   2    6.10    5.60
  -1  14  -2    8.50    4.70
   1  14   2    3.20    5.90
  -1  14  -2   -3.80    5.50
  -2 -14  -2  217.18   25.40
   2  14  -2  234.78   21.50
   2 -14   2  194.68   20.90
   2  14  -2  188.38   25.50
   2  14  -2  220.88   25.80
   2  14  -2  206.38   19.40
   2 -14   2  201.68   18.10
   2 -14   2  203.98   27.60
  -2  14   2  203.58   24.80
  -2 -14   2  225.08   25.70
  -2  14  -2  183.58   17.30
  -2 -14   2  183.88   20.20
   2 -14  -2  225.58   19.90
   2  14   2  213.58   20.80
   2  14   2  240.38   26.60
  -2  14  -2  243.58   26.80
   2 -14  -2  232.18   22.60
  -3 -14  -2   41.40   14.20
  -3 -14  -2   55.59   19.00
   3 -14   2   35.00    8.70
  -3  14   2   71.89   16.50
   3  14  -2   59.29   10.70
   3 -14   2   57.09   13.10
   3 -14   2   54.79    9.00
   3  14  -2   49.60    9.50
   3  14  -2   46.80   13.70
  -3  14  -2   66.69   16.50
   3 -14  -2   56.09   11.10
  -3 -14   2   79.09   13.60
   3  14   2   50.99   14.30
   3 -14  -2   37.70   12.30
   3  14   2   51.89   10.60
   3 -14  -2   57.79    9.80
  -3 -14   2   75.39   14.10
   3  14   2   69.19   10.70
  -3 -14   2   45.60   16.90
   4 -14   2    9.40    7.00
   4  14  -2    4.10    4.30
   4 -14   2   14.30    6.00
   4 -14   2    8.50    6.90
  -4 -14  -2  -12.40    7.40
  -4 -14  -2   16.50   12.10
   4  14  -2    4.30    8.80
  -4  14   2   -0.50    7.60
  -4 -14  -2    9.90    7.70
   4 -14  -2    7.80    6.40
  -4 -14   2   11.50    8.60
   4  14   2    6.00    5.50
   4  14   2    8.10    8.20
  -4  14  -2   -2.30    8.30
   4 -14  -2    6.30    5.30
  -4 -14   2   11.20    8.50
   4  14   2    3.50    5.90
  -4 -14   2    6.00    7.70
   4 -14  -2   24.60    9.90
  -5 -14  -2   10.60    8.20
   5 -14   2    8.90    7.70
   5  14  -2  -16.60    9.30
  -5  14   2   -4.50    7.00
  -5 -14  -2   11.20   10.00
   5 -14   2   -4.10    3.90
   5 -14   2   -7.70    5.60
  -5 -14  -2  -15.60   11.30
   5  14  -2    8.10    5.30
   5  14  -2    1.50    4.60
   5  14   2    2.70    6.00
   5  14   2   -3.70    9.60
   5 -14  -2   -4.20    4.90
  -5  14  -2   -1.40    6.40
   5 -14  -2   -4.10    3.70
  -5 -14   2   10.50   11.10
   6 -14   2   -0.70    6.40
  -6 -14  -2   -6.40    7.90
   6  14  -2    6.30   10.70
  -6  14   2   -0.90    7.90
   6  14  -2   -0.60    5.50
   6 -14   2   -3.10    7.80
   6 -14   2   -3.70    4.50
  -6 -14  -2  -11.30   15.80
   6  14  -2   -1.10    5.10
  -6 -14  -2   -0.50    8.60
   6  14   2  -10.80   11.60
  -6 -14   2   -4.80    5.70
   6 -14  -2    1.70    4.60
   6 -14  -2    5.60    6.50
   6  14   2    0.40    4.80
  -6  14  -2    1.00    8.40
  -6 -14   2    4.70   11.80
  -6 -14   2   10.00    8.00
   6  14   2   -4.50    5.60
   7 -14   2  -21.60    9.90
   7 -14   2   -7.70    3.80
   7  14  -2   -6.20    5.80
  -7  14   2   -2.70    9.90
   7  14  -2    2.00   15.00
  -7 -14  -2   -5.40    7.30
   7 -14   2    1.90    4.80
   7  14   2   -2.40    8.00
  -7  14  -2   -8.00    9.40
   7 -14  -2   -2.60    6.20
   7 -14  -2   -0.30    4.70
   7  14   2  -19.50   13.80
   7  14   2    7.10    4.40
  -7 -14   2   -2.70    6.50
  -7 -14   2   -6.90    6.50
   8 -14   2   41.00    9.70
  -8  14   2   16.10   15.10
   8 -14   2   42.60    9.80
   8 -14   2   10.50   20.80
   8  14  -2   37.00    9.70
  -8 -14  -2   51.89   11.00
  -8 -14  -2   45.00   11.50
   8  14   2   23.40   12.00
   8 -14  -2   41.80    9.90
   8 -14  -2   27.70    9.60
  -8 -14   2   39.40   11.00
  -8 -14   2   62.49   11.60
  -8  14  -2    4.80   22.00
   8 -14  -2   46.60   14.10
   9  14  -2  -19.10    8.20
  -9 -14  -2    3.40    6.50
   9  14  -2   -4.90    3.70
   9 -14   2    7.20    4.50
   9 -14  -2   -1.40    4.90
  -9 -14   2    1.50    4.80
  -9 -14   2   -1.70    4.70
   9  14   2    4.40    5.10
   9 -14  -2   -1.40    4.40
  10 -14   2   -5.20    4.00
  10  14  -2    1.90    4.60
 -10 -14   2   -0.90    4.50
  10 -14  -2    2.70    5.20
   0  15   2   21.10    8.20
   0  15  -2   23.70    7.50
   0 -15  -2   24.30    6.20
   0  15  -2   18.20    8.40
   0  15  -2    3.20    7.50
   0  15  -2   36.80    7.70
   0  15   2   23.60    8.80
   0 -15   2   -3.20    8.90
   0 -15   2   20.00    8.60
   1  15  -2   14.60    7.20
   1 -15   2  -14.70    9.70
   1  15  -2    9.50    5.40
  -1  15   2   -8.50    9.30
   1 -15   2   -4.20    7.00
   1  15  -2   14.90    5.60
   1  15  -2    1.70    8.50
  -1 -15  -2   -3.20   10.10
  -1  15   2    0.20    7.20
   1  15   2  -10.40    7.10
   1  15   2    5.70    8.10
  -1  15  -2    7.30    7.00
  -1  15  -2   12.90    9.50
   1  15   2    3.40    4.50
  -1  15  -2    7.70    8.20
   1 -15  -2   13.10    6.50
  -1  15  -2    0.90    5.60
   1  15   2   12.10    7.70
  -1 -15   2   11.60    9.20
   1 -15  -2    7.90    5.20
  -1 -15   2    9.30    7.60
   2  15  -2   35.90    8.80
  -2  15   2   44.30   12.70
   2  15  -2   55.09   11.70
   2  15  -2   39.60    8.20
   2 -15   2   28.50    7.60
   2  15  -2   29.30   11.40
   2 -15   2   47.60   11.40
  -2 -15  -2   36.80   14.30
   2 -15  -2   31.30    7.50
  -2 -15   2   37.70   11.80
  -2  15  -2   30.60   12.30
   2 -15  -2   42.80   10.80
   2  15   2   40.20   12.20
   2  15   2   24.10    8.80
  -2  15  -2   26.70    7.80
   2  15   2   30.80   10.80
  -2 -15   2   30.10    9.40
   2  15   2   42.20    8.30
  -2 -15   2   21.80    9.40
   2 -15  -2   20.00    7.40
  -3 -15  -2    9.80    9.50
   3  15  -2    6.00   10.20
  -3  15   2   -6.20    5.40
   3 -15   2   -0.70    7.20
   3  15  -2    1.00    5.90
   3 -15   2   15.10    5.70
  -3 -15  -2    9.50   12.10
   3 -15   2   -8.60    8.60
   3  15  -2    6.40    5.30
  -3 -15   2   19.10    8.00
   3  15   2   -8.60    7.40
   3 -15  -2   23.50   10.70
  -3 -15   2   -7.10    7.00
   3  15   2   -0.50    5.10
  -3  15  -2    0.80    5.70
   3 -15  -2    2.70    5.10
  -3 -15   2    1.30    7.30
   3  15   2    8.10    4.70
   3 -15  -2   -0.50    5.70
   4  15  -2   43.50   13.30
  -4 -15  -2   27.00   15.80
  -4 -15  -2   54.39   12.20
  -4  15   2   47.00   14.50
   4 -15   2   46.80    9.10
   4 -15   2   21.20    9.20
   4 -15   2   40.80   11.10
  -4 -15  -2   69.99   13.90
   4  15  -2   42.30    9.10
   4 -15  -2   44.70   10.60
  -4 -15   2   48.00   12.10
  -4 -15   2   32.60   13.00
   4  15   2   34.80   14.00
  -4 -15   2   50.09   11.80
  -4  15  -2   50.49   15.30
   4 -15  -2   48.80    9.70
   4 -15  -2   35.30   10.50
   4  15   2   38.00   10.00
   5 -15   2   -1.30    4.80
   5  15  -2    3.60    5.40
   5 -15   2   -3.00    8.30
   5 -15   2   -1.70    6.50
  -5  15   2   -1.70    8.20
  -5 -15  -2    8.10    9.40
  -5 -15   2    3.50    7.70
  -5  15  -2   24.10   10.90
  -5 -15   2    7.90   11.90
  -5 -15   2    1.30    6.40
   5 -15  -2    5.50    6.40
   5 -15  -2    2.20    7.90
   5  15   2   -4.80    6.10
   6  15  -2   14.80    7.30
  -6 -15  -2   27.10    9.80
  -6 -15  -2   -3.00    7.40
   6 -15   2   20.30    6.70
   6  15  -2   16.80    6.50
   6 -15   2   14.00    7.80
   6  15  -2    5.50   13.70
  -6 -15  -2  -42.60   21.30
  -6  15   2   16.30   12.00
   6 -15  -2   22.10    7.00
  -6  15  -2   13.60   12.10
   6  15   2   -1.50    7.90
  -6 -15   2    6.70   15.40
  -6 -15   2   27.00    9.80
   6 -15  -2   15.60    7.90
   6  15   2   11.40   15.30
  -6 -15   2   17.40    8.70
   6 -15  -2   42.40   10.50
   7  15  -2   10.00   17.10
   7 -15   2   10.00    6.80
   7  15  -2    9.90    8.00
  -7  15   2   -1.70   10.70
  -7 -15  -2    5.90    7.70
   7 -15   2    5.20    5.50
  -7 -15  -2   15.90    8.00
   7 -15  -2    5.00    5.60
  -7 -15   2   14.40    8.10
   7 -15  -2    8.70    8.20
   7  15   2   -4.80   17.80
  -7 -15   2   10.20    7.10
  -7  15  -2    5.40    9.10
   7 -15  -2   22.10    8.80
   7  15   2   14.20    5.70
   8  15  -2   33.50    7.60
  -8  15   2   37.50   14.60
   8 -15   2   34.50    7.60
  -8 -15  -2   39.30   12.30
  -8 -15  -2   49.00   11.30
   8 -15   2   36.60    9.40
   8  15  -2   29.60   12.20
  -8 -15   2   38.80    8.80
   8 -15  -2   40.20    8.00
   8 -15  -2   51.99   11.30
   8  15   2   38.30    8.10
  -8  15  -2   53.99   15.40
   8  15   2    6.40   15.50
  -8 -15   2   56.39   11.60
   8 -15  -2   17.90   11.10
   9 -15   2    4.30    4.60
   9  15  -2   -1.90    4.40
   9  15  -2  -22.90   14.70
  -9 -15   2    0.60    5.60
  -9 -15   2    4.90    5.20
   9  15   2    0.60    5.30
   9 -15  -2    2.30    7.60
   9 -15  -2   13.80    5.20
   0  16  -2  324.67   31.70
   0  16   2  324.27   31.30
   0 -16   2  284.77   26.30
   0  16  -2  244.88   29.30
   0  16   2  311.07   32.50
   0 -16   2  343.57   35.80
   0 -16  -2  275.07   25.40
   1  16  -2   38.30   13.10
   1  16  -2   62.69   10.60
   1 -16   2   43.00   23.50
   1  16  -2   54.29    9.70
  -1 -16  -2   55.89   13.40
   1 -16   2   67.59   12.90
   1  16  -2   61.19   12.00
   1  16   2   52.09   12.40
  -1 -16   2   62.99   15.60
  -1 -16   2   74.49   13.00
   1 -16  -2   55.69    9.50
   1  16   2   59.19   16.50
   1 -16  -2   66.29   13.20
  -1  16  -2   40.70   13.50
  -1  16  -2   50.39    8.60
  -2  16   2  134.19   24.60
  -2 -16  -2  168.88   29.10
   2  16  -2  184.18   25.80
   2 -16   2  212.08   21.40
   2  16  -2  223.28   21.70
   2  16  -2  214.88   19.70
   2  16  -2  210.88   23.00
   2 -16  -2  181.08   21.40
  -2 -16   2  195.08   20.50
   2 -16  -2  168.48   20.50
   2  16   2  192.98   27.20
  -2 -16   2  152.98   24.20
   2  16   2  231.18   19.40
   2 -16  -2  216.78   20.10
   2  16   2  165.78   21.10
   2  16   2  216.28   22.50
  -2  16  -2  176.08   25.60
  -2 -16   2  184.08   21.20
  -3 -16  -2  180.28   19.80
   3  16  -2  101.09   21.20
   3 -16   2  130.59   15.50
  -3 -16  -2  128.69   23.80
   3  16  -2  196.38   18.60
  -3  16   2  144.39   24.90
   3 -16   2  175.28   20.10
   3 -16  -2  163.78   20.80
  -3 -16   2  165.48   18.70
  -3 -16   2  128.29   22.30
   3  16   2   99.99   22.10
  -3  16  -2  198.78   27.80
   3  16   2  175.58   20.40
   3 -16  -2  167.88   17.60
   3 -16  -2  147.89   20.30
  -3 -16   2  136.89   19.40
   3  16   2  170.88   17.20
  -4 -16  -2   14.20    8.30
   4 -16   2   -4.60    7.10
  -4  16   2    7.00    7.70
   4  16  -2   -3.10    4.40
   4 -16   2  -30.40   11.00
   4  16  -2  -13.50   10.30
   4  16  -2    2.00    5.70
   4 -16   2   -4.50    4.90
  -4 -16   2   -5.80    7.10
  -4 -16   2   -7.60    6.60
   4  16   2   -2.30    6.70
   4 -16  -2   -4.70    4.80
   4 -16  -2    2.80    6.90
  -4  16  -2   -0.90    7.40
  -4 -16   2   -7.10   10.70
   4 -16  -2   -6.70    9.00
   4  16   2    5.40   11.20
   5  16  -2   -4.20    4.90
  -5  16   2   10.90    9.70
   5  16  -2    5.60   11.50
   5  16  -2    3.40    6.90
   5 -16   2    5.00    5.60
  -5 -16  -2   -9.50    7.10
   5 -16   2   -1.10    6.20
  -5 -16  -2    3.70    9.10
  -5 -16  -2  -27.90   19.40
   5  16   2   -0.80    4.50
   5 -16  -2   11.30    7.30
  -5  16  -2    3.20    9.30
  -5 -16   2    1.90    7.40
   5 -16  -2    3.10    5.20
  -5 -16   2   -4.20    7.50
   5  16   2  -22.80   10.70
  -5 -16   2    8.80   13.70
   5 -16  -2   -8.40    6.30
   5  16   2   -7.10    6.90
   6  16  -2    1.90    5.80
  -6  16   2    1.20    9.10
   6 -16   2    0.20    5.30
   6 -16   2    5.80    6.10
   6  16  -2    1.00    6.50
   6  16  -2    2.80   13.30
  -6 -16  -2   -1.40    7.00
  -6 -16  -2    0.70    9.50
   6 -16  -2   -6.90    5.60
   6  16   2   -5.00    8.00
   6 -16  -2   -5.70    7.20
  -6 -16   2    5.00    7.00
  -6 -16   2  -32.90   18.90
  -6 -16   2   -5.70    6.20
   6  16   2    2.40    4.70
   6 -16  -2    7.60    5.90
   6  16   2   -6.40   12.60
  -6  16  -2  -10.90    8.40
   7  16  -2   -1.50    4.00
   7  16  -2   -2.00    7.50
   7 -16   2    3.40    6.30
  -7 -16  -2    6.30    7.60
  -7 -16  -2    4.80    6.80
  -7  16   2   -2.00   10.80
   7  16   2   -1.60   11.70
   7 -16  -2  -13.00    8.60
  -7  16  -2    2.50   10.50
   7 -16  -2    2.50    4.70
   7 -16  -2   -3.50    5.30
  -7 -16   2    0.40    5.80
  -7 -16   2    4.50    6.00
   7  16   2    2.70    4.60
   8 -16   2   22.60    6.70
   8  16  -2    5.10    9.30
   8  16  -2   27.70    6.30
  -8 -16  -2    6.20    8.60
  -8  16   2   20.70   15.70
   8  16   2   19.80    6.00
  -8 -16   2   32.70    8.50
  -8 -16   2    3.10    6.50
   8 -16  -2   16.60    6.20
   8 -16  -2  -11.30   14.10
  -8  16  -2    4.30   14.20
   9  16  -2   11.40    5.00
   9 -16   2    8.60    4.20
   9 -16  -2   -6.10    6.60
  -9 -16   2    6.90    5.40
   9 -16  -2    7.20    5.50
   0  17  -2   40.60   11.00
   0  17  -2   29.30    6.90
   0 -17  -2   50.29   11.80
   0  17  -2   14.30   11.50
   0 -17   2   24.90    9.60
   0  17   2   13.50   13.80
   0 -17   2   15.80   14.50
   0  17   2   41.70   11.50
   1  17  -2  -16.80    9.00
   1  17  -2    0.80    5.00
  -1 -17  -2   12.60    9.40
  -1  17   2   -4.60    6.60
   1  17  -2   -8.50   12.50
   1 -17   2    0.80    6.60
  -1 -17   2  -10.10   12.70
   1  17   2   -0.30    9.90
   1 -17  -2   -1.20    5.40
  -1 -17   2    9.50    7.80
  -1  17  -2    3.30    7.50
  -1  17  -2    9.10    6.10
  -1  17  -2   11.20   19.10
   1 -17  -2   -4.40   15.90
   2  17  -2   16.10   10.70
   2  17  -2   14.60    6.60
  -2 -17  -2   14.70   10.40
   2  17  -2   -7.00    8.90
   2 -17   2    5.90    7.50
  -2  17   2   -3.10    7.20
   2 -17  -2    4.30    8.10
   2  17   2   19.60    9.70
   2  17   2  -12.20   12.20
  -2  17  -2   15.40    9.50
   2  17   2    0.10   10.40
  -2 -17   2   14.20    8.10
   2 -17  -2    8.10   10.40
  -2 -17   2    4.20   12.20
  -2 -17   2  -15.10    9.80
   2 -17  -2    9.80    6.10
  -3 -17  -2  112.49   17.40
   3 -17   2  114.19   18.70
  -3  17   2   77.49   18.20
   3  17  -2  114.49   14.70
   3  17  -2   75.69   19.10
   3 -17   2   99.79   13.10
  -3 -17   2  125.39   19.60
  -3  17  -2   97.19   20.40
   3 -17  -2   75.99   13.90
  -3 -17   2  111.99   16.90
   3  17   2   64.89   18.30
  -3 -17   2   68.99   19.40
   3 -17  -2  120.49   14.60
   3 -17  -2  139.59   21.50
  -4  17   2   21.70   10.70
   4  17  -2   15.50    7.50
  -4 -17  -2   15.90   10.10
  -4 -17  -2   34.50   10.50
   4  17  -2   15.30    6.60
   4 -17   2   27.90   10.90
   4  17  -2   28.70   13.00
  -4 -17   2   12.80    9.30
   4 -17  -2   17.70    7.50
  -4 -17   2   22.50    9.70
   4  17   2    3.00    8.20
  -4  17  -2   11.60   10.00
   4 -17  -2    8.00    8.40
   4  17   2    9.00   11.80
   4 -17  -2   16.50   10.30
   5  17  -2   25.60    6.80
   5 -17   2   20.20    9.60
   5 -17   2   10.70    6.30
   5  17  -2   17.00   11.60
  -5  17   2   21.70   10.90
   5  17  -2   23.10   17.10
  -5 -17  -2   20.40    9.60
  -5 -17  -2   11.00    8.50
   5 -17  -2   28.20    7.20
   5  17   2   20.60   17.60
   5 -17  -2   13.10   12.30
   5 -17  -2   26.70    8.90
  -5 -17   2  -11.60   18.60
  -5 -17   2   14.80    7.70
  -5  17  -2   30.10   12.60
   5  17   2   15.60    5.90
  -5 -17   2   22.90    9.90
   6  17  -2   -0.40   17.10
   6 -17   2   36.50   10.40
  -6 -17  -2   44.10   10.60
  -6 -17  -2   26.60    8.90
  -6  17   2   32.60   14.60
   6  17  -2   41.40   11.00
   6  17   2   11.00   13.10
   6 -17  -2   28.20    8.40
   6  17   2   42.30    8.70
   6 -17  -2   36.10    8.30
  -6  17  -2   19.70   12.20
  -6 -17   2   29.30   10.70
  -6 -17   2   42.60   11.00
   6 -17  -2   27.90   10.50
  -7 -17  -2    3.30    6.70
  -7  17   2    1.80   10.20
   7  17  -2   -2.20   10.10
   7 -17   2   -1.50    9.60
   7  17  -2    1.10    4.40
  -7 -17  -2   -6.10    7.90
   7 -17   2   -0.30    6.50
  -7  17  -2    3.20    9.30
   7  17   2    6.50   26.60
   7 -17  -2   -4.80    4.30
   7 -17  -2  -15.70   14.00
  -7 -17   2   -7.20    6.10
  -7 -17   2   14.10    7.60
   7 -17  -2   -6.80    6.90
   7  17   2   -3.90    4.80
  -8  17   2   41.90   14.90
   8 -17   2   42.50   11.20
   8  17  -2   17.20   21.50
   8  17  -2   34.50    7.50
  -8  17  -2    5.60   22.70
  -8 -17   2   56.29   10.30
   8  17   2   33.70    8.60
  -8 -17   2   40.00    8.10
   8 -17  -2   31.30    6.80
   8 -17  -2   36.50    8.00
   9 -17   2    1.60    3.90
   9  17  -2   -1.90    5.10
   9 -17  -2    3.90    4.30
  -9 -17   2   -7.70    6.30
   0  18  -2   60.79   18.10
   0 -18   2   44.00   13.40
   0  18   2   49.30   13.40
   0  18  -2   43.70    8.30
   0  18   2   22.00   21.10
   0 -18  -2   64.79   13.80
   0  18  -2   51.19   14.30
  -1 -18  -2   24.40   10.10
  -1  18   2   19.60   10.30
   1  18  -2   11.80    5.90
   1 -18   2   20.60   10.30
   1  18  -2    7.80   11.80
   1  18  -2   16.10    7.70
   1  18   2   12.40   10.10
   1  18   2   -2.90   14.70
   1 -18  -2   14.10    9.70
  -1  18  -2   -5.30   12.70
  -1 -18   2   23.80   16.60
  -1  18  -2   12.50    9.80
   1 -18  -2   15.30    6.10
   2  18  -2  210.88   22.30
   2 -18   2  192.38   20.70
   2  18  -2  136.59   25.70
  -2 -18  -2  215.98   21.70
  -2  18   2  185.78   25.60
   2  18  -2  196.08   19.10
  -2 -18   2  158.18   22.00
  -2  18  -2  203.28   26.90
  -2 -18   2  172.68   19.40
  -2 -18   2  123.19   25.70
   3 -18   2   50.29   13.00
   3  18  -2   45.30   11.30
   3  18  -2   32.40    8.60
   3  18  -2   33.50   13.40
  -3  18   2   31.00   12.60
  -3  18  -2   46.00   14.20
  -3 -18   2   52.29   11.10
   3  18   2   12.50   14.60
  -3 -18   2   44.50   11.10
   3 -18  -2   35.90   11.40
   3  18   2   56.89   10.20
   3 -18  -2   34.20    9.20
   3 -18  -2   48.00   12.10
   4  18  -2   -3.70    7.20
  -4 -18  -2    1.70    9.00
   4 -18   2   -2.00    6.00
   4  18  -2   -3.10   12.50
  -4  18   2    2.10    8.60
   4  18  -2    1.70    5.50
   4  18   2  -28.10   11.90
   4  18   2   -1.00    4.30
  -4 -18   2   -1.90   19.80
  -4 -18   2   -8.20    6.10
  -4  18  -2   -7.50    7.90
   4 -18  -2    0.80   10.20
   4 -18  -2   -4.90    5.40
  -4 -18   2    8.90    7.70
   4 -18  -2   -3.00    6.20
   5  18  -2   14.20   17.00
  -5 -18  -2   10.30    8.60
  -5  18   2   19.50   10.10
  -5 -18  -2   15.10    8.30
   5 -18   2   33.70   10.40
   5  18  -2   22.10   10.10
   5  18  -2   16.10    7.30
   5 -18   2   18.60    9.20
   5 -18  -2   -8.40   11.10
  -5 -18   2   10.60   15.10
   5  18   2   13.60    5.80
   5 -18  -2   10.30    9.10
  -5 -18   2   11.60   25.10
  -5  18  -2   10.70   11.80
   5 -18  -2   15.50    6.30
  -6 -18  -2   22.40    9.00
   6  18  -2    4.50    8.80
  -6 -18  -2   -6.60    8.10
   6 -18   2   16.10    7.70
  -6  18   2    5.30   11.50
   6 -18  -2    8.40    5.70
   6 -18  -2    4.80   15.70
  -6  18  -2    9.40   11.00
  -6 -18   2    6.00    5.90
  -6 -18   2   -1.40    6.90
   6 -18  -2   18.50    7.60
   7  18  -2    3.20    4.50
   7  18  -2  -27.90   10.10
   7 -18   2   -4.00    4.50
  -7  18   2   20.00   11.10
   7  18   2   -0.50    5.20
   7 -18  -2   -3.00    8.50
  -7  18  -2  -13.30    9.90
  -7 -18   2    6.90    5.60
   7 -18  -2    6.20    5.00
  -7 -18   2    6.60    6.90
   8  18  -2    1.90    6.00
   8 -18   2    7.90    4.60
   8 -18  -2    5.70    5.40
  -8 -18   2   23.00    7.10
  -8 -18   2  -14.30    8.00
   0  19  -2   -7.50    8.20
   0  19  -2  -10.80    5.20
   0 -19  -2   -5.10    9.00
   0  19  -2    5.10   28.20
   0 -19   2  -16.60    6.40
   0  19   2  -13.90    7.10
  -1 -19  -2    3.20    9.60
   1 -19   2   -5.50    7.10
  -1  19   2    7.80    8.60
   1  19  -2    9.50   18.20
  -1 -19   2   -9.10    6.40
  -1  19  -2   -2.70    8.80
   1  19   2   -7.90   10.00
   1  19   2  -25.50   17.20
   2  19  -2    4.20    9.50
   2 -19   2   32.90   10.30
   2  19  -2   12.10    6.60
  -2  19   2   26.00   10.40
   2  19  -2   32.90   14.90
  -2 -19  -2    3.20   10.50
  -2 -19   2    3.50    8.70
   2 -19  -2    9.30    6.30
  -2  19  -2   26.20   11.10
   2 -19  -2   23.80    9.90
   2  19   2   -9.40   16.50
   3  19  -2  107.09   17.20
   3  19  -2  155.38   16.60
  -3 -19  -2   93.69   17.10
   3 -19   2  135.69   19.60
   3  19  -2   75.99   22.00
  -3  19  -2  130.29   23.50
   3 -19  -2  123.39   16.10
   3  19   2  117.89   13.80
  -3 -19   2   94.29   26.20
   3  19   2   84.69   21.40
   4  19  -2    6.10    8.10
   4 -19   2   33.90    9.10
   4  19  -2   20.60   17.20
  -4  19   2   20.30   10.70
   4  19  -2    7.30    5.40
   4  19   2   13.50    5.60
  -4 -19   2   -0.40    6.10
   4 -19  -2   16.60    6.20
   4 -19  -2   22.00   17.30
  -4  19  -2    4.90    9.00
   4  19   2    7.20   19.80
  -4 -19   2   21.10   13.10
   4 -19  -2   14.80   12.80
   5 -19   2   89.89   15.10
  -5  19   2   99.19   20.40
  -5 -19  -2  103.19   15.00
   5  19  -2   80.59   14.60
   5  19   2   99.09   13.10
  -5  19  -2   67.99   17.10
  -5 -19   2   96.69   15.40
   5 -19  -2  130.19   14.00
  -5 -19   2   85.39   13.40
   5 -19  -2   95.09   12.70
   6 -19   2   11.10    7.00
   6  19  -2   -0.20    4.30
   6  19  -2  -12.20   11.20
  -6  19   2  -21.00    9.10
  -6 -19   2  -10.50    5.30
  -6 -19   2    1.80    6.50
   6 -19  -2   -3.40    6.10
   6  19   2  -14.00    6.00
  -6  19  -2   -0.40    9.80
   6 -19  -2   -0.10    5.30
   7  19  -2    3.00    5.00
  -7  19   2   11.90   11.30
   7 -19   2    4.20    5.50
  -7 -19   2   21.00    6.60
   7 -19  -2   -9.00   10.40
  -7  19  -2    7.60   11.70
   7 -19  -2    3.60    6.20
   8 -19   2    4.10    4.20
   8 -19  -2   -8.60    5.70
  -8 -19   2    1.00   10.50
   0  20  -2   -7.70    8.20
   0  20   2   -3.90    8.00
   0 -20   2    1.90    6.20
   1  20  -2   20.10   11.70
  -1  20   2    6.00    9.10
   1  20  -2  -31.10   23.10
   1 -20   2    1.60    6.60
   1  20  -2   -5.00    5.60
   1 -20  -2    4.20    8.50
  -1 -20   2    7.80    6.40
  -1  20  -2   14.50   10.80
   2  20  -2  -28.30   18.70
  -2  20   2    1.50   14.10
   2 -20   2   -0.10    5.80
   2  20  -2   -0.20    4.60
   2 -20  -2   15.80    7.80
   2  20   2   -3.00   20.80
  -2  20  -2   -5.30    9.60
  -2 -20   2    8.30    6.30
   3 -20   2   43.90   11.50
   3  20  -2   12.60   12.40
  -3  20   2   16.90    9.90
   3  20  -2   24.60    7.20
   3  20  -2   36.70   32.00
  -3 -20   2   32.60   13.10
   3 -20  -2    1.40    7.60
   3  20   2   -1.90   21.10
  -3  20  -2   16.90   11.60
  -4  20   2   17.30   10.20
  -4  20  -2    9.20    9.40
  -4 -20   2    3.70    5.70
   4 -20  -2  -13.20    7.60
   5 -20   2   11.30    6.60
  -5  20   2    4.80   10.50
   5  20  -2  -27.40   21.70
   5  20  -2    3.40    8.90
  -5 -20   2    5.00    7.40
   5 -20  -2   13.40    6.40
  -5 -20   2    6.60    5.80
  -5  20  -2   -3.90    8.60
   5 -20  -2   -2.70    6.00
   6 -20   2   15.90    6.60
   6  20  -2    4.10    4.80
  -6  20   2   11.50   10.60
  -6  20  -2    2.90    9.80
   6 -20  -2   13.80    6.90
  -6 -20   2    5.50    6.40
  -6 -20   2   14.00    6.50
  -7  20   2   50.59   19.50
   7 -20   2    2.80    4.50
   7 -20  -2  -10.10    5.20
  -7  20  -2   -1.00   13.10
  -7 -20   2  -10.40    6.20
  -7 -20   2   -6.00    7.10
   0  21  -2    8.40   11.10
   0  21   2    4.90    9.90
   1 -21   2   10.40    7.10
   1  21  -2  -15.10   12.70
  -1  21   2  -17.90    9.10
  -1 -21   2    7.50    9.30
  -1  21  -2   -0.20    9.50
   2 -21   2    4.50    5.90
   2  21  -2  -31.50   32.30
  -2  21   2   -9.20    9.20
   2 -21  -2    3.00    7.70
  -2 -21   2    1.10    7.00
  -2  21  -2   -8.20    9.70
   3 -21   2  163.38   16.70
  -3  21   2  115.09   21.40
   3 -21  -2  117.89   14.80
  -3  21  -2  125.19   22.40
  -3 -21   2  123.89   15.10
  -4  21   2    3.80   10.70
   4  21  -2   -2.50    4.70
   4 -21   2   -4.20    5.50
   4 -21  -2   -8.10    7.60
  -4  21  -2    7.00   10.10
  -4 -21   2   17.90    7.00
   5  21  -2   27.60    6.60
   5 -21   2   39.20    8.20
   5 -21  -2   28.00    8.60
  -5 -21   2   27.70    9.10
   6 -21   2    9.30    4.70
  -6  21   2   -9.40    8.40
  -6  21  -2  -10.60    9.10
  -6 -21   2   -6.90    6.40
  -6 -21   2  -17.20    8.10
   6 -21  -2   14.20    8.10
   7 -21   2    0.00    3.80
   0 -22   2   12.60    7.10
   0  22   2   -3.60   12.20
   0  22  -2    1.50   13.50
   1 -22   2   71.19   12.80
  -1  22   2   73.49   15.20
  -1  22  -2   69.39   15.70
  -1 -22   2   67.89   12.10
  -2  22   2    0.10    9.60
   2 -22   2    3.30    6.30
  -2  22  -2   -2.90    8.80
  -2 -22   2   14.70    7.10
  -3  22   2   18.60   12.00
   3  22  -2   27.00    9.20
   3 -22   2   33.20    9.30
  -3 -22   2   25.90    8.80
  -3  22  -2   28.70   13.20
   4  22  -2   -4.70    6.60
  -4  22   2   -2.70    9.70
  -4 -22   2   -2.00    7.60
  -4  22  -2   10.40   12.80
   5 -22   2    3.10    5.10
  -5  22   2    3.30    9.60
  -5  22  -2   -6.20    9.10
  -6  22   2   21.20   12.00
   6 -22   2   13.40    5.50
  -6  22  -2    8.80   10.70
   0  23  -2  -13.80   13.90
   0  23   2   13.00   17.00
   0 -23   2   15.40    7.30
   1 -23   2   17.90    7.00
  -1  23   2   12.40   17.70
  -1  23  -2    3.00   16.70
  -1 -23   2    4.80    7.10
  -2  23   2   29.30   13.70
   2 -23   2    4.90    5.60
  -2  23  -2   30.30   19.70
  -2 -23   2   14.50    7.90
   3 -23   2   -8.70    5.50
  -3  23   2    6.20   10.00
  -3  23  -2    1.90   10.90
  -3 -23   2   11.00    6.40
   4 -23   2  -10.60    4.50
  -4  23   2    2.40   10.10
  -4  23  -2  -16.20    9.30
  -4 -23   2   16.50    7.10
  -5  23   2   25.30   12.70
   5 -23   2    1.60    5.10
  -5  23  -2    2.40   11.20
   6 -23   2    7.90    6.30
   0 -24   2    1.90    6.70
   1 -24   2   -4.20    5.80
  -1  24   2   30.30   16.00
  -1 -24   2   25.40    7.30
  -1  24  -2  -11.60   15.20
  -2  24   2   35.70   13.40
   2 -24   2    3.90    5.30
  -2  24  -2  -12.00   11.40
  -2 -24   2    4.20    7.40
   3 -24   2    2.40    6.20
  -3  24   2   31.50   13.60
  -3 -24   2   -4.00   10.70
  -3  24  -2    3.70   12.50
   4 -24   2   -8.90    6.00
  -4  24   2   -5.30   15.90
  -4  24  -2  -22.70   12.90
   0 -25   2   19.80   12.90
   1 -25   2    1.30    7.80
   2 -25   2  -16.90    5.80
   0   0   3   -0.30    1.10
   1   0   3 1389.76   77.69
   1   0   3 1333.47   77.99
  -1   0  -3 1349.66   77.69
  -1   0   3 1258.97   76.99
   2   0   3  479.25   32.40
   2   0   3  505.05   32.70
   3   0   3  172.98   16.20
  -3   0  -3  189.78   17.30
   3   0   3  186.78   15.20
   3   0   3  205.28   17.50
  -3   0   3  166.38   13.70
  -3   0   3  209.18   13.90
  -4   0   3    1.50    2.70
  -4   0   3    0.50    4.30
  -4   0  -3    1.80    4.00
   4   0   3    6.60    3.10
   4   0   3    3.80    3.80
   4   0  -3   -1.20    3.10
   5   0  -3   43.60    8.20
   5   0   3   46.00    7.80
  -5   0   3   46.00    8.30
  -5   0   3   60.89   11.30
   5   0   3   45.90    9.20
  -5   0  -3   44.60   10.30
   5   0   3   49.30    8.80
  -6   0   3   -3.30    5.30
  -6   0  -3    5.90    7.20
  -6   0   3    0.50    4.80
   6   0   3    2.00    3.80
   6   0   3    4.80    4.30
   6   0   3    2.30    5.10
   6   0  -3    3.10    4.90
   7   0   3   18.00    6.90
  -7   0   3   28.90    9.10
   7   0  -3   25.60    6.80
  -7   0   3   35.20    9.00
  -7   0  -3    8.80    8.70
   7   0   3   28.60   10.00
   7   0   3   24.40    7.50
   7   0  -3   36.30    8.90
   7   0  -3    8.70    8.80
   8   0   3  193.58   21.40
  -8   0  -3  123.69   19.90
   8   0   3  142.79   17.00
   8   0  -3  151.08   17.60
  -8   0   3  139.79   18.70
  -8   0   3  119.09   20.00
   8   0  -3  161.68   16.80
   9   0  -3   47.90   15.90
  -9   0   3   82.19   15.90
  -9   0  -3   60.99   14.60
   9   0   3   60.39   10.90
   9   0  -3   61.79   10.90
 -10   0   3  595.14   45.50
  10   0  -3  549.45   44.20
  10   0  -3  643.84   54.29
  10   0   3  620.44   43.90
  10   0   3  606.34   46.20
 -10   0  -3  568.44   45.00
  11   0   3   25.90    6.10
  11   0   3   31.30    7.70
 -11   0   3   33.00   14.10
  11   0  -3   14.20    5.50
   0  -1   3   14.40    2.20
   0  -1   3   11.00    2.90
   0   1   3   12.40    2.90
   0   1   3   12.90    2.20
  -1   1   3  794.32   47.90
  -1  -1  -3  822.72   49.00
   1  -1   3  819.62   48.90
   1  -1   3  828.12   49.20
  -1  -1   3  782.42   49.10
   1   1   3  847.02   49.80
   1   1   3  815.82   48.90
  -2   1   3  487.45   27.50
   2  -1   3  460.45   31.40
  -2   1   3  483.95   27.50
   2  -1   3  461.05   31.00
   2   1   3  449.16   31.70
   2   1   3  464.95   31.40
  -2  -1   3  469.85   26.60
  -3   1   3   34.00    5.30
   3  -1   3   37.80    7.50
  -3  -1  -3   27.20    6.70
   3  -1   3   34.40    5.80
  -3   1   3   34.70    5.00
   3  -1   3   29.70    5.90
   3   1   3   38.40    5.80
   3  -1  -3   34.20    5.30
  -3   1  -3   30.10    6.70
  -3  -1   3   40.20    5.30
  -3  -1   3   26.60    4.40
   3   1   3   31.30    7.00
   3   1   3   28.00    6.50
   4   1  -3  636.24   42.10
  -4   1   3  535.05   40.50
  -4   1   3  643.74   40.60
   4  -1   3  670.33   42.40
   4  -1   3  639.04   40.40
  -4  -1  -3  639.94   43.90
  -4  -1   3  544.25   40.20
   4   1   3  581.94   40.00
   4  -1  -3  585.24   39.70
   4   1   3  669.73   43.80
  -4  -1   3  651.13   40.20
   4   1   3  561.94   47.30
  -5   1   3   12.00   10.50
   5  -1   3   17.20    5.30
  -5  -1  -3   15.70    6.50
  -5   1   3   17.70    8.80
  -5   1   3   19.00    6.30
   5  -1   3   24.70    6.70
   5  -1   3   19.00    5.80
   5   1  -3   16.80    6.40
   5   1   3    9.10    6.90
   5   1   3   18.30    7.30
  -5   1  -3   15.00    7.80
  -5  -1   3   18.80    5.70
   5  -1  -3   22.00    5.50
  -5  -1   3   13.80    9.50
   5   1   3   19.30    4.90
   5  -1  -3   13.30    4.10
  -6   1   3   17.30    7.00
   6  -1   3    1.60    4.00
   6  -1   3   10.70    4.60
   6  -1   3    4.20    4.90
  -6  -1  -3   -4.50    5.00
  -6  -1  -3    7.80    6.30
   6   1  -3   -0.80    5.80
   6  -1  -3   -9.70    5.20
   6   1   3    3.60    4.00
  -6  -1   3    2.10    5.40
   6   1   3    7.20    4.40
  -6   1  -3    4.90    6.70
  -6  -1   3   10.50    5.50
   6  -1  -3   -1.50    3.70
   6   1   3    4.10    6.50
  -6   1  -3    5.50    9.70
  -7   1   3   18.30    8.60
   7  -1   3    9.60    5.40
  -7  -1  -3   12.50    8.20
   7   1  -3   23.60    7.30
  -7   1   3    8.30    7.50
   7   1  -3   24.40    8.90
  -7  -1  -3    8.70    7.80
   7  -1   3    4.80    5.40
   7   1  -3    9.10    5.00
  -7  -1   3   -4.60    5.90
   7   1   3    6.90    4.90
   7   1   3    9.90    5.20
   7  -1  -3    1.50    3.80
  -7   1  -3   -6.20    5.70
   7  -1  -3   -8.70    6.40
   7   1   3    2.60    7.80
  -7  -1   3    4.40    6.80
  -7  -1   3    0.90    6.50
  -8   1   3   79.29   15.80
  -8   1   3   81.59   16.00
   8   1  -3   58.09   11.00
   8  -1   3   73.29   12.20
  -8  -1  -3   86.89   15.50
   8  -1   3   70.49   12.30
   8   1  -3  101.29   13.20
   8   1   3   85.09   13.70
  -8   1  -3   98.29   16.50
   8  -1  -3   84.39   12.70
  -8  -1   3   80.19   15.40
   8  -1  -3   63.29   11.20
  -8  -1   3   59.59   13.50
   8   1   3   87.39   15.00
   9  -1   3    7.30    5.30
  -9   1   3   10.30    8.00
  -9  -1  -3   -3.40    5.30
   9  -1  -3   -4.40    4.70
  -9  -1   3   -6.70    5.80
  -9   1  -3    7.50    8.00
  -9  -1   3   10.60    7.00
   9   1   3    2.50    4.10
   9  -1  -3    4.00    7.30
 -10  -1  -3   25.80    8.50
  10   1  -3   41.50   14.20
  10   1  -3   32.10    8.70
 -10   1   3   37.20   10.90
  10  -1  -3   41.40    9.40
 -10   1  -3   30.00    9.90
  10  -1  -3   39.00   12.50
  10   1   3   31.70   10.00
  10   1   3   39.80    7.90
 -10  -1   3   33.90    9.80
  11  -1   3   -3.50    4.20
 -11   1   3    7.00    5.30
  11   1  -3   11.10    4.50
  11   1  -3    1.90    7.10
  11  -1   3   -0.90    4.60
  11   1   3    4.20    4.30
  11  -1  -3    2.60    5.20
  11  -1  -3    4.90    4.40
  11  -1  -3    5.60    6.70
  11   1   3    8.40    5.10
 -11  -1   3    8.60    7.30
   0  -2   3    9.40    2.30
   0  -2   3    8.80    2.60
   0   2   3    3.80    2.50
   0  -2  -3    4.70    1.70
  -1   2   3  221.38   14.20
  -1  -2  -3  225.28   16.40
  -1   2   3  223.48   14.80
   1  -2   3  221.78   16.30
   1  -2   3  230.98   16.60
  -1  -2   3  222.38   16.80
   1   2   3  230.08   17.50
  -1  -2   3  221.18   13.20
  -2   2   3  227.18   14.90
   2  -2   3  208.78   17.50
  -2  -2  -3  207.48   17.30
   2  -2   3  215.18   16.60
  -2   2   3  217.48   14.70
   2   2   3  230.28   17.70
   2   2   3  214.78   18.10
  -2  -2   3  219.98   14.00
  -2  -2   3  220.48   13.90
   3  -2   3   56.99    8.40
  -3   2   3   38.20    6.10
   3  -2   3   65.99    8.00
  -3   2   3   57.89    7.10
  -3  -2  -3   44.70    7.80
   3  -2   3   53.39    8.90
  -3  -2   3   63.09    6.90
   3  -2  -3   48.10    6.00
   3   2   3   41.10    7.50
  -3  -2   3   51.89    6.40
   3   2   3   49.99    8.20
   3   2   3   44.30    8.10
   4  -2   3  -10.30    5.40
  -4  -2  -3   -0.40    4.20
   4  -2   3    0.20    3.00
   4   2  -3    0.40    3.70
   4  -2   3   -0.50    3.00
  -4   2   3    0.50    2.80
  -4   2   3    4.10    4.50
  -4   2   3   -5.30    4.00
   4   2   3   -2.40    2.90
   4   2   3    0.50    4.00
   4  -2  -3   -0.40    2.70
  -4  -2   3    0.90    4.40
  -4  -2   3   -2.70    2.40
   4   2   3   -2.50    6.50
  -4   2  -3   -2.10    4.80
   5   2  -3  132.59   15.50
   5  -2   3  110.49   13.10
  -5   2   3   97.69   14.20
  -5   2   3   93.69   17.70
  -5  -2  -3  118.29   16.30
   5  -2   3  118.09   13.60
   5   2  -3  114.09   11.40
  -5  -2   3  124.09   17.10
   5   2   3  125.79   13.70
   5  -2  -3  114.29   11.40
   5  -2  -3  108.29   12.00
  -5   2  -3  119.49   15.50
  -5  -2   3  143.09   15.00
   5   2   3  119.09   16.30
  -6  -2  -3    3.30    5.20
   6  -2   3    5.70    4.20
   6   2  -3    5.20    4.00
   6   2  -3    2.30    4.90
   6  -2   3    1.60    4.10
  -6  -2  -3   -0.30    6.90
   6  -2   3    2.30    4.90
  -6   2   3  -13.00    8.80
  -6  -2   3    5.00    6.90
   6  -2  -3    4.70    5.50
   6   2   3    7.00    6.30
   6   2   3    4.60    3.90
  -6  -2   3    2.70    4.10
  -6   2  -3    0.40    9.80
   6   2   3    2.40    4.10
   6  -2  -3    5.00    3.80
  -7   2   3   27.90   10.10
   7   2  -3   38.40   11.00
  -7  -2  -3   56.69   13.10
  -7   2   3   44.60   12.40
   7  -2   3   42.70    9.60
  -7  -2  -3   43.30   11.90
   7  -2   3   37.00   15.90
   7   2  -3   53.19   10.90
   7  -2   3   44.00    9.20
   7   2   3   47.20    9.50
  -7  -2   3   50.69   12.30
   7  -2  -3   49.80   11.00
  -7  -2   3   35.20   11.10
  -7  -2   3   47.00   12.00
  -7   2  -3   47.00   11.20
   7  -2  -3   40.60   11.10
   7   2   3   44.80   15.40
   7   2   3   43.00    9.20
   8  -2   3   70.99   12.80
   8  -2   3   69.49   11.80
   8   2  -3   63.69   11.30
  -8   2   3   94.69   17.20
   8   2  -3   54.19   10.70
  -8  -2  -3   79.09   15.40
   8   2   3   41.90   15.60
   8   2   3   76.09   13.50
  -8   2  -3   78.99   15.10
  -8  -2   3   82.59   15.70
  -8  -2   3   68.39   14.00
   8  -2  -3   74.19   12.20
   8  -2  -3   70.09   11.20
   8   2   3   53.09   10.60
  -9   2   3   41.20   11.00
   9  -2   3   34.60    9.20
  -9  -2  -3   34.90   10.00
   9   2  -3   32.30   12.50
   9   2  -3   28.90    8.30
   9  -2   3   38.80   13.30
   9   2   3   14.10   11.40
   9  -2  -3   20.70    7.40
  -9  -2   3   22.00    9.90
  -9  -2   3   36.00   10.90
  -9   2  -3   46.30   13.00
   9  -2  -3   23.60    8.50
   9   2   3   30.40    8.00
 -10  -2  -3  342.47   32.40
  10  -2   3  453.15   35.70
 -10   2   3  444.96   35.90
  10   2  -3  421.16   35.00
  10   2  -3  402.16   34.60
  10  -2  -3  329.87   32.20
  10  -2  -3  437.76   34.90
 -10   2  -3  391.76   34.30
 -10  -2   3  465.55   36.10
  11  -2   3   11.70    5.20
  11   2  -3    5.30    4.40
 -11   2   3    7.00    5.20
  11  -2   3   11.40    4.80
  11   2  -3    7.80    7.00
  11  -2  -3   21.80    7.90
  11   2   3    6.20    4.70
  11  -2  -3    6.00    4.70
  11  -2  -3   -2.40    6.30
  11   2   3   -2.90    4.00
 -11  -2   3    8.20    5.60
   0  -3  -3   26.70    4.10
   0   3   3   32.20    4.90
   0  -3   3   24.80    4.10
  -1  -3  -3 1271.47   77.09
  -1   3   3 1229.08   74.79
   1  -3   3 1276.07   76.59
  -1   3   3 1255.57   75.69
   1  -3   3 1289.47   77.09
   1   3   3 1447.16   78.49
  -1  -3   3 1360.56   74.99
  -1  -3   3 1347.87   78.19
   2  -3   3  715.83   45.60
  -2  -3  -3  679.23   45.60
  -2   3   3  706.43   43.70
   2  -3   3  725.13   45.80
   2   3   3  689.13   45.50
  -2  -3   3  761.02   42.90
   2   3   3  743.13   47.00
  -3  -3  -3  269.07   23.80
  -3   3   3  271.07   22.00
   3  -3   3  327.67   24.60
   3  -3   3  310.17   22.20
  -3   3   3  375.16   27.30
   3  -3   3  289.67   22.20
   3   3   3  296.97   22.20
  -3  -3   3  338.97   21.70
   3   3   3  277.37   24.60
   3   3   3  311.97   24.00
   3  -3  -3  315.97   19.10
   4   3  -3  950.80   62.39
  -4   3   3  858.61   60.89
   4  -3   3  995.90   59.49
   4  -3   3  992.10   62.39
   4  -3   3  924.71   59.29
  -4  -3  -3 1027.10   63.49
  -4   3  -3  949.01   65.29
   4  -3  -3  932.91   55.39
   4   3   3  935.01   59.19
  -4  -3   3 1032.10   59.79
   4   3   3  914.11   61.69
   4   3   3  867.71   62.59
   5  -3   3  168.18   16.30
   5   3  -3  174.28   19.70
  -5   3   3  206.98   19.70
   5   3  -3  194.68   15.50
   5  -3   3  148.49   15.60
   5  -3   3  169.08   17.30
  -5  -3  -3  196.88   21.50
   5  -3  -3  182.18   13.50
  -5  -3   3  218.58   19.20
   5   3   3  140.39   15.80
   5  -3  -3  174.18   15.30
   5   3   3  187.58   20.70
  -5   3  -3  208.68   21.00
   5   3   3  180.48   17.30
  -6  -3  -3   32.70    9.00
  -6   3   3   16.30    9.10
   6  -3   3    4.10    6.30
   6   3  -3   21.10    5.90
   6  -3   3   16.90    5.40
   6  -3   3   24.60    6.30
  -6  -3  -3   15.60    9.40
   6   3  -3   26.90    8.30
  -6   3   3   19.40    8.90
   6   3   3   16.70    5.10
   6  -3  -3   22.90    8.10
   6   3   3   17.70    8.40
  -6  -3   3   18.50    6.50
   6   3   3   17.10    5.90
  -6  -3   3   25.60    8.70
  -6   3  -3   21.10    8.40
  -6   3  -3   15.00    9.50
  -6  -3   3   24.10    7.80
   6  -3  -3   15.10    5.20
   7   3  -3   61.29   13.60
   7  -3   3  115.09   15.70
   7  -3   3   69.59   11.50
  -7  -3  -3   97.89   18.60
  -7  -3  -3   82.99   16.10
  -7  -3  -3  112.69   16.80
  -7   3   3   87.99   15.70
  -7   3   3   61.89   14.40
  -7  -3   3   84.09   14.90
   7   3   3   77.99   13.10
   7  -3  -3   66.19   17.10
  -7   3  -3   87.89   15.50
  -7  -3   3   70.09   13.10
   7   3   3   75.39   16.10
  -7  -3   3   54.59   13.60
   7   3   3   72.49   11.90
   8   3  -3  116.29   14.90
  -8  -3  -3  120.29   19.90
   8   3  -3   63.19   17.70
   8   3  -3   82.89   12.90
   8  -3   3   85.19   15.20
  -8  -3  -3  106.89   18.00
   8  -3   3  116.19   14.30
  -8   3   3  105.89   19.00
   8   3   3   67.49   18.00
   8   3   3  133.39   17.70
   8   3   3  105.49   14.70
  -8  -3   3  135.79   19.00
  -8   3  -3  132.29   20.40
   8  -3  -3   85.69   12.90
  -8  -3   3  100.89   16.90
   8  -3  -3   79.69   13.40
  -8  -3   3  105.39   19.90
   9   3  -3   28.80    8.30
   9  -3   3   22.30    7.00
  -9   3   3   39.10   11.30
   9  -3   3   13.30    8.20
  -9  -3  -3   36.00   11.20
   9   3  -3   25.80    8.00
   9  -3  -3   25.40    7.20
  -9  -3   3   31.00    9.30
   9   3   3   21.60    6.80
   9  -3  -3   14.80    6.80
  -9  -3   3   21.40    9.60
   9   3   3   20.70    9.50
  -9   3  -3   33.30   10.40
  10   3  -3   49.00   10.50
  10  -3   3   55.69   12.70
 -10  -3  -3   62.09   12.80
  10   3  -3   54.79   10.30
 -10   3   3   50.09   12.10
  10   3   3   39.10    9.90
  10  -3  -3   38.90    9.20
  10   3   3   53.29   11.80
 -10  -3   3   64.79   13.60
  10  -3  -3   51.79   10.40
 -11  -3  -3   -3.00    4.10
  11   3  -3   -0.70    3.70
  11   3  -3    8.90    6.90
  11  -3   3   17.40    7.60
  11  -3   3    5.50    5.30
 -11  -3   3    0.70    3.90
  11  -3  -3   -1.60    3.60
  11  -3  -3  -11.80    6.20
  11   3   3    0.20    4.80
   0   4   3   10.10    3.60
   0  -4  -3    8.60    3.10
   0  -4   3    8.80    3.60
   0  -4   3   10.30    3.30
  -1  -4  -3  947.01   56.29
  -1   4   3  917.41   53.49
   1  -4   3  914.61   56.69
   1  -4   3  889.31   55.79
  -1  -4   3  931.01   57.19
  -1  -4   3  898.91   54.29
   2  -4   3  239.98   19.50
  -2  -4  -3  229.18   19.40
  -2   4   3  204.58   21.20
   2  -4   3  230.88   17.70
   2   4   3  280.67   21.90
  -2  -4   3  265.07   17.60
  -3   4   3  120.59   13.10
   3  -4   3  112.09   13.40
   3  -4   3  127.69   11.70
  -3   4   3  110.79   13.40
  -3  -4  -3  113.19   13.20
   3  -4   3  124.89   12.40
   3   4   3  134.19   14.00
  -3  -4   3  131.29   11.90
   3   4   3  153.38   16.60
  -3   4  -3  135.69   14.50
   3   4   3  114.59   12.00
   4  -4   3  144.79   14.00
  -4   4   3  143.79   15.80
   4   4  -3  125.59   15.40
   4  -4   3  117.89   15.60
   4  -4   3  138.69   12.90
   4   4   3  132.09   13.50
   4   4   3  112.19   16.50
  -4   4  -3  124.49   16.30
   4   4   3  121.69   16.30
  -4  -4   3  150.68   14.00
   5  -4   3   49.80    8.10
   5   4  -3   49.80   10.20
   5  -4   3   75.59    9.60
   5  -4   3   48.90    8.50
   5   4  -3   67.39    9.20
  -5   4   3   55.79   11.00
  -5  -4  -3   60.69   12.10
   5   4   3   48.30    8.30
   5  -4  -3   69.49    8.80
  -5   4  -3   64.79   13.80
   5   4   3   48.40   10.90
   5   4   3   57.89    9.30
   6  -4   3   38.20    8.00
  -6   4   3   29.40   10.40
   6   4  -3   49.60    9.70
  -6  -4  -3   30.30    9.70
   6  -4   3   45.30    8.00
  -6  -4  -3   47.10   10.90
   6   4  -3   33.40    9.70
  -6   4   3   40.00   12.60
  -6  -4  -3   57.29   10.90
   6  -4   3   27.20    7.20
  -6  -4   3   47.00   10.50
  -6   4  -3   38.70   11.00
   6  -4  -3   48.50   11.30
   6   4   3   46.80    8.30
   6  -4  -3   34.00    7.00
  -6   4  -3   48.40   11.40
   6   4   3   48.30    9.30
  -6  -4   3   36.10    9.10
   6   4   3   52.59   12.10
  -6  -4   3   43.90   10.70
   7   4  -3  180.18   19.30
  -7  -4  -3  177.78   20.20
   7  -4   3  206.18   20.70
  -7  -4  -3  162.48   25.60
   7   4  -3  130.89   20.80
  -7  -4  -3  147.79   20.30
   7  -4   3  151.08   16.70
  -7   4   3  153.88   19.70
   7  -4  -3  185.18   18.60
  -7   4  -3  173.98   20.30
   7   4   3  147.69   17.10
  -7  -4   3  143.39   18.40
   7   4   3  174.08   19.70
  -7  -4   3  177.08   20.80
  -7  -4   3  122.69   20.00
   7  -4  -3  147.29   17.40
   8  -4   3  185.88   22.00
  -8   4   3  177.68   21.70
  -8  -4  -3  152.58   21.30
   8   4  -3  150.98   17.80
   8   4  -3  153.38   18.90
  -8  -4  -3  174.28   21.50
  -8   4  -3  180.18   21.50
   8  -4  -3  167.28   19.00
  -8  -4   3  148.39   21.60
   8  -4  -3  161.68   17.40
   8   4   3  124.89   21.90
   8   4   3  194.38   21.60
  -8  -4   3  167.18   20.60
   9   4  -3   -1.20    5.00
   9  -4   3   20.10    7.00
   9  -4   3    8.30    7.00
   9   4  -3    7.90    6.00
  -9   4   3    4.20    8.20
  -9  -4  -3   21.30    9.10
   9  -4   3    0.30    6.40
  -9  -4   3    3.30    6.50
   9  -4  -3   10.30    6.00
   9   4   3   -5.40    6.70
   9   4   3    2.50    5.70
  -9   4  -3    3.30    7.60
   9  -4  -3   13.70    5.90
  -9  -4   3   19.10    8.70
  10  -4   3  117.49   16.00
  10  -4   3   89.29   18.00
 -10   4   3  125.39   17.00
  10   4  -3  135.79   15.30
  10   4  -3   90.09   14.70
 -10  -4  -3  146.59   17.50
  10  -4   3  132.19   16.10
  10   4   3  112.89   14.30
 -10  -4   3  136.89   17.10
  10   4   3  107.69   16.60
  10  -4  -3  109.39   18.20
  10  -4  -3  101.79   15.80
  10  -4  -3  115.99   14.60
  11  -4   3   32.40   10.20
  11  -4   3    7.00    6.00
  11   4  -3   20.90    5.40
 -11  -4  -3   20.10    7.00
  11   4  -3    4.80    7.90
  11  -4  -3   22.90    5.90
 -11  -4   3   40.80    9.10
  11   4   3   19.20    6.50
  11  -4  -3    5.40    9.40
   0  -5  -3   39.40    6.20
   0  -5   3   28.30    5.70
   0  -5   3   30.90    5.40
   0   5   3   38.40    6.20
  -1  -5  -3  158.88   14.20
   1  -5   3  152.58   13.30
   1  -5   3  165.48   14.50
  -1   5   3  162.58   12.00
   1   5   3  159.08   14.70
  -1  -5   3  149.49   13.00
  -2   5   3   80.19   10.30
   2  -5   3   83.99    9.30
  -2  -5  -3   43.70    8.50
   2  -5   3   56.79    7.70
  -2   5   3   56.99    9.60
   2  -5   3   58.29   10.00
  -2   5  -3   64.99   10.40
   2   5   3   63.89    8.40
  -2  -5   3   80.39    8.80
   2   5   3   51.99    9.00
   3  -5   3  216.58   17.70
   3  -5   3  220.48   19.70
   3  -5   3  205.08   16.40
  -3  -5  -3  214.78   19.60
  -3   5   3  206.48   19.70
  -3   5   3  276.57   23.60
   3   5   3  220.18   20.10
   3   5   3  195.48   17.10
  -3   5  -3  181.08   19.60
   3   5   3  223.98   21.50
  -3  -5   3  223.98   18.40
   4   5  -3  380.76   33.40
   4  -5   3  435.46   33.60
   4  -5   3  461.75   29.80
  -4   5   3  402.96   32.50
   4  -5   3  436.56   28.80
  -4   5   3  437.76   45.60
   4  -5   3  400.26   30.30
  -4  -5  -3  457.85   34.30
   4   5   3  387.46   30.00
   4   5   3  358.36   33.10
  -4   5  -3  428.66   34.00
   4  -5  -3  415.36   28.30
   4   5   3  418.36   34.70
  -4  -5   3  471.85   31.70
   5  -5   3  199.78   17.50
   5   5  -3  201.38   17.60
  -5  -5  -3  239.18   23.90
   5   5  -3  201.78   22.30
  -5   5   3  200.98   21.40
   5  -5   3  253.77   21.00
   5  -5   3  200.68   17.90
   5   5   3  215.48   19.60
   5   5   3  187.68   22.80
  -5   5  -3  205.38   23.20
  -5  -5   3  211.28   20.40
   5  -5  -3  213.48   18.10
  -6  -5  -3    9.60    7.90
   6   5  -3   18.50    8.10
   6   5  -3    9.80    6.70
  -6  -5  -3    3.20    6.20
  -6  -5  -3   12.30    8.40
  -6   5   3   -0.20    7.90
  -6   5   3   13.90    9.10
   6  -5   3   14.60    6.00
   6  -5  -3   15.70    6.20
  -6  -5   3   23.10    8.40
  -6   5  -3   10.30    8.10
  -6  -5   3   14.40    8.40
   6  -5  -3   23.00    5.70
  -6  -5   3   11.10    7.40
   6   5   3   20.80    8.80
   6   5   3   16.70    5.90
  -6   5  -3   25.40    7.60
   7  -5   3  230.18   21.50
   7   5  -3  279.27   22.50
  -7  -5  -3  250.07   30.70
  -7  -5  -3  238.88   25.60
  -7  -5  -3  243.68   24.10
   7  -5   3  287.97   25.40
   7   5  -3  268.27   23.40
   7   5  -3  243.18   28.10
  -7   5   3  208.18   23.50
  -7   5  -3  186.28   27.00
   7  -5  -3  238.58   22.20
   7   5   3  208.68   29.00
  -7   5  -3  217.28   24.20
  -7  -5   3  236.08   27.30
   7   5   3  221.48   21.40
  -7  -5   3  211.88   24.40
  -7  -5   3  200.38   23.50
   7   5   3  276.87   24.90
   7  -5  -3  224.08   22.50
   8  -5   3  264.07   27.10
  -8   5   3  235.88   26.10
   8   5  -3  237.18   24.70
  -8  -5  -3  259.27   26.30
   8   5  -3  278.07   25.60
  -8  -5  -3  218.68   25.90
  -8  -5   3  229.08   25.10
   8   5   3  266.27   26.50
   8   5   3  248.58   23.60
  -8  -5   3  261.07   28.40
   8  -5  -3  260.57   25.20
  -8  -5   3  290.07   32.20
   8  -5  -3  270.67   26.10
  -8   5  -3  219.88   25.40
   9   5  -3   20.30    7.20
   9  -5   3   16.80    8.50
   9  -5   3   28.90    8.10
  -9  -5  -3   20.30   10.00
   9  -5   3   -4.50   11.00
   9   5  -3    5.40    6.10
  -9   5   3   28.90    9.80
   9   5   3   33.20    8.50
   9   5   3   18.40    8.70
  -9  -5   3   15.70    8.30
  -9  -5   3   22.00    9.10
   9  -5  -3   25.80    7.20
   9  -5  -3   18.20    7.30
  10  -5   3   23.00    7.50
  10   5  -3   41.00    8.00
 -10  -5  -3   26.10    9.70
  10  -5   3   31.00    7.30
  10   5  -3   17.10    8.20
  10  -5   3   38.30   13.50
 -10   5   3   26.20    8.80
  10   5   3   46.20   17.60
  10  -5  -3   33.70    8.90
 -10  -5   3   16.60    7.70
  10   5   3   28.50    7.20
  10  -5  -3   27.80    6.70
  11   5  -3   10.20    5.90
 -11  -5  -3    8.70    6.90
  11  -5   3    6.50    8.30
 -11  -5   3    4.20    4.90
  11  -5  -3   12.70    5.00
  11   5   3    4.10    5.50
  11  -5  -3  -14.10    7.60
   0   6   3   33.20    6.10
   0  -6   3   20.40    5.40
   0  -6  -3   25.80    5.60
   0  -6   3   18.90    4.90
  -1  -6  -3  420.86   27.80
   1  -6   3  360.76   26.90
   1  -6   3  373.16   26.00
  -1   6   3  361.96   27.50
  -1   6   3  388.06   24.50
  -1  -6   3  348.57   25.70
   1   6   3  397.46   28.10
  -1   6  -3  331.57   26.90
  -1   6  -3  348.07   24.90
   2  -6   3   17.80    4.40
  -2  -6  -3   25.60    6.40
   2  -6   3   21.50    4.60
  -2   6   3   17.50    5.70
   2  -6   3   19.10    6.10
  -2   6  -3   20.10    4.40
  -2  -6   3   14.00    4.00
   2   6   3   13.90    4.80
   2  -6  -3   10.80    3.80
  -2   6  -3   11.60    6.00
  -3  -6  -3   33.20    8.00
  -3   6   3   30.60    8.30
   3  -6   3   26.40    5.10
   3  -6   3   24.80    7.80
   3   6  -3   20.10    4.20
   3   6  -3   29.20    8.30
   3  -6   3   32.80    6.30
   3   6   3   34.00    8.40
   3   6   3   33.80    6.20
  -3   6  -3   37.70    9.00
   3  -6  -3   29.30    5.00
   3   6   3   37.60    8.50
  -3  -6   3   38.70    6.90
   4  -6   3   52.39   11.20
   4  -6   3   47.80   12.00
  -4  -6  -3   52.49   10.60
   4  -6   3   52.89    8.10
   4   6  -3   37.40    9.40
  -4   6   3   40.70    9.10
   4   6  -3   50.99    7.30
   4   6   3   43.80    7.30
  -4  -6   3   44.30    8.30
   4   6   3   20.60   10.50
  -4   6  -3   47.50   10.40
   4  -6  -3   47.50    7.20
   4   6   3   45.70   10.50
  -5   6   3   69.19   12.90
   5   6  -3   79.29   11.00
   5  -6   3  103.29   12.70
   5  -6   3   93.49   10.60
   5   6  -3   65.49   13.20
  -5  -6  -3   75.19   13.60
  -5   6  -3   68.19   13.40
   5  -6  -3   59.69    9.20
  -5  -6   3   81.29   12.80
   5   6   3   62.89   13.00
   6   6  -3   50.79   12.70
   6  -6   3   48.20    8.70
   6   6  -3   51.89    9.10
  -6   6   3   41.70   10.30
  -6  -6  -3   38.50   10.80
   6  -6   3   42.10    9.30
  -6  -6  -3   45.20   11.40
  -6  -6  -3   42.80   12.50
  -6   6   3   35.10   10.80
   6  -6  -3   52.69    9.40
  -6   6  -3   48.60   11.40
  -6  -6   3   41.30   10.40
  -6  -6   3   38.40    9.90
   6  -6  -3   53.49    9.60
  -6  -6   3   45.10   11.40
   6   6   3   62.59   10.80
   6   6   3   48.90    9.50
  -6   6  -3   38.50   11.80
   7   6  -3  199.08   18.30
   7   6  -3  139.09   23.00
  -7   6   3  181.08   22.80
   7   6  -3  155.48   17.90
  -7  -6  -3  134.39   19.40
  -7  -6  -3  145.29   19.70
   7  -6   3  169.28   20.20
  -7  -6  -3  143.19   24.30
   7  -6   3  148.69   16.50
  -7   6   3  193.28   21.20
   7   6   3  168.58   19.70
  -7  -6   3  121.79   21.00
   7   6   3  154.38   24.30
   7   6   3  145.29   16.90
  -7  -6   3  146.89   19.00
   7  -6  -3  158.88   17.20
  -7   6  -3  146.69   19.10
   7  -6  -3  175.78   18.60
  -7   6  -3  137.79   22.80
  -7  -6   3  163.28   21.20
   8  -6   3   74.49   13.20
   8   6  -3   68.79   13.50
   8  -6   3  105.19   13.50
  -8   6   3   68.29   15.10
  -8  -6  -3   82.79   19.20
  -8  -6  -3   70.89   14.90
   8   6  -3   67.89   12.60
  -8  -6  -3   80.79   16.10
   8  -6   3   82.49   15.00
   8  -6  -3   79.89   13.90
   8  -6  -3   73.79   13.00
  -8  -6   3   64.89   14.60
   8   6   3   45.90   16.50
   8   6   3   65.19   11.80
  -8  -6   3   79.69   16.60
  -8   6  -3   93.89   16.10
  -8  -6   3   79.19   17.00
   8   6   3   66.99   12.50
   9  -6   3    9.00    7.70
   9   6  -3   11.80    7.10
  -9   6   3   27.00   19.30
  -9  -6  -3   14.80    9.40
   9  -6   3   14.50    6.70
   9   6  -3   21.90    7.20
   9  -6   3   34.20    9.30
  -9  -6   3   16.20   15.20
   9   6   3    8.40    7.80
   9  -6  -3    6.40    6.80
   9   6   3   22.10    6.60
   9  -6  -3    7.60    6.20
  10   6  -3   65.59   13.10
 -10  -6  -3   55.09   12.00
  10  -6   3   97.49   12.60
  10   6  -3   98.69   12.50
  10  -6   3   89.29   13.70
  10   6   3   86.99   14.70
  10   6   3  105.59   12.80
 -10  -6   3   81.59   14.80
  10  -6  -3   68.69   11.30
  10  -6  -3   83.09   14.00
  11  -6   3   -4.20   12.30
 -11  -6  -3   11.30    6.20
  11   6  -3  -10.10    7.20
  11   6  -3   -2.60    5.10
  11  -6   3    4.30    5.20
  11  -6  -3   11.00    6.60
 -11  -6   3   11.90    5.00
  11   6   3    6.00    4.80
  11  -6  -3   -1.50   10.90
   0   7  -3   -0.70    3.70
   0   7   3   -0.10    3.40
   0  -7   3    2.10    3.50
   0  -7  -3   -2.80    3.60
   0   7  -3    1.70    2.60
   0  -7  -3    2.00    3.20
   0   7   3    4.10    4.10
   1  -7   3    4.80    3.90
   1  -7   3    5.90    3.30
  -1  -7  -3    9.00    4.20
   1   7  -3    3.40    2.80
  -1  -7  -3    5.20    4.20
   1   7   3   -1.10    3.50
   1   7   3    4.00    3.90
  -1  -7   3    7.90    3.90
   2  -7   3   58.09    9.30
  -2   7   3   56.59   11.00
  -2  -7  -3   66.19   10.60
   2  -7   3   75.39    8.90
   2   7  -3   68.49    8.20
   2  -7   3   65.79   10.60
   2   7   3   68.69   11.60
  -2   7  -3   67.89   11.60
   2   7   3   80.59    9.80
  -2  -7   3   71.39    9.70
  -2   7  -3   82.89    9.70
   2  -7  -3   77.99    9.10
   3   7  -3   16.60    6.80
   3  -7   3   13.00    4.80
  -3   7   3   21.40    7.10
   3  -7   3   21.40    7.20
  -3  -7  -3   17.10    6.70
   3   7  -3   18.00    4.30
   3  -7   3   18.90    4.20
   3  -7  -3   16.70    4.80
   3   7   3   27.00    7.30
   3   7   3   18.90    7.40
  -3   7  -3   21.10    6.40
  -3  -7   3   24.10    6.30
   3   7   3   16.20    5.00
   4  -7   3  217.08   15.70
   4  -7   3  182.48   17.00
   4   7  -3  237.68   18.00
   4  -7   3  221.28   19.50
   4   7  -3  208.98   22.50
   4  -7   3  175.68   23.70
  -4  -7  -3  225.18   22.70
   4  -7  -3  176.28   17.30
   4   7   3  204.38   17.50
   4   7   3  245.88   24.40
   4   7   3  199.98   18.80
  -4  -7   3  242.28   21.10
   5  -7   3  189.78   17.80
   5  -7   3  228.88   20.90
  -5   7   3  195.68   23.00
   5   7  -3  192.78   23.50
   5   7  -3  219.68   19.00
  -5  -7  -3  253.47   25.70
   5   7  -3  166.88   19.90
  -5  -7   3  211.58   21.70
  -5   7  -3  204.48   24.80
   5   7   3  190.58   23.90
   5  -7  -3  204.08   18.40
   5   7   3  220.78   20.00
  -6   7   3   89.09   14.90
   6  -7   3  107.69   14.60
  -6  -7  -3   83.29   15.80
  -6   7   3   64.79   14.70
   6  -7   3   89.79   14.90
  -6  -7  -3  106.29   28.20
   6  -7   3   75.89   11.60
   6   7  -3   50.09   14.50
   6   7  -3   76.19   11.80
   6   7   3   80.49   12.70
  -6  -7   3   80.09   14.70
  -6  -7   3   84.09   14.70
   6   7   3  100.39   12.60
   6  -7  -3   98.49   12.80
   6  -7  -3   78.69   11.20
  -6   7  -3  107.89   16.40
  -6  -7   3   85.69   14.90
  -6   7  -3   81.49   15.50
   6   7   3   61.69   16.40
  -7  -7  -3  219.58   22.50
  -7  -7  -3  186.48   23.30
   7   7  -3  198.98   21.70
   7  -7   3  256.47   24.60
  -7   7   3  197.28   23.20
   7   7  -3  239.18   30.30
   7  -7   3  229.18   20.70
   7  -7   3  231.48   22.90
   7   7  -3  194.98   20.40
  -7  -7  -3  231.88   31.50
  -7   7   3  220.48   28.70
  -7  -7   3  200.28   22.80
  -7   7  -3  228.18   27.90
   7  -7  -3  196.68   21.50
  -7  -7   3  234.48   27.00
   7  -7  -3  230.58   21.00
  -7   7  -3  218.08   26.90
   7   7   3  263.57   24.20
   7   7   3  229.58   30.30
   7   7   3  196.78   20.30
   8  -7   3    2.30    7.50
  -8  -7  -3   18.10    9.00
   8  -7   3   14.70    6.30
  -8   7   3   10.60    6.90
   8  -7   3    7.80    5.10
   8   7  -3   -5.00   13.00
  -8  -7  -3   -5.20   14.70
   8   7  -3    7.20    5.90
   8   7  -3   -0.40    5.10
  -8  -7  -3   14.00    8.00
   8   7   3    2.40   12.10
   8  -7  -3    8.40    5.20
   8  -7  -3    5.00    5.30
   8   7   3    8.80    6.80
  -8  -7   3   13.40    8.20
   8   7   3   11.80    5.40
  -8  -7   3  -11.40    9.10
  -8  -7   3   10.80    6.50
   9  -7   3   13.60    7.00
   9   7  -3   15.20    6.60
   9   7  -3    7.20    5.10
  -9  -7  -3   24.20    9.60
   9  -7   3   15.60    6.60
  -9   7   3   16.90    8.70
  -9  -7   3    1.60   14.60
   9  -7  -3   14.90    7.70
  -9  -7   3   11.60    9.60
   9   7   3   12.20    5.60
   9  -7  -3   10.80    5.70
  -9  -7   3   14.70    7.90
   9   7   3   20.20    9.00
 -10  -7  -3   26.70    8.80
  10  -7   3   -1.70   12.10
  10  -7   3    1.70    7.80
  10  -7   3   13.30    5.60
  10   7  -3   18.20    5.90
  10   7  -3   23.20   14.30
  10  -7  -3   21.00   12.50
  10   7   3   12.80   10.40
  10   7   3   16.50    5.70
 -10  -7   3   18.00    6.90
  10  -7  -3   14.40    6.10
 -10  -7   3   18.70    8.10
 -11  -7  -3    4.10    4.60
 -11  -7   3    4.50    4.90
  11  -7  -3    7.30    4.40
  11   7   3   -0.60    4.70
   0   8  -3   -9.50    4.00
   0   8   3   -1.10    5.20
   0   8   3    1.00    3.30
   0  -8  -3   -3.20    3.20
   0   8  -3    2.80    2.90
   0  -8  -3   -4.90    3.60
   0  -8   3   -2.00    2.20
  -1   8   3  558.84   35.70
   1   8  -3  528.15   35.10
  -1  -8  -3  581.14   38.70
  -1  -8  -3  609.74   37.30
  -1   8   3  571.84   39.50
   1  -8   3  561.84   38.70
  -1  -8   3  481.45   36.90
  -1   8  -3  507.15   35.60
   1   8   3  556.44   37.50
  -1   8  -3  528.35   39.10
   1  -8  -3  516.95   37.50
   1   8   3  560.74   39.40
   1   8   3  533.75   35.60
   1  -8  -3  540.85   36.10
  -2  -8  -3   93.89   12.70
   2  -8   3   80.59    9.70
   2  -8   3   80.69   11.00
   2   8  -3   71.79    9.10
   2  -8   3   73.69   11.50
  -2   8   3   77.99   12.60
  -2  -8   3   93.49   11.90
   2   8   3  104.49   14.10
   2   8   3   87.59   10.90
   2  -8  -3   86.49    9.80
  -2   8  -3   79.59   12.80
  -2   8  -3  104.39   11.10
  -3  -8  -3   60.09   12.00
   3   8  -3   73.39    9.80
  -3   8   3   73.49   13.70
   3  -8   3   83.29   10.00
   3  -8   3   94.69   12.00
   3  -8   3   84.89    9.10
   3  -8   3   76.89   13.90
   3   8  -3   67.79   12.30
   3   8   3   71.89   13.30
   3   8   3   67.89    9.70
   3  -8  -3   86.09   10.50
  -3   8  -3   70.49   14.20
   3   8   3   75.99   13.60
  -3  -8   3  108.09   13.00
  -4  -8  -3  245.18   23.70
   4  -8   3  216.28   24.30
   4   8  -3  199.38   18.90
   4  -8   3  237.58   20.40
   4  -8   3  191.58   17.20
   4   8  -3  198.58   22.90
   4  -8  -3  194.58   17.20
   4  -8  -3  176.78   17.60
  -4  -8   3  203.28   20.10
   4   8   3  218.58   23.90
   4   8   3  204.98   19.30
   4   8   3  182.78   17.00
  -5   8   3   20.30    8.10
   5  -8   3   25.20    5.70
   5  -8   3   31.40    7.10
  -5  -8  -3   14.80    7.90
   5   8  -3   23.80    7.60
   5   8  -3   22.40    5.80
  -5  -8  -3   37.90   11.50
   5   8  -3   24.70    8.30
  -5  -8   3   25.90    8.60
   5  -8  -3   21.40    5.70
  -5  -8   3   28.50    8.60
  -5  -8   3   23.60    7.50
   5   8   3   26.30    6.90
   5   8   3   28.30    9.80
   5  -8  -3   18.90    5.60
  -5   8  -3   34.90   12.00
  -6  -8  -3   89.19   18.90
   6   8  -3   94.19   14.50
  -6   8   3   84.19   15.50
  -6  -8  -3   99.19   15.40
   6  -8   3   86.89   11.80
   6   8  -3   57.79   14.70
  -6  -8  -3   66.59   14.20
  -6   8   3   80.29   15.50
  -6  -8   3   79.49   14.70
   6   8   3  102.19   12.70
  -6   8  -3   91.69   17.90
  -6  -8   3   79.69   15.00
   6  -8  -3   94.79   12.60
   6   8   3   75.79   17.00
   6   8   3   82.99   18.20
  -6  -8   3   66.69   13.50
  -7  -8  -3    9.90   11.70
   7  -8   3    6.20    7.70
   7  -8   3   -1.70    4.80
  -7  -8  -3    4.50    6.10
  -7   8   3    4.00    9.10
  -7  -8  -3    4.80    8.30
   7   8  -3    5.40    5.30
   7   8  -3    0.60    4.70
   7   8  -3    4.50    9.60
  -7   8   3    5.30    7.30
   7  -8   3   12.00    5.60
   7   8   3    9.40    9.00
  -7  -8   3   11.50    9.10
   7   8   3   -0.10    4.20
  -7  -8   3    3.80    7.10
   7  -8  -3    5.80    5.00
   7  -8  -3    4.70    5.00
   7   8   3    9.60    5.30
  -7   8  -3    5.20   10.40
  -7  -8   3   17.50    8.10
  -8   8   3   52.39   13.10
  -8  -8  -3   40.80   11.90
   8  -8   3   34.50    9.10
   8   8  -3   -2.00   15.50
   8  -8   3   40.70    9.70
   8   8  -3   25.90    8.80
  -8  -8  -3   33.60   10.30
   8  -8   3   47.80    9.50
   8  -8  -3   27.10    8.60
   8   8   3   37.80    9.30
   8   8   3   13.30   15.10
  -8  -8   3   34.60   14.90
  -8  -8   3   31.00    9.40
  -8  -8   3   50.89   13.60
   8   8   3   41.10    8.80
   8  -8  -3   43.90    8.50
   9   8  -3    9.40    6.90
   9  -8   3    1.30    8.10
   9   8  -3   11.10    6.30
   9  -8   3   -2.80    7.30
  -9  -8  -3   17.70    7.80
   9  -8   3   13.20    5.70
   9   8   3   12.50    5.30
   9  -8  -3   14.00    6.20
  -9  -8   3   18.10    8.20
   9  -8  -3   18.90    6.50
  -9  -8   3   15.40    8.20
   9   8   3   18.20    8.80
  10   8  -3    4.80    6.90
  10  -8   3    9.70    5.50
 -10  -8  -3    3.10    7.10
  10  -8   3   17.60    7.50
  10   8  -3    5.90    5.00
  10  -8   3  -24.80   20.60
 -10  -8   3   15.90    7.50
  10   8   3    9.20    5.20
  10  -8  -3    1.00    4.20
 -10  -8   3   18.00    7.50
  10  -8  -3    4.00    6.90
  11   8  -3    9.30    4.50
 -11  -8   3   11.00    6.00
  11  -8  -3   15.00    5.00
   0   9   3    2.90    4.10
   0  -9  -3    9.20    4.30
   0   9   3   11.40    5.40
   0  -9   3    9.50    5.00
   0   9  -3    7.60    5.30
   0   9  -3    7.10    3.80
   0  -9  -3    5.90    5.40
  -1   9   3   15.10    4.90
   1   9  -3   16.00    6.20
   1   9  -3   13.60    4.20
  -1  -9  -3   23.10    6.90
  -1  -9  -3   20.20    5.80
   1  -9   3   27.50    6.70
  -1   9   3   15.20    5.80
   1   9   3   13.60    6.90
  -1   9  -3   27.10    7.50
   1   9   3   20.90    6.80
  -1   9  -3   16.60    5.00
   1  -9  -3   22.30    6.60
   1   9   3   13.70    4.90
   1  -9  -3   19.10    5.30
  -1  -9   3   29.40    7.00
  -2   9   3  120.49   15.60
  -2  -9  -3  172.98   15.70
   2   9  -3  122.39   13.00
   2  -9   3  114.09   13.80
   2  -9   3  112.29   15.30
  -2  -9  -3  129.09   16.00
   2   9   3  164.88   18.50
  -2  -9   3  127.59   14.80
  -2   9  -3  142.39   17.70
   2   9   3  147.19   14.00
  -2   9  -3  145.09   14.20
   2  -9  -3  137.89   13.90
   2   9   3  132.19   13.10
   3  -9   3  139.69   14.70
   3  -9   3  124.49   13.10
  -3  -9  -3  112.49   18.20
  -3   9   3  122.39   17.30
   3   9  -3  122.39   13.10
   3  -9   3  107.19   16.40
   3   9  -3  139.79   17.90
   3   9   3  108.19   12.20
   3   9   3  156.88   16.80
   3  -9  -3  111.89   14.50
   3   9   3  148.39   18.90
   3  -9  -3  114.19   13.00
   3   9   3  104.59   16.50
  -3   9  -3   95.79   16.30
  -3  -9   3  129.89   15.20
  -4  -9  -3   76.09   14.20
   4  -9   3  113.49   14.10
   4   9  -3   65.69   10.40
   4  -9   3   74.29   10.50
   4   9  -3   64.49   13.60
   4   9  -3   78.09   11.10
  -4   9   3   84.99   15.90
  -4   9  -3   86.09   16.60
   4  -9  -3   97.29   11.90
   4   9   3  108.99   13.20
   4   9   3   81.99   10.60
   4   9   3   68.39   14.40
   4  -9  -3   80.69   11.20
  -4  -9   3   80.69   13.20
  -5  -9  -3    8.60    6.60
  -5   9   3   34.60    9.20
   5  -9   3   30.30    8.10
   5   9  -3   19.20    6.00
   5   9  -3   22.20    7.60
  -5  -9  -3   15.00    9.70
  -5   9   3   12.70    8.30
   5  -9   3   17.00    6.10
   5   9   3   28.80    7.10
  -5  -9   3   25.90    9.10
  -5   9  -3   31.70   10.90
  -5  -9   3   10.40    7.20
   5  -9  -3   18.70    5.90
   5  -9  -3   28.00    6.60
  -6  -9  -3    8.10   10.20
   6  -9   3   30.40    6.90
   6  -9   3   29.80    7.90
  -6  -9  -3   27.60    8.70
  -6  -9  -3   17.90    9.60
   6   9  -3   12.20    7.50
   6   9  -3   28.50    9.50
  -6   9   3   28.70    9.60
   6  -9   3   30.80    9.60
  -6  -9   3   28.90    9.90
   6   9   3   22.30    7.00
   6   9   3   20.80    9.40
   6  -9  -3   19.80    6.80
   6   9   3   18.40    6.60
   6  -9  -3   19.90    6.70
  -6  -9   3   39.40   10.90
  -6  -9   3   14.80    8.30
   7   9  -3   48.20   14.70
  -7  -9  -3   67.19   16.70
  -7   9   3   69.49   14.20
   7   9  -3   51.69    9.90
   7  -9   3   65.99   11.20
  -7  -9  -3   73.59   13.50
   7   9  -3   58.39   11.00
  -7  -9  -3   58.19   13.40
   7  -9   3   97.79   17.50
  -7   9   3   55.59   15.10
   7  -9   3   45.80   10.50
  -7   9  -3   36.00   13.20
   7  -9  -3   45.10   10.40
   7   9   3   62.79   11.70
  -7  -9   3   56.19   13.80
   7   9   3   37.90   13.20
   7   9   3   52.59   10.10
  -7  -9   3   48.90   13.00
   7  -9  -3   65.29   11.10
  -7  -9   3   55.79   14.70
  -8  -9  -3  -25.80   16.20
   8  -9   3   -3.00    4.40
   8  -9   3   -1.50    8.00
  -8  -9  -3   -3.60    6.20
   8   9  -3  -31.50   13.40
   8   9  -3   -7.50    5.60
  -8  -9   3    0.20    5.20
   8  -9  -3   -8.40    3.70
   8  -9  -3    4.40    6.50
  -8  -9   3   -3.10    6.90
  -8  -9   3  -18.40   11.40
   8   9   3    4.90    9.50
   8   9   3  -21.60   13.20
   8   9   3   -2.70    3.70
   9  -9   3    9.40   10.00
   9  -9   3   -1.80    5.00
   9   9  -3   -5.90    5.60
  -9  -9  -3   -3.40    5.80
   9   9  -3    7.80    5.00
  -9  -9   3    3.50    5.90
   9   9   3   -6.20    8.00
   9   9   3    6.40    4.50
  -9  -9   3   -4.10    5.20
   9  -9  -3    4.10    6.30
   9  -9  -3    0.90    4.70
  10   9  -3  -12.40    7.10
 -10  -9  -3    5.60    6.20
  10   9  -3    0.90    4.20
  10  -9   3   -0.70    5.40
 -10  -9   3    9.30    6.20
 -10  -9   3   11.50    6.40
  10  -9  -3   -3.00    3.90
  10   9   3   -3.10    4.10
  10  -9  -3  -10.80    6.40
  10   9   3  -34.80   14.20
  11  -9   3   -0.50    3.50
  11   9  -3    8.00    4.30
 -11  -9   3   -2.40    4.40
  11  -9  -3    4.10    4.20
   0  10  -3    5.60    5.00
   0 -10  -3   10.60    7.50
   0  10  -3    5.40    4.20
   0 -10   3   11.50    5.70
   0  10   3   14.00    5.70
   0 -10  -3   12.30    5.30
   0  10   3    7.30    5.30
   0 -10  -3    5.20    4.60
   1  10  -3  449.66   33.10
  -1 -10  -3  459.05   34.20
  -1  10   3  434.96   34.50
  -1  10   3  413.76   30.90
  -1 -10  -3  438.86   31.50
   1  10  -3  420.06   30.30
   1 -10   3  463.55   34.40
  -1  10  -3  405.86   34.30
   1  10   3  441.46   34.70
   1 -10  -3  427.46   31.20
  -1  10  -3  388.76   29.00
  -1 -10   3  455.55   33.90
  -1  10  -3  438.26   30.90
   1 -10  -3  437.46   33.40
   1  10   3  402.46   30.00
   1  10   3  432.16   32.70
   2  10  -3  202.08   19.70
   2 -10   3  205.08   21.40
   2  10  -3  215.18   23.30
   2 -10   3  205.08   18.70
   2 -10   3  200.78   17.10
  -2 -10  -3  224.08   22.20
  -2  10   3  201.68   22.50
   2 -10  -3  223.38   23.30
  -2 -10   3  214.98   20.90
  -2  10  -3  202.98   17.00
   2  10   3  213.78   18.50
  -2  10  -3  202.88   22.70
   2  10   3  242.98   23.40
  -2  10  -3  213.18   18.70
   2  10   3  208.68   18.30
   2 -10  -3  167.38   16.90
   3  10  -3   29.30    8.70
   3 -10   3   39.80    9.40
   3 -10   3   29.10   10.60
  -3 -10  -3   30.70    9.10
  -3  10   3   43.20   11.00
   3 -10   3   35.20    6.70
   3  10  -3   23.80    6.30
   3  10  -3   23.80    6.30
   3 -10  -3   37.60    6.70
   3 -10  -3   26.30    6.60
   3  10   3   35.10   12.90
   3  10   3   39.10    7.60
   3  10   3   36.30    9.10
   3  10   3   30.00    7.10
  -3 -10   3   25.50    7.90
  -3  10  -3   29.20    9.00
   4 -10   3  220.78   20.90
   4 -10   3  205.48   18.30
   4  10  -3  198.28   18.90
  -4 -10  -3  221.48   25.00
   4  10  -3  211.08   18.60
   4  10  -3  206.28   24.80
  -4  10   3  209.18   24.70
   4 -10  -3  218.58   19.00
  -4 -10   3  195.88   21.90
  -4  10  -3  215.48   25.70
   4 -10  -3  196.38   19.30
   4  10   3  189.18   18.00
   4  10   3  228.28   20.40
   4  10   3  175.88   24.60
  -5  10   3   -4.20    6.60
   5 -10   3   10.30    5.70
   5  10  -3    5.10    3.70
   5  10  -3    0.90    6.60
  -5 -10  -3    5.10    8.60
  -5 -10  -3   -7.00    5.50
   5  10  -3   -6.20    5.10
   5 -10   3    4.50    4.10
  -5 -10   3    9.00    6.10
   5 -10  -3    0.00    5.80
  -5 -10   3   -2.30    5.50
   5  10   3    6.90    6.40
   5  10   3    8.70    5.30
   5 -10  -3    6.50    4.80
  -5  10  -3   20.60   10.20
  -5 -10   3    3.40    6.50
   6  10  -3   55.19   15.60
  -6 -10  -3   87.19   18.20
  -6  10   3   63.39   16.60
  -6 -10  -3   80.89   15.30
   6 -10   3   84.29   15.60
   6  10  -3  101.19   13.70
   6 -10   3   69.59   11.50
  -6 -10  -3   98.39   16.00
   6 -10   3   62.89   12.00
   6 -10  -3   78.29   12.20
   6  10   3  106.69   13.40
   6  10   3   54.69   16.90
  -6 -10   3   88.19   16.10
  -6 -10   3   78.59   14.80
  -6 -10   3   74.59   16.00
   6  10   3   92.49   14.60
  -6  10  -3   72.39   16.90
   6 -10  -3   71.09   12.10
   7 -10   3   12.90    9.50
   7  10  -3    8.70    8.70
   7  10  -3    8.80    6.00
  -7 -10  -3    2.90    8.60
  -7 -10  -3   13.20    8.60
  -7  10   3   -8.20    8.40
  -7 -10  -3   24.20   16.30
   7 -10   3    9.10    7.20
   7 -10  -3   14.80    6.20
  -7  10  -3   10.30   11.40
  -7 -10   3   20.00    9.20
   7  10   3    5.30    5.60
  -7 -10   3    3.40   11.70
   7  10   3    9.90    5.70
  -7 -10   3   34.40   10.20
   8 -10   3    6.30    8.00
  -8 -10  -3   -1.50    6.20
   8 -10   3    2.60    4.70
   8  10  -3    3.40    6.00
   8 -10   3    8.20    8.40
  -8 -10  -3  -38.60   20.40
   8  10  -3  -16.90   14.70
  -8 -10   3    1.70    5.90
  -8 -10   3  -15.90   12.70
   8  10   3  -18.80   13.10
  -8 -10   3    0.20    6.60
   8 -10  -3   10.10    5.30
  -8  10  -3    4.40   13.70
   8  10   3    7.40    6.60
   8  10   3    3.90    4.80
   8 -10  -3    3.40    5.20
   9 -10   3   -7.00   16.70
   9  10  -3   -8.50    5.70
  -9 -10  -3   -8.30    6.10
   9  10   3    3.00    6.00
  -9 -10   3    5.80    5.60
  -9 -10   3    0.60    5.60
   9 -10  -3   -5.80    5.40
   9 -10  -3   -0.40    7.20
   9  10   3   -7.50    9.40
 -10 -10  -3   -3.90    5.90
  10  10  -3  -10.70    7.80
  10  10  -3    3.00    4.80
  10 -10   3   -3.90    5.10
 -10 -10   3   10.00    6.60
  10  10   3   -4.30    4.40
 -10 -10   3   12.60    6.00
  10 -10  -3    4.70    4.70
  10 -10  -3   11.40    7.90
   0 -11  -3  145.69   19.40
   0  11   3  169.08   18.30
   0  11  -3  132.79   18.10
   0 -11  -3  175.58   16.60
   0  11   3  158.28   17.20
   0 -11   3  185.68   21.50
   1  11  -3  177.58   16.60
  -1 -11  -3  196.78   18.60
   1  11  -3  199.08   21.90
  -1 -11  -3  201.38   17.70
   1  11  -3  218.18   20.20
  -1 -11  -3  199.88   21.40
   1 -11   3  208.58   21.30
   1  11  -3  213.28   18.90
  -1  11   3  194.58   18.70
   1  11   3  233.68   20.80
   1  11   3  202.58   18.50
   1 -11  -3  176.88   16.60
   1  11   3  184.58   16.70
   1  11   3  223.08   22.20
  -1 -11   3  219.08   21.50
  -1  11  -3  189.08   17.00
   1 -11  -3  242.28   19.80
   1 -11  -3  204.38   22.60
  -1  11  -3  234.78   19.40
  -2 -11  -3   72.09   12.70
   2 -11   3   90.69   13.60
   2  11  -3   80.99   10.90
  -2  11   3   75.99   13.70
   2  11  -3   76.49   14.10
   2 -11   3   94.39   10.60
   2  11  -3   85.49   12.50
   2 -11   3   56.99    9.60
  -2 -11  -3   81.99   10.70
  -2 -11   3   56.89   11.00
   2  11   3   78.59   14.50
  -2  11  -3   61.09   13.00
   2  11   3   56.39    9.00
   2  11   3   66.29    9.70
   2  11   3   66.39   10.80
   2 -11  -3   59.39   10.00
  -2  11  -3   61.09   10.30
  -2  11  -3   70.99    9.30
   2 -11  -3   89.39   10.90
   3 -11   3    4.90    9.50
   3  11  -3   16.90    5.90
   3  11  -3   16.10    6.20
  -3 -11  -3   30.70    9.10
   3 -11   3   26.10    6.60
   3  11  -3   21.10    7.30
   3 -11   3   19.70    6.00
  -3  11   3   20.30    8.40
   3  11   3   16.40    5.30
  -3  11  -3   25.20    9.70
  -3 -11   3   20.70    7.30
   3  11   3   26.70    7.00
   3  11   3   18.40    7.70
   3 -11  -3   20.20    5.70
  -3  11  -3   19.50    5.60
   3 -11  -3   27.50    7.30
   4  11  -3  313.07   33.10
  -4 -11  -3  337.67   32.10
   4 -11   3  318.17   27.60
   4  11  -3  317.07   25.50
  -4  11   3  361.86   34.00
   4 -11   3  314.87   26.60
   4  11  -3  308.87   26.00
   4  11   3  320.17   32.90
  -4  11  -3  384.46   35.40
  -4 -11   3  295.57   29.60
  -4 -11   3  259.97   26.00
   4  11   3  341.97   27.40
   4 -11  -3  305.97   24.90
  -4 -11   3  249.88   26.00
   4 -11  -3  303.67   26.40
  -5  11   3   13.40   10.70
   5 -11   3    8.20    6.30
   5  11  -3    5.90    7.20
   5  11  -3    3.20    5.20
  -5 -11  -3   -2.20    6.90
   5 -11   3    7.40    5.10
  -5 -11  -3   -2.90    9.40
   5  11   3    2.50    8.30
  -5 -11   3    8.40    7.50
  -5 -11   3    4.00    6.80
   5  11   3   12.00    8.20
  -5  11  -3   11.50   11.10
  -5 -11   3    4.10    7.40
   5 -11  -3    2.50    5.20
   5 -11  -3   14.30    5.80
  -6 -11  -3   42.10   11.90
   6 -11   3   33.10   11.80
   6 -11   3   26.70    9.10
  -6 -11  -3   53.69   14.00
  -6  11   3   37.80   12.60
   6  11  -3   36.70    8.50
   6 -11   3   35.00    8.40
   6  11  -3   35.10    9.00
   6  11  -3   28.00   12.20
  -6 -11  -3   29.40   10.90
   6 -11  -3   32.50    8.70
   6  11   3   37.60    9.10
  -6 -11   3   51.29   13.40
   6  11   3   26.20   13.00
  -6  11  -3   35.20   12.50
  -6 -11   3   48.70   12.60
   6  11   3   43.60    9.10
   6 -11  -3   35.30    7.30
   7 -11   3   24.90    8.50
   7  11  -3   22.00    7.70
   7  11  -3   31.40    8.50
   7 -11   3   25.70    7.30
  -7  11   3    0.60   10.10
  -7 -11  -3   16.50    9.80
  -7 -11  -3   24.60   17.70
  -7 -11  -3   34.20   11.30
   7  11  -3   25.90   14.00
   7 -11   3   15.10   10.00
   7  11   3    9.90   12.10
   7  11   3   28.10    8.30
  -7 -11   3   28.90   11.10
  -7 -11   3   32.70   10.70
  -7 -11   3   14.00   11.10
   7 -11  -3   25.10    7.20
   7  11   3   29.10    7.60
   7 -11  -3   12.80    7.90
  -7  11  -3   23.10   11.30
   8  11  -3    9.80    5.80
   8  11  -3    1.80   23.60
  -8 -11  -3  -23.30   22.70
  -8  11   3  -21.40   12.10
  -8 -11  -3  -10.30    6.00
  -8 -11  -3    8.30    7.20
   8  11  -3  -10.00    6.20
   8 -11   3    9.50    4.80
   8 -11   3    5.10    9.80
   8  11   3    2.60   22.90
   8 -11  -3    4.10    6.40
   8  11   3   -0.30    4.70
   8  11   3   11.30    7.60
   8 -11  -3    3.50    5.00
  -8 -11   3    8.50    8.00
  -8 -11   3   14.20    9.60
  -8  11  -3   -1.30   11.60
   9 -11   3  -18.00   15.10
   9  11  -3   -1.40    6.40
   9  11  -3   14.40    6.00
   9 -11   3   19.10    6.30
  -9 -11  -3    2.20    6.70
   9  11   3  -37.80   17.50
   9  11   3   15.30    5.10
   9 -11  -3    5.50    7.60
  -9 -11   3   27.70   10.50
  -9 -11   3    5.40    6.30
   9 -11  -3    2.60    4.80
  10 -11   3   -7.90    3.40
  10  11  -3   -4.90    3.30
 -10 -11  -3   -5.00    6.00
  10  11   3   -2.00    5.50
  10 -11  -3  -22.90   10.30
 -10 -11   3   -4.30    4.70
  10 -11  -3   -6.80    4.00
 -10 -11   3    5.70    5.40
   0 -12   3   57.49   10.90
   0  12   3   53.19   11.50
   0 -12  -3   48.60    8.30
   0  12  -3   39.20   10.50
   0 -12  -3   38.70   11.20
   0  12  -3   47.20    7.70
   0  12  -3   59.29    9.70
   0  12   3   49.10   10.00
   1 -12   3  167.48   20.40
  -1 -12  -3  147.69   15.10
   1  12  -3  136.19   19.20
   1  12  -3  143.49   14.90
   1  12  -3  193.28   18.00
  -1  12   3  145.09   17.00
  -1 -12  -3  164.18   17.30
  -1  12   3  158.78   19.60
  -1 -12  -3  174.18   20.70
   1  12  -3  177.98   19.00
   1  12   3  153.48   16.40
   1  12   3  185.78   19.10
  -1  12  -3  161.48   18.70
  -1  12  -3  146.89   14.70
   1 -12  -3  185.18   18.10
  -1  12  -3  172.98   20.90
  -1 -12   3  162.98   19.20
  -1  12  -3  185.78   17.90
   1  12   3  156.98   14.70
   1 -12  -3  122.09   19.50
   1  12   3  157.88   19.70
   1 -12  -3  146.09   15.10
   2  12  -3  328.87   26.40
   2  12  -3  307.27   30.60
   2  12  -3  268.67   22.70
  -2  12   3  370.56   31.00
   2  12  -3  335.37   25.70
   2 -12   3  307.17   29.50
   2 -12   3  296.77   25.20
   2 -12   3  285.47   22.40
   2  12   3  289.17   24.40
  -2 -12   3  351.46   29.70
  -2  12  -3  291.47   24.60
   2  12   3  289.37   23.00
  -2  12  -3  331.97   30.60
   2  12   3  297.57   25.60
   2 -12  -3  315.37   26.10
   2  12   3  291.27   29.70
   2 -12  -3  273.57   22.90
  -2  12  -3  257.27   24.70
  -2  12  -3  281.87   22.60
   3 -12   3  -16.50   10.80
   3  12  -3   14.90    5.50
   3  12  -3   13.90    8.20
  -3  12   3   17.10    7.80
   3 -12   3    5.90    6.30
  -3 -12  -3    2.30    6.50
   3 -12   3   16.50    5.70
   3  12  -3   16.30    6.30
   3 -12  -3   13.00    5.90
   3 -12  -3   11.20    5.50
  -3 -12   3    9.40    6.70
   3  12   3    6.80    6.50
  -3  12  -3   18.90    7.50
   3  12   3    6.50    4.60
   3  12   3   15.00    5.20
  -4 -12  -3   -2.00    8.30
  -4 -12  -3   26.30    9.40
   4  12  -3   11.20    7.40
  -4  12   3    6.50    6.40
   4  12  -3   11.10    5.10
   4 -12   3   11.80    5.40
   4 -12   3    4.60    6.20
   4  12   3    8.10    7.30
  -4 -12   3    7.30    6.90
   4 -12  -3    6.50    5.20
  -4 -12   3    8.10    8.30
   4  12   3   10.60    5.80
   4  12   3   12.90    5.60
  -4 -12   3   16.00    7.60
  -4  12  -3   15.70   10.10
   4 -12  -3   14.20    4.90
  -5 -12  -3   -4.50    9.70
   5  12  -3   -5.80    7.40
  -5 -12  -3   -2.90    6.40
   5  12  -3    1.00    4.40
   5 -12   3    3.60   10.10
   5  12  -3   -5.50    4.00
   5 -12   3   -3.50    3.50
  -5  12   3   -3.90    6.70
  -5 -12  -3  -15.50    7.60
  -5 -12   3  -11.60    6.50
   5  12   3    8.30    6.60
  -5 -12   3    7.50    5.80
  -5 -12   3   -0.30    6.40
   5 -12  -3   -1.00    3.40
   5  12   3   -1.30    4.60
  -5  12  -3   -2.10    7.00
   5 -12  -3   -4.70    4.40
   6 -12   3   20.80    6.20
  -6 -12  -3   17.50   10.40
   6  12  -3    6.10   10.00
  -6  12   3   20.50   11.50
  -6 -12  -3   39.30   16.00
  -6 -12  -3   26.80   10.10
   6 -12   3   17.30    8.40
   6  12  -3   14.10    5.70
   6  12  -3   12.60    6.80
  -6 -12   3   11.90    8.70
  -6 -12   3   17.50   11.90
   6  12   3   12.90    6.40
   6  12   3   13.40   10.00
   6 -12  -3   19.50    7.90
   6 -12  -3    9.10    5.90
   6  12   3   12.40    7.30
  -6  12  -3   18.60   10.50
  -6 -12   3    8.90    9.10
   7  12  -3   29.30    7.90
  -7 -12  -3    4.90   19.60
  -7  12   3   25.00   12.30
   7 -12   3   32.30    9.50
  -7 -12  -3   32.40   10.00
  -7 -12  -3   32.50   10.20
   7 -12   3   34.90    8.40
   7  12  -3   24.30    7.40
   7  12  -3   27.10   14.40
   7  12   3   25.20    6.80
  -7 -12   3   16.30    9.20
  -7 -12   3   30.40   13.90
   7 -12  -3   19.90    8.00
  -7  12  -3   30.90   13.30
   7  12   3   18.00   15.00
  -7 -12   3   31.50    9.20
   7  12   3   19.90    8.30
   7 -12  -3   26.30    7.90
   8  12  -3    9.00    7.30
  -8 -12  -3    4.00    6.30
  -8  12   3  -19.40   12.60
   8 -12   3   -7.70   10.30
  -8 -12  -3   16.60    8.00
   8  12  -3    7.80    5.70
   8 -12   3   18.40    6.40
   8  12   3   10.20    5.40
   8 -12  -3   16.10    5.80
  -8 -12   3   13.80    7.90
  -8 -12   3   11.80    7.80
   8  12   3    4.10    8.80
  -8  12  -3    9.10   13.90
   8 -12  -3   15.50    7.80
   9  12  -3   11.90    5.10
  -9 -12  -3  -15.60   10.30
   9 -12   3   -3.00    5.20
   9  12   3    2.90    5.10
   9  12   3   -4.60   13.90
   9 -12  -3   10.50    5.10
  -9 -12   3    7.10    5.80
  -9 -12   3   10.40    6.80
   9 -12  -3   -5.70    9.70
  10  12  -3   12.30    5.40
  10 -12   3    7.20    4.70
  10  12  -3  -14.20   11.40
 -10 -12  -3    0.50    8.40
  10  12   3   -0.50    6.40
  10 -12  -3    9.10    5.50
  10 -12  -3   13.20    5.80
 -10 -12   3   25.50    7.30
   0  13  -3   23.20    7.00
   0  13  -3   30.60    6.80
   0  13   3   18.50    7.70
   0 -13  -3   33.10    7.00
   0 -13  -3   26.50   11.40
   0  13  -3   30.10    8.90
   0  13   3   24.90    9.00
   0  13  -3   24.30    9.00
   0 -13  -3   25.80    6.60
   0 -13   3   15.50    7.40
  -1 -13  -3   12.20    5.80
  -1 -13  -3   -2.80    6.80
  -1 -13  -3    1.70    8.50
   1  13  -3   16.80    5.70
   1  13  -3   17.40    6.30
  -1  13   3    0.30    5.50
   1  13  -3   14.20    7.80
   1 -13   3   20.30    9.00
  -1  13   3   17.20    8.10
   1  13  -3   11.40    6.20
   1 -13  -3   23.50    5.90
  -1  13  -3   24.00    6.00
  -1  13  -3   15.40    5.70
   1  13   3   28.30    6.60
   1  13   3   19.90    8.10
  -1  13  -3   28.40    9.50
   1 -13  -3   26.60    7.80
  -1 -13   3   11.10    7.40
   1  13   3    2.00    6.00
  -1  13  -3    6.80    7.10
   1  13   3   13.00    7.10
   2 -13   3   53.79    8.60
   2  13  -3   75.79   12.50
  -2 -13  -3   84.79   13.30
   2 -13   3   44.90   12.20
  -2  13   3   68.79   14.80
   2  13  -3   55.99    9.50
   2  13  -3   58.89   14.10
   2  13  -3   59.69    9.70
   2  13   3   42.40    9.20
  -2  13  -3   47.90   10.20
  -2 -13   3   51.69   12.80
   2  13   3   53.69   10.80
   2 -13  -3   56.09    9.00
   2  13   3   59.19   13.20
  -2  13  -3   44.80    9.40
   2 -13  -3   69.19   11.20
   2  13   3   65.09    9.40
  -2  13  -3   48.90    8.40
  -2  13  -3   68.89   13.70
   3 -13   3    0.50    6.50
  -3 -13  -3    7.60    9.10
   3  13  -3    0.20    7.60
  -3  13   3   10.00    7.30
   3 -13   3   12.70    5.70
   3  13  -3   10.70    5.60
  -3 -13   3   -2.90    6.00
   3  13   3    4.90    5.80
   3 -13  -3   17.40    6.50
   3  13   3   14.60    5.60
   3 -13  -3    9.30    5.20
  -3 -13   3   10.80    7.00
  -3  13  -3   13.60    6.80
  -3 -13   3   10.40    8.30
  -4  13   3  339.67   34.90
   4 -13   3  323.17   24.80
  -4 -13  -3  280.67   33.70
   4  13  -3  345.27   27.90
   4  13  -3  304.17   34.50
   4 -13   3  268.47   27.20
   4 -13   3  269.87   26.30
   4  13  -3  297.97   25.30
  -4 -13   3  320.07   31.90
  -4  13  -3  339.37   35.50
   4  13   3  289.07   26.50
  -4 -13   3  238.48   25.30
   4  13   3  268.67   33.60
   4 -13  -3  348.07   29.30
   4 -13  -3  266.17   24.60
  -4 -13   3  273.77   26.20
  -5 -13  -3   32.30    9.90
   5  13  -3   16.10    6.00
  -5  13   3    6.20    9.40
  -5 -13  -3   24.00   11.40
   5  13  -3   16.20    9.30
   5 -13   3   12.20    5.90
  -5 -13  -3   -5.50   12.60
   5 -13   3    8.90    8.00
  -5 -13   3   16.30    8.80
  -5  13  -3    0.00    9.00
   5  13   3    4.70    9.50
   5 -13  -3   12.20    5.60
   5 -13  -3   13.50    7.20
  -5 -13   3   22.90    8.00
  -5 -13   3   12.50    9.70
   5  13   3    8.00    6.00
  -6 -13  -3   54.99   13.40
   6  13  -3   53.09   10.90
   6 -13   3   33.30   10.50
  -6  13   3   51.79   14.70
   6  13  -3   53.29   17.40
  -6 -13  -3   70.89   13.20
  -6 -13  -3   62.09   20.00
  -6 -13   3   54.79   12.00
   6  13   3   45.60   11.00
   6 -13  -3   59.49   13.80
  -6  13  -3   60.69   16.80
   6 -13  -3   50.99   11.80
   6  13   3   51.39   11.20
   6  13   3   48.70   17.00
  -6 -13   3   51.59   13.10
  -7 -13  -3    0.50    7.30
  -7 -13  -3  -36.60   20.90
   7 -13   3    2.60    4.90
   7  13  -3   -0.40    5.00
   7  13  -3    9.70   14.50
  -7 -13  -3   -6.40    6.50
   7 -13   3  -16.00   10.40
  -7  13   3   -7.10   13.70
   7  13  -3    3.20    9.70
   7  13   3   28.00   13.50
   7 -13  -3    2.20   12.00
   7  13   3  -11.70    7.80
  -7 -13   3   13.30   14.30
  -7  13  -3   -9.00    9.80
   7 -13  -3    7.00    5.00
  -7 -13   3    2.00    7.40
  -7 -13   3    8.90    7.60
   7  13   3    7.30    5.30
   8 -13   3    4.30    5.30
  -8  13   3  -11.60   12.00
   8  13  -3    2.70    6.60
   8 -13   3  -23.90   25.20
   8  13  -3    4.80    4.90
  -8 -13  -3   13.10    7.30
  -8 -13   3   11.80    7.60
  -8  13  -3   -2.90   12.20
   8  13   3    5.80    4.90
   8 -13  -3    1.20    6.60
  -8 -13   3    6.10    5.90
   8 -13  -3   13.50    5.70
   8  13   3  -12.60    9.90
   9 -13   3    5.10    5.10
   9  13  -3    9.80    8.50
   9 -13   3   -5.10    8.60
   9  13  -3    8.60    5.30
  -9 -13  -3    7.10    6.90
   9 -13  -3    8.20    8.40
  -9 -13   3    9.30    6.80
   9 -13  -3    6.30    6.00
   9 -13  -3   15.60    5.30
   9  13   3   10.90    5.40
  -9 -13   3    1.10    5.30
  10 -13   3    7.40    4.00
  10  13  -3    1.00    3.80
 -10 -13   3   -2.40    3.80
  10 -13  -3    6.30    4.40
  10 -13  -3   -0.70    3.50
   0  14  -3   -0.70    3.80
   0 -14  -3    5.80    5.00
   0 -14   3    5.50    6.40
   0  14   3   -2.60    4.80
   0 -14  -3   -3.70    5.30
   0  14  -3   -8.80    4.90
   0 -14   3   -2.30    6.00
   0  14   3   15.00    7.20
   0  14  -3   -4.30    4.10
   0  14  -3    2.10    6.00
  -1  14   3   -4.40    4.90
   1 -14   3  -15.20    6.60
   1  14  -3   -4.00    6.10
   1  14  -3    1.90    4.40
   1 -14   3   -7.40    6.10
   1  14  -3   -2.20    4.10
  -1 -14  -3   -3.90    4.60
  -1 -14  -3   -3.00    8.20
  -1 -14  -3   10.50    9.50
   1  14  -3    2.00    5.50
   1  14   3  -16.30    7.50
  -1  14  -3    0.10    5.20
  -1  14  -3    8.40    6.60
   1  14   3   -9.50    6.50
  -1  14  -3   -5.90    3.70
  -1 -14   3   -6.20    5.70
  -1  14  -3    1.50    6.60
   1 -14  -3   11.80    6.70
   1 -14  -3   -0.90    4.00
  -1 -14   3  -12.50    6.30
   1  14   3   -6.50    5.70
   2  14  -3  259.97   26.00
   2  14  -3  236.88   28.70
   2  14  -3  257.77   22.00
  -2 -14  -3  292.47   29.50
   2  14  -3  303.87   25.10
  -2  14   3  259.27   28.20
   2 -14   3  188.48   27.70
   2  14   3  280.17   23.80
   2  14   3  233.28   24.40
   2 -14  -3  258.97   24.40
   2  14   3  242.28   28.10
   2 -14  -3  256.97   22.10
  -2  14  -3  292.47   26.80
  -2  14  -3  243.48   28.20
   2  14   3  230.18   22.90
  -2 -14   3  234.18   22.80
  -2  14  -3  247.28   20.30
  -2 -14   3  239.48   26.50
   3 -14   3   44.90   10.50
   3 -14   3   52.89    8.90
  -3 -14  -3   38.20   14.30
   3  14  -3   43.40    9.30
   3  14  -3   40.20   12.60
   3 -14   3   23.70   11.00
   3  14   3   47.10   13.90
   3  14   3   48.20    9.60
  -3 -14   3   46.40   11.10
   3 -14  -3   39.20    9.80
  -3 -14   3   50.59   11.80
  -3 -14   3   49.50   11.90
   3  14   3   37.20    8.80
   3 -14  -3   40.20    8.20
   4 -14   3   66.89   13.00
  -4  14   3   61.89   16.00
   4  14  -3   63.59   11.20
   4  14  -3   45.80    9.70
   4  14  -3   58.69   16.00
   4 -14   3   85.79   11.50
  -4 -14  -3   59.39   24.80
  -4 -14  -3   43.70   11.50
  -4  14  -3   67.69   16.70
   4  14   3   47.80   14.50
   4 -14  -3   54.59   11.10
  -4 -14   3   70.59   14.30
   4  14   3   39.40    9.00
   4 -14  -3   55.19    9.90
  -4 -14   3   50.19   12.60
  -4 -14   3   64.89   12.60
   4 -14  -3   79.39   13.90
  -5  14   3   15.20    9.20
  -5 -14  -3   34.30   17.00
   5 -14   3    3.10    8.30
   5  14  -3    1.10    4.90
   5  14  -3   -4.40    9.40
   5 -14   3   -1.90    6.60
  -5 -14  -3    3.10    9.10
  -5 -14  -3   -1.60   13.80
   5 -14   3   14.80    6.50
   5 -14  -3    4.90    5.30
  -5  14  -3    9.30    8.20
  -5 -14   3    1.60    6.60
   5  14   3    9.90    5.50
   5  14   3   -2.00    5.50
  -5 -14   3    9.00    9.60
   5  14   3   -8.70    8.50
  -5 -14   3   15.40    8.20
   5 -14  -3    5.90    5.20
   6 -14   3   -2.20   10.10
  -6 -14  -3   66.39   22.20
   6  14  -3   11.50    5.80
   6  14  -3   13.00   12.10
   6 -14   3    9.00    5.70
  -6  14   3    5.70    9.80
  -6 -14  -3   22.40    8.70
   6  14  -3    6.70    6.80
  -6 -14  -3    0.70   10.10
   6 -14   3   20.70    7.70
   6 -14  -3   17.60    7.80
   6 -14  -3   11.00    6.10
   6  14   3   10.80    8.30
  -6 -14   3    1.10    7.50
   6  14   3    3.60   12.10
  -6  14  -3   22.00   10.50
  -6 -14   3   14.40    8.20
   6  14   3   12.20    5.90
  -6 -14   3   -0.60   11.60
  -7 -14  -3    8.70   14.70
  -7 -14  -3  -41.70   29.90
   7 -14   3   22.90    7.00
  -7  14   3   41.50   14.10
  -7 -14  -3    1.30    8.70
   7  14  -3   29.00    8.80
   7 -14   3   34.20   10.80
   7 -14  -3   27.70    8.80
   7  14   3    7.90    9.50
  -7 -14   3   48.30   18.20
   7  14   3   31.90    8.10
  -7  14  -3   14.30   10.80
   7 -14  -3   34.70    7.90
  -7 -14   3   17.00    8.70
  -8 -14  -3   16.10    8.10
   8 -14   3   13.60    5.90
  -8  14   3  -21.40   24.30
  -8 -14  -3   12.40    8.70
   8  14  -3   13.30    7.70
   8 -14   3   19.20    7.00
   8  14   3   12.70    6.20
  -8 -14   3   12.30    7.70
  -8  14  -3    7.00   13.10
  -8 -14   3   23.10    8.60
   8 -14  -3    9.50    6.90
   8 -14  -3    8.10    8.40
   9  14  -3   -5.70    3.60
   9 -14   3    7.80    4.80
   9  14  -3  -17.40    7.20
   9 -14  -3   -4.90    4.20
   9 -14  -3   -3.00    4.90
   9  14   3   -7.60    6.00
   9 -14  -3  -13.80   12.40
  -9 -14   3   -6.40    4.60
  -9 -14   3    5.00    4.70
  10  14  -3   40.30    7.80
  10 -14   3   25.40    6.30
  10 -14  -3   11.80    4.90
   0 -15  -3  -10.60    6.90
   0  15  -3   -0.90    5.30
   0  15   3    5.60    7.60
   0  15   3   -5.10    7.70
   0 -15   3    5.60    7.90
   0  15  -3   -8.00    6.30
   0 -15  -3   -6.10    6.30
   0  15  -3    2.00    8.40
   0  15  -3    0.90    4.40
  -1  15   3   30.90   10.60
   1  15  -3   38.20    9.40
   1 -15   3   22.70   11.20
   1  15  -3   31.60   11.50
   1  15  -3   33.40   10.50
   1  15  -3   39.50    8.60
   1 -15   3   29.50    8.60
  -1 -15  -3   20.30    6.50
  -1 -15   3   52.39   11.20
  -1  15  -3   48.80   12.40
  -1  15  -3   28.40   10.90
  -1 -15   3   25.50   10.40
  -1  15  -3   42.00    7.70
   1 -15  -3   38.40    8.50
   1  15   3   21.80    9.00
  -1  15  -3   23.80    7.80
   1  15   3   26.20    9.30
   1 -15  -3   40.70    9.20
   2  15  -3   62.79   15.40
   2 -15   3   81.39   14.70
   2  15  -3   71.39   12.50
   2 -15   3   51.39    8.90
   2  15  -3   73.49   14.60
  -2  15   3   83.59   17.40
  -2 -15  -3   90.69   17.10
   2  15  -3   98.49   12.70
   2  15   3   84.29   17.70
  -2  15  -3   67.69    9.80
  -2 -15   3   92.29   15.10
   2  15   3   83.49   14.30
   2 -15  -3   67.39   12.50
  -2 -15   3   73.59   23.10
   2  15   3   64.09   12.20
   2 -15  -3  104.19   15.90
  -2  15  -3   77.59   16.90
  -3 -15  -3   19.80   13.90
   3  15  -3   11.50    5.80
  -3  15   3   13.10    8.60
   3  15  -3   14.20    5.60
   3 -15   3    8.00    6.40
   3 -15   3   13.80    7.60
   3  15  -3   11.20    9.00
  -3 -15   3    6.80    7.20
   3 -15  -3   15.00    6.10
  -3  15  -3   17.40   10.20
  -3 -15   3   20.40    8.30
  -3 -15   3    7.30    8.50
   3  15   3   14.80   10.30
   3  15   3    5.90    6.60
   3 -15  -3   16.50    7.50
   3 -15  -3   34.60   10.20
  -4  15   3   77.09   16.90
   4 -15   3   62.79   18.40
  -4 -15  -3   91.29   15.40
  -4 -15  -3   37.60   13.60
  -4 -15  -3   25.90   16.90
   4  15  -3   55.09   15.00
   4 -15   3   59.39    9.80
   4  15  -3   58.19   11.10
  -4 -15   3   52.29   13.20
   4  15   3   56.99   17.30
   4 -15  -3   67.29   11.20
  -4 -15   3   58.09   15.40
   4 -15  -3   76.89   13.80
  -4 -15   3   79.19   14.70
  -4  15  -3   79.59   18.40
   4  15   3   36.40    9.80
   4 -15  -3   62.09   12.40
   5 -15   3    6.60    6.50
   5 -15   3    4.50   11.00
   5  15  -3   12.60    6.60
  -5 -15  -3   17.80    9.50
  -5 -15  -3   27.30   11.70
   5  15  -3    5.90   10.40
  -5  15   3   18.10   11.00
   5 -15   3    6.30    7.80
   5  15   3   -0.80    7.10
  -5 -15   3   23.00    9.10
  -5 -15   3   16.40    7.90
   5 -15  -3    8.40    8.70
  -5  15  -3    9.20    8.30
   5 -15  -3    9.90    7.20
   5  15   3   -5.40   12.20
  -6 -15  -3  -36.90   23.00
   6 -15   3   -8.90   18.60
   6 -15   3   10.20    5.40
  -6  15   3   23.60   17.40
   6  15  -3   -9.80   12.00
  -6 -15  -3   18.50    9.20
   6  15  -3   10.70    6.40
  -6 -15  -3   11.90    6.70
   6  15  -3   11.40    7.40
   6 -15   3   10.50    7.10
  -6 -15   3   28.70    9.40
   6 -15  -3   11.30    8.10
   6  15   3  -27.10   13.50
   6  15   3   14.40    5.60
  -6 -15   3   19.20    8.30
   6 -15  -3   23.30    9.00
   6  15   3   12.50   13.50
  -6  15  -3    9.40   11.20
  -6 -15   3    3.90   14.30
   6 -15  -3   20.80    7.20
  -7  15   3   -2.30    9.50
   7 -15   3    0.90    5.80
  -7 -15  -3    0.20    6.20
   7 -15   3  -12.20    5.20
   7  15  -3   -1.60    6.20
   7  15  -3   -1.60   28.70
  -7  15  -3  -10.00    9.00
   7 -15  -3    2.40    6.60
  -7 -15   3    4.80    6.60
   7  15   3  -23.70   10.70
   7 -15  -3   -3.70    4.10
  -7 -15   3    3.10    5.60
   7  15   3  -20.60   26.80
   7  15   3   -1.50    4.80
   7 -15  -3   18.40    7.70
  -8 -15  -3   41.20    9.60
   8  15  -3   29.60   14.30
  -8  15   3   14.60   14.00
   8  15  -3   13.60    5.70
   8 -15   3   26.00    7.40
  -8  15  -3   14.40   13.40
   8 -15  -3   24.30    6.50
   8  15   3   13.40    5.90
  -8 -15   3    9.80    6.60
   8 -15  -3   19.40    7.00
  -8 -15   3   22.10    8.70
   8 -15  -3    4.10    9.60
   9  15  -3   -7.50    3.60
   9 -15   3   -1.60    3.80
  -9 -15   3    7.90    6.30
  -9 -15   3    4.50    5.20
   9  15   3  -10.30   10.40
   9 -15  -3    6.30    6.60
   9 -15  -3   -0.70    4.70
   0 -16  -3   16.80    5.90
   0  16  -3   12.00    5.90
   0  16  -3    7.60    8.40
   0  16   3   18.00   11.20
   0  16   3   16.40    8.10
   0  16  -3    2.40    5.70
   0 -16   3   -0.40    6.90
   0  16  -3    2.10    9.40
   0 -16  -3    1.10   10.20
   0 -16   3  -12.70   10.30
   1 -16   3    4.30   12.30
  -1  16   3   13.50    8.30
   1  16  -3   10.00   10.00
   1  16  -3   16.80    6.30
  -1 -16  -3    2.70   13.70
   1  16  -3   21.50    8.70
   1 -16   3   21.80    8.50
   1 -16  -3   11.30    6.40
  -1  16  -3   10.50    8.20
   1  16   3    8.20    9.90
   1  16   3   10.20    8.20
   1 -16  -3   -2.60    9.90
  -1  16  -3   19.40    6.30
  -1 -16   3   34.60   10.20
  -1  16  -3    9.00    8.70
  -1  16  -3   -5.50   10.90
   1 -16  -3    3.70    7.20
  -1 -16   3   26.30   10.10
  -1 -16   3   30.90    9.80
   1  16   3    7.30    6.10
   2  16  -3   70.79   14.10
  -2  16   3   85.99   18.30
   2  16  -3   61.89   11.70
   2  16  -3   82.09   18.40
  -2  16  -3   81.19   18.10
  -2 -16   3   92.89   19.60
   2 -16  -3  116.09   13.90
   2  16   3   90.19   15.70
   2 -16  -3   67.49   13.50
  -2 -16   3  105.29   16.00
   2 -16  -3   73.99   15.30
   2  16   3   85.79   18.20
  -2 -16   3   91.49   15.30
   3  16  -3   -0.30    9.10
   3 -16   3  -12.40    6.50
  -3  16   3   11.10    7.70
   3  16  -3    0.50    4.20
  -3 -16  -3    5.90   23.00
   3 -16   3   -1.20    7.00
   3  16  -3    7.60    6.60
  -3  16  -3   -0.10    7.30
  -3 -16   3    7.20    7.40
   3 -16  -3   16.80    6.40
   3  16   3    2.50   10.40
   3 -16  -3  -11.20    8.60
   3 -16  -3   11.60    6.80
  -3 -16   3   18.20    8.40
  -3 -16   3    7.60   11.20
   4  16  -3   74.79   12.10
   4 -16   3   78.69   16.30
   4 -16   3   64.89   10.50
  -4 -16  -3   35.80   20.90
  -4  16   3  100.09   20.30
  -4 -16  -3   84.99   16.70
   4  16  -3   85.99   19.50
  -4 -16  -3   84.69   15.70
   4 -16  -3  106.69   14.10
   4  16   3   51.79   12.60
  -4 -16   3   96.49   16.60
   4  16   3   76.89   20.10
  -4 -16   3   76.89   16.20
   4 -16  -3   78.69   23.10
  -4  16  -3  102.39   19.40
   4 -16  -3   62.69   12.60
  -4 -16   3   82.69   15.20
   5 -16   3   -2.40    5.70
  -5 -16  -3    2.30    8.10
   5  16  -3    4.70   12.40
   5  16  -3    3.70    5.50
   5  16  -3   -0.70    4.30
  -5 -16  -3   16.80   10.80
  -5  16   3    9.80   10.40
   5 -16   3   -6.30    5.00
   5 -16  -3    6.00    4.70
   5  16   3  -20.30    8.30
  -5  16  -3   14.30   10.50
   5  16   3   -1.80    4.90
  -5 -16   3    5.60   13.30
   5 -16  -3    2.90    7.60
  -5 -16   3   -0.80    6.90
   5  16   3   23.20   12.80
  -5 -16   3    0.60    6.50
   5 -16  -3   -8.30    5.60
   6  16  -3    9.20   16.30
  -6 -16  -3   10.70    8.60
   6 -16   3   20.10    8.20
  -6  16   3   12.70   10.70
  -6 -16  -3   15.10   12.20
   6  16  -3   15.10    8.50
   6 -16   3   13.40    5.90
   6  16  -3   17.40    6.80
   6  16   3   17.80    5.80
   6  16   3  -13.00   10.70
   6 -16  -3    0.70    7.90
   6 -16  -3   21.50    6.40
  -6 -16   3   15.70    7.30
   6  16   3    1.20   16.50
  -6 -16   3    7.10    6.30
   6 -16  -3    2.80    7.50
  -6  16  -3   14.70   11.50
  -7 -16  -3   34.40   10.10
   7  16  -3   51.19   12.30
  -7  16   3   63.39   16.70
   7 -16   3   30.70    8.10
  -7 -16  -3   69.89   11.90
   7 -16   3   65.59   13.30
   7 -16  -3   54.39   10.30
   7 -16  -3   49.10    9.50
  -7  16  -3   52.09   14.90
  -7 -16   3   59.49   12.40
  -7 -16   3   52.89   11.50
   7  16   3   28.60    9.50
   7 -16  -3   33.70   10.40
   7  16   3   24.90   20.20
   8  16  -3   17.20    5.80
  -8  16   3   19.60   15.20
   8 -16   3   32.40    8.10
   8 -16  -3   38.50   11.40
   8 -16  -3   13.80    5.30
  -8  16  -3    3.70   14.70
   8  16   3   17.00    6.00
  -8 -16   3   11.10    7.30
  -8 -16   3   27.80    8.10
   9 -16   3   13.60    5.50
   9 -16  -3    8.60    5.30
  -9 -16   3    9.70    5.50
   9 -16  -3   14.10    4.80
  -9 -16   3   23.90    6.80
   0 -17   3    6.80   14.00
   0  17   3    8.20   14.30
   0  17  -3   -2.20    7.80
   0 -17  -3  -10.50    5.00
   0 -17   3   -5.60    6.70
   0  17   3  -13.20    6.30
   0  17  -3   -0.10    4.80
   0  17  -3  -27.30   10.40
   1  17  -3   16.10   11.90
  -1  17   3   27.00    8.40
   1  17  -3   11.40    6.50
   1  17  -3   23.00    7.00
   1 -17   3   42.20   10.10
  -1 -17   3   28.20   11.60
  -1  17  -3  -15.00   15.50
   1 -17  -3   12.20    9.40
   1 -17  -3   27.90   11.50
   1 -17  -3   25.10    7.20
  -1  17  -3   27.30   11.20
  -1  17  -3   13.20    6.10
   1  17   3   15.80   11.70
  -1 -17   3   18.10    8.60
  -1 -17   3   16.70   13.40
   2  17  -3    3.90   10.20
   2 -17   3   17.50    8.80
   2  17  -3   18.30    6.70
  -2  17   3   28.50   11.40
   2  17  -3   22.30    7.40
   2  17  -3    1.30    9.40
  -2 -17   3   12.60    9.30
  -2  17  -3    9.20    9.40
   2 -17  -3   32.80   10.40
  -2 -17   3   20.70    8.20
   2  17   3   18.50    5.70
   2  17   3   10.60   11.80
   2 -17  -3   34.40    9.00
   2  17   3    2.70    9.20
  -2 -17   3   25.40   14.20
   2 -17  -3   14.30    6.90
  -3  17   3    1.50    6.50
   3  17  -3    6.50   10.10
   3 -17   3    8.70    7.90
   3  17  -3   17.80    6.60
   3  17   3   -9.30   11.50
  -3 -17   3   23.70   11.70
   3  17   3  -18.80   12.70
   3  17   3   19.50    6.00
  -3  17  -3   -2.00    8.20
  -3 -17   3    9.80   12.30
  -3 -17   3   13.10    9.20
   3 -17  -3    3.30    8.40
   3 -17  -3   18.90    7.00
   3 -17  -3   16.60   12.90
   4  17  -3   -4.20   12.90
   4  17  -3   11.20    7.90
  -4  17   3    5.30    7.90
   4  17  -3   17.10    6.90
   4 -17   3    3.20    9.80
   4 -17   3    9.80    8.40
   4 -17  -3    4.50    7.40
  -4  17  -3   10.00   10.60
  -4 -17   3   13.90    8.80
   4 -17  -3   26.80    7.30
  -4 -17   3   19.20    9.30
   4  17   3   -8.00   11.30
   4  17   3    9.00    5.50
  -4 -17   3   24.20   14.80
   4 -17  -3    4.00    8.20
   5 -17   3    9.20    7.40
   5  17  -3   17.60   15.50
   5 -17   3  -12.50    6.60
  -5 -17  -3   -5.00    7.50
   5  17  -3    5.80    5.90
  -5 -17   3    3.80    6.40
  -5 -17   3   15.90    7.60
   5 -17  -3   12.10    7.40
   5  17   3   -9.10   14.60
   5 -17  -3   13.20    6.10
   5  17   3    3.60    4.70
  -5 -17   3  -40.60   15.90
   6  17  -3   -8.90   17.00
   6  17  -3    2.60    7.50
  -6 -17  -3    2.10    7.60
   6 -17   3    4.20    6.00
  -6  17   3   -4.90   10.20
   6  17  -3   -1.30    4.50
   6 -17  -3   -1.10    8.10
  -6  17  -3   -7.10    9.50
   6 -17  -3   -7.70    6.10
   6  17   3    4.60    5.20
  -6 -17   3    0.30    6.60
   6 -17  -3    8.10    5.10
  -6 -17   3    1.60    6.20
   6  17   3  -18.80   15.40
   7  17  -3   49.80    9.10
   7 -17   3   60.79   11.60
   7  17  -3   42.40   13.20
  -7  17   3   34.50   12.50
   7 -17  -3   42.20    8.40
   7 -17  -3   41.50    9.50
  -7  17  -3   16.20   11.20
  -7 -17   3   60.09   11.10
  -7 -17   3   53.59   11.00
   7 -17  -3   34.30   13.90
   7  17   3   43.30    7.50
   8  17  -3  -32.20   14.40
   8 -17   3   -1.70    4.90
  -8  17   3   19.60   20.00
   8  17  -3    9.70    5.20
   8 -17  -3   12.40    5.10
  -8 -17   3   -1.90    4.40
  -8  17  -3    3.00   13.00
  -8 -17   3   12.00    6.20
   8 -17  -3   -1.70    5.10
   9 -17   3   -0.10    3.90
   9  17  -3  -12.40    5.10
   9 -17  -3   -1.90    6.40
  -9 -17   3   -1.50    4.40
   0  18  -3   26.70    7.00
   0 -18  -3   12.70    8.30
   0  18  -3   23.90    8.80
   0  18  -3   13.30   16.00
   0  18   3    9.30    7.80
   1 -18   3   10.10    7.70
   1  18  -3    1.30    9.00
   1  18  -3    1.00    5.00
   1  18  -3  -13.20   12.30
  -1  18   3    4.50    8.20
   1  18   3   -0.70    8.50
  -1 -18   3    9.90    7.50
   1  18   3  -16.40   14.70
   1 -18  -3   -1.60    5.70
  -1  18  -3   10.40    9.40
  -1  18  -3    0.00    5.60
  -1 -18   3  -12.30   15.80
   2  18  -3    5.10   11.30
   2  18  -3   20.00    7.50
   2 -18   3   25.60    9.20
  -2  18   3   18.20    9.80
   2 -18  -3   -4.60   10.00
  -2 -18   3   27.20    8.90
   2  18   3    9.50   13.80
  -2  18  -3   11.30    8.70
   2 -18  -3   21.70    7.00
  -2 -18   3  -15.90   15.00
   3 -18   3    3.80    7.60
   3  18  -3    7.40    7.10
   3  18  -3    8.20   13.20
  -3  18   3   15.20    9.00
   3  18  -3   16.10    6.50
  -3  18  -3   14.90    9.90
  -3 -18   3   11.50    8.50
  -3 -18   3  -19.70   14.90
   3 -18  -3   10.30    8.60
   3  18   3    4.00   13.80
  -3 -18   3   28.50    9.00
   3 -18  -3   11.00    6.40
   3 -18  -3   23.40   10.30
   4  18  -3   35.60   10.10
   4  18  -3   37.90   16.30
   4  18  -3   37.00    9.30
  -4  18   3   25.10   12.50
   4 -18   3   41.00   11.20
  -4  18  -3   51.59   16.20
   4  18   3   11.80   16.50
   4 -18  -3   37.20    9.20
  -4 -18   3   25.40    9.40
   4 -18  -3   42.70   10.10
  -4 -18   3   31.90    9.30
  -4 -18   3   27.00   18.90
   4 -18  -3   26.10   10.10
   4  18   3   21.20    6.60
  -5  18   3   17.30   10.60
   5  18  -3   16.70    8.80
   5  18  -3   28.00    8.00
   5 -18   3   16.40    9.00
   5  18  -3   21.10   23.50
  -5 -18   3   16.80   12.10
   5  18   3   23.20    6.70
   5 -18  -3   10.90    7.00
  -5 -18   3  -26.30   20.90
  -5  18  -3   21.90   12.60
   5 -18  -3   10.40   10.20
   5 -18  -3   18.60    6.50
   6  18  -3    3.70    8.80
  -6 -18  -3   25.90   10.20
   6 -18   3   10.60    6.60
  -6  18   3    7.70   10.90
  -6 -18   3   17.20    7.20
  -6  18  -3    6.50    9.30
   6 -18  -3   14.20    6.40
  -6 -18   3   14.20    7.20
   6  18   3    2.20    6.40
   6 -18  -3    9.70   10.80
   6 -18  -3   31.10    8.60
   7 -18   3   30.60    8.00
   7  18  -3   31.90    7.50
   7  18  -3   39.80   12.00
  -7  18   3   33.90   13.80
   7  18   3   61.49   11.50
  -7 -18   3   48.70   10.70
  -7 -18   3   61.49   12.90
   7 -18  -3   58.99    9.40
   7 -18  -3   45.90   25.30
  -7  18  -3   39.40   12.60
   7 -18  -3   35.60    6.70
   8  18  -3   -0.40    7.70
   8 -18   3   11.00    5.40
   8 -18  -3  -10.90    6.50
  -8 -18   3    5.30    5.60
  -8 -18   3   12.10    6.30
   8 -18  -3    4.30    5.50
   0  19   3  -13.60    8.20
   0 -19   3   -5.60    6.30
   0  19  -3   -8.50   22.30
   0  19  -3  -10.30    8.90
   1 -19   3    7.10    7.40
   1  19  -3   -0.10    9.00
   1  19  -3  -20.70    9.90
   1  19  -3    2.90    5.20
  -1  19   3    2.00    8.70
  -1  19  -3   17.40   10.70
   1 -19  -3  -10.60    6.70
   1  19   3  -16.80   18.40
  -1 -19   3   25.10    8.10
   2  19  -3   47.50    9.30
   2  19  -3   25.70    9.70
   2  19  -3   10.10   15.90
  -2  19   3   27.20   11.30
   2 -19   3   38.60   10.60
   2  19   3   -8.60   16.70
  -2 -19   3   48.40   11.80
   2 -19  -3   12.70   10.80
  -2 -19   3   43.30   10.30
  -2  19  -3   37.30   14.20
  -2 -19   3    2.80   19.90
  -3  19   3   23.40   10.70
   3  19  -3    2.10    8.10
   3  19  -3   14.90   15.00
   3 -19   3    7.80    7.80
   3  19  -3   18.20    6.80
  -3 -19   3   27.30    8.50
   3 -19  -3    5.50    7.70
  -3 -19   3  -23.50   19.90
  -3 -19   3    4.70    7.40
  -3  19  -3   31.00   12.60
   3 -19  -3  -28.60   14.00
   3 -19  -3   20.60    6.50
   3  19   3  -22.10   14.80
  -4  19   3    4.50    9.90
   4  19  -3   -3.40    5.30
   4  19  -3   21.30   17.90
   4  19  -3  -10.10    7.70
   4 -19   3   12.60    6.10
  -4 -19   3  -11.30    5.30
   4 -19  -3   -0.20    5.50
  -4  19  -3    2.70    9.10
   4  19   3  -12.50    5.90
   4 -19  -3  -18.70    8.30
   4  19   3  -23.00   17.60
   4 -19  -3  -32.00   11.80
  -4 -19   3  -18.90   25.80
   5 -19   3   32.80    9.40
   5  19  -3   30.50   11.00
  -5  19   3   21.10   10.60
   5  19  -3   34.70    8.40
  -5  19  -3   32.50   13.10
   5 -19  -3   33.80    7.10
  -5 -19   3   37.80    9.90
   5  19   3    8.20   10.30
  -5 -19   3   46.80    9.50
  -6  19   3    2.10    9.40
   6 -19   3   -8.10    5.70
   6  19  -3  -11.30   15.70
   6 -19  -3   -8.80    4.70
   6 -19  -3  -20.60   10.20
  -6  19  -3  -10.20    9.20
  -6 -19   3   -4.90    6.20
  -6 -19   3    3.20    6.20
   7  19  -3   88.59   10.90
   7 -19   3   67.89   13.90
   7  19  -3    7.20   23.60
  -7 -19   3   74.19   10.00
   7 -19  -3   48.30    9.00
   8  19  -3  -10.10    5.00
   8 -19   3   -3.40    3.60
  -8 -19   3   -8.10    5.70
   0  20   3    7.50    9.00
   0  20  -3   -6.10    8.20
   0 -20   3   -3.90    5.30
   1  20  -3   20.50   13.50
  -1  20   3   26.10   11.30
   1  20  -3   15.10    7.00
   1 -20   3   23.60    9.00
  -1 -20   3   35.30   10.00
  -1  20  -3   14.80   10.80
   1  20   3   -2.70   13.00
   2 -20   3    1.50    6.30
   2  20  -3   -8.60   22.10
   2  20  -3  -10.00   17.50
   2  20  -3    4.40    6.10
  -2 -20   3    3.80    7.20
   2  20   3  -31.90   21.70
   2 -20  -3    4.20    8.10
   3 -20   3    1.20    8.70
   3  20  -3    5.80   11.30
  -3  20   3   -8.40    7.00
   3  20  -3    2.40    5.00
   3 -20  -3   -6.80    5.70
  -3 -20   3   13.70   11.50
  -3  20  -3  -14.60    6.90
   3 -20  -3    5.50    9.00
  -3 -20   3    3.10   11.60
   4  20  -3   41.90    8.70
  -4  20   3   34.70   13.70
   4  20  -3   32.70   12.40
   4 -20   3   25.60    8.70
  -4  20  -3   40.00   15.60
  -4 -20   3   46.40   10.20
  -4 -20   3   42.90    9.30
   4 -20  -3   32.50    9.10
  -5  20   3   -1.10    9.20
   5 -20   3   20.40    7.70
   5 -20  -3   26.10    9.30
  -5  20  -3   10.20   10.50
  -5 -20   3   16.40    7.00
   6 -20   3    7.00    5.80
  -6  20   3    9.50   10.10
   6  20  -3    1.20    4.50
   6 -20  -3   14.50    6.80
  -6  20  -3    0.70    9.20
  -6 -20   3   13.60    6.60
  -6 -20   3   10.20    6.00
   7  20  -3   14.80    5.70
   7 -20   3   21.90    6.00
  -7  20   3   26.90   16.10
  -7  20  -3    9.70   11.40
  -7 -20   3    6.70    6.50
  -7 -20   3   33.90    8.10
   0  21   3   -2.80   10.80
   0  21  -3    7.70   11.70
   0 -21   3   11.00    7.00
   1 -21   3   12.50    8.40
  -1  21   3   12.20   11.10
   1  21  -3    2.60   13.60
  -1 -21   3   18.90   12.30
  -1  21  -3    4.90    9.50
   1  21   3  -24.60   13.20
  -2  21   3    6.10   12.00
   2 -21   3   17.10    8.00
   2  21  -3    8.40    6.40
   2  21  -3   -1.40   32.10
  -2  21  -3  -11.50   10.10
   3 -21   3   34.80    8.80
  -3 -21   3   13.20    5.90
  -3  21  -3    6.40    9.70
   4  21  -3  -23.50   21.60
   4 -21   3    0.30    6.20
  -4  21   3   -2.90    9.00
  -4  21  -3    4.00   10.50
  -4 -21   3    2.20    5.20
  -4 -21   3  -18.00    9.90
   5  21  -3   16.30    5.90
  -5  21   3   29.30   12.70
   5  21  -3   31.90   20.30
   5 -21   3   17.30    6.20
  -5  21  -3   17.40   15.40
  -5 -21   3   18.60    8.20
  -5 -21   3   25.40    8.70
   6  21  -3   -1.60    4.90
   6 -21   3   10.60    5.30
  -6  21   3   24.50   10.80
  -6  21  -3    3.70    9.80
  -6 -21   3   10.90   11.00
   7 -21   3   16.30    6.50
   0  22  -3   -4.80   13.20
   0 -22   3   11.30    5.80
   0  22   3   -2.00   13.60
   1 -22   3   73.59   11.50
  -1  22   3   78.49   17.50
  -1  22  -3   52.29   16.00
  -1 -22   3   63.49   11.50
  -2  22   3    6.40    9.10
   2 -22   3   -2.70    5.30
  -2  22  -3    9.10    8.30
  -2 -22   3    8.00    6.00
   3  22  -3   -6.30    5.10
   3 -22   3   -0.20    4.80
  -3  22   3    3.60    9.50
  -3 -22   3  -12.80    5.20
  -3  22  -3    4.70   10.70
   4 -22   3    4.40    6.00
   4  22  -3   -0.90    5.10
  -4  22   3   13.30   12.80
  -4 -22   3   18.60    7.90
  -4  22  -3   12.90   15.00
   5 -22   3    2.50    4.80
   5  22  -3  -18.40    7.10
  -5  22   3   -3.60    9.80
  -5  22  -3    1.10    9.40
  -5 -22   3   -8.40    6.00
  -6  22   3    0.90   12.90
   6 -22   3   11.00    4.70
  -6 -22   3    0.50    6.20
  -6  22  -3   -6.20    9.90
   0 -23   3   -7.40    5.40
   0  23   3   -7.80   14.90
   0  23  -3   -9.80   15.90
  -1  23   3  -11.10   13.60
   1 -23   3   11.00    5.70
  -1  23  -3  -31.70   17.70
  -1 -23   3   -6.00    5.60
   2 -23   3   25.50    7.50
  -2  23   3   39.10   20.10
  -2  23  -3   48.60   20.60
  -2 -23   3   26.50    7.40
  -3  23   3   -3.40   10.60
   3 -23   3   -5.90    7.60
  -3 -23   3   -6.10    5.40
  -3  23  -3   -5.10    9.70
  -4  23   3   15.90   10.60
   4 -23   3   16.60    5.70
  -4  23  -3   12.40   11.20
  -4 -23   3   13.60    6.70
  -5  23   3    7.40   17.20
   5 -23   3   13.40    5.40
  -5 -23   3   -1.90    6.00
  -5  23  -3   -5.20   14.80
   6 -23   3    5.00    4.50
   1 -24   3   23.20    7.70
  -1  24   3   13.80   16.40
  -1 -24   3   39.10    8.00
  -1  24  -3   32.00   17.50
   2 -24   3   20.70    6.10
  -2  24   3   29.30   14.50
  -2 -24   3    4.20    6.00
  -2  24  -3    2.40   12.50
  -3  24   3    0.60   12.20
   3 -24   3    5.30    4.90
  -3  24  -3  -21.20   11.10
  -3 -24   3  -16.20    6.60
   4 -24   3   -0.90    7.10
  -4  24   3  -24.00   10.90
  -4  24  -3  -20.70   10.50
   5 -24   3   -0.50    4.80
   0 -25   3   -1.50    7.40
   1 -25   3    0.10    6.90
   2 -25   3   -6.40    5.10
  -2 -25   3   -5.70    8.50
   3 -25   3   11.60    5.30
   0   0   4 4063.89  229.78
   1   0   4   84.69    9.20
  -1   0   4   70.69    8.00
  -2   0  -4   41.40    7.00
   2   0   4   32.70    6.50
   2   0   4   41.30    7.10
   3   0   4  164.78   16.40
   3   0   4  196.18   17.50
   3   0   4  183.98   16.60
  -3   0  -4  185.88   17.60
  -3   0   4  161.08   13.20
  -3   0   4  192.68   12.80
  -4   0  -4    4.20    4.70
  -4   0   4    2.10    2.70
   4   0  -4   -0.50    3.60
   4   0   4   -0.90    3.50
  -4   0   4    3.90    3.40
   4   0   4    0.50    3.00
   4   0   4    2.40    5.80
   5   0  -4  778.62   49.20
   5   0  -4  789.12   53.79
   5   0   4  836.62   53.69
   5   0   4  751.82   51.59
   5   0   4  877.61   57.19
  -5   0   4  911.11   57.29
  -6   0   4   31.60    7.60
  -6   0  -4   35.80   13.70
   6   0   4   27.50    7.20
  -6   0   4   39.10   10.10
   6   0  -4   29.70    8.20
  -6   0  -4   38.90   10.20
   6   0   4   31.70    8.10
   6   0   4   42.00    8.60
   6   0  -4   27.00    6.40
   7   0   4   45.50   11.90
   7   0   4   58.99   11.30
   7   0  -4   85.89   11.60
   7   0   4   68.29   12.50
   7   0  -4   62.19   10.00
  -7   0   4   75.19   14.40
  -7   0   4   58.79   13.20
  -7   0  -4   57.29   12.40
   8   0   4   47.00    9.70
  -8   0  -4   61.49   13.40
  -8   0   4   34.00   11.20
  -8   0   4   48.60   12.50
   8   0   4   43.50   10.60
   8   0  -4   64.39   10.40
   8   0  -4   39.20    8.60
   9   0  -4   11.70    6.10
  -9   0   4   10.20    6.50
   9   0   4   11.60    6.20
   9   0   4    2.00    7.10
   9   0  -4   12.70    7.60
  -9   0  -4    6.70    8.00
  10   0   4   19.50    8.50
 -10   0  -4    8.30    5.90
 -10   0   4    9.50    6.30
  10   0  -4    5.20    4.80
  10   0  -4    6.60    6.50
  11   0  -4   -2.10    3.80
  11   0  -4   -1.00    6.30
  11   0   4    1.10    4.20
  11   0   4   -0.20    4.80
 -11   0   4    0.40    5.30
   0   1   4   76.99    6.90
   0   1   4   80.69    8.50
   0  -1   4   78.29    7.10
  -1  -1  -4  421.76   27.60
   1  -1   4  428.26   29.00
  -1   1   4  420.56   27.00
   1  -1   4  425.36   28.20
   1   1   4  420.26   28.70
  -1  -1   4  410.26   27.80
  -2   1   4  454.65   30.30
   2  -1   4  475.25   33.90
  -2  -1  -4  430.36   31.70
   2  -1   4  447.26   31.60
   2   1   4  504.85   33.00
  -2  -1   4  528.65   32.50
   2   1   4  459.75   31.80
   3  -1   4  251.87   21.30
  -3   1   4  248.08   17.80
   3  -1   4  271.77   22.30
  -3  -1  -4  289.27   22.80
  -3   1   4  278.17   17.90
   3  -1   4  294.87   22.20
  -3  -1   4  255.47   19.20
   3   1   4  244.08   21.60
   3   1   4  258.07   22.00
  -3  -1   4  281.47   17.60
  -4   1   4   21.70    5.80
   4  -1   4   38.30    7.50
  -4  -1  -4   40.90    9.00
   4  -1   4   31.70    6.10
  -4   1   4   36.90    6.30
   4   1  -4   27.70    6.50
   4  -1   4   28.30    8.00
  -4  -1   4   38.20    6.00
   4   1   4   38.20    8.00
  -4  -1   4   25.80    5.40
   4  -1  -4   30.50    6.20
   4   1   4   35.10    8.10
  -4   1  -4   41.80    9.20
   4   1   4   32.00    6.20
   5  -1   4  166.58   16.30
   5  -1   4  189.68   19.40
  -5   1   4  222.28   19.30
  -5   1   4  196.58   19.30
   5   1  -4  194.28   19.10
   5  -1   4  177.68   17.60
  -5   1   4  225.28   21.70
  -5  -1  -4  204.58   22.80
  -5  -1   4  196.48   22.00
  -5  -1   4  208.78   18.30
   5   1   4  173.08   16.80
   5   1   4  176.48   17.50
  -5   1  -4  189.98   20.40
   5  -1  -4  191.28   17.50
   5   1   4  184.38   20.60
   6   1  -4  144.29   17.40
  -6  -1  -4  130.59   18.30
   6  -1   4  116.09   14.30
   6  -1   4  155.28   16.90
  -6   1   4  131.09   15.80
   6  -1   4  144.69   17.70
   6   1  -4  133.49   13.90
  -6  -1   4  149.39   16.90
   6   1   4  164.58   17.20
  -6   1  -4  115.69   17.10
   6   1   4  137.09   14.70
  -6  -1   4  117.89   17.80
   6   1   4  156.68   19.70
   6  -1  -4  131.99   14.20
   6  -1  -4  156.28   16.10
  -7   1   4   16.70    7.90
   7  -1   4   19.10    8.80
   7  -1   4   25.10    7.60
  -7   1   4   24.30    9.30
   7   1  -4   21.30   10.20
   7  -1   4   18.20    6.70
   7   1  -4   13.80    5.60
  -7  -1  -4   23.00    9.80
  -7  -1   4   23.30    8.60
   7  -1  -4   23.10    6.30
  -7  -1   4   24.10    9.70
   7   1   4   15.80    7.90
  -7   1  -4   22.90    8.30
   7  -1  -4   16.50    7.60
  -7  -1   4   22.80    9.50
   7   1   4   15.20    6.80
   7   1   4   22.40    8.30
   8   1  -4   61.89   11.00
   8  -1   4   58.89   10.50
  -8   1   4   60.79   13.70
   8   1  -4   58.89   10.70
  -8  -1  -4   64.39   15.00
  -8   1   4   78.49   16.70
   8  -1   4   55.89   11.50
  -8   1  -4   62.69   13.90
   8  -1  -4   73.79   11.90
   8  -1  -4   69.49   12.00
   8   1   4   57.49   10.70
   8   1   4   64.49   13.00
  -8  -1   4   68.99   14.50
  -8  -1   4   58.39   13.30
   8   1   4   38.50   15.00
  -9  -1  -4    0.70    6.90
   9   1  -4    5.40    5.30
   9  -1   4    0.70    4.60
   9   1  -4   13.10    6.70
  -9   1   4   14.50    7.10
   9  -1   4   11.10    6.40
  -9  -1   4    3.70    7.40
   9  -1  -4   -1.90    5.40
  -9   1  -4   10.90    5.90
  -9  -1   4   12.50    8.10
   9  -1  -4    5.20    6.60
   9   1   4    6.90    7.10
   9   1   4    1.50    4.30
  10  -1   4   20.30    9.30
  10   1  -4   17.50    6.70
 -10   1   4   12.10    7.10
  10   1  -4   17.20    7.60
 -10  -1  -4   18.10    7.60
 -10  -1   4   22.20    8.20
  10  -1  -4   13.00    7.10
 -10   1  -4   18.00    7.50
  10   1   4   13.70    8.50
  10  -1  -4   26.70    7.30
  11  -1   4    4.80    4.80
 -11   1   4    7.00    4.90
  11   1  -4   14.00    7.60
  11   1  -4   11.80    5.20
  11   1   4    6.30    4.80
 -11  -1   4   15.40    7.60
  11  -1  -4    3.90    4.40
  11  -1  -4   25.80    8.10
   0   2   4  225.58   16.80
   0  -2   4  225.88   17.20
   0  -2   4  239.38   15.60
   1  -2   4  207.48   16.70
  -1  -2  -4  210.98   16.40
  -1   2   4  205.28   13.60
   1  -2   4  223.18   16.70
  -1   2   4  240.48   15.80
  -1  -2   4  214.68   17.30
   1   2   4  226.38   17.80
  -2  -2  -4   85.69   11.20
  -2   2   4   94.59    6.80
   2  -2   4   75.89    9.60
  -2   2   4   88.09    6.90
  -2   2   4   72.69    7.80
   2  -2   4   67.79   10.60
   2   2   4   83.89   10.60
  -2  -2   4   94.39   11.00
   2   2   4   74.09    9.70
   3  -2   4  160.08   15.90
   3  -2   4  165.78   15.10
  -3   2   4  135.39   11.70
  -3  -2  -4  172.48   16.30
   3  -2   4  159.58   14.20
  -3   2   4  155.48   12.10
   3   2   4  130.29   14.70
  -3  -2   4  143.99   11.10
   3   2   4  131.99   14.70
   3   2   4  143.49   13.10
  -3  -2   4  119.29   12.40
  -4  -2  -4   12.20    6.20
  -4   2   4   19.70    5.10
   4  -2   4   12.30    5.50
   4   2  -4   18.30    6.00
  -4   2   4   15.50    5.80
   4  -2   4   13.50    4.90
  -4   2   4    8.70    5.40
   4  -2   4   12.90    6.10
   4   2   4   15.50    4.60
  -4  -2   4   13.50    4.70
   4  -2  -4   18.30    4.20
   4   2   4   10.40    7.10
  -4  -2   4   15.90    4.40
  -4   2  -4   10.60    5.40
   4   2   4   15.00    6.50
  -5   2   4 1075.09   64.59
  -5   2   4  791.12   58.59
   5   2  -4  955.90   60.09
   5  -2   4  903.31   59.89
   5  -2   4  869.61   57.09
  -5  -2  -4 1014.90   65.29
   5   2  -4  905.11   61.09
   5  -2   4  944.11   59.39
   5   2   4  804.62   56.79
  -5   2  -4  827.32   60.39
   5  -2  -4  900.51   55.09
   5   2   4  838.32   58.09
  -5  -2   4 1050.59   59.99
   5   2   4  958.70   63.89
  -6   2   4   23.20   10.40
   6  -2   4   22.00    6.20
  -6  -2  -4   32.00   11.20
  -6  -2  -4   24.40    9.90
   6   2  -4   18.60    7.30
   6  -2   4   18.30    5.80
  -6   2   4   25.60    7.30
   6  -2   4   19.10    6.60
  -6   2  -4   12.90   11.20
   6  -2  -4   17.00    5.10
   6   2   4   19.80    6.30
  -6  -2   4   32.00    8.80
  -6  -2   4   34.20    8.70
   6   2   4   12.50    5.60
   6   2   4   24.20    9.00
  -6   2  -4   29.60    8.80
  -6  -2   4   14.50    5.30
  -7   2   4    1.50    7.70
   7   2  -4   -2.10    8.30
   7  -2   4   -5.10    8.20
  -7   2   4   -3.40    6.40
   7   2  -4   -1.80    3.80
  -7  -2  -4    2.40    6.70
   7  -2   4    6.20    5.50
   7  -2   4    3.10    3.70
  -7  -2  -4    4.50    7.10
  -7  -2   4   16.60    8.00
   7  -2  -4   -6.10    7.30
  -7  -2   4    3.00    5.90
  -7  -2   4    6.60    6.60
   7   2   4    6.50    5.50
   7   2   4    2.10    3.90
   7   2   4    5.00    8.50
  -7   2  -4   14.00    6.80
   8  -2   4   12.90    8.30
   8   2  -4    1.70    6.10
   8  -2   4   18.70    7.40
   8   2  -4   17.90    7.00
  -8  -2  -4   26.10   11.50
  -8   2   4   26.00   10.60
  -8   2   4   37.40   11.50
  -8  -2   4   27.10    9.20
   8   2   4   18.20    6.20
  -8   2  -4   20.60    9.90
   8  -2  -4   21.70    6.80
  -8  -2   4   16.10    9.10
   8   2   4   14.80    7.40
   8  -2  -4   13.60    6.80
   8   2   4   30.40   13.40
   9  -2   4   35.50    8.10
   9  -2   4   22.40    9.00
  -9  -2  -4   14.50    8.60
   9   2  -4   30.80    7.70
   9   2  -4   29.30    8.50
  -9   2   4   37.80   11.10
   9   2   4   23.10    7.30
   9  -2  -4   18.50    7.40
  -9   2  -4   32.90   10.10
   9  -2  -4   12.80    6.60
  -9  -2   4   21.30    9.40
  -9  -2   4   26.30    8.70
  10   2  -4   44.80    8.90
  10  -2   4   40.20   10.10
  10   2  -4   32.00    9.60
  10  -2   4   38.30   11.60
  10  -2   4   37.50    9.60
 -10  -2  -4   44.50   10.90
 -10   2   4   41.60   11.20
  10  -2  -4   49.50    9.10
  10   2   4   40.80   13.10
  10  -2  -4   56.59   11.20
 -10  -2   4   43.40   11.30
  10   2   4   38.50   13.10
  11   2  -4   12.00    7.40
  11   2  -4   14.20    5.30
  11  -2   4   14.10    5.90
 -11   2   4   13.10    5.80
  11  -2  -4   15.10    5.80
  11  -2  -4   10.00   10.40
  11  -2  -4    3.70    6.50
  11   2   4   15.30    5.80
  11   2   4   25.30    6.90
 -11  -2   4   13.30    6.20
   0  -3   4   22.10    5.20
   0   3   4   24.00    4.30
   0  -3   4   24.50    4.30
   0  -3  -4   20.40    3.80
   1  -3   4  238.78   18.60
  -1   3   4  277.07   17.40
   1  -3   4  226.78   18.40
  -1  -3  -4  245.68   18.60
  -1   3   4  241.28   16.80
   1   3   4  248.38   19.80
  -1  -3   4  251.67   19.80
  -2   3   4  435.56   28.00
   2  -3   4  414.76   29.50
  -2  -3  -4  451.25   32.10
  -2   3   4  437.56   27.30
   2  -3   4  433.06   30.90
   2   3   4  436.76   31.80
  -2  -3   4  472.15   27.00
  -3  -3  -4  203.08   18.40
   3  -3   4  222.08   17.10
   3  -3   4  211.58   18.50
   3  -3   4  199.68   16.10
  -3   3   4  171.98   17.10
  -3   3   4  198.38   15.40
   3   3   4  177.48   18.00
   3   3   4  185.88   17.90
   3  -3  -4  179.18   13.00
  -3   3  -4  163.48   17.50
  -3  -3   4  189.98   14.20
   3   3   4  161.38   15.20
  -4   3   4   79.19   12.30
  -4  -3  -4  125.79   15.20
   4  -3   4  102.09   12.10
   4   3  -4   93.39   19.00
  -4   3   4  111.79   14.00
   4  -3   4   97.09   11.40
   4  -3   4  110.29   15.10
   4  -3  -4   92.49    9.00
   4   3   4  102.29   12.00
  -4  -3   4  122.89   11.70
  -4   3  -4   88.59   13.70
   4   3   4  134.59   15.70
   4   3   4  102.09   14.40
   5   3  -4  108.69   14.80
  -5  -3  -4  100.59   16.50
   5  -3   4  112.09   13.10
  -5   3   4   75.09   16.00
   5  -3   4   98.39   11.70
   5  -3   4  118.99   13.80
  -5   3   4   91.29   13.60
  -5   3  -4  122.09   17.00
   5  -3  -4  109.79   10.80
   5  -3  -4   91.99    9.00
   5   3   4  108.79   12.80
  -5  -3   4  119.89   12.80
   5   3   4   69.49   13.70
   5   3   4   76.99   11.20
  -6  -3  -4  382.36   33.80
   6  -3   4  405.36   30.80
   6  -3   4  410.46   32.30
  -6  -3  -4  413.26   38.50
  -6   3   4  369.26   33.80
  -6   3   4  372.16   32.30
   6   3  -4  394.06   35.80
   6  -3   4  484.65   34.00
   6   3   4  391.76   36.60
  -6  -3   4  382.46   32.60
   6   3   4  427.16   31.10
  -6  -3   4  449.86   35.10
  -6  -3   4  377.66   33.00
  -6   3  -4  416.16   35.20
  -6   3  -4  399.36   32.90
   6  -3  -4  470.75   30.60
   7  -3   4    1.50    5.00
  -7  -3  -4    8.10    7.10
  -7   3   4    7.60    6.50
   7   3  -4    7.10    7.20
  -7  -3  -4   -0.20   10.00
  -7  -3  -4    2.50    7.00
   7  -3   4   10.00    5.10
  -7   3   4   12.30    8.80
   7   3   4    8.10    5.40
  -7  -3   4    4.60    7.00
  -7   3  -4   13.00    8.60
  -7  -3   4    5.90    5.80
  -7  -3   4    7.40    6.40
   7   3   4  -14.20    7.80
   7   3   4    9.60    5.20
   7  -3  -4   17.80    9.70
   7  -3  -4   -0.80    4.70
  -8   3   4   12.90    8.10
   8  -3   4   17.90    8.10
  -8  -3  -4   11.90    8.80
   8   3  -4   15.70    6.50
   8   3  -4    6.10    6.30
  -8  -3   4    5.90    8.00
  -8   3  -4   19.90    9.30
   8  -3  -4    8.20    5.60
   8   3   4  -15.40   11.00
   8  -3  -4   12.10    6.30
  -8  -3   4   10.10    7.10
   8   3   4   20.30    7.90
   9  -3   4   34.70    8.40
   9   3  -4   15.40    6.20
   9  -3   4    7.30    7.80
  -9   3   4   27.10    9.70
   9   3  -4   29.10    8.10
  -9  -3  -4   33.50   10.20
  -9   3  -4   32.60   11.00
   9   3   4    4.90    6.70
  -9  -3   4   15.00    8.90
   9  -3  -4   13.50    6.80
   9  -3  -4   38.90    9.10
  -9  -3   4   21.80    8.20
   9   3   4   18.90    7.10
  10  -3   4   21.30    8.70
 -10   3   4   20.60    9.10
 -10  -3  -4   21.20    9.80
  10   3  -4   35.50    8.20
  10  -3   4   23.70    7.10
  10  -3   4    7.40   10.90
  10   3   4   27.00    7.30
 -10  -3   4   26.60    8.70
  10  -3  -4    8.00    6.30
  10  -3  -4   20.00    6.30
  10   3   4   15.10   11.90
  11   3  -4   -3.10    3.90
  11  -3   4   11.60    5.10
  11   3  -4   -0.40    6.20
  11  -3   4   -8.10    6.20
  11  -3  -4   -5.70    3.80
  11  -3  -4  -12.00    6.00
  11   3   4    1.10    5.90
 -11  -3   4    5.90    5.60
  11   3   4    2.40    4.80
   0  -4   4   78.29    8.50
   0  -4   4   82.99    9.90
   0   4   4   97.49    9.80
   0  -4  -4   75.89    8.50
   1  -4   4  117.09   11.90
   1  -4   4  110.79   11.50
  -1   4   4  121.49   10.30
  -1  -4  -4  150.28   12.60
  -1  -4   4  115.19   12.40
   1   4   4  129.09   12.70
  -1  -4   4  120.39   10.30
  -2   4   4 1481.95   89.19
  -2   4   4 1783.92   95.69
  -2  -4  -4 1451.25   93.89
  -2   4   4 1512.95   92.09
   2  -4   4 1477.95   93.89
   2  -4   4 1483.75   92.69
  -2  -4   4 1708.33   91.19
   2   4   4 1693.93   96.09
   3  -4   4  460.95   30.80
   3  -4   4  451.15   30.80
  -3   4   4  395.06   30.30
  -3  -4  -4  481.95   33.70
  -3   4   4  420.06   34.40
   3   4   4  438.96   30.30
   3   4   4  430.76   32.70
  -3   4  -4  422.46   33.10
  -3  -4   4  476.05   29.50
   3   4   4  446.86   34.00
  -4  -4  -4  153.08   18.30
  -4   4   4  124.49   16.90
   4  -4   4  144.29   14.10
   4  -4   4  175.18   15.30
  -4   4   4  141.79   17.00
   4   4  -4  128.89   16.70
   4  -4   4  161.38   19.30
   4  -4   4  149.79   15.30
  -4   4  -4  170.88   18.70
   4   4   4  158.88   15.50
   4   4   4  185.38   15.20
   4   4   4  149.29   18.50
   4   4   4  167.98   18.50
  -4  -4   4  187.48   15.60
   5  -4   4  239.38   21.30
   5  -4   4  286.77   22.70
  -5  -4  -4  291.17   27.40
  -5   4   4  239.98   24.90
   5   4  -4  306.97   27.10
   5   4  -4  264.37   20.40
   5  -4   4  298.27   24.00
   5  -4  -4  271.07   20.40
   5   4   4  308.37   24.20
   5   4   4  252.27   26.90
  -5  -4   4  295.67   24.00
  -5   4  -4  268.97   25.90
   5   4   4  247.48   21.50
  -6   4   4  127.09   17.60
   6  -4   4  134.49   15.70
  -6   4   4  112.39   17.80
   6  -4   4  116.19   15.20
  -6  -4  -4   95.19   19.10
  -6  -4  -4  153.28   17.00
   6   4  -4   96.49   17.10
   6   4   4  102.79   18.80
  -6   4  -4  113.19   17.60
  -6   4  -4  151.28   20.00
   6   4   4  140.09   15.90
   6  -4  -4  151.68   17.50
  -6  -4   4  119.29   16.80
   6  -4  -4  135.19   13.90
  -7  -4  -4   12.50    8.00
  -7  -4  -4    7.50    8.20
   7  -4   4   17.50    5.50
   7   4  -4    7.80    8.70
   7   4  -4   18.40    5.70
   7  -4   4    8.90    6.20
  -7   4   4   28.70    9.00
  -7  -4  -4   21.30   10.30
   7   4   4   30.00    6.80
  -7  -4   4   21.40    9.10
  -7   4  -4   21.20    8.50
  -7   4  -4  -23.30   17.50
   7  -4  -4    8.70    7.40
  -7  -4   4   24.10    8.50
  -7  -4   4   15.40    6.70
   7  -4  -4   18.90    6.10
   7   4   4   24.00    7.30
   7   4   4   17.80    8.50
   8   4  -4   12.40    5.70
   8  -4   4   10.40    6.40
   8  -4   4   20.10    7.80
  -8   4   4   17.80    9.20
  -8  -4  -4   31.70   10.00
   8   4  -4    3.30    4.80
   8   4  -4   -2.60   12.70
   8  -4  -4    8.80    5.70
  -8  -4   4    8.30    9.50
  -8  -4   4   23.60   10.10
   8  -4  -4   25.20    7.50
   8   4   4  -22.20   12.10
  -8   4  -4   14.00    8.70
  -8  -4   4   24.10   11.30
   8   4   4   23.40    8.40
   9  -4   4   90.79   14.70
   9   4  -4   52.59   11.90
   9   4  -4   77.29   11.70
  -9  -4  -4   89.59   14.80
   9  -4   4   66.99   12.80
  -9   4   4   86.49   16.10
  -9   4  -4   70.49   15.50
   9  -4  -4   55.29   11.60
  -9  -4   4   98.29   18.00
   9   4   4   53.49   12.40
   9  -4  -4   63.99   10.60
  -9  -4   4   60.99   13.10
   9   4   4   57.99   11.60
  10  -4   4   13.00    6.00
 -10   4   4    6.10    5.20
  10  -4   4    7.20    5.10
 -10  -4  -4    3.80    6.90
  10  -4   4  -11.00   10.00
  10   4  -4   11.00    6.00
  10   4  -4   -7.60    5.60
  10   4   4  -31.60   16.80
  10  -4  -4   -4.10   11.50
 -10  -4   4    8.30    5.90
  10  -4  -4    8.20    6.30
  10   4   4    9.60    5.70
  10  -4  -4    1.50    5.80
  11  -4   4   25.70    6.50
  11   4  -4   46.40   10.50
  11   4  -4   16.30    9.60
 -11  -4   4   40.10    8.20
  11  -4  -4   32.30    7.60
  11  -4  -4   49.60   14.00
  11   4   4   24.60    6.30
   0  -5   4   12.10    4.50
   0  -5   4   19.70    4.30
   0   5   4   18.70    4.80
  -1   5   4   15.10    3.50
  -1   5   4   13.90    5.30
   1  -5   4   12.10    4.20
  -1  -5  -4   15.70    4.90
   1  -5   4   10.40    4.10
  -1  -5   4   10.20    3.50
   1   5   4    9.10    5.00
  -1  -5   4   11.00    5.20
  -2  -5  -4  886.71   52.89
  -2   5   4  726.63   45.80
   2  -5   4  862.41   50.59
   2  -5   4  827.12   52.29
  -2   5   4  782.22   52.39
  -2  -5   4  786.32   49.20
  -2   5  -4  814.62   49.80
   2   5   4  834.52   53.59
  -2   5  -4  754.72   52.49
   2   5   4  784.62   49.50
   3  -5   4   99.29   10.90
   3  -5   4   95.09   11.10
  -3   5   4   79.39   11.20
  -3   5   4   96.49   12.70
   3  -5   4  102.79   13.40
  -3  -5  -4   88.29   13.20
   3   5   4   91.79   12.60
   3   5   4   75.29   12.50
   3   5   4   77.89   10.30
  -3   5  -4  116.69   12.30
  -3  -5   4   91.89   10.10
  -3   5  -4   82.29   13.00
   4  -5   4   66.29    8.60
   4  -5   4   71.09    9.90
   4   5  -4   52.49   10.90
   4  -5   4   68.59   12.30
   4  -5   4   48.60    8.50
  -4   5   4   61.69   10.70
   4   5   4   52.69   11.50
   4   5   4   58.69    8.70
   4   5   4   55.79   11.50
   4   5   4   72.09   10.10
   4  -5  -4   61.49    8.00
  -4  -5   4   82.39   10.30
  -4   5  -4   69.39   12.50
   5   5  -4  193.38   22.40
  -5  -5  -4  227.08   23.70
   5  -5   4  216.78   18.90
   5  -5   4  215.48   18.40
  -5   5   4  185.08   23.80
   5   5  -4  234.68   17.70
   5  -5   4  244.18   21.00
  -5  -5   4  208.68   20.50
   5   5   4  205.88   19.60
   5   5   4  181.78   17.70
   5   5   4  183.88   22.40
  -6  -5  -4  118.59   16.10
   6   5  -4   82.19   16.90
   6  -5   4  102.79   13.20
   6  -5   4  132.29   15.00
  -6  -5  -4   74.69   16.70
  -6   5   4  102.29   17.30
  -6  -5  -4  102.89   15.80
   6   5   4  112.69   19.60
  -6   5  -4  114.79   17.90
  -6  -5   4  131.49   16.70
  -6  -5   4  110.99   17.20
   6   5   4  121.79   14.00
   6  -5  -4  118.59   14.70
  -6  -5   4  100.79   14.50
  -6   5  -4  118.29   19.40
   6   5   4  136.39   16.20
   6  -5  -4  135.89   13.90
   7  -5   4    6.90    4.20
   7   5  -4   19.60    9.60
  -7  -5  -4   11.80    8.00
  -7   5   4   22.10    9.30
  -7  -5  -4   12.90    8.30
   7   5  -4    3.10    4.80
   7   5  -4   18.90    7.30
   7  -5   4    9.20    5.70
  -7  -5  -4   10.20    9.90
  -7   5   4  -11.70   10.40
   7  -5  -4   14.40    5.90
   7   5   4   19.40    6.50
  -7  -5   4   23.80    9.10
  -7   5  -4   12.40    7.60
  -7  -5   4   15.80    7.70
  -7   5  -4    0.80   10.60
   7  -5  -4   19.60    7.20
   7   5   4   10.70    6.10
   7   5   4    2.90    9.20
  -7  -5   4   14.10    8.80
   8   5  -4   53.39   15.70
   8  -5   4   57.79   12.40
   8   5  -4   34.80    8.80
   8  -5   4   57.69   10.40
   8   5  -4   13.50   13.30
  -8  -5  -4   63.59   13.40
   8  -5   4   52.69   11.80
  -8   5   4   50.69   13.10
   8   5   4   46.10   11.60
  -8   5  -4   49.99   13.00
  -8  -5   4   54.89   14.20
  -8  -5   4   44.70   11.30
  -8  -5   4   38.20   12.60
   8   5   4   45.40    9.50
   8  -5  -4   34.80    9.20
   9  -5   4   81.19   13.80
   9   5  -4  128.79   15.50
   9   5  -4   89.99   15.00
   9  -5   4  130.69   15.30
  -9  -5   4   85.09   19.80
   9  -5  -4   97.59   15.80
   9   5   4   87.19   14.90
  -9  -5   4  102.39   19.80
   9   5   4  135.99   15.90
  10   5  -4    3.40    6.00
  10  -5   4    9.60    5.40
 -10  -5  -4   19.20    8.20
  10   5  -4   18.00    6.20
 -10   5   4   12.80    6.70
  10  -5   4   23.10    6.90
  10   5   4   14.30   11.20
  10   5   4    4.30    4.60
  10  -5  -4   15.00    6.00
  10  -5  -4   15.20    7.60
 -10  -5   4   14.70    7.60
  11   5  -4   -3.70    5.20
  11   5  -4    3.90    8.80
  11  -5   4    5.60    5.70
  11   5   4   -2.40    4.40
 -11  -5   4    2.80    4.30
  11  -5  -4    2.70    9.00
   0  -6  -4  126.99   11.70
   0   6   4  114.89   12.30
   0  -6   4  114.39   11.90
   0  -6  -4  115.09   12.10
   0  -6   4  106.89   12.50
   1  -6   4  136.79   13.40
  -1   6   4  124.29   11.70
  -1  -6  -4  136.79   13.20
  -1  -6  -4  132.89   13.70
  -1   6   4  116.39   13.40
   1  -6   4  112.29   12.30
  -1  -6   4  144.89   12.70
  -1   6  -4  118.89   11.90
  -1   6  -4  113.19   13.20
   1   6   4  138.49   14.60
  -1  -6   4  146.19   15.00
  -2   6   4   93.89   12.90
  -2  -6  -4  101.09   13.30
   2  -6   4  104.89   11.10
   2  -6   4  117.09   11.50
  -2  -6  -4   92.99   11.70
   2  -6   4  109.39   13.00
   2   6   4   87.49   10.90
  -2  -6   4   95.19   10.70
  -2   6  -4   89.79   12.20
   2   6   4  114.69   14.10
   3  -6   4   91.89   11.50
  -3   6   4   84.49   13.90
  -3  -6  -4  104.79   13.40
   3  -6   4   81.29   10.30
   3  -6   4   90.89   13.10
  -3   6   4   98.69   13.60
  -3   6  -4   83.99   13.70
   3   6   4   91.99   11.20
  -3   6  -4   88.89   11.40
   3   6   4   82.09   13.40
   3   6   4   85.59   12.00
  -3  -6   4  106.29   11.60
   4   6  -4  144.29   12.20
   4  -6   4  121.19   12.70
   4  -6   4  140.29   16.70
   4  -6   4  119.59   17.70
   4   6  -4  121.49   17.20
  -4   6   4  152.98   17.30
  -4  -6  -4  149.88   17.70
   4  -6   4  133.79   13.40
   4   6   4   97.29   16.60
   4   6   4  143.89   14.90
  -4  -6   4  155.68   15.30
   4   6   4  125.89   17.10
   4  -6  -4  137.59   13.00
  -4   6  -4  149.69   18.30
   5  -6   4   87.89   12.00
   5   6  -4   76.09   14.80
  -5  -6  -4   86.99   15.90
  -5   6   4   79.19   13.50
   5  -6   4   91.79   10.70
   5  -6   4  107.89   13.60
   5   6   4  100.19   13.20
   5   6   4   82.19   11.10
   5  -6  -4   83.29   11.30
  -5  -6   4  103.39   13.70
  -5   6  -4   97.29   16.20
   5   6   4   69.69   14.30
  -6  -6  -4   72.69   13.50
   6   6  -4   45.30   13.70
  -6   6   4   47.50   12.20
  -6  -6  -4   65.89   12.60
   6  -6   4   47.40    9.80
   6   6  -4   47.00    8.70
   6  -6   4   53.29    9.40
  -6   6   4   58.69   12.30
  -6  -6  -4   48.90   13.20
  -6   6  -4   70.39   13.60
   6   6   4   58.69    9.50
   6  -6  -4   50.99    8.90
  -6  -6   4   57.79   11.10
   6  -6  -4   60.49   10.20
  -6  -6   4   54.59   12.20
   6   6   4   58.29   10.60
  -6   6  -4   64.49   13.70
   6   6   4   69.79   15.70
  -6  -6   4   66.79   13.30
  -7   6   4   65.69   15.20
  -7   6   4  112.09   17.60
   7  -6   4  137.49   17.10
   7   6  -4  117.49   15.10
  -7  -6  -4  108.59   16.50
   7   6  -4   86.29   13.00
  -7  -6  -4   92.19   19.50
   7  -6   4  111.39   17.50
   7   6  -4   72.49   15.90
  -7  -6  -4   89.99   16.40
   7  -6   4  105.49   13.40
   7   6   4   96.89   12.90
  -7   6  -4  100.39   17.90
  -7   6  -4   77.89   18.00
   7   6   4  119.79   16.60
  -7  -6   4   93.39   16.70
   7  -6  -4   69.69   12.10
   7   6   4   59.09   15.60
   7  -6  -4  116.49   14.20
  -7  -6   4   84.39   16.40
  -7  -6   4   79.59   15.70
   8   6  -4   49.80   10.40
   8   6  -4   40.00   14.80
   8  -6   4   73.09   14.50
  -8  -6  -4   78.09   15.30
  -8   6   4   72.49   14.90
   8  -6   4   55.89   11.50
  -8  -6  -4   82.49   15.30
  -8  -6  -4   64.89   20.20
   8  -6   4   65.29   11.10
   8  -6  -4   67.49   11.90
   8   6   4   58.59   13.00
  -8  -6   4   80.39   17.70
  -8  -6   4   69.89   15.00
  -8  -6   4   64.79   12.60
   8   6   4   61.69   11.40
   9   6  -4   26.20    7.00
  -9  -6  -4   39.70    9.50
   9  -6   4   43.50    9.90
   9  -6   4   26.50    7.60
  -9   6   4   34.50   12.60
   9  -6   4   22.60    9.80
   9   6  -4   25.80    8.50
  -9  -6   4   34.90   10.40
   9   6   4    6.40    8.10
   9  -6  -4   23.10    7.70
   9   6   4   20.10    6.40
   9  -6  -4   28.20    8.20
  10   6  -4   -1.40    7.40
 -10  -6  -4   11.80    7.20
  10  -6   4   -2.60    5.60
  10  -6   4  -31.40   12.80
  10  -6   4   -0.40    5.00
  10   6  -4    4.30    4.70
 -10  -6   4    3.60    5.40
  10   6   4   -2.60    4.10
  10  -6  -4    3.10    8.90
 -10  -6   4    8.50    7.00
  10   6   4    4.80   12.40
  10  -6  -4    2.60    4.30
  11  -6   4   36.80    6.80
  11   6  -4   33.10    6.30
  11   6  -4   42.50   10.40
 -11  -6   4   23.30    5.80
  11  -6  -4   53.29    8.20
  11  -6  -4   39.60   11.60
   0  -7   4   86.19   11.60
   0  -7  -4  103.39   10.60
   0   7  -4   90.19   11.40
   0  -7   4   85.79   10.80
   0  -7  -4   90.59   11.70
   0   7   4   83.09   10.60
  -1  -7  -4  116.19   13.30
  -1   7   4  107.59   10.90
  -1   7   4  111.49   13.20
   1   7  -4   96.99   10.10
   1  -7   4  111.49   12.80
   1  -7   4  116.69   12.30
  -1  -7  -4  114.39   12.00
   1   7   4  121.29   14.20
  -1   7  -4  102.19   11.40
  -1  -7   4  120.59   12.50
   1  -7  -4  102.39   12.20
  -1   7  -4  109.49   14.00
   2  -7   4  148.29   13.80
  -2   7   4  147.59   16.30
  -2  -7  -4  160.78   16.70
   2  -7   4  160.08   16.30
  -2  -7  -4  147.39   16.20
   2  -7   4  140.89   14.10
   2   7  -4  131.49   11.80
   2   7   4  128.89   13.50
   2   7   4  154.88   19.20
   2  -7  -4  139.69   12.80
  -2   7  -4  153.58   16.30
  -2   7  -4  143.19   13.60
   3  -7   4  322.37   23.60
   3   7  -4  311.87   22.20
   3  -7   4  316.47   27.40
  -3  -7  -4  335.47   28.00
   3  -7   4  305.47   24.50
   3  -7   4  371.46   24.20
  -3   7   4  308.17   27.70
  -3   7  -4  311.17   28.20
   3   7   4  368.26   30.20
   3  -7  -4  299.57   22.90
  -3   7  -4  288.47   24.80
   3   7   4  299.67   24.20
   3   7   4  305.27   23.30
   3   7   4  329.67   29.80
  -3  -7   4  359.16   25.80
   4  -7   4    1.50    3.80
   4  -7   4   -5.00    3.50
  -4   7   4   -3.90    5.00
   4   7  -4    3.20    3.70
   4   7  -4    1.70    5.30
  -4  -7  -4   -3.60    4.00
   4  -7   4    4.00    4.50
  -4  -7   4    7.80    4.70
  -4   7  -4   -2.10    5.40
   4  -7  -4    4.50    3.50
   4   7   4    5.20    6.20
   4   7   4    2.60    3.10
   4   7   4  -12.20    9.00
   5  -7   4  181.48   16.60
  -5  -7  -4  234.78   24.00
   5  -7   4  201.38   19.40
  -5   7   4  185.38   22.20
   5   7  -4  181.78   22.80
   5   7  -4  177.88   16.60
  -5  -7   4  158.98   18.80
   5  -7  -4  157.18   17.30
  -5   7  -4  183.88   23.50
   5   7   4  183.28   18.40
   5   7   4  160.28   16.40
  -5   7  -4  163.18   18.40
  -5  -7   4  170.48   19.10
   5  -7  -4  183.08   17.30
   5   7   4  166.98   22.40
  -5  -7   4  151.88   18.00
  -6   7   4   -7.30    6.00
  -6  -7  -4    6.40    6.10
  -6  -7  -4  -14.50    8.00
  -6   7   4    6.90    7.10
   6  -7   4    0.70    5.00
   6   7  -4    1.80    6.60
   6  -7   4    2.80    4.10
   6  -7   4   -1.70    7.70
   6   7  -4  -10.00    6.50
  -6   7  -4   -2.40    6.40
  -6  -7   4   -7.00    4.70
  -6  -7   4   -4.40    4.50
   6   7   4    2.40    4.50
   6   7   4    4.90    4.20
  -6   7  -4   -2.20    5.50
  -6  -7   4   -4.70    5.20
   6  -7  -4    3.30    3.50
   6   7   4   11.90    7.00
  -7  -7  -4   22.80    8.50
   7   7  -4    8.60    9.50
  -7  -7  -4    9.40   12.70
   7  -7   4    9.00    6.10
   7   7  -4   25.40    7.60
  -7   7   4   18.00    9.50
   7   7  -4    7.70    5.70
   7  -7   4   15.90    7.30
   7  -7   4    8.90    9.00
   7   7   4    9.10    5.10
  -7  -7   4    9.90    8.60
   7  -7  -4   13.20    5.80
  -7  -7   4   21.90   13.50
   7  -7  -4    3.30    5.20
   7   7   4    9.80    5.20
  -7   7  -4   23.30   10.80
   7   7   4    2.70   10.20
  -7  -7   4   25.00    8.30
  -8  -7  -4   10.90    8.10
  -8  -7  -4   -3.40   16.00
   8   7  -4  -14.20   11.60
  -8  -7  -4    1.50    6.10
   8  -7   4    2.20    4.60
   8  -7   4    6.10    6.40
  -8   7   4    7.10    6.80
   8   7  -4   -0.90    4.30
   8  -7   4   14.40    6.90
  -8  -7   4   -7.10    9.70
  -8  -7   4    2.10    5.00
   8  -7  -4    0.30    5.00
   8  -7  -4   -8.20    3.90
   8   7   4   -7.20    3.50
   8   7   4    7.20    5.80
   8   7   4   12.50   11.70
  -8  -7   4    5.70    7.20
   9   7  -4    3.20    5.50
  -9  -7  -4   11.80    6.80
  -9   7   4    6.40    7.10
   9   7  -4   16.10    6.10
   9  -7   4   -8.40    9.10
   9  -7   4   -1.10    6.70
   9  -7   4   11.80    5.70
   9  -7  -4   15.10    6.40
   9   7   4    7.30    5.40
  -9  -7   4   19.60    8.60
   9  -7  -4   13.20    6.20
  -9  -7   4   20.90    7.70
  -9  -7   4   13.00   15.70
  10  -7   4    2.10    5.40
 -10  -7  -4   12.80    8.90
  10   7  -4    7.10    7.50
  10   7  -4   -0.60    4.20
  10  -7   4   -7.40    6.30
  10  -7  -4   -6.10    6.70
  10   7   4   -8.90    4.20
 -10  -7   4   10.20    5.00
 -10  -7   4   11.00    6.90
  10   7   4  -24.40   13.60
  10  -7  -4    1.40    4.50
  11   7  -4    8.60    4.20
  11  -7  -4    4.10    4.60
 -11  -7   4    7.60    4.60
   0   8  -4   63.69   10.00
   0  -8   4   59.89    9.70
   0   8   4   98.99   12.20
   0   8  -4   73.99    9.10
   0  -8  -4   62.39    9.80
   0  -8  -4   72.99    9.40
   0   8   4   52.79    9.40
  -1  -8  -4   37.60    7.00
   1  -8   4   32.20    6.50
  -1   8   4   39.30    6.60
  -1   8   4   39.30    8.40
   1   8  -4   36.10    7.10
   1  -8   4   38.30    7.30
  -1  -8  -4   37.60    8.70
   1   8  -4   30.40    5.50
   1   8   4   38.80    7.30
   1  -8  -4   29.90    6.00
   1   8   4   32.30    7.70
   1  -8  -4    8.20   10.50
  -1   8  -4   35.50    8.10
  -1  -8   4   35.50    7.10
  -1   8  -4   34.60    6.60
   2   8  -4   70.39    8.80
  -2  -8  -4   77.39   12.60
   2  -8   4   76.29   10.00
   2  -8   4   70.29   11.30
  -2  -8  -4   82.19   11.40
  -2   8   4   62.79   11.40
  -2  -8   4   61.39    9.60
   2   8   4   66.69   12.10
   2   8   4   72.29   10.10
  -2   8  -4   65.69    9.40
  -2   8  -4   77.19   12.90
   2  -8  -4   71.59    9.60
  -3   8   4  628.44   47.50
   3  -8   4  659.03   42.50
  -3  -8  -4  644.14   47.40
   3  -8   4  639.94   47.40
   3  -8   4  617.74   41.90
   3  -8   4  613.24   43.40
   3   8  -4  732.03   50.19
   3   8  -4  691.63   41.90
   3   8   4  662.13   49.00
   3  -8  -4  610.34   42.20
  -3   8  -4  656.13   49.00
  -3   8  -4  652.93   44.50
  -3  -8   4  758.22   46.30
   3   8   4  679.73   43.90
   3   8   4  581.94   41.80
   4  -8   4   27.80    6.70
   4  -8   4   24.70    6.00
  -4   8   4   31.90   10.00
   4   8  -4   19.90    7.70
   4  -8   4   30.00   10.20
   4  -8   4   26.40    5.60
  -4  -8  -4   31.80    9.10
   4   8   4   30.50    9.10
  -4  -8   4   22.60    6.90
   4   8   4   28.80    6.90
  -4   8  -4   26.80   10.10
   4  -8  -4   19.60    5.30
  -5  -8  -4   -1.80    5.50
  -5  -8  -4   14.90    7.70
   5   8  -4   -0.60    3.70
   5  -8   4   -2.60    4.00
  -5   8   4   -4.70    6.20
   5   8  -4   12.00    6.50
  -5  -8   4  -12.30    6.10
  -5  -8   4   -3.60    3.90
  -5  -8   4   -7.40    4.70
   5   8   4    2.80    3.70
   5  -8  -4    4.10    5.10
   5  -8  -4   -4.30    2.70
   5   8   4    2.40    3.80
   5   8   4   -3.30    5.10
  -5   8  -4    0.50    6.40
   6  -8   4   40.30   10.70
  -6  -8  -4   39.80   10.40
  -6  -8  -4   35.90   11.10
  -6   8   4   24.70   10.80
  -6   8   4   22.10    9.70
  -6  -8  -4   28.60    8.80
   6   8  -4   43.50    8.60
   6  -8   4   29.30    7.40
   6   8  -4   20.50   10.20
  -6  -8   4   23.90    8.20
   6   8   4   34.00    7.70
  -6   8  -4   40.60   12.90
   6   8   4   38.40    9.00
   6  -8  -4   33.40    7.10
   6  -8  -4   25.90    7.70
  -6  -8   4   30.30    8.50
   6   8   4   29.80   11.80
  -6  -8   4   44.20   10.00
   7  -8   4    7.00    7.50
   7   8  -4   -3.50    4.20
  -7   8   4    0.70    7.10
   7  -8   4   11.80    5.40
  -7  -8  -4    9.40    8.40
  -7  -8  -4    2.00    7.00
  -7  -8  -4   -1.30   12.60
  -7   8   4    4.70    7.70
   7   8  -4  -11.50    9.00
   7  -8   4    4.90    6.00
   7   8  -4    9.20    5.80
   7   8   4  -10.80    9.90
   7  -8  -4   -0.60    4.90
  -7  -8   4    7.10    8.90
  -7  -8   4    6.70    5.90
  -7  -8   4    5.20    6.80
   7   8   4    1.80    5.00
   7   8   4   10.40    5.60
   7  -8  -4    3.80    5.10
  -7   8  -4   12.10   10.10
  -8  -8  -4   -2.80    5.20
   8   8  -4   -2.90    4.60
  -8  -8  -4  -16.70   18.80
   8  -8   4  -11.90    5.80
  -8   8   4   -4.60    6.30
   8   8  -4  -18.40   13.40
  -8  -8  -4    4.80    7.40
   8  -8   4    5.20    5.60
  -8  -8   4   -2.30    6.30
  -8  -8   4    8.30    6.50
   8  -8  -4   -1.20    5.00
   8   8   4   -6.00   13.50
  -8   8  -4  -13.10   14.90
   8  -8  -4   -0.60    4.80
   8   8   4    1.00    5.90
  -8  -8   4    3.50   11.00
   8   8   4   -1.90    4.70
   9  -8   4   48.50   10.50
   9   8  -4   50.29   11.60
   9  -8   4   45.00   12.00
  -9  -8  -4   79.79   12.60
   9   8  -4   58.09    9.80
   9  -8   4   59.29   10.40
   9  -8  -4   63.99   11.50
   9   8   4   35.80    8.30
   9   8   4   42.80   12.30
   9  -8  -4   43.80    9.20
  -9  -8   4   40.90   10.60
  -9  -8   4   77.89   15.50
  10  -8   4    3.60    5.70
  10  -8   4    1.10    6.30
  10   8  -4    1.80    7.00
  10   8  -4    4.20    4.20
 -10  -8  -4    8.90    6.70
 -10  -8   4   10.80    6.30
  10   8   4   40.40   18.30
  10  -8  -4    4.00    4.50
  10  -8  -4    4.00    6.10
 -10  -8   4    6.40    6.50
  10   8   4   -0.10    4.90
  11  -8   4   26.90    6.40
  11   8  -4   23.90    6.00
 -11  -8   4   12.50    5.60
  11  -8  -4   24.70    5.50
   0   9   4    4.40    4.00
   0   9  -4    4.50    3.80
   0   9  -4    1.00    4.20
   0  -9  -4    5.40    5.50
   0   9   4    1.00    4.20
   0  -9   4   12.50    5.10
   0  -9  -4   -0.50    3.60
  -1  -9  -4   20.60    6.50
   1   9  -4   19.90    5.10
   1   9  -4   29.60    7.50
   1  -9   4   20.80    6.60
  -1   9   4   25.60    5.90
  -1  -9  -4   23.00    6.00
  -1   9   4   23.50    6.70
   1  -9  -4   26.00    5.80
  -1   9  -4   29.40    7.80
  -1  -9   4   33.10    7.40
   1   9   4   26.10    7.90
  -1   9  -4   20.20    5.50
   1   9   4   25.10    5.80
   1   9   4   29.60    6.40
   2  -9   4   25.70    5.90
   2  -9   4   10.90    5.80
   2   9  -4   31.00    7.00
  -2  -9  -4   24.70    6.60
   2   9  -4   10.80    4.50
  -2  -9  -4   35.80    9.00
   2  -9   4   27.50    7.60
  -2   9   4   24.00    7.50
  -2   9  -4   20.20    5.50
  -2   9  -4   19.10    5.30
  -2   9  -4   24.70    8.30
   2   9   4   24.80    5.60
   2   9   4   23.60    5.90
   2   9   4   23.10    8.60
   2  -9  -4   15.90    4.60
   2   9   4   32.10    7.30
  -2  -9   4   20.60    6.50
   3  -9   4  231.98   24.50
  -3   9   4  233.58   24.10
   3  -9   4  213.68   18.80
   3   9  -4  267.97   25.80
   3  -9   4  244.68   20.90
   3   9  -4  203.68   19.20
  -3  -9  -4  218.38   23.60
  -3  -9   4  241.88   22.50
  -3   9  -4  232.08   18.30
   3   9   4  287.57   26.70
  -3   9  -4  260.77   20.50
  -3   9  -4  263.47   26.20
   3  -9  -4  243.98   20.40
   3   9   4  215.38   19.00
   4  -9   4   37.50   15.80
   4  -9   4   41.50    8.70
   4   9  -4   44.20   10.70
  -4  -9  -4   48.00   10.80
   4  -9   4   51.29    8.70
  -4   9   4   55.89   12.90
   4   9  -4   52.09    8.20
  -4  -9   4   43.30    9.00
   4   9   4   40.50    8.50
   4  -9  -4   40.90    8.10
   4  -9  -4   37.50    7.50
   4   9   4   38.40   11.30
  -4   9  -4   48.70   11.90
   5   9  -4    5.40    8.00
  -5  -9  -4    2.30    7.10
  -5   9   4   20.80    8.00
   5  -9   4    9.20    4.30
   5   9  -4    3.00    6.00
  -5   9   4   27.70    9.50
   5  -9   4    9.70    5.70
  -5  -9  -4   19.00    9.20
   5   9  -4   16.40    5.60
   5   9   4    3.10    6.20
  -5  -9   4    0.20    6.20
  -5  -9   4   10.50    6.30
   5   9   4   11.70    4.80
  -5   9  -4   12.30    8.20
   5  -9  -4   -2.50    4.30
   5   9   4    7.30    5.10
   5  -9  -4    7.80    3.80
  -5  -9   4   -1.80    5.20
   6  -9   4   80.29   13.40
  -6   9   4   54.99   20.50
  -6  -9  -4   75.29   14.30
   6  -9   4   92.29   12.10
  -6  -9  -4   71.29   13.10
   6   9  -4   69.49   11.10
   6   9  -4   31.70   11.90
  -6   9   4   71.09   13.60
   6  -9   4   61.89   11.50
  -6  -9  -4   70.19   17.70
  -6  -9   4   54.89   11.80
   6  -9  -4   41.10    9.20
  -6  -9   4   40.20   12.20
   6   9   4   59.79    9.90
  -6   9  -4   46.40   16.80
   6   9   4   53.69   14.20
   6  -9  -4   50.59    9.80
  -6  -9   4   60.09   12.90
   6   9   4   60.69   11.40
  -7  -9  -4  -12.90   12.60
  -7   9   4   10.20   10.20
  -7  -9  -4    7.60    7.20
  -7  -9  -4    7.80    9.00
  -7   9   4   -4.30    7.50
   7   9  -4    8.10    5.40
   7  -9   4    5.70    5.00
   7   9  -4   -4.10    5.40
   7  -9   4    6.90    6.30
   7  -9   4   28.60   10.70
   7   9  -4   -3.00   11.50
   7   9   4    2.70    5.60
   7  -9  -4    9.20    5.40
  -7  -9   4    7.40    6.00
  -7   9  -4    8.90    9.70
   7   9   4    8.40    5.60
  -7  -9   4   11.80    8.70
   7  -9  -4    8.70    5.40
  -7  -9   4    8.50    9.40
   7   9   4   14.70   11.90
  -8  -9  -4   -2.50    6.00
  -8   9   4  -58.49   24.60
   8  -9   4   -7.70    6.50
   8  -9   4   11.80    5.40
   8   9  -4  -21.30   13.70
  -8  -9  -4  -21.70   20.60
  -8  -9  -4   24.20    8.80
   8  -9  -4    3.30    4.50
  -8   9  -4  -35.80   15.40
   8   9   4    6.40    5.50
  -8  -9   4    3.90    5.50
   8   9   4    5.60   15.00
  -8  -9   4  -10.60   10.50
  -8  -9   4    1.70    6.70
   9  -9   4   -3.10    5.50
   9   9  -4    6.40    5.00
   9   9  -4   -6.40    5.80
   9  -9   4  -10.60    7.00
  -9  -9  -4   15.30    7.20
   9  -9   4  -27.50   11.60
  -9  -9   4    6.10    5.40
   9   9   4   -8.90    9.00
   9   9   4    2.50    5.20
  -9  -9   4   -0.40    5.50
   9  -9  -4    1.60    5.90
   9  -9  -4   -2.30    5.30
  10   9  -4   -6.90    3.70
  10   9  -4   -5.40    6.40
 -10  -9  -4    0.80    6.40
  10  -9   4  -12.70    6.20
 -10  -9   4    1.10    5.40
  10  -9  -4    1.20    4.10
  10  -9  -4   -4.20    6.70
 -10  -9   4    7.60    5.10
  10   9   4   -0.60    4.70
  11  -9   4   10.60    5.50
  11   9  -4   14.80    5.60
  11  -9  -4   16.40    4.90
 -11  -9   4    2.70    4.20
   0  10   4  281.47   26.20
   0 -10  -4  311.97   23.70
   0 -10   4  345.27   30.30
   0  10   4  317.37   26.50
   0 -10  -4  316.17   28.00
   0  10  -4  306.57   24.30
   0  10  -4  381.46   26.50
   0 -10  -4  352.06   26.00
   0  10  -4  308.07   27.00
  -1 -10  -4  171.98   19.40
  -1 -10  -4  140.39   15.00
  -1  10   4  172.18   16.60
   1  10  -4  152.88   15.20
  -1 -10  -4  169.78   16.30
  -1  10   4  147.79   18.10
   1 -10   4  167.98   18.70
   1  10  -4  171.98   17.70
   1  10   4  205.28   18.80
  -1 -10   4  151.28   17.20
   1  10   4  200.58   20.00
   1 -10  -4  158.68   16.20
  -1  10  -4  169.78   16.40
  -1  10  -4  146.49   14.20
  -1  10  -4  159.98   18.30
  -2  10   4  191.08   20.90
  -2 -10  -4  193.28   16.90
  -2 -10  -4  190.88   18.40
   2 -10   4  196.88   15.80
   2 -10   4  192.28   20.00
  -2 -10  -4  195.28   21.00
   2 -10   4  182.68   17.40
   2  10   4  185.18   19.90
  -2 -10   4  183.78   19.10
   2 -10  -4  188.38   17.60
  -2  10  -4  175.18   20.90
   2  10   4  167.38   16.50
  -2  10  -4  198.58   18.00
   2 -10  -4  165.38   16.00
   2  10   4  215.48   22.60
  -2  10  -4  152.78   16.60
   3 -10   4  178.48   18.20
   3  10  -4  166.48   16.80
   3 -10   4  208.38   23.40
  -3 -10  -4  194.08   21.80
   3  10  -4  181.58   17.20
   3 -10   4  210.68   17.20
   3  10  -4  212.58   23.90
  -3  10   4  244.18   24.70
   3  10   4  171.68   16.80
  -3 -10   4  193.08   20.60
   3 -10  -4  182.38   17.80
   3  10   4  190.98   23.50
   3 -10  -4  192.38   17.20
   3  10   4  209.28   29.10
   3  10   4  194.28   18.20
  -3  10  -4  186.88   19.50
   4  10  -4    6.40    5.90
   4 -10   4    1.30    4.90
   4  10  -4    4.50    3.80
  -4  10   4    3.40    5.80
   4  10  -4   -9.40    5.00
  -4 -10  -4    8.20    5.50
   4 -10   4    0.70    4.00
   4 -10  -4    4.60    4.20
   4  10   4    1.40    4.60
  -4 -10   4  -12.70    6.00
  -4 -10   4    6.40    5.30
   4  10   4    2.90    5.60
   4 -10  -4   -3.90    4.40
  -4  10  -4    1.90    6.30
  -4 -10   4   -6.30    6.00
   5  10  -4   96.39   13.40
   5  10  -4   64.39   15.50
  -5  10   4  109.09   19.70
  -5 -10  -4   80.99   15.60
   5 -10   4   89.79   16.20
   5 -10   4   88.89   12.30
  -5 -10  -4  102.69   16.30
   5 -10   4   65.29   11.60
   5  10  -4   83.79   11.70
   5  10   4   54.49   10.50
   5 -10  -4   70.99   15.10
   5 -10  -4   56.99   10.30
   5  10   4   93.89   12.10
  -5 -10   4   93.69   15.30
  -5  10  -4   97.99   18.70
   5  10   4   62.99   16.20
  -5 -10   4   68.59   13.10
  -5 -10   4   70.29   14.10
   6 -10   4   32.90    9.50
   6  10  -4   29.00    8.20
   6 -10   4   28.70   10.00
   6  10  -4   14.90    9.80
  -6 -10  -4   28.50   10.60
  -6  10   4   47.00   15.00
  -6 -10  -4   25.60   13.30
  -6 -10  -4   27.40    9.40
   6 -10   4   33.00    8.10
  -6 -10   4   26.00   10.90
   6 -10  -4   37.60    8.60
  -6 -10   4   37.00   11.00
   6  10   4   28.00    7.20
  -6  10  -4   31.10   12.90
   6  10   4   39.30    9.90
  -6 -10   4   42.60   10.90
   6  10   4   14.20   13.00
   6 -10  -4   38.00    8.60
  -7 -10  -4   28.30   10.60
   7 -10   4   15.50    6.60
   7  10  -4    0.60   10.80
   7 -10   4   18.50   10.20
  -7 -10  -4    9.80   19.00
  -7 -10  -4   15.70    8.80
  -7  10   4   -8.80    9.30
   7  10  -4   11.20    5.70
   7 -10   4   21.40    7.60
   7 -10  -4   18.60   11.70
   7  10   4   15.50    6.80
  -7 -10   4   24.80   10.10
  -7  10  -4   10.80   12.30
   7  10   4    7.30   12.80
  -7 -10   4   17.70    9.80
   7  10   4    4.00    6.70
  -7 -10   4   19.70   10.60
   7 -10  -4   17.40    7.20
   8  10  -4   20.40   21.50
   8 -10   4   54.69   11.70
   8 -10   4   62.29   10.90
  -8 -10  -4   87.29   17.70
  -8  10   4   46.10   18.40
   8 -10   4   74.29   17.30
  -8 -10  -4   60.29   14.10
   8  10  -4   50.79   11.00
   8 -10  -4   60.19   11.00
   8 -10  -4   43.30   10.10
  -8 -10   4   89.99   17.30
  -8  10  -4   52.69   17.40
   8  10   4   58.19   11.80
  -8 -10   4   60.69   17.50
  -8 -10   4   83.79   16.20
   8  10   4   43.50   20.60
   9  10  -4   38.00   10.80
   9 -10   4   27.60    8.60
  -9 -10  -4   46.00   10.60
   9 -10   4   17.10   18.10
   9 -10   4   37.00    8.20
   9  10  -4   55.09   10.70
  -9 -10   4   69.99   14.50
   9 -10  -4   41.90   10.00
   9  10   4  -15.20   23.10
   9 -10  -4   58.19   16.60
   9  10   4   39.80   12.30
  -9 -10   4   36.60   10.20
 -10 -10  -4   11.80    7.30
  10  10  -4   -2.60    4.20
  10  10  -4  -11.90    7.80
  10 -10  -4  -10.90    4.10
 -10 -10   4    6.40    6.00
  10  10   4   -3.80    4.80
 -10 -10   4   -0.10    8.60
  10 -10  -4   -2.00    7.20
   0  11  -4   27.60    6.40
   0  11   4   30.60    8.10
   0 -11  -4   19.20    5.80
   0 -11  -4   35.30    9.50
   0 -11   4   27.20    8.20
   0  11   4   18.50    6.50
   0  11  -4   24.60    8.10
   0  11  -4   26.00    6.30
   1  11  -4    1.30    5.50
  -1 -11  -4   -1.00    4.40
   1 -11   4   11.50    5.90
  -1 -11  -4    5.10    4.60
  -1  11   4    6.50    4.60
  -1  11   4    5.60    4.60
   1  11  -4    7.30    4.40
  -1 -11  -4    4.30    5.90
   1  11  -4    7.20    4.80
  -1  11  -4    4.20    3.90
  -1  11  -4   -1.70    4.50
   1  11   4    8.00    6.20
   1 -11  -4    2.00    3.90
   1  11   4    9.80    6.00
  -1 -11   4   12.70    5.80
  -1  11  -4    1.20    4.50
   1 -11  -4    6.50    4.20
  -2 -11  -4   55.39    9.30
  -2 -11  -4  103.09   15.80
   2  11  -4   85.09   11.60
  -2  11   4   88.59   14.70
   2 -11   4   69.79   13.60
   2  11  -4   86.89   15.00
   2  11  -4  107.39   14.60
  -2 -11  -4   63.39   13.40
   2 -11   4   74.39   11.80
  -2  11  -4   97.59   12.60
   2  11   4   60.59   11.30
   2  11   4   96.09   12.50
  -2 -11   4   73.09   12.80
   2  11   4   80.19   10.50
  -2  11  -4   83.29   10.80
  -2  11  -4   74.69   14.30
   2 -11  -4   65.19   10.60
   2 -11  -4   92.79   11.10
   2  11   4   78.79   14.40
  -3 -11  -4  206.28   23.40
   3  11  -4  195.98   24.10
   3 -11   4  165.78   16.70
  -3  11   4  212.08   24.50
   3  11  -4  176.28   17.30
   3  11  -4  185.68   18.20
   3 -11   4  201.48   24.40
  -3  11  -4  232.48   25.70
   3 -11  -4  218.78   19.70
  -3 -11   4  177.38   20.80
   3  11   4  191.98   19.20
   3  11   4  204.08   24.40
   3 -11  -4  204.38   17.80
  -3  11  -4  184.28   16.60
   3  11   4  283.07   33.40
   4  11  -4   26.20    6.30
  -4  11   4   30.90   10.70
  -4 -11  -4   17.90    9.90
   4 -11   4   19.30    7.10
   4  11  -4   26.60   11.40
   4  11  -4   27.00    6.70
   4 -11   4   25.80    7.60
  -4 -11   4   21.00    7.90
  -4 -11   4    6.30    7.70
   4  11   4   25.80    7.40
   4 -11  -4   20.90    6.40
  -4  11  -4   35.80   11.10
  -4 -11   4   21.70    9.20
   4 -11  -4   18.50    6.70
   5 -11   4    9.40    5.70
   5  11  -4   14.20    7.80
   5  11  -4    7.40    8.10
  -5  11   4   19.00   11.70
  -5 -11  -4   24.40   10.10
  -5 -11  -4    9.40    7.20
  -5 -11  -4    8.50   10.20
   5 -11   4   -2.90    9.30
   5  11  -4   13.70    6.20
   5 -11   4    4.00    6.70
   5  11   4   19.60    9.80
  -5 -11   4   16.90    8.30
   5 -11  -4   13.70    6.00
   5  11   4   19.60    6.60
  -5 -11   4   10.30    7.40
   5 -11  -4   15.90    6.20
  -5 -11   4    9.10    6.30
   5  11   4    4.20    9.30
  -6 -11  -4   86.59   19.60
  -6  11   4   64.69   17.10
   6 -11   4   76.49   14.00
   6 -11   4   73.69   15.00
   6  11  -4   70.99   18.30
   6  11  -4   80.09   12.20
  -6 -11  -4   96.89   15.30
  -6 -11  -4   64.59   19.90
   6  11   4   67.59   17.30
   6  11   4   68.79   11.40
   6  11   4   54.49   11.20
  -6 -11   4   82.19   17.30
   6 -11  -4   69.29   12.30
  -6 -11   4   52.19   13.50
  -6  11  -4   66.09   17.90
   6 -11  -4  104.59   12.80
  -7 -11  -4    2.60    7.50
  -7 -11  -4   20.90   10.10
   7 -11   4    4.50    9.20
   7 -11   4   -6.90    8.20
   7  11  -4   10.70   11.20
   7  11  -4    8.30    5.70
  -7 -11  -4   15.70   17.70
   7 -11   4   14.20    6.20
  -7  11   4   19.30    9.10
   7  11  -4    8.30    6.50
  -7 -11   4    8.40    7.00
   7 -11  -4    0.60    4.50
  -7 -11   4    9.90    6.50
  -7  11  -4   12.80   10.20
   7 -11  -4   11.40    6.20
   7  11   4   14.80    6.10
   7  11   4    0.80   11.00
  -7 -11   4   12.10   11.70
  -8  11   4   51.99   18.50
   8 -11   4   30.50   12.70
  -8 -11  -4   95.29   26.90
   8  11  -4   45.10   10.80
   8 -11   4   37.70    9.10
   8 -11   4   39.50    8.70
   8  11  -4   19.10   18.00
  -8 -11  -4   69.09   11.70
   8  11   4   42.10   12.10
   8  11   4   43.00   20.30
  -8 -11   4   43.10   13.00
   8  11   4   43.10    8.80
  -8 -11   4   32.80   20.10
  -8  11  -4   32.40   14.80
   8 -11  -4   32.00    8.70
   8 -11  -4   55.69   10.40
   9  11  -4   12.60    6.00
   9  11  -4    1.30    6.70
  -9 -11  -4   -3.50   11.40
   9 -11   4    0.60    5.20
  -9 -11   4    8.00    6.00
   9  11   4  -33.70   15.20
   9 -11  -4   10.50    7.80
  -9 -11   4   16.40    7.30
   9 -11  -4   13.90    6.20
   9  11   4    2.40    5.30
  10  11  -4   -0.80    3.90
 -10 -11  -4   13.40   13.90
  10  11  -4   -7.40    8.20
  10 -11   4    2.90    4.60
 -10 -11   4   11.40    5.10
  10 -11  -4  -23.70   11.60
 -10 -11   4    2.20    5.20
  10 -11  -4    1.40    4.40
  10  11   4   -2.30    6.30
   0 -12   4  232.88   24.50
   0  12   4  273.17   25.40
   0  12  -4  287.07   26.70
   0 -12  -4  297.47   23.50
   0 -12  -4  284.97   28.40
   0 -12  -4  252.77   21.10
   0  12   4  247.28   25.40
   0  12  -4  241.98   20.50
   0  12  -4  273.57   23.10
   1  12  -4    8.40    6.80
   1  12  -4   11.40    6.90
  -1 -12  -4   12.70    6.00
  -1 -12  -4   12.80    5.60
  -1  12   4   17.70    7.40
   1  12  -4   15.00    5.10
   1 -12   4   25.80    8.10
  -1 -12  -4   21.40    9.10
  -1  12   4   20.90    6.90
   1  12  -4   12.10    5.40
   1  12   4   17.70    7.50
  -1 -12   4   14.70    6.70
  -1  12  -4   17.90    4.80
  -1  12  -4   13.10    5.80
   1  12   4    9.00    6.80
  -1  12  -4   18.00    7.70
   1 -12  -4   24.50    6.40
   1  12   4   14.10    7.50
   1 -12  -4   18.80    6.50
  -2 -12  -4   15.60    7.80
   2  12  -4   16.30    7.70
   2  12  -4   33.30    6.40
  -2  12   4   25.10    9.10
  -2 -12  -4   22.30    6.50
  -2 -12  -4   29.40    8.80
   2  12  -4   31.60   10.60
   2  12  -4   21.00    5.70
   2 -12   4   24.30    9.00
   2 -12   4   23.10    6.30
   2 -12   4   15.80   11.20
  -2 -12   4   20.50    7.70
   2  12   4   15.90    7.30
  -2  12  -4   22.50    6.10
   2  12   4   30.40    8.70
   2 -12  -4   21.00    6.10
   2  12   4   17.00    6.60
   2 -12  -4   22.80    7.00
  -2  12  -4   27.50   10.00
   3 -12   4   37.80    9.50
  -3 -12  -4    8.50    8.90
  -3  12   4   21.80    8.50
   3  12  -4   16.10    6.00
   3  12  -4   24.70    6.40
   3  12  -4   30.40    9.60
   3 -12   4   17.00   11.10
   3 -12   4   21.30    6.30
   3  12   4   11.60    6.00
   3 -12  -4   16.00    6.10
  -3 -12   4   11.10    7.80
   3  12   4   12.30    7.50
  -3  12  -4   16.40    7.50
  -3  12  -4   16.70    5.40
   3 -12  -4   21.80    6.00
  -3 -12   4   21.50    8.30
   4  12  -4   19.40    9.20
  -4 -12  -4    5.20    9.20
  -4 -12  -4    0.20   10.30
   4 -12   4   21.00    8.00
   4 -12   4   23.60    6.60
  -4  12   4   32.80   10.70
   4  12  -4   20.10    6.30
  -4  12  -4   29.40   11.60
  -4 -12   4   18.50    8.30
   4  12   4   18.90    9.30
   4 -12  -4   19.60    6.70
   4 -12  -4   25.80    7.60
   4  12   4   15.30    6.60
  -4 -12   4   17.00    7.10
  -4 -12   4   14.20    7.40
   5 -12   4    4.70   11.40
   5 -12   4    5.10    6.90
  -5 -12  -4   15.40   11.60
   5  12  -4   12.20    6.20
  -5  12   4   34.80   11.80
   5  12  -4    7.40    6.20
   5  12  -4   21.80    9.90
   5 -12   4   18.90    6.40
  -5 -12  -4   14.60    8.20
  -5 -12  -4   -1.50   10.00
   5 -12  -4   24.80    6.90
  -5  12  -4   25.30   11.10
  -5 -12   4   22.00    8.80
   5  12   4   13.40    9.00
  -5 -12   4   14.30    8.30
   5  12   4   17.90    7.40
  -5 -12   4   18.80    8.60
   5 -12  -4    9.80    6.70
   5  12   4   18.30    6.40
   6 -12   4   13.20    7.70
  -6 -12  -4    7.60    8.70
   6 -12   4    3.70    5.40
   6 -12   4   11.60    9.90
  -6 -12  -4    1.60   10.70
  -6  12   4   -9.70    8.10
   6  12  -4    3.00    6.00
   6  12  -4    6.60    9.80
  -6 -12  -4    5.00   16.20
  -6  12  -4    1.10    8.90
   6  12   4   15.10    6.50
  -6 -12   4   -0.10    6.50
  -6 -12   4    0.30    6.60
   6  12   4   -5.90    9.70
   6 -12  -4   13.20    6.70
  -6 -12   4   -3.50    8.20
   6  12   4    2.20    4.60
   6 -12  -4   15.40    6.30
   7  12  -4   -1.90   11.80
   7  12  -4    4.80    5.80
   7  12  -4    1.20    5.50
   7 -12   4  -12.20    9.20
   7 -12   4    0.10    4.70
  -7 -12  -4    6.70   21.80
  -7  12   4    6.20    9.90
  -7 -12  -4   -1.20    6.40
   7 -12   4    1.60    8.00
  -7  12  -4   -3.80    9.30
  -7 -12   4    8.50   11.00
   7  12   4    3.40   12.90
  -7 -12   4    5.90    6.70
   7  12   4    2.30    4.90
   7 -12  -4    1.60    5.40
   7 -12  -4    6.40    5.70
  -7 -12   4   -0.90    5.90
   7  12   4    0.60    7.40
  -8 -12  -4   53.29   12.50
  -8  12   4   25.60   16.50
   8  12  -4   29.40    8.30
   8 -12   4    5.60   16.70
   8 -12   4   39.20    8.10
  -8 -12  -4   60.09   10.60
  -8 -12   4   41.70   11.40
   8  12   4    8.70   11.20
   8 -12  -4   43.20    9.00
   8  12   4   31.80    7.70
  -8  12  -4   15.50   15.20
   8 -12  -4   46.60   10.50
  -8 -12   4   26.20    9.70
   9  12  -4   22.10   14.30
   9 -12   4   15.30    6.20
  -9 -12  -4   14.80    7.90
   9 -12   4   19.90    7.00
   9  12  -4   34.60    8.20
   9  12   4   15.90    6.20
  -9 -12   4   34.80    9.50
  -9 -12   4   35.50    9.00
   9 -12  -4   18.70    8.50
   9 -12  -4   37.70    7.90
  10 -12   4    4.40    3.70
  10  12  -4  -26.50   12.00
  10  12  -4    0.50    5.40
  10 -12  -4    1.70    4.40
  10 -12  -4   -2.40    4.30
 -10 -12   4    0.60    4.60
 -10 -12   4    3.00    5.00
   0  13  -4   -2.00    4.50
   0  13  -4   -0.70    6.60
   0 -13  -4   -3.60    3.70
   0  13  -4   -3.70    5.10
   0  13  -4   -1.40    3.10
   0 -13  -4    1.60    4.90
   0  13   4    1.40    5.90
   0  13   4    6.50    5.80
   0 -13   4    5.00    6.20
  -1 -13  -4   19.00    5.80
  -1 -13  -4    8.00    8.00
   1  13  -4   11.00    4.70
   1  13  -4    7.90    5.60
   1 -13   4   11.10    7.00
  -1  13   4   11.40    7.50
  -1  13   4   10.50    6.50
  -1 -13  -4   23.80   10.10
   1  13  -4   12.50    7.00
   1  13  -4    7.00    5.10
   1  13   4    7.40    6.80
  -1  13  -4    4.00    6.70
  -1  13  -4    7.30    6.90
  -1  13  -4    4.20    5.80
  -1  13  -4    4.60    4.70
   1 -13  -4   13.50    5.40
  -1 -13   4   12.10    6.90
   1  13   4   19.70    7.90
   1 -13  -4   11.40    6.40
  -2 -13  -4   45.30    7.30
   2 -13   4   59.59   14.50
   2  13  -4   44.60    8.30
   2  13  -4   43.50    7.90
  -2  13   4   51.19   12.00
   2  13  -4   48.30   13.50
   2  13  -4   37.20    9.70
   2 -13   4   29.60    6.60
   2 -13  -4   42.70    8.90
   2  13   4   44.40   10.80
   2 -13  -4   39.90    7.90
   2  13   4   28.20    8.80
  -2  13  -4   38.20   10.70
  -2  13  -4   37.70    7.60
  -2  13  -4   13.90    9.10
  -2  13  -4   31.10    7.70
  -2 -13   4   43.50   11.20
   2  13   4   29.60    9.40
  -2 -13   4   55.79   11.00
  -3  13   4  183.38   23.30
  -3 -13  -4  112.69   19.50
   3 -13   4  134.19   14.20
   3  13  -4  151.38   16.10
   3  13  -4  104.29   19.30
   3 -13   4  117.89   16.30
  -3 -13   4  116.79   21.90
   3 -13  -4  143.99   17.60
  -3 -13   4  159.48   25.00
  -3  13  -4  188.68   23.90
   3  13   4  136.79   16.80
  -3 -13   4  150.18   17.40
  -3  13  -4  124.59   14.30
   3 -13  -4  141.79   15.50
   3  13   4  124.49   21.40
   4  13  -4   11.50    6.10
   4  13  -4   13.00    5.90
   4 -13   4   17.20    6.30
   4 -13   4   12.30    7.30
   4  13  -4   13.30    9.40
   4 -13   4   14.50   10.00
  -4 -13  -4    3.40   11.60
  -4  13   4   32.30   11.30
   4  13   4    6.70    8.90
   4 -13  -4   16.40    6.10
  -4 -13   4   12.40    7.00
   4 -13  -4   18.70    7.00
   4  13   4    0.00    5.90
  -4  13  -4   29.90   11.80
  -4 -13   4    6.30    7.80
  -4 -13   4   18.30    8.70
   5  13  -4   -1.40    8.70
  -5 -13  -4   13.00   10.50
   5 -13   4    1.30    9.20
   5 -13   4    3.40    8.00
   5  13  -4    2.10    4.80
  -5 -13  -4  -15.50   11.80
  -5  13   4    6.80    7.20
   5  13  -4    2.30    5.40
   5 -13   4    9.50    5.80
  -5 -13  -4   12.90    7.70
  -5 -13   4   10.40    6.90
  -5  13  -4   15.20   11.50
  -5 -13   4   10.80    8.50
  -5 -13   4    4.70    6.60
   5  13   4   -2.60    5.50
   5  13   4   12.90    6.20
   5 -13  -4   10.70    5.50
   5  13   4   -1.30    7.60
   5 -13  -4    6.80    5.90
   6  13  -4   78.69   17.30
   6 -13   4   87.99   14.40
   6  13  -4   60.19   18.70
   6 -13   4   55.19   13.60
  -6 -13  -4   99.49   17.20
   6  13  -4   79.69   14.00
  -6 -13  -4   76.69   23.30
  -6  13   4   96.89   21.00
  -6 -13  -4  112.99   16.20
   6  13   4   97.09   13.00
  -6 -13   4   49.10   19.10
   6  13   4   92.69   15.40
  -6  13  -4  115.29   22.20
   6 -13  -4  109.69   14.80
   6 -13  -4   88.59   15.30
  -6 -13   4   91.29   16.90
   6  13   4   81.49   20.40
  -6 -13   4   87.89   16.90
   7 -13   4   27.60    7.30
   7  13  -4   30.80    8.20
   7  13  -4   28.70    9.30
  -7  13   4   27.90   11.70
   7  13  -4   10.40   15.50
  -7 -13  -4  -45.40   33.50
  -7 -13  -4   32.90   10.30
  -7 -13  -4   14.00    9.40
  -7 -13   4   41.20   11.90
   7 -13  -4   31.40    7.70
   7  13   4   33.00    7.90
   7  13   4   27.30   10.40
   7  13   4   35.50   16.10
   7 -13  -4   22.50   10.20
  -7 -13   4   42.60   11.80
  -7  13  -4   27.10   12.50
  -7 -13   4   13.30   14.30
   8  13  -4   29.20    7.90
  -8  13   4   28.40   14.50
   8  13  -4   20.10    7.60
   8 -13   4   23.10   11.30
   8 -13   4   41.90   10.40
  -8 -13   4   40.30   10.80
   8 -13  -4   32.70    7.80
  -8  13  -4   20.50   13.20
   8 -13  -4   29.10    9.70
   8  13   4   30.40    7.70
  -8 -13   4   41.10   11.10
   9 -13   4   12.60    6.00
   9  13  -4   16.30    5.70
   9 -13  -4   16.20    8.30
  -9 -13   4   14.80    7.80
   9 -13  -4   15.80    5.30
  -9 -13   4   18.10    7.40
   9 -13  -4   -0.10    7.30
  10  13  -4    6.90    4.30
  10 -13   4    8.30    4.80
 -10 -13   4    3.60    5.20
  10 -13  -4    7.70    4.80
  10 -13  -4   -3.00    3.60
   0 -14   4   17.00    8.00
   0 -14  -4   15.30    6.40
   0 -14  -4   13.30    5.60
   0  14  -4   11.10    5.60
   0  14  -4    8.90    6.70
   0  14   4   -3.50    6.50
   0  14   4   16.50    7.30
   0 -14   4    1.90    7.10
   0  14  -4   15.40    5.80
   0  14  -4   17.30    7.20
   1 -14   4   15.50    7.80
  -1 -14  -4    4.00   10.70
   1  14  -4    7.00    7.30
   1  14  -4    8.70    4.70
   1 -14   4   -7.30    6.30
  -1  14   4   19.70    7.70
  -1 -14  -4    5.60    4.90
  -1 -14  -4   -9.50    6.30
   1  14  -4   11.50    6.60
  -1 -14   4   13.30    6.70
  -1 -14   4   -0.30    5.90
  -1  14  -4    8.40    5.70
  -1  14  -4   11.60    5.90
  -1  14  -4   13.10    7.30
   1  14   4   -1.90    6.30
   1 -14  -4    3.60    5.90
  -1  14  -4    1.80    6.60
   1  14   4   -0.20    6.90
  -2  14   4   19.40    7.00
   2  14  -4   27.40   12.50
   2  14  -4   33.10    9.90
   2 -14   4   24.20    7.50
   2  14  -4   27.10    7.70
   2 -14   4   18.70   10.90
   2  14  -4   27.90    7.40
   2 -14   4   21.90    8.90
  -2 -14  -4    8.10    6.20
  -2 -14  -4   -4.90   11.60
  -2 -14   4   20.70    9.50
   2  14   4   18.20    8.20
  -2  14  -4   27.40    8.40
  -2 -14   4   32.70    9.20
   2 -14  -4   27.80    7.50
   2 -14  -4   19.20    7.00
  -2  14  -4   31.00   10.50
  -2  14  -4   19.40    9.20
  -2 -14   4   27.10    8.70
   2  14   4   19.00    8.00
  -2  14  -4   20.50    6.50
   2  14   4   16.10    8.90
  -3 -14  -4  164.48   24.50
   3  14  -4  176.88   17.70
   3 -14   4  141.19   18.90
  -3  14   4  227.98   27.20
   3  14  -4  131.49   22.90
   3  14  -4  187.78   21.70
   3 -14  -4  158.98   16.60
  -3 -14   4  175.48   23.50
  -3 -14   4  146.09   18.40
   3 -14  -4  123.29   19.30
  -3 -14   4  160.48   19.20
   3  14   4  132.29   23.00
   3  14   4  150.28   18.00
  -4 -14  -4   33.00   11.30
   4 -14   4   44.80   11.00
   4  14  -4   30.70    8.00
   4  14  -4   37.00    8.10
   4  14  -4   35.70   13.30
  -4 -14  -4   18.20   20.60
   4 -14   4   31.30    8.10
  -4  14   4   53.39   14.90
   4 -14   4   37.20   12.20
  -4 -14   4   45.10   10.80
   4 -14  -4   52.49   12.40
  -4  14  -4   49.00   14.70
   4 -14  -4   36.70   10.00
  -4 -14   4   27.60    9.80
  -4 -14   4   46.30   12.40
   4  14   4   45.20    8.90
   4 -14  -4   30.60    7.90
   4  14   4   19.00   11.70
  -5  14   4   12.90    9.70
  -5 -14  -4   -3.10   12.70
   5 -14   4   15.40    8.20
   5 -14   4   -1.90    4.90
   5  14  -4   -3.10   10.70
  -5 -14  -4   -1.00   17.70
   5 -14   4    1.40   10.30
   5  14  -4   13.30    6.50
   5 -14  -4    1.30    4.80
  -5 -14   4    2.60    6.80
   5 -14  -4   13.80    7.60
  -5 -14   4   11.00    7.80
  -5  14  -4    4.90    9.00
   5  14   4    5.20    6.50
  -5 -14   4  -12.60    8.90
   5  14   4    7.60   10.70
   5  14   4    8.00    5.20
  -6 -14  -4    6.40   21.60
   6 -14   4  -20.10   12.70
   6  14  -4    1.70    5.00
   6  14  -4    4.70   11.80
  -6 -14  -4    5.60    7.70
  -6 -14  -4   21.90    9.80
   6 -14   4   17.30    7.40
   6 -14   4    8.00    5.30
   6  14  -4    4.50    5.50
  -6  14   4    2.70    9.20
   6  14   4   -4.40   12.10
  -6 -14   4    7.40    7.00
  -6  14  -4   16.10   10.20
  -6 -14   4   -7.30   10.90
   6 -14  -4   12.80    6.70
  -6 -14   4   15.10    7.70
   6 -14  -4    6.40    4.90
   6  14   4    3.10    4.40
   6  14   4  -10.80    7.20
   7  14  -4    2.00    5.50
   7  14  -4    4.70    6.50
   7 -14   4   -7.90    5.10
  -7 -14  -4   -8.20    8.00
  -7  14   4   -4.30    9.20
   7  14  -4   11.00   20.20
  -7 -14  -4    7.10    8.00
   7 -14   4   15.50    7.60
   7 -14  -4    8.90    5.20
  -7 -14   4   -2.40   17.80
   7  14   4    4.40    4.70
   7  14   4    5.70   13.80
   7 -14  -4   14.50    8.00
   7  14   4   19.20   11.10
  -7  14  -4  -12.50    8.90
   8  14  -4   20.40    8.40
   8 -14   4   13.30    6.00
[truncated: 1,452,714 more chars]
